# Supplementary material for: The relationship between Chinese college students’ mate preferences and their parents’ education level
Source: Front Psychol. 2022 Nov 1;13:907315. doi: 10.3389/fpsyg.2022.907315 (PMC9664191; doi:10.3389/fpsyg.2022.907315)
Supplement: Supplementary file 2 [file Data_Sheet_1.ZIP]

Archive with 242 entries (122 files):
- raw data/
- raw data/112021/
- raw data/112021/part1.log
- raw data/112022/
- raw data/112022/part1.log
- raw data/11223/
- raw data/11223/part1.log
- raw data/║╬╘┬εn/
- raw data/║╬╘┬εn/part1.log
- raw data/║╬╛▓╥╟0/
- raw data/║╬╛▓╥╟0/part1.log
- raw data/╖δ╛∙╡▄/
- raw data/╖δ╛∙╡▄/part1.log
- raw data/┴⌡└╓╒Θ/
- raw data/┴⌡└╓╒Θ/part1.log
- raw data/┴⌡▒∙1/
- raw data/┴⌡▒∙1/part1.log
- raw data/┴⌡╧■╟∩/
- raw data/┴⌡╧■╟∩/part1.log
- raw data/┴⌡∞┐╘¬/
- raw data/┴⌡∞┐╘¬/part1.log
- raw data/┴⌡╤Γ│╪/
- raw data/┴⌡╤Γ│╪/part1.log
- raw data/╫┐╬░┴╓1/
- raw data/╫┐╬░┴╓1/part1.log
- raw data/╖ó╨═/
- raw data/╖ó╨═/part1.log
- raw data/╥╢╡ñ│┐/
- raw data/╥╢╡ñ│┐/part1.log
- raw data/╝¬╧Φ/
- raw data/╝¬╧Φ/part1.log
- raw data/╝¬╧Φ/part12.log
- raw data/╬Γ╝╤├└/
- raw data/╬Γ╝╤├└/part1.log
- raw data/╬Γ╝╙▐Ñ/
- raw data/╬Γ╝╙▐Ñ/part1.log
- raw data/╬Γ╣·┴·/
- raw data/╬Γ╣·┴·/part1.log
- raw data/╬Γ─╛┴ß1/
- raw data/╬Γ─╛┴ß1/part1.log
- raw data/╬Γ╙╛╠╥/
- raw data/╬Γ╙╛╠╥/part1.log
- raw data/╓▄║úß░/
- raw data/╓▄║úß░/part1.log
- raw data/═╖╣┐/
- raw data/═╖╣┐/part1.log
- raw data/╥a╝╤═«/
- raw data/╥a╝╤═«/part1.log
- raw data/╥n╙≡╛2/
- raw data/╥n╙≡╛2/part1.log
- raw data/╫»╦╝∞╚0/
- raw data/╫»╦╝∞╚0/part1.log
- raw data/╫»┼μ╙▒/
- raw data/╫»┼μ╙▒/part1.log
- raw data/╒┼╡ñ╖∩/
- raw data/╒┼╡ñ╖∩/part1.log
- raw data/╒┼╬─0/
- raw data/╒┼╬─0/part1.log
- raw data/╒┼╨╟╗¬/
- raw data/╒┼╨╟╗¬/part1.log
- raw data/╒┼╕█╗¬/
- raw data/╒┼╕█╗¬/part1.log
- raw data/╟┐≤π│┐1/
- raw data/╟┐≤π│┐1/part1.log
- raw data/┤≈╙δ┴Γ/
- raw data/┤≈╙δ┴Γ/part1.log
- raw data/╥╫╖▓/
- raw data/╥╫╖▓/part1.log
- raw data/╘°╝╤∞╟/
- raw data/╘°╝╤∞╟/part1.log
- raw data/╘°÷╬0/
- raw data/╘°÷╬0/part1.log
- raw data/╓∞═±┴1⁄40/
- raw data/╓∞═±┴1⁄40/part1.log
- raw data/╓∞╧■╢1⁄2/
- raw data/╓∞╧■╢1⁄2/part1.log
- raw data/╓∞╧■╛Ω/
- raw data/╓∞╧■╛Ω/part1.log
- raw data/└ε╡ñ/
- raw data/└ε╡ñ/part1.log
- raw data/└ε╝╤∞╟0/
- raw data/└ε╝╤∞╟0/part1.log
- raw data/└ε┐╔╙▒/
- raw data/└ε┐╔╙▒/part1.log
- raw data/└ε═ó├─/
- raw data/└ε═ó├─/part1.log
- raw data/└ε╗▌/
- raw data/└ε╗▌/part1.log
- raw data/└ε║ú├╔/
- raw data/└ε║ú├╔/part1.log
- raw data/└εΣ∞╤α/
- raw data/└εΣ∞╤α/part1.log
- raw data/└ε╥╒├⌠0/
- raw data/└ε╥╒├⌠0/part1.log
- raw data/└ε╤í╙±/
- raw data/└ε╤í╙±/part1.log
- raw data/╤ε╝╤Γ∙/
- raw data/╤ε╝╤Γ∙/part1.log
- raw data/╤ε║╝/
- raw data/╤ε║╝/part1.log
- raw data/╤ε└≥/
- raw data/╤ε└≥/part1.log
- raw data/┴╓├»╔¡/
- raw data/┴╓├»╔¡/part1.log
- raw data/┴║┐íΦ║/
- raw data/┴║┐íΦ║/part1.log
- raw data/┴║░▓τ≈/
- raw data/┴║░▓τ≈/part1.log
- raw data/┴║╥°╛▓/
- raw data/┴║╥°╛▓/part1 - ╕▒▒╛.log
- raw data/┴║╥°╛▓/part1.log
- raw data/╥≤╝╤τ∙/
- raw data/╥≤╝╤τ∙/part1.log
- raw data/┼╦╢≈═«/
- raw data/┼╦╢≈═«/part1.log
- raw data/┼╦τ▓╛20/
- raw data/┼╦τ▓╛20/part1.log
- raw data/╚╚╫╬╤╟/
- raw data/╚╚╫╬╤╟/part1.log
- raw data/═⌡╢1⁄4/
- raw data/═⌡╢1⁄4/part1.log
- raw data/═⌡╟Σ/
- raw data/═⌡╟Σ/part1.log
- raw data/═⌡╬─╛Ω/
- raw data/═⌡╬─╛Ω/part1.log
- raw data/═⌡╦1⁄4/
- raw data/═⌡╦1⁄4/part1.log
- raw data/═⌡╙Ω═»/
- raw data/═⌡╙Ω═»/part1.log
- raw data/═⌡╧÷╡╧/
- raw data/═⌡╧÷╡╧/part1.log
- raw data/╠∩▒°▒°/
- raw data/╠∩▒°▒°/part1.log
- raw data/╩▌╫╙/
- raw data/╩▌╫╙/part1.log
- raw data/╟╪╠∞/
- raw data/╟╪╠∞/part1.log
- raw data/≤∩╞μ┐¡/
- raw data/≤∩╞μ┐¡/part1.log
- raw data/≤∩╞μ┐¡/part11.log
- raw data/┬▐╒±╧═/
- raw data/┬▐╒±╧═/part1.log
- raw data/┬▐╖╜╓█/
- raw data/┬▐╖╜╓█/part1.log
- raw data/─⌠┘╗╗¬1/
- raw data/─⌠┘╗╗¬1/part1.log
- raw data/┼╓╫╙/
- raw data/┼╓╫╙/part1.log
- raw data/║·╓╛▒≤1/
- raw data/║·╓╛▒≤1/part1.log
- raw data/║·╤α├⌠/
- raw data/║·╤α├⌠/part1.log
- raw data/║·╙≡╤▄/
- raw data/║·╙≡╤▄/part1.log
- raw data/╦╒╜·÷⌐/
- raw data/╦╒╜·÷⌐/part1.log
- raw data/─¬╗▌╢°0/
- raw data/─¬╗▌╢°0/part1.log
- raw data/╕≡╜⌡/
- raw data/╕≡╜⌡/part1.log
- raw data/╢¡╫╙╥╦/
- raw data/╢¡╫╙╥╦/part1.log
- raw data/╜»├└╖╝/
- raw data/╜»├└╖╝/part1.log
- raw data/▓╠└÷╟τ1/
- raw data/▓╠└÷╟τ1/part1.log
- raw data/▓╠Γ∙Ω╪/
- raw data/▓╠Γ∙Ω╪/part1.log
- raw data/╘1⁄4╧■╘┬/
- raw data/╘1⁄4╧■╘┬/part1.log
- raw data/╨φτμ/
- raw data/╨φτμ/part1.log
- raw data/╨╗▒∙/
- raw data/╨╗▒∙/part1.log
- raw data/╒╘╬≈║╔/
- raw data/╒╘╬≈║╔/part1.log
- raw data/╡╦╝╬┴ß/
- raw data/╡╦╝╬┴ß/part1.log
- raw data/╡╦╧μ╛√/
- raw data/╡╦╧μ╛√/part1.log
- raw data/╡╦╙▒/
- raw data/╡╦╙▒/part1.log
- raw data/╓ú╙±╞╝0/
- raw data/╓ú╙±╞╝0/part1.log
- raw data/╣∙╘ú0/
- raw data/╣∙╘ú0/part1.log
- raw data/╣∙╤⌐╛o/
- raw data/╣∙╤⌐╛o/part1.log
- raw data/╓╙╔2║Ω/
- raw data/╓╙╔2║Ω/part1.log
- raw data/╓╙╝╬╟┌0/
- raw data/╓╙╝╬╟┌0/part1.log
- raw data/░ó▓╝╘·/
- raw data/░ó▓╝╘·/part1.log
- raw data/│┬╩└╤╫/
- raw data/│┬╩└╤╫/part1.log
- raw data/│┬└÷μ├/
- raw data/│┬└÷μ├/part1.log
- raw data/│┬╝╬├⌠1/
- raw data/│┬╝╬├⌠1/part1.log
- raw data/│┬╝╬╙¿/
- raw data/│┬╝╬╙¿/part1.log
- raw data/│┬╩Ñ0/
- raw data/│┬╩Ñ0/part1.log
- raw data/│┬μ├1/
- raw data/│┬μ├1/part1.log
- raw data/│┬╫╙╛n0/
- raw data/│┬╫╙╛n0/part1.log
- raw data/│┬├≈╙ú/
- raw data/│┬├≈╙ú/part1.log
- raw data/│┬╙±└╝1/
- raw data/│┬╙±└╝1/part1.log
- raw data/│┬Φ┤╤■/
- raw data/│┬Φ┤╤■/part1.log
- raw data/│┬÷╬/
- raw data/│┬÷╬/part1.log
- raw data/│┬╤┼╩1⁄2/
- raw data/│┬╤┼╩1⁄2/part1.log
- raw data/╔┬╬≈/
- raw data/╔┬╬≈/part1.log
- raw data/└╫╦╝╙▒/
- raw data/└╫╦╝╙▒/part1.log
- raw data/║1⁄2Ω┼╟α/
- raw data/║1⁄2Ω┼╟α/part1.log
- raw data/┬φ╔┘╙¿/
- raw data/┬φ╔┘╙¿/part1.log
- raw data/┬φ╬1⁄4├⌠/
- raw data/┬φ╬1⁄4├⌠/part1.log
- raw data/╕▀┤≤/
- raw data/╕▀┤≤/part1.log
- raw data/╕▀╧■╙¿1/
- raw data/╕▀╧■╙¿1/part1.log
- raw data/╗╞╬░╘┤0/
- raw data/╗╞╬░╘┤0/part1.log
- raw data/╗╞┼σ╔║/
- raw data/╗╞┼σ╔║/part1.log
- raw data/╗╞╝╬├≈/
- raw data/╗╞╝╬├≈/part1.log
- raw data/╗╞σ√μ├/
- raw data/╗╞σ√μ├/part1.log
- raw data/└ΦΦ≈┐Ñ1/
- raw data/└ΦΦ≈┐Ñ1/part1.log
