# Supplementary material for: The relationship between Chinese college students’ mate preferences and their parents’ education level
Source: Front Psychol. 2022 Nov 1;13:907315. doi: 10.3389/fpsyg.2022.907315 (PMC9664191; doi:10.3389/fpsyg.2022.907315)
Supplement: Supplementary file 2 [file Data_Sheet_1.ZIP › raw data/112021/part1.log]

Scenario - For expli1
Logfile written - 2018/7/10 20:15:05

Trial	Event Type	Code	Time	TTime	Uncertainty	Duration	Uncertainty	ReqTime	ReqDur

1	Response	3	165739	165610	1
3	Picture	a016	176071	0	1	21859	2	0	next
3	Response	1	197897	21826	1
5	Picture	a012	218057	0	1	10929	3	0	next
5	Response	1	228935	10878	1
7	Picture	b015	246447	0	1	8531	2	0	next
7	Response	2	254854	8407	1
9	Picture	a006	275104	0	2	9730	4	0	next
9	Response	1	284772	9668	2
11	Picture	b002	304828	0	1	8397	2	0	next
11	Response	2	313091	8263	1
13	Picture	c001	330819	0	1	11463	2	0	next
13	Response	1	342209	11390	2
13	Response	2	346689	4407	1
15	Picture	b016	359609	0	2	13729	3	0	next
15	Response	2	373248	13639	1
17	Picture	c001	393465	0	1	11729	2	0	next
17	Response	2	405086	11621	1
19	Picture	b013	422122	0	1	7864	2	0	next
19	Response	2	429885	7763	1
21	Picture	b014	449446	0	1	6398	2	0	next
21	Response	2	455804	6358	1
23	Picture	c001	474371	0	1	9064	2	0	next
23	Response	2	483322	8951	1
25	Picture	a015	502895	0	1	8664	2	0	next
25	Response	1	511481	8586	1
27	Picture	c001	528753	0	1	7731	2	0	next
27	Response	2	536439	7686	2
29	Picture	b008	553678	0	1	7331	2	0	next
29	Response	2	560918	7240	1
31	Picture	a002	579536	0	1	8931	2	0	next
31	Response	1	588437	8901	1
33	Picture	b011	607260	0	1	10530	2	0	next
33	Response	2	617715	10455	1
35	Picture	a004	637250	0	2	9064	3	0	next
35	Response	1	646194	8944	1
37	Picture	b010	665641	0	1	7864	2	0	next
37	Response	2	673392	7751	2
39	Picture	b003	690699	0	1	7731	2	0	next
39	Response	2	698351	7652	1
41	Picture	b012	718023	0	2	9197	3	0	next
41	Response	2	727149	9126	2
43	Picture	c001	745481	0	1	6931	2	0	next
43	Response	2	752268	6787	1
45	Picture	a007	771472	0	1	7864	2	0	next
45	Response	1	779307	7835	1
47	Picture	c001	797064	0	1	6797	3	0	next
47	Response	2	803785	6721	1
49	Picture	a011	823188	0	2	9331	3	0	next
49	Response	1	832424	9236	1
51	Picture	a005	852245	0	2	9597	3	0	next
51	Response	1	861703	9458	1
53	Picture	a013	878503	0	1	7198	2	0	next
53	Response	1	885541	7038	1
55	Picture	c001	904361	0	1	8531	2	0	next
55	Response	2	912740	8379	1
57	Picture	c001	929420	0	1	6397	3	0	next
57	Response	2	935779	6359	1
59	Picture	a014	954211	0	2	6798	3	0	next
59	Response	1	960897	6686	2
61	Picture	c001	978070	0	1	7064	3	0	next
61	Response	2	985056	6986	1
63	Picture	a010	1004195	0	1	6664	2	0	next
63	Response	1	1010815	6620	1
65	Picture	c001	1027254	0	1	6264	2	0	next
65	Response	2	1033374	6120	1
67	Picture	b007	1052579	0	1	11729	2	0	next
67	Response	2	1064252	11673	1
69	Picture	c001	1082435	0	1	6931	2	0	next
69	Response	2	1089211	6776	1
71	Picture	a008	1107094	0	1	10263	2	0	next
71	Response	1	1117210	10116	1
73	Picture	c001	1136951	0	134	7197	135	0	next
73	Response	2	1144088	7137	1
75	Picture	b001	1160809	0	1	18394	2	0	next
75	Response	2	1179126	18317	2
77	Picture	b005	1196797	0	1	6265	2	0	next
77	Response	2	1202965	6168	1
79	Picture	b006	1222389	0	1	8930	2	0	next
79	Response	2	1231283	8894	2
81	Picture	b004	1251446	0	1	9596	3	0	next
81	Response	2	1260882	9436	1
83	Picture	c001	1278903	0	1	6131	3	0	next
83	Response	2	1284881	5978	1
85	Picture	c001	1304361	0	2	6265	3	0	next
85	Response	2	1310480	6119	1
87	Picture	c001	1329686	0	1	5732	2	0	next
87	Response	2	1335278	5592	1
89	Picture	a001	1351945	0	2	9197	4	0	next
89	Response	1	1361037	9092	1
91	Picture	c001	1380069	0	2	5732	3	0	next
91	Response	2	1385676	5607	1
93	Picture	a003	1404861	0	1	17194	3	0	next
93	Response	1	1421994	17133	1
95	Picture	a009	1439650	0	1	6797	2	0	next
95	Response	1	1446313	6663	1
97	Picture	b009	1463508	0	2	9597	3	0	next
97	Response	1	1473031	9523	1
100	Response	3	1703259	110727	1
102	Picture	c001	1713558	0	2	9330	4	0	next
102	Response	2	1722778	9220	1
104	Picture	c001	1734218	0	1	6798	2	0	next
104	Response	2	1740857	6639	2
106	Picture	b203	1755278	0	1	7731	2	0	next
106	Response	2	1762936	7658	1
108	Picture	a201	1777937	0	1	11463	2	0	next
108	Response	1	1789335	11398	1
110	Picture	b214	1802862	0	1	7197	3	0	next
110	Response	2	1809974	7112	1
112	Picture	c201	1824588	0	1	7731	2	0	next
112	Response	2	1832213	7625	1
114	Picture	b204	1846980	0	2	10264	3	0	next
114	Response	2	1857171	10191	2
116	Picture	b202	1871372	0	2	6398	3	0	next
116	Response	2	1877650	6278	1
118	Picture	c201	1891366	0	1	5998	2	0	next
118	Response	2	1897329	5963	2
120	Picture	c201	1910026	0	1	8397	3	0	next
120	Response	2	1918288	8262	1
122	Picture	c201	1929620	0	1	5598	2	0	next
122	Response	2	1935087	5467	2
124	Picture	a213	1946814	0	1	6931	2	0	next
124	Response	1	1953646	6832	2
126	Picture	b208	1967340	0	2	11730	3	0	next
126	Response	2	1978925	11585	1
128	Picture	a202	1991999	0	1	7331	2	0	next
128	Response	1	1999244	7245	1
130	Picture	a211	2011192	0	2	9464	3	0	next
130	Response	1	2020522	9330	1
132	Picture	a208	2034785	0	1	9197	2	0	next
132	Response	1	2043882	9097	1
134	Picture	c201	2057577	0	1	6931	2	0	next
134	Response	2	2064361	6784	1
136	Picture	c201	2079170	0	1	7064	2	0	next
136	Response	2	2086120	6950	1
138	Picture	a205	2100496	0	2	8264	3	0	next
138	Response	1	2108678	8182	2
140	Picture	b201	2121689	0	1	11996	2	0	next
140	Response	2	2133637	11948	1
142	Picture	c201	2146881	0	1	7064	2	0	next
142	Response	2	2153796	6915	1
144	Picture	b215	2165941	0	1	5998	2	0	next
144	Response	2	2171875	5934	1
146	Picture	a212	2185401	0	1	23326	2	0	next
146	Response	1	2208673	23272	1
148	Picture	a209	2220189	0	2	5865	3	0	next
148	Response	1	2225952	5763	1
150	Picture	a206	2240449	0	2	7998	3	0	next
150	Response	1	2248351	7902	1
152	Picture	b216	2260443	0	1	11063	2	0	next
152	Response	2	2271390	10947	1
154	Picture	a216	2284968	0	1	20127	2	0	next
154	Response	1	2304988	20020	1
156	Picture	a210	2318557	0	1	9730	2	0	next
156	Response	1	2328187	9630	1
158	Picture	b211	2340283	0	1	14395	2	0	next
158	Response	2	2354586	14303	1
160	Picture	c201	2369340	0	1	7464	2	0	next
160	Response	2	2376664	7324	2
162	Picture	b209	2391332	0	2	12130	3	0	next
162	Response	2	2403383	12051	1
164	Picture	b205	2417190	0	2	17861	3	0	next
164	Response	2	2434902	17712	1
166	Picture	c201	2446514	0	1	8131	2	0	next
166	Response	2	2454580	8066	2
168	Picture	c201	2467974	0	1	6264	2	0	next
168	Response	2	2474100	6126	1
170	Picture	a204	2485968	0	1	17727	2	0	next
170	Response	2	2503538	17570	1
172	Picture	a207	2515691	0	1	7598	2	0	next
172	Response	1	2523217	7526	1
174	Picture	c201	2536617	0	2	6532	3	0	next
174	Response	2	2543056	6439	1
176	Picture	b212	2557277	0	1	15328	3	0	next
176	Response	2	2572495	15218	1
178	Picture	a214	2584335	0	1	8264	2	0	next
178	Response	1	2592493	8158	2
180	Picture	b207	2605261	0	1	11330	2	0	next
180	Response	2	2616492	11231	2
182	Picture	a215	2631253	0	1	10130	2	0	next
182	Response	1	2641291	10038	1
184	Picture	c201	2653778	0	2	7731	3	0	next
184	Response	2	2661450	7672	1
186	Picture	c201	2675771	0	1	7997	3	0	next
186	Response	2	2683689	7918	1
188	Picture	c201	2696298	0	1	5464	3	0	next
188	Response	2	2701608	5310	1
190	Picture	b210	2713092	0	1	7198	2	0	next
190	Response	2	2720167	7075	1
192	Picture	a203	2733219	0	1	13062	2	0	next
192	Response	1	2746246	13027	1
194	Picture	b213	2757610	0	2	7065	3	0	next
194	Response	2	2764644	7034	1
196	Picture	c201	2779736	0	2	7731	3	0	next
196	Response	2	2787363	7627	2
198	Picture	b206	2799996	0	2	17728	3	0	next
198	Response	2	2817602	17606	1
200	Picture	c201	2832386	0	1	6797	2	0	next
200	Response	2	2839041	6655	1
203	Response	3	2971034	17356	1
205	Picture	a201	2981403	0	1	13862	2	0	next
205	Response	1	2995193	13790	1
207	Picture	a205	3008460	0	1	16128	2	0	next
207	Response	1	3024471	16011	2
209	Picture	b213	3037117	0	2	7331	3	0	next
209	Response	2	3044310	7193	1
211	Picture	c201	3057511	0	1	16527	2	0	next
211	Response	2	3073909	16398	1
213	Picture	c201	3087767	0	1	5065	2	0	next
213	Response	2	3092788	5021	1
215	Picture	c201	3105228	0	1	4798	3	0	next
215	Response	2	3109907	4679	1
217	Picture	c201	3122822	0	1	4132	2	0	next
217	Response	2	3126866	4044	1
219	Picture	b201	3140283	0	1	9064	2	0	next
219	Response	2	3149265	8982	1
221	Picture	a210	3163342	0	1	6931	2	0	next
221	Response	1	3170223	6881	2
223	Picture	b203	3184535	0	1	6798	2	0	next
223	Response	2	3191183	6648	1
225	Picture	c201	3206261	0	1	9997	2	0	next
225	Response	2	3216141	9880	2
227	Picture	b204	3230386	0	2	10797	3	0	next
227	Response	2	3241100	10714	1
229	Picture	b214	3252912	0	1	8397	2	0	next
229	Response	2	3261259	8347	1
231	Picture	a203	3276371	0	1	14129	2	0	next
231	Response	1	3290378	14007	1
233	Picture	a211	3303962	0	1	9197	2	0	next
233	Response	1	3313096	9134	2
235	Picture	b202	3327954	0	1	7597	2	0	next
235	Response	2	3335495	7541	1
237	Picture	c201	3347414	0	1	15995	2	0	next
237	Response	2	3363334	15920	1
239	Picture	c201	3376204	0	2	4132	3	0	next
239	Response	2	3380293	4089	1
241	Picture	a202	3392466	0	1	7730	3	0	next
241	Response	1	3400132	7666	1
243	Picture	b215	3415258	0	1	14528	3	0	next
243	Response	2	3429730	14472	2
245	Picture	c201	3444048	0	2	7731	3	0	next
245	Response	2	3451649	7601	1
247	Picture	a209	3465908	0	1	9197	2	0	next
247	Response	1	3475008	9100	1
249	Picture	c201	3487634	0	1	11196	2	0	next
249	Response	2	3498687	11053	1
251	Picture	b208	3510826	0	1	16928	2	0	next
251	Response	2	3527645	16819	1
253	Picture	a204	3541349	0	2	35455	3	0	next
253	Response	1	3576763	35414	1
255	Picture	a216	3590800	0	1	16927	2	0	next
255	Response	1	3607641	16841	1
257	Picture	c201	3622922	0	1	21726	3	0	next
257	Response	2	3644599	21677	1
259	Picture	c201	3658510	0	2	10663	4	0	next
259	Response	2	3669078	10568	1
261	Picture	b216	3681836	0	1	14795	2	0	next
261	Response	2	3696597	14761	1
263	Picture	b212	3709027	0	1	7997	2	0	next
263	Response	2	3716916	7889	1
265	Picture	a208	3729153	0	2	7065	3	0	next
265	Response	2	3736115	6962	1
267	Picture	b210	3750480	0	1	8130	3	0	next
267	Response	2	3758513	8033	2
269	Picture	b207	3771539	0	2	27191	4	0	next
269	Response	2	3798671	27132	2
271	Picture	c201	3810193	0	1	8264	2	0	next
271	Response	2	3818350	8157	2
273	Picture	a213	3830320	0	1	7064	2	0	next
273	Response	1	3837229	6909	2
275	Picture	c201	3849114	0	1	6931	2	0	next
275	Response	2	3855948	6834	1
277	Picture	a214	3870840	0	1	6664	2	0	next
277	Response	1	3877387	6547	2
279	Picture	c201	3890966	0	1	12263	2	0	next
279	Response	2	3903146	12180	1
281	Picture	b206	3915092	0	1	9330	2	0	next
281	Response	2	3924265	9173	1
283	Picture	c201	3936818	0	1	5465	2	0	next
283	Response	2	3942184	5366	1
285	Picture	a207	3955611	0	2	9331	3	0	next
285	Response	1	3964903	9292	1
287	Picture	c201	3979070	0	1	6398	2	0	next
287	Response	2	3985382	6312	1
289	Picture	b205	3999730	0	1	7331	2	0	next
289	Response	2	4006981	7251	1
291	Picture	a206	4019723	0	2	10130	4	0	next
291	Response	1	4029700	9977	1
293	Picture	a212	4043849	0	1	8530	2	0	next
293	Response	1	4052258	8409	2
295	Picture	a215	4067041	0	1	6931	2	0	next
295	Response	1	4073857	6816	1
297	Picture	b209	4085968	0	1	13462	2	0	next
297	Response	2	4099295	13327	2
299	Picture	b211	4114359	0	1	17994	2	0	next
299	Response	2	4132254	17895	2
302	Response	3	4299445	54597	2
305	Picture	c001	4330020	0	1	4932	2	0	next
305	Response	2	4334804	4784	1
307	Picture	a004	4354412	0	1	19727	2	0	next
307	Response	1	4374002	19590	1
309	Picture	c001	4393199	0	1	12929	2	0	next
309	Response	2	4406000	12801	1
311	Picture	b016	4424922	0	1	27990	3	0	next
311	Response	1	4452877	27955	1
313	Picture	c001	4471440	0	1	7730	3	0	next
313	Response	2	4479116	7676	2
315	Picture	a011	4497164	0	2	215129	3	0	next
315	Response	1	4712224	215060	2
317	Picture	a014	4729220	0	2	9197	4	0	next
317	Response	1	4738303	9083	1
319	Picture	c001	4757611	0	1	9064	2	0	next
319	Response	1	4766621	9010	1
321	Picture	b011	4786268	0	1	9997	2	0	next
321	Response	2	4796220	9952	1
323	Picture	b006	4816525	0	1	13195	2	0	next
323	Response	2	4829658	13133	2
325	Picture	b007	4847714	0	2	14262	3	0	next
325	Response	2	4861817	14103	1
327	Picture	a003	4881036	0	2	33323	3	0	next
327	Response	1	4914294	33258	1
329	Picture	c001	4934219	0	1	8930	2	0	next
329	Response	1	4943093	8874	1
331	Picture	a006	4959677	0	1	29324	2	0	next
331	Response	1	4988850	29173	1
333	Picture	c001	5007128	0	1	9064	2	0	next
333	Response	1	5016049	8921	1
335	Picture	c001	5036585	0	1	4532	2	0	next
335	Response	1	5041007	4422	1
337	Picture	a008	5059510	0	2	11730	3	0	next
337	Response	1	5071086	11576	1
339	Picture	b013	5090167	0	1	7864	2	0	next
339	Response	2	5097964	7797	2
341	Picture	c001	5117624	0	2	6532	3	0	next
341	Response	1	5124043	6419	1
343	Picture	c001	5140683	0	2	7731	3	0	next
343	Response	1	5148362	7679	1
345	Picture	a013	5168541	0	1	7464	2	0	next
345	Response	1	5175880	7339	2
347	Picture	a009	5194932	0	1	11463	2	0	next
347	Response	1	5206279	11347	1
349	Picture	b005	5223189	0	2	7464	4	0	next
349	Response	2	5230597	7408	2
351	Picture	b015	5248914	0	1	14395	2	0	next
351	Response	2	5263236	14322	1
353	Picture	a001	5281703	0	1	7598	2	0	next
353	Response	1	5289155	7452	1
355	Picture	c001	5308761	0	1	7997	2	0	next
355	Response	1	5316673	7912	1
357	Picture	a012	5335019	0	1	14928	2	0	next
357	Response	1	5349792	14773	1
359	Picture	b002	5369940	0	2	8931	3	0	next
359	Response	2	5378750	8810	1
361	Picture	c001	5397398	0	1	7331	2	0	next
361	Response	1	5404669	7271	1
363	Picture	a005	5421523	0	1	7198	2	0	next
363	Response	1	5428668	7145	1
365	Picture	b008	5448048	0	1	11862	3	0	next
365	Response	2	5459866	11818	1
367	Picture	b012	5478704	0	1	15862	2	0	next
367	Response	2	5494424	15720	1
369	Picture	a007	5511493	0	1	12796	2	0	next
369	Response	1	5524182	12689	2
371	Picture	a002	5542150	0	1	7197	3	0	next
371	Response	1	5549301	7151	2
373	Picture	b010	5567608	0	1	7731	2	0	next
373	Response	2	5575220	7612	1
375	Picture	a015	5592000	0	1	7197	3	0	next
375	Response	1	5599059	7059	1
377	Picture	b014	5617991	0	1	15462	2	0	next
377	Response	2	5633297	15306	1
379	Picture	c001	5652780	0	1	8130	2	0	next
379	Response	1	5660815	8035	2
381	Picture	b004	5679171	0	1	15595	2	0	next
381	Response	2	5694734	15563	1
383	Picture	c001	5711427	0	1	10263	2	0	next
383	Response	1	5721612	10185	2
385	Picture	b003	5738751	0	1	8131	2	0	next
385	Response	2	5746731	7980	1
387	Picture	a016	5765142	0	1	17461	2	0	next
387	Response	1	5782569	17427	1
389	Picture	c001	5801397	0	1	10530	2	0	next
389	Response	1	5811848	10451	1
391	Picture	c001	5831253	0	2	13596	3	0	next
391	Response	1	5844806	13553	1
393	Picture	a010	5863110	0	1	6531	2	0	next
393	Response	1	5869605	6495	1
395	Picture	c001	5887635	0	1	5465	2	0	next
395	Response	1	5892964	5329	1
397	Picture	b001	5911227	0	1	21726	2	0	next
397	Response	2	5932801	21574	2
399	Picture	b009	5952813	0	1	8664	2	0	next
399	Response	2	5961440	8627	1
402	Response	3	6090553	11649	1
404	Picture	c001	6100897	0	1	7997	2	0	next
404	Response	1	6108792	7895	2
406	Picture	c001	6121957	0	1	5198	2	0	next
406	Response	1	6127031	5074	2
408	Picture	c101	6142083	0	2	4399	3	0	next
408	Response	1	6146390	4307	2
410	Picture	a109	6159144	0	2	5865	3	0	next
410	Response	1	6164950	5806	1
412	Picture	a104	6179004	0	2	7864	4	0	next
412	Response	1	6186708	7704	2
414	Picture	c101	6198998	0	1	6531	2	0	next
414	Response	1	6205427	6429	2
416	Picture	c101	6220057	0	2	4132	3	0	next
416	Response	1	6224146	4089	2
418	Picture	b101	6238451	0	1	20793	2	0	next
418	Response	2	6259185	20734	1
420	Picture	b107	6271107	0	1	8930	3	0	next
420	Response	2	6279984	8877	1
422	Picture	a103	6291500	0	1	5865	2	0	next
422	Response	1	6297262	5762	2
424	Picture	b116	6312427	0	1	8663	3	0	next
424	Response	2	6320941	8514	2
426	Picture	a110	6334952	0	2	6398	3	0	next
426	Response	1	6341260	6308	2
428	Picture	b102	6354946	0	1	11196	2	0	next
428	Response	2	6366059	11113	1
430	Picture	b109	6380937	0	1	9330	3	0	next
430	Response	2	6390218	9281	1
432	Picture	b112	6401597	0	1	6931	2	0	next
432	Response	2	6408457	6860	1
434	Picture	b111	6420657	0	1	17194	3	0	next
434	Response	2	6437735	17078	1
436	Picture	c101	6449848	0	1	8663	2	0	next
436	Response	1	6458374	8526	2
438	Picture	b108	6472773	0	1	18527	2	0	next
438	Response	2	6491173	18400	1
440	Picture	c101	6502896	0	2	5865	3	0	next
440	Response	1	6508612	5716	1
442	Picture	b105	6523823	0	1	6664	2	0	next
442	Response	2	6530370	6547	2
444	Picture	a107	6543816	0	1	7731	2	0	next
444	Response	1	6551490	7674	1
446	Picture	b110	6565409	0	1	24925	2	0	next
446	Response	2	6590207	24798	2
448	Picture	b106	6604596	0	1	10930	2	0	next
448	Response	2	6615486	10890	2
450	Picture	c101	6628455	0	1	6531	2	0	next
450	Response	1	6634845	6390	2
452	Picture	c101	6646449	0	1	6131	2	0	next
452	Response	1	6652444	5995	2
454	Picture	c101	6667108	0	2	5465	3	0	next
454	Response	1	6672443	5335	1
456	Picture	a106	6686835	0	1	9997	2	0	next
456	Response	1	6696762	9927	1
458	Picture	c101	6708428	0	1	6664	3	0	next
458	Response	1	6715001	6573	1
460	Picture	a108	6726955	0	1	3999	2	0	next
460	Response	1	6730840	3885	2
462	Picture	a113	6743483	0	1	8930	3	0	next
462	Response	1	6752279	8796	1
464	Picture	c101	6765476	0	1	6337	65	0	next
464	Response	1	6771798	6322	1
466	Picture	c101	6785602	0	2	11863	3	0	next
466	Response	1	6797397	11795	1
468	Picture	a112	6811860	0	1	9597	2	0	next
468	Response	1	6821396	9536	1
470	Picture	a102	6835986	0	1	6797	2	0	next
470	Response	1	6842675	6689	1
472	Picture	b104	6854913	0	1	9996	2	0	next
472	Response	2	6864754	9841	1
474	Picture	a115	6877438	0	2	6665	3	0	next
474	Response	1	6883952	6514	2
476	Picture	c101	6897165	0	1	6265	2	0	next
476	Response	1	6903312	6147	1
478	Picture	c101	6917425	0	1	6798	2	0	next
478	Response	1	6924110	6685	2
480	Picture	c101	6937152	0	1	8664	2	0	next
480	Response	1	6945709	8557	2
482	Picture	a101	6960744	0	1	6664	3	0	next
482	Response	1	6967308	6564	1
484	Picture	a116	6982204	0	1	11462	3	0	next
484	Response	1	6993547	11343	1
486	Picture	b103	7007129	0	1	6797	2	0	next
486	Response	2	7013866	6737	1
488	Picture	b115	7025789	0	1	10130	2	0	next
488	Response	2	7035784	9995	2
490	Picture	a111	7050581	0	1	24925	2	0	next
490	Response	1	7075463	24882	1
492	Picture	c101	7087368	0	2	8798	3	0	next
492	Response	1	7096102	8734	1
494	Picture	b113	7111227	0	2	21326	4	0	next
494	Response	2	7132419	21192	2
496	Picture	a114	7147082	0	1	7198	2	0	next
496	Response	1	7154179	7097	1
498	Picture	c101	7165876	0	1	5998	2	0	next
498	Response	1	7171777	5901	2
500	Picture	a105	7183470	0	1	7597	2	0	next
500	Response	1	7190976	7506	2
502	Picture	b114	7202930	0	1	7864	2	0	next
502	Response	2	7210656	7726	1
505	Response	3	7337689	13333	1
507	Picture	a116	7348082	0	1	22126	2	0	next
507	Response	1	7370167	22085	2
509	Picture	b113	7384336	0	1	7198	2	0	next
509	Response	2	7391446	7110	2
511	Picture	a104	7406196	0	1	14262	2	0	next
511	Response	1	7420405	14209	1
513	Picture	c101	7435386	0	1	7464	2	0	next
513	Response	1	7442804	7418	1
515	Picture	a108	7455379	0	1	6265	2	0	next
515	Response	1	7461523	6144	1
517	Picture	b104	7474440	0	1	21459	2	0	next
517	Response	2	7495761	21321	1
519	Picture	c101	7509628	0	1	6664	2	0	next
519	Response	1	7516240	6612	1
521	Picture	c101	7528422	0	1	4665	2	0	next
521	Response	1	7533039	4617	1
523	Picture	c101	7544550	0	1	4531	3	0	next
523	Response	1	7549038	4488	1
525	Picture	a106	7562277	0	1	9863	3	0	next
525	Response	1	7572077	9800	1
527	Picture	c101	7586002	0	2	5465	3	0	next
527	Response	1	7591436	5434	1
529	Picture	c101	7606396	0	1	4132	2	0	next
529	Response	1	7610475	4079	1
531	Picture	c101	7622524	0	1	5598	2	0	next
531	Response	1	7628074	5550	1
533	Picture	c101	7640917	0	2	6665	3	0	next
533	Response	1	7647433	6516	1
535	Picture	b111	7660911	0	1	17594	2	0	next
535	Response	2	7678471	17560	1
537	Picture	a112	7692767	0	1	5865	2	0	next
537	Response	1	7698470	5703	2
539	Picture	b110	7712627	0	1	8131	2	0	next
539	Response	2	7720709	8082	2
541	Picture	a105	7735686	0	1	6931	2	0	next
541	Response	1	7742468	6782	2
543	Picture	a114	7756479	0	1	7197	3	0	next
543	Response	1	7763587	7108	1
545	Picture	a107	7778205	0	1	7198	2	0	next
545	Response	1	7785346	7141	1
547	Picture	c101	7800598	0	1	7197	2	0	next
547	Response	1	7807745	7147	1
549	Picture	a110	7822857	0	1	7064	2	0	next
549	Response	1	7829824	6967	1
551	Picture	b116	7842050	0	2	20394	3	0	next
551	Response	2	7862302	20252	1
553	Picture	c101	7875906	0	1	6531	2	0	next
553	Response	1	7882301	6395	1
555	Picture	b101	7897365	0	2	24925	4	0	next
555	Response	2	7922139	24774	1
557	Picture	a103	7933620	0	1	8930	3	0	next
557	Response	1	7942458	8838	1
559	Picture	b106	7955879	0	1	21060	2	0	next
559	Response	2	7976856	20977	1
561	Picture	b109	7991201	0	1	14395	2	0	next
561	Response	2	8005495	14294	1
563	Picture	a113	8018392	0	1	26924	2	0	next
563	Response	1	8045173	26781	1
565	Picture	b107	8057845	0	1	10930	2	0	next
565	Response	2	8068691	10846	2
567	Picture	b105	8081304	0	1	7598	2	0	next
567	Response	2	8088850	7546	2
569	Picture	b114	8102364	0	1	8530	2	0	next
569	Response	2	8110769	8405	2
571	Picture	c101	8123423	0	2	6265	3	0	next
571	Response	1	8129648	6225	2
573	Picture	a115	8144616	0	2	8531	3	0	next
573	Response	1	8153007	8391	1
575	Picture	c101	8164743	0	1	7597	3	0	next
575	Response	1	8172206	7463	1
577	Picture	c101	8184603	0	1	5465	2	0	next
577	Response	1	8189965	5362	1
579	Picture	c101	8203797	0	1	4931	2	0	next
579	Response	1	8208684	4887	1
581	Picture	b115	8220991	0	1	13595	2	0	next
581	Response	2	8234443	13452	1
583	Picture	c101	8248848	0	2	6931	3	0	next
583	Response	1	8255722	6874	1
585	Picture	a102	8267509	0	1	7064	2	0	next
585	Response	1	8274441	6932	1
587	Picture	b103	8286569	0	1	7198	2	0	next
587	Response	2	8293640	7071	1
589	Picture	b108	8308428	0	2	16128	4	0	next
589	Response	2	8324518	16090	1
591	Picture	a111	8339085	0	1	11329	3	0	next
591	Response	1	8350277	11192	1
593	Picture	b102	8364143	0	1	16128	2	0	next
593	Response	2	8380195	16052	1
595	Picture	c101	8392134	0	1	9597	2	0	next
595	Response	1	8401634	9500	1
597	Picture	a109	8415459	0	2	11330	3	0	next
597	Response	1	8426753	11294	1
599	Picture	a101	8439318	0	1	10530	2	0	next
599	Response	1	8449792	10474	1
601	Picture	b112	8462111	0	1	7997	2	0	next
601	Response	2	8469951	7840	1
