# Supplementary material for: The relationship between Chinese college students’ mate preferences and their parents’ education level
Source: Front Psychol. 2022 Nov 1;13:907315. doi: 10.3389/fpsyg.2022.907315 (PMC9664191; doi:10.3389/fpsyg.2022.907315)
Supplement: Supplementary file 2 [file Data_Sheet_1.ZIP › raw data/112022/part1.log]

Scenario - For expli1
Logfile written - 2018/7/10 19:58:28

Trial	Event Type	Code	Time	TTime	Uncertainty	Duration	Uncertainty	ReqTime	ReqDur

1	Response	3	506229	506229	2
3	Picture	a011	516523	0	52	22988	107	0	next
3	Response	1	539431	22908	1
5	Picture	b007	557921	0	99	62207	152	0	next
5	Response	2	620014	62093	2
7	Picture	b016	638649	0	65	7087	119	0	next
7	Response	2	645657	7008	1
9	Picture	a016	663734	0	56	8656	121	0	next
9	Response	1	672267	8533	2
11	Picture	a004	690121	0	89	7734	144	0	next
11	Response	2	697773	7652	2
13	Picture	c001	715494	0	53	8925	115	0	next
13	Response	2	724317	8823	1
15	Picture	b013	744152	0	51	6807	112	0	next
15	Response	2	750880	6728	1
17	Picture	a014	770566	0	98	6137	169	0	next
17	Response	1	776599	6033	1
19	Picture	c001	794191	0	62	6744	116	0	next
19	Response	2	800853	6662	2
21	Picture	a010	817360	0	98	10879	159	0	next
21	Response	1	828118	10758	1
23	Picture	b001	845730	0	59	6556	113	0	next
23	Response	2	852188	6458	1
25	Picture	c001	871776	0	139	6397	195	0	next
25	Response	2	878072	6296	1
27	Picture	a002	895272	0	65	6661	124	0	next
27	Response	1	901853	6581	1
29	Picture	b010	919748	0	142	5404	209	0	next
29	Response	2	925030	5282	1
31	Picture	c001	944943	0	65	5859	121	0	next
31	Response	2	950721	5778	1
33	Picture	b009	968875	0	132	6383	184	0	next
33	Response	2	975131	6256	1
35	Picture	c001	993029	0	91	7987	157	0	next
35	Response	2	1000936	7907	1
37	Picture	b005	1018735	0	60	5782	114	0	next
37	Response	2	1024415	5680	2
39	Picture	c001	1043859	0	1	5250	60	0	next
39	Response	2	1049026	5167	2
41	Picture	a008	1068320	0	93	6985	152	0	next
41	Response	1	1075204	6884	2
43	Picture	c001	1093361	0	56	5759	117	0	next
43	Response	2	1099036	5675	1
45	Picture	c001	1115563	0	56	5049	108	0	next
45	Response	2	1120510	4947	1
47	Picture	c001	1140441	0	83	5246	139	0	next
47	Response	2	1145604	5163	2
49	Picture	b006	1165425	0	74	9884	139	0	next
49	Response	2	1175201	9776	1
51	Picture	a015	1195078	0	60	6001	118	0	next
51	Response	1	1200996	5918	2
53	Picture	b003	1217320	0	156	5815	214	0	next
53	Response	2	1222997	5677	1
55	Picture	a013	1241770	0	54	6928	125	0	next
55	Response	1	1248616	6846	1
57	Picture	a007	1267738	0	64	6328	115	0	next
57	Response	1	1273959	6221	2
59	Picture	b014	1291955	0	61	7412	114	0	next
59	Response	2	1299282	7327	1
61	Picture	a012	1317244	0	159	6151	212	0	next
61	Response	1	1323287	6043	2
63	Picture	a001	1342923	0	95	7811	157	0	next
63	Response	1	1350654	7731	1
65	Picture	b008	1370590	0	2	15337	85	0	next
65	Response	2	1385824	15234	1
67	Picture	c001	1404356	0	66	5535	67	0	next
67	Response	2	1409745	5389	2
69	Picture	c001	1427614	0	57	5091	120	0	next
69	Response	2	1432588	4974	2
71	Picture	a009	1449649	0	63	4862	120	0	next
71	Response	1	1454434	4785	1
73	Picture	a003	1472690	0	60	6815	114	0	next
73	Response	1	1479403	6713	1
75	Picture	b004	1497995	0	59	8293	116	0	next
75	Response	2	1506206	8211	2
77	Picture	c001	1522729	0	57	5423	110	0	next
77	Response	2	1528049	5320	1
79	Picture	b015	1544663	0	87	7137	144	0	next
79	Response	2	1551718	7055	1
81	Picture	c001	1568360	0	59	5987	112	0	next
81	Response	2	1574242	5882	1
83	Picture	c001	1594005	0	52	4898	111	0	next
83	Response	2	1598818	4813	2
85	Picture	b011	1617149	0	56	7519	108	0	next
85	Response	2	1624563	7414	1
87	Picture	b002	1644170	0	99	7396	155	0	next
87	Response	2	1651486	7316	2
89	Picture	a005	1668473	0	146	8172	203	0	next
89	Response	1	1676545	8072	1
91	Picture	a006	1695002	0	59	7507	112	0	next
91	Response	1	1702430	7428	1
93	Picture	c001	1722694	0	58	5555	111	0	next
93	Response	2	1728148	5454	2
95	Picture	c001	1746960	0	58	4725	133	0	next
95	Response	2	1751600	4640	1
97	Picture	b012	1769126	0	78	7009	132	0	next
97	Response	2	1776033	6907	1
100	Response	3	1956011	61359	1
102	Picture	c001	1966212	0	156	8627	207	0	next
102	Response	2	1974736	8524	1
104	Picture	c001	1987477	0	53	4773	109	0	next
104	Response	2	1992168	4691	2
106	Picture	c201	2006853	0	126	4050	180	0	next
106	Response	2	2010799	3946	2
108	Picture	c201	2022821	0	94	4476	149	0	next
108	Response	2	2027218	4397	1
110	Picture	a211	2039243	0	54	6224	127	0	next
110	Response	1	2045360	6117	1
112	Picture	c201	2060261	0	85	6097	146	0	next
112	Response	2	2066277	6016	2
114	Picture	b201	2080440	0	61	6418	115	0	next
114	Response	2	2086756	6316	2
116	Picture	b214	2101327	0	60	5700	114	0	next
116	Response	2	2106947	5620	1
118	Picture	b215	2120364	0	55	5361	106	0	next
118	Response	2	2125618	5254	1
120	Picture	a203	2140185	0	53	6015	107	0	next
120	Response	1	2146121	5936	1
122	Picture	a214	2160004	0	88	5404	148	0	next
122	Response	1	2165304	5300	2
124	Picture	b216	2178560	0	62	7101	117	0	next
124	Response	2	2185583	7023	1
126	Picture	b210	2198030	0	124	6227	180	0	next
126	Response	2	2204134	6104	2
128	Picture	b207	2218558	0	64	10095	118	0	next
128	Response	2	2228571	10013	2
130	Picture	a201	2243073	0	54	7986	107	0	next
130	Response	1	2250960	7887	1
132	Picture	c201	2264664	0	85	8045	141	0	next
132	Response	2	2272628	7964	1
134	Picture	b212	2284611	0	163	6291	215	0	next
134	Response	2	2290804	6193	1
136	Picture	c201	2305057	0	53	5881	134	0	next
136	Response	2	2310852	5795	1
138	Picture	b203	2323906	0	58	8023	120	0	next
138	Response	2	2331833	7927	2
140	Picture	a205	2346168	0	75	6293	131	0	next
140	Response	1	2352383	6215	2
142	Picture	b213	2365391	0	130	5245	197	0	next
142	Response	2	2370503	5112	1
144	Picture	b209	2385072	0	75	6319	158	0	next
144	Response	2	2391311	6239	2
146	Picture	c201	2403224	0	92	5962	150	0	next
146	Response	2	2409083	5859	1
148	Picture	b202	2421849	0	68	7793	124	0	next
148	Response	2	2429563	7714	1
150	Picture	c201	2444332	0	126	6333	192	0	next
150	Response	2	2450545	6213	1
152	Picture	b208	2463760	0	52	7183	135	0	next
152	Response	2	2470866	7106	1
154	Picture	c201	2482085	0	54	5535	107	0	next
154	Response	2	2487519	5434	1
156	Picture	b204	2500291	0	61	9565	116	0	next
156	Response	2	2509776	9485	1
158	Picture	c201	2522419	0	158	4933	238	0	next
158	Response	2	2527246	4827	1
160	Picture	a210	2539016	0	57	6905	121	0	next
160	Response	1	2545840	6824	1
162	Picture	a216	2557615	0	73	6421	124	0	next
162	Response	1	2563932	6317	2
164	Picture	b211	2577072	0	95	7078	165	0	next
164	Response	2	2584070	6998	1
166	Picture	a209	2596015	0	55	6061	107	0	next
166	Response	1	2601974	5959	2
168	Picture	a207	2614083	0	59	6646	60	0	next
168	Response	1	2620592	6509	2
170	Picture	a204	2632095	0	83	7125	140	0	next
170	Response	1	2639116	7021	1
172	Picture	c201	2654036	0	68	6848	123	0	next
172	Response	2	2660807	6771	2
174	Picture	c201	2674442	0	56	5071	58	0	next
174	Response	2	2679362	4920	1
176	Picture	a215	2692377	0	67	6384	123	0	next
176	Response	1	2698682	6305	1
178	Picture	a212	2710052	0	54	7348	109	0	next
178	Response	1	2717297	7245	1
180	Picture	a213	2728590	0	59	5131	115	0	next
180	Response	1	2733642	5052	1
182	Picture	b206	2747122	0	76	5418	139	0	next
182	Response	1	2752408	5286	1
184	Picture	a202	2766986	0	55	6632	111	0	next
184	Response	1	2773537	6551	1
186	Picture	a206	2788498	0	63	6691	118	0	next
186	Response	1	2795067	6569	2
188	Picture	c201	2807735	0	70	6507	125	0	next
188	Response	2	2814165	6430	1
190	Picture	c201	2826290	0	57	4914	133	0	next
190	Response	2	2831099	4809	2
192	Picture	c201	2843788	0	53	4284	108	0	next
192	Response	2	2847990	4202	1
194	Picture	b205	2861982	0	131	6269	182	0	next
194	Response	2	2868144	6162	2
196	Picture	c201	2880993	0	82	5149	146	0	next
196	Response	2	2886063	5070	1
198	Picture	c201	2900266	0	57	4772	116	0	next
198	Response	2	2904915	4649	1
200	Picture	a208	2916321	0	67	8846	123	0	next
200	Response	1	2925087	8766	1
203	Response	3	3060063	20532	2
205	Picture	a201	3070341	0	97	23323	153	0	next
205	Response	1	3093584	23243	1
207	Picture	c201	3105712	0	54	4951	109	0	next
207	Response	2	3110559	4847	2
209	Picture	b209	3123469	0	114	5779	171	0	next
209	Response	2	3129167	5698	2
211	Picture	a205	3142079	0	128	6057	180	0	next
211	Response	1	3148030	5951	1
213	Picture	c201	3159457	0	68	4553	126	0	next
213	Response	2	3163933	4476	1
215	Picture	a209	3178321	0	77	6713	133	0	next
215	Response	1	3184928	6607	1
217	Picture	a211	3198799	0	56	5360	110	0	next
217	Response	1	3204081	5282	2
219	Picture	b206	3218332	0	55	8731	56	0	next
219	Response	2	3226861	8529	1
221	Picture	c201	3240863	0	83	8002	141	0	next
221	Response	2	3248784	7921	2
223	Picture	a206	3263044	0	67	6864	124	0	next
223	Response	1	3269804	6760	1
225	Picture	c201	3284757	0	65	5205	118	0	next
225	Response	2	3289883	5126	1
227	Picture	b215	3304054	0	56	9936	110	0	next
227	Response	2	3313889	9835	2
229	Picture	c201	3328194	0	89	4863	145	0	next
229	Response	2	3332977	4783	1
231	Picture	a207	3346601	0	107	6010	177	0	next
231	Response	1	3352482	5881	2
233	Picture	c201	3365111	0	66	6884	138	0	next
233	Response	2	3371915	6804	1
235	Picture	b204	3384003	0	54	10210	109	0	next
235	Response	2	3394109	10106	1
237	Picture	b211	3405431	0	91	6518	145	0	next
237	Response	2	3411870	6439	2
239	Picture	c201	3425305	0	65	4783	119	0	next
239	Response	2	3429983	4678	2
241	Picture	c201	3443903	0	61	4804	116	0	next
241	Response	2	3448625	4722	1
243	Picture	a202	3463135	0	57	6153	114	0	next
243	Response	1	3469179	6044	1
245	Picture	b201	3481164	0	81	8582	169	0	next
245	Response	2	3489669	8505	1
247	Picture	b207	3501217	0	58	6521	132	0	next
247	Response	2	3507598	6381	1
249	Picture	b208	3519099	0	60	11813	116	0	next
249	Response	2	3530833	11734	1
251	Picture	b210	3542461	0	114	4676	167	0	next
251	Response	2	3547031	4570	2
253	Picture	b213	3560541	0	53	5071	109	0	next
253	Response	2	3565533	4992	1
255	Picture	b212	3580729	0	141	5012	199	0	next
255	Response	2	3585638	4909	2
257	Picture	a210	3600042	0	61	7636	118	0	next
257	Response	1	3607602	7560	1
259	Picture	a214	3620771	0	56	6601	136	0	next
259	Response	1	3627268	6497	2
261	Picture	a216	3638660	0	81	7379	138	0	next
261	Response	1	3645961	7301	1
263	Picture	c201	3659163	0	148	4452	203	0	next
263	Response	2	3663508	4345	2
265	Picture	c201	3676379	0	60	5288	116	0	next
265	Response	2	3681588	5209	1
267	Picture	c201	3696433	0	54	4647	104	0	next
267	Response	2	3700980	4547	1
269	Picture	c201	3712801	0	88	4445	143	0	next
269	Response	2	3717165	4364	2
271	Picture	c201	3730876	0	55	5597	141	0	next
271	Response	2	3736335	5459	1
273	Picture	c201	3748035	0	107	4186	162	0	next
273	Response	2	3752145	4110	1
275	Picture	a212	3763348	0	80	5153	148	0	next
275	Response	1	3768352	5004	1
277	Picture	c201	3783129	0	80	7465	141	0	next
277	Response	2	3790513	7384	2
279	Picture	a215	3804907	0	91	5992	142	0	next
279	Response	1	3810796	5889	1
281	Picture	a208	3822106	0	59	8470	116	0	next
281	Response	1	3830497	8391	1
283	Picture	b216	3844824	0	55	7154	107	0	next
283	Response	2	3851868	7044	1
285	Picture	b205	3867086	0	61	5619	116	0	next
285	Response	2	3872626	5540	2
287	Picture	b214	3886421	0	57	4936	110	0	next
287	Response	2	3891252	4831	1
289	Picture	b202	3903798	0	64	5999	128	0	next
289	Response	2	3909717	5919	2
291	Picture	b203	3921755	0	58	5772	111	0	next
291	Response	2	3927432	5677	1
293	Picture	a204	3940316	0	63	4387	126	0	next
293	Response	2	3944625	4309	1
295	Picture	c201	3958449	0	94	5126	146	0	next
295	Response	2	3963471	5022	2
297	Picture	a203	3975206	0	66	5937	122	0	next
297	Response	1	3981069	5863	1
299	Picture	a213	3994189	0	56	5599	110	0	next
299	Response	1	3999681	5492	1
302	Response	3	4331209	219682	2
305	Picture	c001	4361608	0	99	5216	184	0	next
305	Response	1	4366683	5075	1
307	Picture	c001	4384577	0	71	4670	133	0	next
307	Response	1	4389167	4590	2
309	Picture	a016	4407914	0	117	8526	171	0	next
309	Response	1	4416343	8429	1
311	Picture	b015	4434703	0	92	6233	149	0	next
311	Response	2	4440857	6154	1
313	Picture	a010	4460394	0	67	8324	121	0	next
313	Response	1	4468612	8218	1
315	Picture	c001	4485978	0	54	6030	109	0	next
315	Response	1	4491928	5950	1
317	Picture	a015	4509889	0	57	5956	110	0	next
317	Response	1	4515739	5850	1
319	Picture	a004	4533105	0	54	7910	109	0	next
319	Response	1	4540937	7832	1
321	Picture	a009	4557732	0	57	4950	117	0	next
321	Response	1	4562578	4846	1
323	Picture	b003	4582675	0	58	5416	115	0	next
323	Response	2	4588012	5337	2
325	Picture	c001	4605242	0	119	6382	172	0	next
325	Response	1	4611522	6280	2
327	Picture	c001	4630085	0	62	4675	115	0	next
327	Response	1	4634681	4596	1
329	Picture	c001	4651288	0	55	4074	113	0	next
329	Response	1	4655261	3973	2
331	Picture	a006	4674465	0	54	5638	108	0	next
331	Response	1	4680023	5558	1
333	Picture	b005	4697195	0	86	9012	139	0	next
333	Response	2	4706100	8905	1
335	Picture	a005	4725231	0	51	5101	107	0	next
335	Response	1	4730249	5018	1
337	Picture	b011	4749379	0	54	8222	116	0	next
337	Response	2	4757498	8119	1
339	Picture	b002	4776085	0	60	7870	116	0	next
339	Response	2	4783876	7791	1
341	Picture	a007	4802568	0	115	7526	116	0	next
341	Response	1	4809936	7368	1
343	Picture	b008	4829885	0	90	9769	143	0	next
343	Response	2	4839574	9689	2
345	Picture	a014	4856440	0	81	5367	133	0	next
345	Response	1	4861705	5265	1
347	Picture	c001	4878340	0	59	3740	115	0	next
347	Response	1	4882000	3660	2
349	Picture	b001	4898692	0	94	6079	148	0	next
349	Response	2	4904667	5975	1
351	Picture	c001	4922931	0	54	4927	110	0	next
351	Response	1	4927776	4845	1
353	Picture	c001	4946058	0	57	5622	141	0	next
353	Response	1	4951537	5479	1
355	Picture	c001	4968220	0	59	4245	115	0	next
355	Response	1	4972382	4162	1
357	Picture	a013	4989356	0	81	5608	132	0	next
357	Response	1	4994860	5504	2
359	Picture	b014	5012216	0	78	5398	134	0	next
359	Response	2	5017533	5317	1
361	Picture	b004	5036578	0	77	6702	142	0	next
361	Response	2	5043155	6577	1
363	Picture	a003	5063241	0	56	6808	111	0	next
363	Response	1	5069969	6728	2
365	Picture	a012	5090161	0	133	5479	203	0	next
365	Response	1	5095532	5371	2
367	Picture	c001	5113851	0	56	7455	117	0	next
367	Response	1	5121228	7377	1
369	Picture	a001	5138539	0	54	6153	114	0	next
369	Response	1	5144574	6035	1
371	Picture	a011	5163680	0	52	5314	107	0	next
371	Response	1	5168916	5236	1
373	Picture	c001	5185383	0	171	7483	224	0	next
373	Response	1	5192763	7380	1
375	Picture	a002	5210013	0	53	5850	108	0	next
375	Response	1	5215784	5771	1
377	Picture	c001	5236011	0	81	5281	140	0	next
377	Response	1	5241172	5161	2
379	Picture	a008	5261126	0	53	5517	108	0	next
379	Response	1	5266561	5435	1
381	Picture	b013	5286261	0	61	4941	125	0	next
381	Response	2	5291079	4818	1
383	Picture	b006	5310226	0	65	7799	121	0	next
383	Response	2	5317944	7718	1
385	Picture	b016	5336646	0	95	8241	147	0	next
385	Response	2	5344788	8142	2
387	Picture	c001	5364153	0	58	8238	112	0	next
387	Response	1	5372311	8158	1
389	Picture	c001	5390601	0	88	6151	144	0	next
389	Response	1	5396649	6048	1
391	Picture	c001	5415326	0	51	4777	108	0	next
391	Response	1	5420023	4697	2
393	Picture	b010	5439342	0	164	5178	246	0	next
393	Response	2	5444378	5036	2
395	Picture	b007	5463712	0	62	5139	122	0	next
395	Response	2	5468771	5059	1
397	Picture	b009	5486972	0	145	8941	198	0	next
397	Response	2	5495811	8839	2
399	Picture	b012	5512729	0	54	5757	133	0	next
399	Response	2	5518402	5673	1
402	Response	3	5653680	14955	1
404	Picture	c001	5663959	0	52	4444	109	0	next
404	Response	1	5668324	4365	1
406	Picture	c001	5679833	0	122	5307	175	0	next
406	Response	1	5685032	5199	1
408	Picture	c101	5698969	0	51	4130	105	0	next
408	Response	1	5703024	4055	2
410	Picture	b103	5717773	0	78	5814	134	0	next
410	Response	2	5723462	5689	1
412	Picture	a106	5738071	0	68	6448	126	0	next
412	Response	1	5744442	6371	1
414	Picture	b104	5758327	0	61	9514	115	0	next
414	Response	2	5767708	9381	1
416	Picture	b105	5781917	0	77	5054	132	0	next
416	Response	2	5786893	4976	2
418	Picture	a101	5799094	0	101	6693	167	0	next
418	Response	1	5805683	6589	2
420	Picture	b102	5819306	0	51	5721	106	0	next
420	Response	2	5824949	5643	1
422	Picture	b116	5838777	0	65	6319	130	0	next
422	Response	2	5844991	6214	1
424	Picture	b115	5857792	0	56	5229	118	0	next
424	Response	2	5862943	5151	2
426	Picture	a103	5877060	0	81	5417	135	0	next
426	Response	1	5882376	5316	1
428	Picture	c101	5897262	0	51	4539	106	0	next
428	Response	1	5901722	4460	1
430	Picture	a115	5913120	0	161	6293	213	0	next
430	Response	1	5919309	6189	2
432	Picture	a114	5933628	0	64	5627	128	0	next
432	Response	1	5939175	5547	1
434	Picture	a102	5953976	0	111	5187	163	0	next
434	Response	1	5959065	5089	1
436	Picture	c101	5972179	0	59	6069	115	0	next
436	Response	1	5978169	5990	1
438	Picture	b101	5990715	0	54	5862	122	0	next
438	Response	2	5996458	5743	1
440	Picture	b108	6011701	0	52	5371	113	0	next
440	Response	2	6016993	5292	1
442	Picture	c101	6029139	0	60	5794	115	0	next
442	Response	1	6034828	5689	2
444	Picture	a104	6048552	0	58	6129	115	0	next
444	Response	2	6054603	6051	1
446	Picture	c101	6066621	0	56	6965	137	0	next
446	Response	1	6073456	6835	1
448	Picture	b113	6086859	0	54	5709	109	0	next
448	Response	2	6092490	5631	2
450	Picture	c101	6104578	0	54	4703	113	0	next
450	Response	1	6109178	4600	1
452	Picture	c101	6122640	0	63	4329	126	0	next
452	Response	1	6126890	4250	2
454	Picture	a116	6139408	0	56	5927	126	0	next
454	Response	1	6145228	5820	1
456	Picture	c101	6157989	0	74	4604	132	0	next
456	Response	1	6162515	4526	1
458	Picture	c101	6174404	0	62	4639	113	0	next
458	Response	1	6178941	4537	1
460	Picture	a112	6191954	0	96	6259	149	0	next
460	Response	1	6198136	6182	1
462	Picture	b112	6211118	0	66	6766	122	0	next
462	Response	2	6217753	6635	1
464	Picture	a110	6229811	0	84	7269	138	0	next
464	Response	1	6237001	7190	1
466	Picture	c101	6248230	0	107	5282	158	0	next
466	Response	1	6253407	5177	1
468	Picture	c101	6268234	0	61	5389	138	0	next
468	Response	1	6273533	5299	1
470	Picture	a105	6286694	0	104	6247	154	0	next
470	Response	1	6292842	6148	2
472	Picture	a107	6307219	0	58	8510	113	0	next
472	Response	1	6315650	8431	2
474	Picture	b109	6329322	0	120	6046	174	0	next
474	Response	2	6335264	5942	2
476	Picture	b106	6347407	0	72	7595	128	0	next
476	Response	2	6354921	7514	2
478	Picture	a108	6368537	0	58	6567	120	0	next
478	Response	1	6374997	6460	2
480	Picture	b110	6388266	0	90	5916	146	0	next
480	Response	1	6394105	5839	1
482	Picture	c101	6405403	0	149	6189	200	0	next
482	Response	1	6411485	6082	2
484	Picture	b111	6424272	0	73	8410	143	0	next
484	Response	2	6432606	8334	1
486	Picture	c101	6446022	0	135	6667	202	0	next
486	Response	1	6452581	6559	1
488	Picture	b107	6466226	0	67	6974	126	0	next
488	Response	2	6473123	6897	1
490	Picture	a113	6487619	0	59	6273	110	0	next
490	Response	1	6493795	6176	2
492	Picture	a109	6505382	0	71	4682	127	0	next
492	Response	1	6509971	4589	1
494	Picture	c101	6524575	0	54	4860	108	0	next
494	Response	1	6529331	4756	1
496	Picture	a111	6541882	0	52	8082	112	0	next
496	Response	1	6549887	8005	1
498	Picture	c101	6564076	0	53	7299	117	0	next
498	Response	1	6571268	7192	1
500	Picture	b114	6585378	0	52	6977	110	0	next
500	Response	2	6592274	6896	1
502	Picture	c101	6605332	0	59	5820	121	0	next
502	Response	1	6611047	5715	1
505	Response	3	6760119	34200	2
507	Picture	b107	6770320	0	68	6843	122	0	next
507	Response	2	6777061	6741	1
509	Picture	a109	6789767	0	62	6685	117	0	next
509	Response	1	6796376	6609	1
511	Picture	a112	6809214	0	54	4723	138	0	next
511	Response	1	6813835	4621	2
513	Picture	c101	6827004	0	67	6470	122	0	next
513	Response	1	6833397	6393	1
515	Picture	b108	6846226	0	103	7378	156	0	next
515	Response	2	6853501	7275	1
517	Picture	b116	6868107	0	51	8589	126	0	next
517	Response	2	6876618	8511	2
519	Picture	a106	6891706	0	107	5643	163	0	next
519	Response	1	6897250	5544	2
521	Picture	b104	6910521	0	74	6631	130	0	next
521	Response	2	6917076	6555	1
523	Picture	b101	6931832	0	97	7745	153	0	next
523	Response	2	6939473	7641	2
525	Picture	b103	6951126	0	70	5328	132	0	next
525	Response	2	6956377	5251	1
527	Picture	b102	6967964	0	122	6657	178	0	next
527	Response	2	6974518	6554	2
529	Picture	a105	6985996	0	57	5887	112	0	next
529	Response	1	6991803	5807	1
531	Picture	c101	7004255	0	126	4963	180	0	next
531	Response	1	7009115	4860	1
533	Picture	a110	7022878	0	86	8684	148	0	next
533	Response	1	7031486	8608	1
535	Picture	c101	7045479	0	59	4872	128	0	next
535	Response	1	7050251	4772	2
537	Picture	c101	7063361	0	58	4224	112	0	next
537	Response	1	7067507	4146	1
539	Picture	b113	7079537	0	100	6309	172	0	next
539	Response	2	7085730	6193	1
541	Picture	a101	7100048	0	65	9352	122	0	next
541	Response	1	7109322	9274	1
543	Picture	a114	7123955	0	59	5113	110	0	next
543	Response	1	7128964	5009	1
545	Picture	c101	7141642	0	94	4530	158	0	next
545	Response	1	7146089	4447	1
547	Picture	b112	7161206	0	58	6654	110	0	next
547	Response	2	7167763	6557	2
549	Picture	c101	7181446	0	91	4742	146	0	next
549	Response	1	7186110	4664	1
551	Picture	b109	7199464	0	74	6367	129	0	next
551	Response	2	7205735	6271	2
553	Picture	b115	7220104	0	104	10697	158	0	next
553	Response	2	7230721	10617	1
555	Picture	a102	7242099	0	83	5334	136	0	next
555	Response	1	7247332	5233	2
557	Picture	a111	7262576	0	75	6190	132	0	next
557	Response	1	7268688	6112	1
559	Picture	c101	7280735	0	70	5219	120	0	next
559	Response	1	7285852	5117	1
561	Picture	c101	7298017	0	92	4663	151	0	next
561	Response	1	7302602	4585	1
563	Picture	c101	7317594	0	59	4850	110	0	next
563	Response	1	7322344	4750	1
565	Picture	a115	7336517	0	67	7214	124	0	next
565	Response	1	7343653	7136	2
567	Picture	c101	7357670	0	83	4528	142	0	next
567	Response	1	7362094	4424	1
569	Picture	b110	7377309	0	84	5064	139	0	next
569	Response	2	7382294	4985	2
571	Picture	a116	7396926	0	137	8159	200	0	next
571	Response	1	7404983	8057	1
573	Picture	a107	7417330	0	52	10783	107	0	next
573	Response	1	7428030	10700	1
575	Picture	b114	7440881	0	151	5959	205	0	next
575	Response	2	7446737	5856	2
577	Picture	a104	7459479	0	61	9425	116	0	next
577	Response	1	7468826	9347	2
579	Picture	c101	7483838	0	84	4822	138	0	next
579	Response	1	7488556	4718	2
581	Picture	c101	7501911	0	64	4642	117	0	next
581	Response	1	7506475	4564	2
583	Picture	a113	7520941	0	80	5163	139	0	next
583	Response	1	7525982	5041	1
585	Picture	c101	7540562	0	71	5010	126	0	next
585	Response	1	7545495	4933	2
587	Picture	c101	7559929	0	54	4075	111	0	next
587	Response	1	7563885	3956	1
589	Picture	a108	7575635	0	85	6310	158	0	next
589	Response	1	7581867	6232	1
591	Picture	b105	7594402	0	55	5603	106	0	next
591	Response	2	7599902	5500	1
593	Picture	b111	7614265	0	65	6821	137	0	next
593	Response	2	7621001	6736	1
595	Picture	c101	7633409	0	141	6242	196	0	next
595	Response	1	7639529	6120	1
597	Picture	b106	7654588	0	1	7704	53	0	next
597	Response	2	7662215	7627	1
599	Picture	c101	7673484	0	72	12838	126	0	next
599	Response	1	7686219	12735	2
601	Picture	a103	7701273	0	53	5551	112	0	next
601	Response	1	7706742	5469	1
