# Supplementary material for: The relationship between Chinese college students’ mate preferences and their parents’ education level
Source: Front Psychol. 2022 Nov 1;13:907315. doi: 10.3389/fpsyg.2022.907315 (PMC9664191; doi:10.3389/fpsyg.2022.907315)
Supplement: Supplementary file 2 [file Data_Sheet_1.ZIP › raw data/11223/part1.log]

Scenario - For expli1
Logfile written - 2018/7/10 19:52:42

Trial	Event Type	Code	Time	TTime	Uncertainty	Duration	Uncertainty	ReqTime	ReqDur

1	Response	3	889076	889076	1
3	Picture	b016	899435	0	1	16075	92	0	next
3	Response	2	915509	16074	1
5	Picture	c001	933094	0	172	33824	173	0	next
5	Response	2	966799	33705	1
7	Picture	a005	984580	0	1	15617	53	0	next
7	Response	1	1000196	15616	1
9	Picture	c001	1017239	0	171	10163	172	0	next
9	Response	2	1027308	10069	1
11	Picture	a002	1045731	0	1	8919	86	0	next
11	Response	1	1054649	8918	1
13	Picture	a001	1074225	0	172	8663	173	0	next
13	Response	1	1082788	8563	1
15	Picture	a003	1101883	0	2	9075	96	0	next
15	Response	1	1110957	9074	1
17	Picture	a012	1128211	0	172	5664	173	0	next
17	Response	1	1133846	5635	1
19	Picture	a011	1154203	0	2	6579	92	0	next
19	Response	1	1160781	6578	1
21	Picture	b005	1177032	0	173	8164	174	0	next
21	Response	2	1185037	8005	1
23	Picture	b006	1204524	0	1	9249	88	0	next
23	Response	2	1213772	9248	1
25	Picture	a010	1233684	0	172	9330	173	0	next
25	Response	1	1242986	9302	1
27	Picture	c001	1261343	0	1	7857	146	0	next
27	Response	2	1269198	7855	2
29	Picture	b002	1286837	0	170	7498	171	0	next
29	Response	2	1294243	7406	1
31	Picture	c001	1313830	0	1	6964	40	0	next
31	Response	2	1320792	6962	2
33	Picture	a014	1339324	0	172	8164	173	0	next
33	Response	1	1347321	7997	1
35	Picture	c001	1364650	0	1	6406	97	0	next
35	Response	2	1371055	6405	1
37	Picture	c001	1388145	0	171	6997	172	0	next
37	Response	2	1394984	6839	1
39	Picture	a007	1414971	0	1	10250	86	0	next
39	Response	1	1425220	10249	1
41	Picture	a008	1442131	0	171	7906	263	0	next
41	Response	1	1450035	7904	1
43	Picture	b015	1467957	0	1	6722	115	0	next
43	Response	2	1474678	6721	1
45	Picture	c001	1491952	0	173	6331	174	0	next
45	Response	2	1498191	6239	1
47	Picture	c001	1516611	0	2	5345	163	0	next
47	Response	2	1521955	5344	1
49	Picture	c001	1542106	0	172	5831	173	0	next
49	Response	2	1547865	5759	1
51	Picture	c001	1565106	0	161	5019	305	0	next
51	Response	2	1570124	5018	2
53	Picture	a016	1587928	0	169	6330	170	0	next
53	Response	1	1594247	6319	1
55	Picture	c001	1613420	0	1	5417	87	0	next
55	Response	2	1618836	5416	1
57	Picture	b013	1636082	0	170	6331	171	0	next
57	Response	2	1642313	6231	1
59	Picture	b014	1659742	0	1	7361	143	0	next
59	Response	2	1667102	7360	1
61	Picture	b009	1685736	0	172	13329	173	0	next
61	Response	2	1698945	13209	1
63	Picture	a013	1717060	0	2	6079	93	0	next
63	Response	1	1723137	6077	2
65	Picture	b011	1740889	0	169	7663	171	0	next
65	Response	2	1748488	7599	2
67	Picture	b001	1765382	0	1	8165	171	0	next
67	Response	2	1773546	8164	1
69	Picture	b004	1792875	0	172	7331	173	0	next
69	Response	2	1800162	7287	1
71	Picture	c001	1820534	0	1	5515	158	0	next
71	Response	2	1826048	5514	1
73	Picture	a015	1842363	0	170	6331	171	0	next
73	Response	1	1848568	6205	1
75	Picture	c001	1865689	0	2	5804	35	0	next
75	Response	2	1871492	5803	1
77	Picture	c001	1891517	0	170	5664	171	0	next
77	Response	2	1897053	5536	1
79	Picture	a009	1916510	0	1	6594	76	0	next
79	Response	1	1923102	6592	2
81	Picture	b010	1939338	0	170	9664	171	0	next
81	Response	2	1948986	9648	1
83	Picture	b007	1965831	0	1	7239	98	0	next
83	Response	2	1973069	7238	1
85	Picture	c001	1990825	0	170	6164	171	0	next
85	Response	2	1996845	6020	2
87	Picture	b012	2014485	0	1	7207	129	0	next
87	Response	2	2021691	7206	1
89	Picture	b008	2037980	0	171	7330	172	0	next
89	Response	2	2045258	7278	1
91	Picture	a006	2065805	0	1	6931	75	0	next
91	Response	1	2072735	6930	1
93	Picture	c001	2090966	0	170	5998	171	0	next
93	Response	2	2096828	5862	1
95	Picture	b003	2116126	0	1	5931	72	0	next
95	Response	2	2122056	5930	1
97	Picture	a004	2142120	0	172	6664	173	0	next
97	Response	2	2148628	6508	1
100	Response	3	2307954	42027	1
102	Picture	c001	2318075	0	170	9830	171	0	next
102	Response	2	2327794	9719	1
104	Picture	c001	2341902	0	1	6272	72	0	next
104	Response	2	2348173	6271	1
106	Picture	a203	2359731	0	177	8581	261	0	next
106	Response	1	2368310	8579	1
108	Picture	c201	2382732	0	160	5645	177	0	next
108	Response	2	2388375	5643	2
110	Picture	b209	2402554	0	172	16796	205	0	next
110	Response	2	2419348	16794	1
112	Picture	a208	2433378	0	2	12466	38	0	next
112	Response	1	2445843	12465	1
114	Picture	b205	2458706	0	173	21660	175	0	next
114	Response	2	2480332	21626	1
116	Picture	c201	2495029	0	2	5090	82	0	next
116	Response	2	2500118	5089	1
118	Picture	a215	2514359	0	172	6497	173	0	next
118	Response	1	2520757	6398	2
120	Picture	b211	2534020	0	1	8269	67	0	next
120	Response	2	2542288	8268	1
122	Picture	b213	2554349	0	171	6497	172	0	next
122	Response	2	2560707	6358	1
124	Picture	c201	2574009	0	2	5242	98	0	next
124	Response	2	2579249	5240	2
126	Picture	c201	2593339	0	169	5164	170	0	next
126	Response	2	2598361	5022	1
128	Picture	c201	2611333	0	1	5269	71	0	next
128	Response	2	2616601	5268	1
130	Picture	b216	2629163	0	170	9330	171	0	next
130	Response	2	2638460	9297	2
132	Picture	a212	2651656	0	2	6396	111	0	next
132	Response	1	2658051	6395	1
134	Picture	c201	2670819	0	172	5831	173	0	next
134	Response	2	2676637	5818	1
136	Picture	b210	2691146	0	1	10004	166	0	next
136	Response	2	2701149	10003	1
138	Picture	a209	2714475	0	169	5997	170	0	next
138	Response	1	2720426	5951	1
140	Picture	a204	2732469	0	1	9196	140	0	next
140	Response	1	2741664	9195	1
142	Picture	c201	2753798	0	171	6164	172	0	next
142	Response	2	2759857	6059	1
144	Picture	b201	2772126	0	1	20657	177	0	next
144	Response	2	2792782	20656	1
146	Picture	b215	2806451	0	172	7910	260	0	next
146	Response	2	2814359	7908	1
148	Picture	c201	2828111	0	2	4934	71	0	next
148	Response	2	2833044	4933	1
150	Picture	a216	2846108	0	170	6830	172	0	next
150	Response	1	2852848	6740	1
152	Picture	a213	2865935	0	1	5979	25	0	next
152	Response	1	2871912	5977	2
154	Picture	b203	2885265	0	169	7330	170	0	next
154	Response	2	2892561	7296	2
156	Picture	a210	2904259	0	1	6652	20	0	next
156	Response	1	2910910	6651	1
158	Picture	a205	2925254	0	172	6562	276	0	next
158	Response	1	2931815	6561	1
160	Picture	b208	2946915	0	1	7181	157	0	next
160	Response	2	2954095	7180	1
162	Picture	c201	2965244	0	171	6331	172	0	next
162	Response	2	2971519	6275	1
164	Picture	c201	2984072	0	1	12400	102	0	next
164	Response	2	2996471	12399	1
166	Picture	c201	3009233	0	170	8497	171	0	next
166	Response	2	3017691	8458	2
168	Picture	b212	3030060	0	1	7260	77	0	next
168	Response	2	3037319	7259	1
170	Picture	b214	3048556	0	172	6498	173	0	next
170	Response	2	3054933	6377	1
172	Picture	a206	3069883	0	2	6851	154	0	next
172	Response	1	3076733	6850	1
174	Picture	b206	3091212	0	170	13996	171	0	next
174	Response	2	3105179	13967	1
176	Picture	b204	3117205	0	1	7162	177	0	next
176	Response	2	3124366	7161	1
178	Picture	c201	3137201	0	172	7330	173	0	next
178	Response	2	3144396	7195	1
180	Picture	c201	3159694	0	1	7259	78	0	next
180	Response	2	3166951	7257	2
182	Picture	a201	3180523	0	170	14495	171	0	next
182	Response	1	3194901	14378	1
184	Picture	c201	3209515	0	1	6302	37	0	next
184	Response	2	3215816	6301	1
186	Picture	c201	3230843	0	170	5998	171	0	next
186	Response	2	3236828	5985	1
188	Picture	b207	3250504	0	1	7769	68	0	next
188	Response	2	3258272	7768	1
190	Picture	a214	3271833	0	172	7664	173	0	next
190	Response	1	3279460	7627	1
192	Picture	a211	3292493	0	2	6731	107	0	next
192	Response	1	3299223	6730	1
194	Picture	a202	3313323	0	176	6497	177	0	next
194	Response	1	3319732	6409	1
196	Picture	a207	3331817	0	1	6069	101	0	next
196	Response	1	3337885	6068	1
198	Picture	b202	3350813	0	170	7330	172	0	next
198	Response	2	3358025	7212	1
200	Picture	c201	3372473	0	1	5643	30	0	next
200	Response	2	3378115	5642	1
203	Response	3	3541251	48807	1
205	Picture	a215	3551594	0	1	6583	88	0	next
205	Response	1	3558176	6582	1
207	Picture	c201	3569924	0	172	5664	173	0	next
207	Response	2	3575497	5573	2
209	Picture	b204	3589085	0	1	6703	134	0	next
209	Response	2	3595786	6701	2
211	Picture	a203	3610247	0	172	11663	173	0	next
211	Response	1	3621873	11626	1
213	Picture	a211	3635406	0	2	6521	154	0	next
213	Response	1	3641926	6520	1
215	Picture	c201	3653236	0	172	6164	173	0	next
215	Response	2	3659287	6051	1
217	Picture	b207	3674063	0	1	7258	81	0	next
217	Response	2	3681320	7257	1
219	Picture	c201	3693059	0	170	18328	171	0	next
219	Response	2	3711247	18188	1
221	Picture	b215	3725383	0	2	6104	70	0	next
221	Response	2	3731485	6102	2
223	Picture	a212	3744213	0	170	14162	171	0	next
223	Response	1	3758291	14078	1
225	Picture	c201	3773205	0	1	6857	144	0	next
225	Response	2	3780061	6856	1
227	Picture	c201	3794200	0	170	7831	171	0	next
227	Response	2	3801924	7724	2
229	Picture	a213	3816694	0	1	6493	180	0	next
229	Response	1	3823186	6492	1
231	Picture	c201	3835523	0	170	5998	171	0	next
231	Response	2	3841475	5952	1
233	Picture	a214	3855350	0	2	5680	159	0	next
233	Response	1	3861029	5679	1
235	Picture	b209	3873014	0	171	11996	172	0	next
235	Response	2	3884849	11835	1
237	Picture	c201	3897173	0	1	5444	60	0	next
237	Response	2	3902616	5443	1
239	Picture	a209	3915669	0	171	5831	172	0	next
239	Response	1	3921428	5759	1
241	Picture	a208	3934497	0	1	6692	145	0	next
241	Response	1	3941188	6691	1
243	Picture	b205	3952993	0	169	6831	170	0	next
243	Response	2	3959667	6674	1
245	Picture	b203	3972987	0	1	6282	55	0	next
245	Response	2	3979268	6281	1
247	Picture	b210	3991483	0	170	6165	171	0	next
247	Response	2	3997623	6140	2
249	Picture	a216	4010644	0	2	5832	175	0	next
249	Response	1	4016475	5831	1
251	Picture	b206	4028307	0	170	9664	171	0	next
251	Response	2	4037920	9613	1
253	Picture	b212	4049468	0	1	6612	60	0	next
253	Response	2	4056079	6611	1
255	Picture	b216	4069130	0	170	6165	171	0	next
255	Response	2	4075124	5994	1
257	Picture	a210	4087958	0	1	6711	126	0	next
257	Response	1	4094667	6709	2
259	Picture	a202	4108454	0	170	6331	171	0	next
259	Response	1	4114757	6303	1
261	Picture	c201	4126781	0	2	6383	122	0	next
261	Response	2	4133163	6382	1
263	Picture	b211	4148277	0	175	7164	176	0	next
263	Response	2	4155372	7095	2
265	Picture	c201	4167938	0	1	6727	110	0	next
265	Response	2	4174664	6726	1
267	Picture	a205	4186267	0	171	6498	172	0	next
267	Response	1	4192727	6460	1
269	Picture	b202	4206261	0	1	6047	127	0	next
269	Response	2	4212307	6046	1
271	Picture	b201	4224091	0	172	23326	174	0	next
271	Response	2	4247285	23194	1
273	Picture	c201	4261581	0	1	22264	70	0	next
273	Response	2	4283844	22263	1
275	Picture	c201	4297739	0	174	5225	281	0	next
275	Response	2	4302962	5223	1
277	Picture	c201	4314900	0	1	4661	177	0	next
277	Response	2	4319560	4660	2
279	Picture	a207	4332897	0	173	6497	174	0	next
279	Response	1	4339298	6401	1
281	Picture	b214	4351058	0	1	5868	139	0	next
281	Response	2	4356924	5866	2
283	Picture	c201	4371720	0	173	5831	174	0	next
283	Response	2	4377397	5677	1
285	Picture	c201	4390215	0	1	4863	144	0	next
285	Response	2	4395077	4862	1
287	Picture	a204	4406878	0	173	7164	174	0	next
287	Response	1	4413939	7061	1
289	Picture	a201	4427039	0	1	17710	125	0	next
289	Response	1	4444748	17709	1
291	Picture	c201	4457532	0	170	5664	171	0	next
291	Response	2	4463034	5502	1
293	Picture	c201	4475859	0	2	5046	128	0	next
293	Response	2	4480904	5045	1
295	Picture	a206	4492523	0	172	6164	173	0	next
295	Response	1	4498651	6128	1
297	Picture	b208	4511517	0	1	8942	61	0	next
297	Response	2	4520458	8941	1
299	Picture	b213	4532013	0	171	5664	172	0	next
299	Response	2	4537636	5623	1
302	Response	3	4943629	290648	1
305	Picture	b011	4973900	0	170	16329	171	0	next
305	Response	2	4990151	16251	1
307	Picture	b006	5006891	0	1	8852	151	0	next
307	Response	2	5015742	8851	1
309	Picture	c001	5033719	0	170	8497	171	0	next
309	Response	1	5042081	8362	1
311	Picture	b010	5061211	0	1	6635	35	0	next
311	Response	2	5067844	6633	2
313	Picture	b009	5084373	0	174	7663	175	0	next
313	Response	2	5091907	7534	1
315	Picture	a014	5110198	0	1	6230	108	0	next
315	Response	1	5116426	6228	2
317	Picture	b013	5133027	0	169	6497	170	0	next
317	Response	2	5139398	6371	1
319	Picture	b002	5158019	0	2	6598	73	0	next
319	Response	2	5164616	6597	1
321	Picture	c001	5182014	0	172	7164	173	0	next
321	Response	1	5189095	7081	1
323	Picture	c001	5206674	0	1	6165	175	0	next
323	Response	1	5212838	6164	1
325	Picture	b005	5230169	0	172	6497	173	0	next
325	Response	2	5236642	6473	1
327	Picture	b014	5255495	0	1	5939	67	0	next
327	Response	2	5261433	5938	1
329	Picture	b004	5280489	0	176	11663	177	0	next
329	Response	2	5292052	11563	2
331	Picture	a006	5311480	0	2	6224	116	0	next
331	Response	1	5317703	6223	1
333	Picture	b007	5334975	0	170	6664	172	0	next
333	Response	2	5341476	6501	1
335	Picture	a008	5361968	0	1	8202	134	0	next
335	Response	1	5370169	8201	1
337	Picture	a011	5388129	0	169	6164	170	0	next
337	Response	1	5394241	6112	1
339	Picture	c001	5414788	0	1	7438	67	0	next
339	Response	1	5422225	7437	1
341	Picture	a007	5442281	0	172	6831	173	0	next
341	Response	1	5449013	6732	1
343	Picture	c001	5466441	0	1	7315	22	0	next
343	Response	1	5473755	7314	1
345	Picture	c001	5490769	0	172	7664	173	0	next
345	Response	1	5498381	7612	1
347	Picture	a013	5518095	0	1	6160	176	0	next
347	Response	1	5524253	6158	2
349	Picture	b015	5540590	0	169	6664	170	0	next
349	Response	2	5547125	6535	1
351	Picture	c001	5565583	0	1	6208	129	0	next
351	Response	1	5571790	6207	1
353	Picture	c001	5588244	0	173	6664	175	0	next
353	Response	1	5594892	6648	1
355	Picture	a010	5615070	0	1	5400	104	0	next
355	Response	1	5620469	5399	1
357	Picture	c001	5637565	0	171	8664	172	0	next
357	Response	1	5646169	8604	2
359	Picture	a002	5665890	0	2	5579	92	0	next
359	Response	1	5671467	5577	2
361	Picture	c001	5690718	0	170	5998	171	0	next
361	Response	1	5696655	5937	1
363	Picture	b008	5714045	0	1	6481	24	0	next
363	Response	2	5720525	6480	1
365	Picture	a003	5740206	0	171	5497	173	0	next
365	Response	1	5745643	5437	1
367	Picture	a004	5762699	0	1	6649	21	0	next
367	Response	1	5769346	6647	2
369	Picture	c001	5786694	0	170	5998	171	0	next
369	Response	1	5792551	5857	1
371	Picture	c001	5810354	0	1	5123	48	0	next
371	Response	1	5815476	5122	1
373	Picture	b016	5835348	0	172	8664	173	0	next
373	Response	2	5843865	8517	1
375	Picture	b001	5861174	0	1	11856	146	0	next
375	Response	2	5873029	11855	1
377	Picture	a015	5891667	0	173	6664	174	0	next
377	Response	1	5898304	6637	1
379	Picture	c001	5918493	0	1	5695	142	0	next
379	Response	1	5924187	5694	1
381	Picture	a005	5941655	0	169	5664	170	0	next
381	Response	1	5947295	5640	1
383	Picture	c001	5966814	0	1	7218	118	0	next
383	Response	1	5974031	7217	1
385	Picture	a009	5991809	0	170	5219	283	0	next
385	Response	1	5997026	5217	1
387	Picture	b012	6013802	0	1	6252	88	0	next
387	Response	2	6020053	6251	1
389	Picture	a012	6037963	0	177	5998	178	0	next
389	Response	1	6043820	5857	1
391	Picture	a001	6064126	0	165	5485	348	0	next
391	Response	1	6069610	5484	1
393	Picture	c001	6086451	0	172	5498	173	0	next
393	Response	1	6091923	5472	1
395	Picture	c001	6112277	0	1	5421	84	0	next
395	Response	1	6117697	5420	1
397	Picture	a016	6134939	0	170	5664	171	0	next
397	Response	1	6140446	5507	1
399	Picture	b003	6159765	0	1	6315	24	0	next
399	Response	2	6166079	6314	1
402	Response	3	6356174	70107	1
404	Picture	c001	6366546	0	1	6777	60	0	next
404	Response	1	6373322	6776	1
406	Picture	c001	6385542	0	170	5331	171	0	next
406	Response	1	6390849	5307	2
408	Picture	c101	6405869	0	1	4359	145	0	next
408	Response	1	6410227	4358	1
410	Picture	b107	6424199	0	170	6330	172	0	next
410	Response	2	6430443	6244	1
412	Picture	a112	6442860	0	1	5032	139	0	next
412	Response	1	6447890	5030	2
414	Picture	b115	6461522	0	170	5998	171	0	next
414	Response	2	6467428	5906	1
416	Picture	a102	6480850	0	1	5218	119	0	next
416	Response	1	6486067	5217	1
418	Picture	b101	6498513	0	170	10830	171	0	next
418	Response	2	6509208	10695	1
420	Picture	a109	6521506	0	1	4588	83	0	next
420	Response	1	6526093	4587	1
422	Picture	a111	6540836	0	171	5831	172	0	next
422	Response	1	6546515	5679	2
424	Picture	b108	6561163	0	1	6412	91	0	next
424	Response	2	6567574	6411	1
426	Picture	a110	6581659	0	173	4997	175	0	next
426	Response	1	6586592	4933	1
428	Picture	a106	6598487	0	1	5107	64	0	next
428	Response	1	6603593	5106	1
430	Picture	b109	6615983	0	170	7997	171	0	next
430	Response	2	6623860	7877	1
432	Picture	c101	6637977	0	1	5710	127	0	next
432	Response	1	6643686	5709	1
434	Picture	c101	6655640	0	172	5331	173	0	next
434	Response	1	6660810	5170	1
436	Picture	b114	6673801	0	1	5886	118	0	next
436	Response	2	6679686	5885	1
438	Picture	a107	6692631	0	172	5164	173	0	next
438	Response	1	6697686	5055	1
440	Picture	c101	6710625	0	1	5085	88	0	next
440	Response	1	6715709	5084	1
442	Picture	c101	6726788	0	172	5498	173	0	next
442	Response	1	6732258	5470	1
444	Picture	a115	6744783	0	1	7170	166	0	next
444	Response	1	6751951	7168	2
446	Picture	a103	6765612	0	170	6164	171	0	next
446	Response	1	6771645	6033	1
448	Picture	c101	6784939	0	2	5282	57	0	next
448	Response	1	6790220	5281	1
450	Picture	c101	6804602	0	172	9163	173	0	next
450	Response	1	6813682	9080	1
452	Picture	b105	6827762	0	1	5315	24	0	next
452	Response	2	6833076	5314	1
454	Picture	b110	6846925	0	169	7163	171	0	next
454	Response	2	6854044	7119	1
456	Picture	c101	6868585	0	1	5416	88	0	next
456	Response	1	6874000	5415	1
458	Picture	a114	6887748	0	169	5664	170	0	next
458	Response	1	6893355	5607	1
460	Picture	b104	6908241	0	2	6772	66	0	next
460	Response	2	6915012	6771	1
462	Picture	c101	6928071	0	169	5331	170	0	next
462	Response	1	6933331	5260	1
464	Picture	a101	6947565	0	1	5072	98	0	next
464	Response	1	6952635	5070	2
466	Picture	a104	6965061	0	172	9164	173	0	next
466	Response	1	6974203	9142	1
468	Picture	b112	6988221	0	1	5933	71	0	next
468	Response	2	6994153	5932	1
470	Picture	b102	7005551	0	171	5664	172	0	next
470	Response	2	7011201	5650	1
472	Picture	a105	7024878	0	2	6524	148	0	next
472	Response	1	7031400	6522	2
474	Picture	c101	7043874	0	171	5498	172	0	next
474	Response	1	7049287	5413	1
476	Picture	c101	7062702	0	1	4906	101	0	next
476	Response	1	7067606	4904	2
478	Picture	b103	7082365	0	170	6344	324	0	next
478	Response	2	7088707	6342	2
480	Picture	b113	7101192	0	2	5969	37	0	next
480	Response	2	7107160	5968	1
482	Picture	b116	7119522	0	171	6137	199	0	next
482	Response	2	7125656	6134	1
484	Picture	c101	7140349	0	1	6130	42	0	next
484	Response	1	7146478	6129	1
486	Picture	b111	7157846	0	169	10829	170	0	next
486	Response	2	7168514	10668	1
488	Picture	c101	7182172	0	1	5521	152	0	next
488	Response	1	7187692	5520	1
490	Picture	a116	7201668	0	171	5664	172	0	next
490	Response	1	7207282	5614	1
492	Picture	c101	7218996	0	1	6002	170	0	next
492	Response	1	7224997	6001	1
494	Picture	c101	7238158	0	173	5496	343	0	next
494	Response	1	7243651	5493	1
496	Picture	a113	7256492	0	162	6455	207	0	next
496	Response	1	7262946	6454	1
498	Picture	c101	7276315	0	170	6998	171	0	next
498	Response	1	7283246	6931	1
500	Picture	b106	7296976	0	1	12690	145	0	next
500	Response	2	7309665	12689	1
502	Picture	a108	7321637	0	173	11736	268	0	next
502	Response	1	7333372	11735	1
505	Response	3	7490994	44389	2
507	Picture	c101	7501092	0	169	5497	170	0	next
507	Response	1	7506528	5436	2
509	Picture	c101	7518920	0	1	4514	156	0	next
509	Response	1	7523433	4513	2
511	Picture	a106	7538249	0	170	5831	171	0	next
511	Response	1	7543946	5697	1
513	Picture	c101	7558076	0	1	4154	17	0	next
513	Response	1	7562228	4152	2
515	Picture	a103	7574740	0	172	4831	173	0	next
515	Response	1	7579423	4683	1
517	Picture	a101	7594567	0	1	4744	93	0	next
517	Response	1	7599310	4743	1
519	Picture	a116	7613896	0	171	4998	172	0	next
519	Response	1	7618767	4871	1
521	Picture	c101	7630891	0	1	5318	22	0	next
521	Response	1	7636208	5317	1
523	Picture	b110	7651220	0	170	6498	171	0	next
523	Response	2	7657566	6346	1
525	Picture	a113	7670381	0	1	5033	140	0	next
525	Response	1	7675412	5031	1
527	Picture	b104	7687211	0	173	8164	174	0	next
527	Response	2	7695266	8055	1
529	Picture	b103	7709704	0	2	5493	179	0	next
529	Response	2	7715196	5492	1
531	Picture	b115	7728534	0	171	5831	172	0	next
531	Response	2	7734291	5757	1
533	Picture	b106	7749194	0	2	7617	54	0	next
533	Response	2	7756809	7615	2
535	Picture	b109	7768357	0	172	6664	173	0	next
535	Response	2	7774952	6595	2
537	Picture	b114	7788351	0	1	4569	102	0	next
537	Response	2	7792919	4568	1
539	Picture	c101	7807014	0	170	6164	171	0	next
539	Response	1	7813062	6048	1
541	Picture	a114	7827841	0	1	5452	52	0	next
541	Response	1	7833291	5450	2
543	Picture	a107	7846004	0	172	16828	173	0	next
543	Response	1	7862795	16791	1
545	Picture	c101	7874163	0	1	5249	90	0	next
545	Response	1	7879411	5248	1
547	Picture	b113	7891659	0	172	5831	173	0	next
547	Response	2	7897444	5785	2
549	Picture	b101	7909654	0	1	12317	19	0	next
549	Response	2	7921970	12316	1
551	Picture	a112	7934815	0	170	5831	171	0	next
551	Response	1	7940492	5677	1
553	Picture	c101	7955809	0	1	5276	63	0	next
553	Response	1	7961084	5275	1
555	Picture	c101	7972638	0	171	7831	172	0	next
555	Response	1	7980339	7701	1
557	Picture	b107	7991799	0	2	5709	129	0	next
557	Response	2	7997507	5708	1
559	Picture	a115	8012462	0	171	4998	172	0	next
559	Response	1	8017430	4968	1
561	Picture	c101	8028790	0	1	5430	74	0	next
561	Response	1	8034218	5428	2
563	Picture	c101	8048619	0	172	5165	173	0	next
563	Response	1	8053666	5047	1
565	Picture	c101	8065947	0	1	7317	19	0	next
565	Response	1	8073263	7316	1
567	Picture	b108	8084443	0	170	7997	172	0	next
567	Response	2	8092322	7879	1
569	Picture	b111	8105437	0	1	11913	91	0	next
569	Response	2	8117349	11912	1
571	Picture	c101	8131931	0	171	5831	172	0	next
571	Response	1	8137692	5761	1
573	Picture	a105	8152092	0	1	12167	169	0	next
573	Response	1	8164258	12166	1
575	Picture	b116	8176420	0	172	6497	174	0	next
575	Response	2	8182780	6360	1
577	Picture	b112	8196081	0	1	5691	146	0	next
577	Response	2	8201771	5690	1
579	Picture	c101	8216243	0	171	5331	172	0	next
579	Response	1	8221415	5172	1
581	Picture	a110	8233571	0	2	4597	75	0	next
581	Response	1	8238167	4596	1
583	Picture	c101	8253234	0	170	5164	171	0	next
583	Response	1	8258300	5066	1
585	Picture	b102	8273061	0	1	9473	30	0	next
585	Response	2	8282533	9472	1
587	Picture	a109	8295890	0	172	7663	174	0	next
587	Response	1	8303431	7541	1
589	Picture	c101	8317883	0	1	5656	15	0	next
589	Response	1	8323537	5654	2
591	Picture	a104	8335046	0	173	5498	174	0	next
591	Response	1	8340386	5340	1
593	Picture	b105	8352374	0	2	7038	133	0	next
593	Response	2	8359411	7037	1
595	Picture	a102	8370537	0	172	5831	173	0	next
595	Response	1	8376269	5732	1
597	Picture	a111	8389532	0	1	5803	36	0	next
597	Response	1	8395334	5802	1
599	Picture	c101	8407028	0	171	5998	172	0	next
599	Response	1	8412915	5887	1
601	Picture	a108	8425522	0	2	4455	51	0	next
601	Response	1	8429976	4454	1
