# Supplementary material for: The relationship between Chinese college students’ mate preferences and their parents’ education level
Source: Front Psychol. 2022 Nov 1;13:907315. doi: 10.3389/fpsyg.2022.907315 (PMC9664191; doi:10.3389/fpsyg.2022.907315)
Supplement: Supplementary file 2 [file Data_Sheet_1.ZIP › raw data/║╬╘┬εn/part1.log]

Scenario - For expli1
Logfile written - 2018/5/26 20:00:45

Trial	Event Type	Code	Time	TTime	Uncertainty	Duration	Uncertainty	ReqTime	ReqDur

1	Response	3	1359103	1359103	2
4	Picture	c001	1389915	0	2	9729	111	0	next
4	Response	1	1399643	9728	1
6	Picture	b008	1419080	0	2	10000	3	0	next
6	Response	2	1428907	9827	1
8	Picture	a013	1447412	0	1	6666	2	0	next
8	Response	1	1453895	6483	2
10	Picture	c001	1471245	0	171	8498	173	0	next
10	Response	1	1479689	8444	1
12	Picture	b010	1499409	0	1	7361	144	0	next
12	Response	2	1506769	7360	1
14	Picture	a010	1523075	0	170	7832	171	0	next
14	Response	1	1530801	7726	1
16	Picture	b003	1548906	0	1	5389	116	0	next
16	Response	2	1554294	5388	1
18	Picture	a009	1571572	0	172	6999	173	0	next
18	Response	1	1578415	6843	2
20	Picture	b004	1597569	0	2	8884	123	0	next
20	Response	2	1606452	8883	1
22	Picture	a003	1625402	0	172	9999	173	0	next
22	Response	1	1635324	9922	1
24	Picture	c001	1654066	0	2	6755	85	0	next
24	Response	1	1660820	6754	2
26	Picture	c001	1679899	0	170	6665	172	0	next
26	Response	1	1686434	6535	1
28	Picture	b002	1703730	0	1	6765	74	0	next
28	Response	2	1710494	6764	2
30	Picture	a011	1726729	0	171	6332	173	0	next
30	Response	1	1732971	6242	1
32	Picture	b007	1752727	0	1	7684	155	0	next
32	Response	2	1760410	7683	2
34	Picture	c001	1780059	0	171	5999	173	0	next
34	Response	1	1786024	5965	1
36	Picture	b005	1806224	0	1	7089	83	0	next
36	Response	2	1813312	7088	1
38	Picture	b006	1832723	0	171	6999	172	0	next
38	Response	2	1839675	6952	1
40	Picture	b011	1858220	0	2	7759	81	0	next
40	Response	2	1865978	7758	2
42	Picture	c001	1885386	0	172	5833	173	0	next
42	Response	1	1891176	5790	1
44	Picture	a001	1911717	0	2	7288	385	0	next
44	Response	1	1919004	7287	1
46	Picture	b015	1936716	0	1	5333	2	0	next
46	Response	2	1941898	5182	1
48	Picture	c001	1958715	0	1	7634	38	0	next
48	Response	1	1966348	7633	1
50	Picture	c001	1982547	0	171	5999	173	0	next
50	Response	1	1988434	5887	2
52	Picture	a012	2008045	0	1	9592	80	0	next
52	Response	1	2017636	9591	1
54	Picture	a002	2037710	0	1	6999	3	0	next
54	Response	1	2044656	6946	2
56	Picture	c001	2064208	0	2	6333	4	0	next
56	Response	1	2070391	6183	2
58	Picture	c001	2086874	0	171	5499	173	0	next
58	Response	1	2092302	5428	1
60	Picture	b013	2112372	0	2	7166	4	0	next
60	Response	2	2119470	7098	1
62	Picture	a006	2137538	0	170	5999	171	0	next
62	Response	1	2143441	5903	1
64	Picture	b012	2161036	0	2	7753	87	0	next
64	Response	2	2168788	7752	1
66	Picture	c001	2187368	0	171	6166	172	0	next
66	Response	1	2193446	6078	1
68	Picture	b016	2211866	0	2	7666	4	0	next
68	Response	2	2219421	7555	1
70	Picture	a014	2239198	0	1	6166	3	0	next
70	Response	1	2245216	6018	1
72	Picture	a005	2265530	0	1	6769	69	0	next
72	Response	1	2272297	6767	2
74	Picture	c001	2291862	0	171	5999	172	0	next
74	Response	1	2297705	5843	1
76	Picture	c001	2315360	0	1	5691	148	0	next
76	Response	1	2321050	5690	1
78	Picture	c001	2337359	0	171	5833	172	0	next
78	Response	1	2343019	5660	1
80	Picture	b009	2363524	0	1	6843	162	0	next
80	Response	2	2370366	6842	2
82	Picture	c001	2390356	0	171	4999	172	0	next
82	Response	1	2395206	4850	1
84	Picture	a007	2415354	0	1	12671	167	0	next
84	Response	1	2428024	12670	1
86	Picture	a008	2446020	0	168	7999	169	0	next
86	Response	1	2453847	7827	1
88	Picture	b001	2474184	0	1	7073	99	0	next
88	Response	2	2481256	7072	1
90	Picture	a015	2500016	0	171	6999	173	0	next
90	Response	1	2506843	6827	1
92	Picture	c001	2526847	0	2	5583	90	0	next
92	Response	1	2532430	5583	1
94	Picture	b014	2552013	0	172	6332	174	0	next
94	Response	2	2558315	6302	1
96	Picture	a016	2576345	0	1	7616	55	0	next
96	Response	1	2583960	7615	1
98	Picture	a004	2601510	0	171	8832	173	0	next
98	Response	1	2610203	8693	1
101	Response	3	2937054	206052	2
103	Picture	c001	2947323	0	170	6499	171	0	next
103	Response	1	2953767	6444	1
105	Picture	c001	2967155	0	1	5475	30	0	next
105	Response	1	2972629	5474	1
107	Picture	c101	2984154	0	1	5166	2	0	next
107	Response	1	2989250	5096	1
109	Picture	a106	3001986	0	1	9146	192	0	next
109	Response	1	3011131	9145	1
111	Picture	a111	3022319	0	170	5332	171	0	next
111	Response	1	3027570	5251	1
113	Picture	b109	3039483	0	2	9819	187	0	next
113	Response	2	3049301	9818	1
115	Picture	c101	3063816	0	171	5665	173	0	next
115	Response	1	3069359	5543	1
117	Picture	c101	3084814	0	1	5558	114	0	next
117	Response	1	3090371	5557	1
119	Picture	a114	3103314	0	171	5832	172	0	next
119	Response	1	3109051	5737	2
121	Picture	b103	3123478	0	2	5064	109	0	next
121	Response	2	3128541	5063	1
123	Picture	b108	3142311	0	171	6999	173	0	next
123	Response	2	3149225	6914	1
125	Picture	a108	3164143	0	1	6993	178	0	next
125	Response	1	3171134	6991	2
127	Picture	c101	3183642	0	171	5666	172	0	next
127	Response	1	3189216	5574	2
129	Picture	c101	3202640	0	2	5346	161	0	next
129	Response	1	3207985	5345	1
131	Picture	a102	3219807	0	171	6832	172	0	next
131	Response	1	3226539	6732	1
133	Picture	b105	3241138	0	1	6083	89	0	next
133	Response	2	3247220	6082	1
135	Picture	a115	3259471	0	168	6665	170	0	next
135	Response	1	3266106	6635	1
137	Picture	b106	3278636	0	1	12276	62	0	next
137	Response	1	3290911	12275	1
139	Picture	a109	3304968	0	171	7332	173	0	next
139	Response	1	3312158	7190	1
141	Picture	c101	3324133	0	2	6491	182	0	next
141	Response	1	3330623	6490	1
143	Picture	a110	3342799	0	172	10665	174	0	next
143	Response	1	3353423	10624	2
145	Picture	a113	3365464	0	1	7026	147	0	next
145	Response	1	3372489	7025	2
147	Picture	b112	3383797	0	171	5665	173	0	next
147	Response	2	3389315	5518	1
149	Picture	c101	3402295	0	2	4801	39	0	next
149	Response	1	3407094	4799	2
151	Picture	b111	3418628	0	172	8665	174	0	next
151	Response	2	3427235	8607	1
153	Picture	b116	3439459	0	2	5556	117	0	next
153	Response	2	3445013	5554	2
155	Picture	b113	3457293	0	169	5832	170	0	next
155	Response	2	3463093	5800	1
157	Picture	c101	3474624	0	2	5414	92	0	next
157	Response	1	3480037	5413	1
159	Picture	a103	3491957	0	172	7665	174	0	next
159	Response	1	3499460	7503	1
161	Picture	a116	3514122	0	1	5570	103	0	next
161	Response	1	3519691	5569	1
163	Picture	c101	3533455	0	172	5999	173	0	next
163	Response	1	3539234	5779	1
165	Picture	a112	3551119	0	2	7720	120	0	next
165	Response	1	3558837	7718	2
167	Picture	c101	3572452	0	172	5833	173	0	next
167	Response	1	3578112	5660	1
169	Picture	c101	3593450	0	2	4716	124	0	next
169	Response	1	3598165	4715	1
171	Picture	c101	3611783	0	170	4666	171	0	next
171	Response	1	3616424	4641	1
173	Picture	c101	3628115	0	1	4957	50	0	next
173	Response	1	3633070	4955	2
175	Picture	b102	3646281	0	1	7499	2	0	next
175	Response	2	3653721	7440	1
177	Picture	b114	3666279	0	2	5524	150	0	next
177	Response	2	3671802	5523	1
179	Picture	b115	3685779	0	172	5332	173	0	next
179	Response	2	3690988	5209	1
181	Picture	b107	3702444	0	1	6745	93	0	next
181	Response	2	3709188	6744	1
183	Picture	a105	3721777	0	171	7165	172	0	next
183	Response	1	3728882	7105	1
185	Picture	c101	3743441	0	2	5376	131	0	next
185	Response	1	3748816	5375	1
187	Picture	a107	3762274	0	171	12665	173	0	next
187	Response	2	3774845	12571	2
189	Picture	c101	3786605	0	2	6828	178	0	next
189	Response	1	3793431	6826	2
191	Picture	b104	3806605	0	170	8999	171	0	next
191	Response	2	3815483	8878	2
193	Picture	c101	3829270	0	1	6117	55	0	next
193	Response	1	3835386	6116	1
195	Picture	a104	3850435	0	1	6166	3	0	next
195	Response	2	3856512	6077	1
197	Picture	a101	3869767	0	2	8620	53	0	next
197	Response	1	3878386	8619	1
199	Picture	b101	3890767	0	170	17664	172	0	next
199	Response	2	3908268	17501	2
201	Picture	b110	3919764	0	2	7333	3	0	next
201	Response	2	3926975	7211	1
204	Response	3	4109839	69581	1
206	Picture	a104	4120252	0	2	9733	107	0	next
206	Response	1	4129984	9732	1
208	Picture	a109	4141752	0	170	11165	171	0	next
208	Response	1	4152785	11033	1
210	Picture	c101	4166083	0	1	6278	60	0	next
210	Response	1	4172360	6277	1
212	Picture	b110	4183749	0	171	8499	172	0	next
212	Response	2	4192204	8455	1
214	Picture	a116	4204581	0	1	6036	136	0	next
214	Response	1	4210616	6035	1
216	Picture	a105	4225580	0	172	7165	174	0	next
216	Response	1	4232582	7002	2
218	Picture	a102	4247745	0	1	9077	94	0	next
218	Response	1	4256821	9076	1
220	Picture	c101	4269577	0	171	7332	173	0	next
220	Response	1	4276873	7296	1
222	Picture	a115	4290075	0	2	9034	305	0	next
222	Response	1	4299108	9033	1
224	Picture	b107	4311908	0	171	11165	173	0	next
224	Response	2	4322894	10986	1
226	Picture	a101	4337406	0	1	8559	113	0	next
226	Response	1	4345963	8557	2
228	Picture	c101	4357239	0	171	8665	172	0	next
228	Response	1	4365869	8630	1
230	Picture	b115	4377570	0	2	10499	4	0	next
230	Response	2	4388044	10474	2
232	Picture	b103	4402569	0	171	8166	172	0	next
232	Response	2	4410665	8096	2
234	Picture	a106	4422401	0	1	8586	86	0	next
234	Response	1	4430986	8585	1
236	Picture	a110	4442400	0	172	13165	174	0	next
236	Response	1	4455433	13033	1
238	Picture	a108	4467732	0	1	7332	3	0	next
238	Response	1	4474917	7185	1
240	Picture	b116	4487898	0	171	8498	173	0	next
240	Response	2	4496226	8328	1
242	Picture	c101	4510062	0	2	5530	143	0	next
242	Response	1	4515591	5529	1
244	Picture	c101	4529395	0	171	5666	172	0	next
244	Response	1	4535016	5621	1
246	Picture	c101	4548893	0	2	5970	37	0	next
246	Response	1	4554862	5969	1
248	Picture	c101	4569393	0	171	7665	173	0	next
248	Response	1	4576978	7585	1
250	Picture	a111	4589224	0	2	8944	62	0	next
250	Response	1	4598167	8943	1
252	Picture	a113	4609224	0	170	7832	171	0	next
252	Response	1	4616966	7742	1
254	Picture	c101	4630222	0	1	5990	182	0	next
254	Response	1	4636211	5989	1
256	Picture	a103	4648721	0	172	6499	173	0	next
256	Response	1	4655190	6469	2
258	Picture	c101	4668886	0	1	6121	53	0	next
258	Response	1	4675006	6120	1
260	Picture	c101	4688386	0	171	5332	172	0	next
260	Response	1	4693685	5299	2
262	Picture	a112	4708217	0	1	5887	118	0	next
262	Response	1	4714103	5886	2
264	Picture	b112	4728217	0	172	5332	173	0	next
264	Response	2	4733409	5192	1
266	Picture	c101	4747548	0	1	4482	190	0	next
266	Response	1	4752029	4481	1
268	Picture	b101	4765048	0	170	6832	171	0	next
268	Response	2	4771843	6795	2
270	Picture	a107	4786712	0	2	7815	192	0	next
270	Response	1	4794526	7814	1
272	Picture	b114	4808712	0	170	6998	172	0	next
272	Response	2	4815627	6915	2
274	Picture	b109	4827043	0	2	9474	32	0	next
274	Response	2	4836516	9473	1
276	Picture	b104	4848043	0	171	9665	172	0	next
276	Response	2	4857672	9629	1
278	Picture	b105	4869374	0	1	5004	170	0	next
278	Response	2	4874377	5003	1
280	Picture	c101	4889040	0	171	5833	172	0	next
280	Response	1	4894847	5807	1
282	Picture	b113	4908539	0	1	5585	86	0	next
282	Response	2	4914123	5584	1
284	Picture	a114	4925871	0	171	6333	172	0	next
284	Response	1	4932021	6150	1
286	Picture	c101	4946203	0	1	5662	177	0	next
286	Response	1	4951863	5660	2
288	Picture	c101	4966369	0	171	7666	172	0	next
288	Response	1	4973858	7489	1
290	Picture	b108	4985534	0	1	8050	122	0	next
290	Response	2	4993583	8049	1
292	Picture	b106	5007867	0	170	9832	171	0	next
292	Response	2	5017518	9651	1
294	Picture	b111	5032531	0	1	8983	190	0	next
294	Response	2	5041513	8982	1
296	Picture	b102	5055697	0	171	5499	172	0	next
296	Response	2	5061086	5389	2
298	Picture	c101	5072695	0	2	5833	4	0	next
298	Response	1	5078389	5694	1
300	Picture	c101	5092695	0	170	4999	171	0	next
300	Response	1	5097544	4849	1
303	Response	3	5340602	127248	1
305	Picture	b008	5350679	0	171	13832	172	0	next
305	Response	2	5364396	13717	2
307	Picture	a011	5381677	0	1	8182	156	0	next
307	Response	1	5389858	8181	2
309	Picture	c001	5408176	0	172	4832	174	0	next
309	Response	2	5412964	4788	1
311	Picture	b010	5431174	0	2	6535	138	0	next
311	Response	2	5437708	6534	2
313	Picture	c001	5457006	0	1	5832	3	0	next
313	Response	1	5462692	5686	2
315	Picture	b012	5479671	0	1	8007	162	0	next
315	Response	2	5487677	8006	1
317	Picture	a001	5507169	0	2	8333	3	0	next
317	Response	1	5515439	8270	1
319	Picture	c001	5533668	0	1	7832	3	0	next
319	Response	2	5541379	7711	2
321	Picture	a015	5559500	0	171	8665	173	0	next
321	Response	1	5568039	8539	1
323	Picture	b014	5587165	0	1	7861	140	0	next
323	Response	2	5595024	7859	1
325	Picture	a012	5611664	0	171	9332	172	0	next
325	Response	1	5620902	9238	2
327	Picture	c001	5638828	0	2	7422	85	0	next
327	Response	2	5646249	7421	1
329	Picture	a002	5664160	0	1	10833	2	0	next
329	Response	1	5674878	10718	1
331	Picture	b005	5693992	0	1	6887	118	0	next
331	Response	2	5700878	6886	1
333	Picture	a003	5717157	0	171	9499	172	0	next
333	Response	1	5726489	9332	1
335	Picture	b004	5746322	0	1	8055	118	0	next
335	Response	2	5754376	8054	1
337	Picture	c001	5771154	0	171	7666	172	0	next
337	Response	2	5778643	7489	1
339	Picture	a014	5797485	0	2	8531	142	0	next
339	Response	1	5806015	8530	1
341	Picture	c001	5823651	0	171	8166	172	0	next
341	Response	2	5831632	7981	1
343	Picture	a009	5851649	0	1	8941	65	0	next
343	Response	1	5860589	8940	1
345	Picture	b002	5877815	0	170	7165	171	0	next
345	Response	2	5884854	7039	2
347	Picture	c001	5903812	0	2	6415	92	0	next
347	Response	2	5910226	6414	1
349	Picture	a004	5927312	0	170	10831	172	0	next
349	Response	1	5937987	10675	1
351	Picture	c001	5958476	0	1	6858	147	0	next
351	Response	2	5965333	6857	1
353	Picture	c001	5984975	0	171	6832	172	0	next
353	Response	2	5991660	6685	1
355	Picture	b015	6010472	0	2	6380	127	0	next
355	Response	2	6016851	6379	1
357	Picture	a010	6036972	0	171	6665	173	0	next
357	Response	1	6043566	6594	1
359	Picture	b003	6064136	0	1	6210	129	0	next
359	Response	2	6070345	6209	1
361	Picture	a016	6088969	0	170	7165	171	0	next
361	Response	1	6096046	7077	1
363	Picture	b013	6113133	0	2	6139	200	0	next
363	Response	2	6119270	6137	2
365	Picture	b001	6137299	0	170	9832	171	0	next
365	Response	1	6146974	9675	1
367	Picture	a005	6166963	0	2	6524	149	0	next
367	Response	1	6173486	6523	2
369	Picture	a013	6190129	0	171	6166	172	0	next
369	Response	1	6196263	6134	1
371	Picture	b009	6214127	0	1	7393	114	0	next
371	Response	2	6221519	7392	1
373	Picture	b011	6238293	0	171	9832	172	0	next
373	Response	2	6248086	9793	1
375	Picture	c001	6264791	0	1	3765	74	0	next
375	Response	2	6268555	3764	1
377	Picture	a006	6286457	0	172	5665	174	0	next
377	Response	1	6292073	5616	2
379	Picture	c001	6309788	0	1	7242	97	0	next
379	Response	2	6317029	7241	1
381	Picture	b007	6334787	0	172	8499	173	0	next
381	Response	2	6343206	8419	1
383	Picture	a008	6361285	0	1	6097	75	0	next
383	Response	1	6367381	6096	2
385	Picture	c001	6385784	0	171	7166	172	0	next
385	Response	2	6392760	6976	1
387	Picture	b006	6412782	0	1	6097	75	0	next
387	Response	2	6418878	6096	1
389	Picture	c001	6436781	0	171	7499	172	0	next
389	Response	2	6444188	7407	1
391	Picture	c001	6461279	0	1	5649	190	0	next
391	Response	2	6466927	5648	1
393	Picture	a007	6484445	0	171	12665	172	0	next
393	Response	1	6497051	12606	1
395	Picture	b016	6516776	0	1	6499	3	0	next
395	Response	2	6523202	6426	1
397	Picture	c001	6539608	0	171	5999	173	0	next
397	Response	2	6545466	5858	1
399	Picture	c001	6562773	0	1	6480	191	0	next
399	Response	2	6569252	6479	1
402	Response	3	6740734	53968	1
404	Picture	c001	6751095	0	1	6379	126	0	next
404	Response	2	6757474	6379	1
406	Picture	c001	6772594	0	1	5999	3	0	next
406	Response	2	6778485	5891	1
408	Picture	b207	6792093	0	1	5100	72	0	next
408	Response	2	6797192	5099	1
410	Picture	a206	6811592	0	171	6832	173	0	next
410	Response	1	6818351	6759	2
412	Picture	c201	6833590	0	1	7118	54	0	next
412	Response	2	6840707	7117	1
414	Picture	b203	6854090	0	171	6332	172	0	next
414	Response	2	6860252	6162	1
416	Picture	a211	6871755	0	1	6428	77	0	next
416	Response	1	6878183	6428	1
418	Picture	c201	6889421	0	171	6165	173	0	next
418	Response	2	6895517	6096	2
420	Picture	c201	6906919	0	1	5094	78	0	next
420	Response	2	6912012	5093	1
422	Picture	b213	6927085	0	171	6499	172	0	next
422	Response	2	6933498	6413	1
424	Picture	a201	6946250	0	1	6733	106	0	next
424	Response	1	6952982	6732	1
426	Picture	c201	6966250	0	171	5832	172	0	next
426	Response	2	6971989	5739	1
428	Picture	a208	6984914	0	2	9012	161	0	next
428	Response	1	6993924	9010	2
430	Picture	c201	7006580	0	171	7666	172	0	next
430	Response	2	7014157	7577	1
432	Picture	b206	7026245	0	2	6891	115	0	next
432	Response	2	7033135	6890	2
434	Picture	b216	7045411	0	171	8666	172	0	next
434	Response	2	7053965	8554	1
436	Picture	c201	7065743	0	1	4361	146	0	next
436	Response	2	7070103	4360	1
438	Picture	b201	7082576	0	171	7832	172	0	next
438	Response	2	7090365	7789	1
440	Picture	b204	7103741	0	1	5692	146	0	next
440	Response	2	7109433	5692	1
442	Picture	c201	7121574	0	170	5665	172	0	next
442	Response	2	7127124	5550	2
444	Picture	b209	7141572	0	1	7341	164	0	next
444	Response	2	7148912	7340	1
446	Picture	b212	7161738	0	171	6999	172	0	next
446	Response	2	7168546	6808	1
448	Picture	c201	7181236	0	1	10893	112	0	next
448	Response	2	7192128	10892	1
450	Picture	c201	7204569	0	170	4832	171	0	next
450	Response	2	7209283	4714	2
452	Picture	b211	7223733	0	2	5633	40	0	next
452	Response	2	7229365	5632	2
454	Picture	a209	7240567	0	170	6165	171	0	next
454	Response	1	7246580	6013	1
456	Picture	c201	7260565	0	1	4009	163	0	next
456	Response	2	7264573	4008	1
458	Picture	b205	7276564	0	171	8832	173	0	next
458	Response	2	7285224	8660	1
460	Picture	b210	7300062	0	2	5305	33	0	next
460	Response	2	7305366	5304	1
462	Picture	b208	7319895	0	171	6499	172	0	next
462	Response	2	7326255	6360	1
464	Picture	a212	7338227	0	1	7574	97	0	next
464	Response	1	7345800	7573	1
466	Picture	a215	7359059	0	1	6999	3	0	next
466	Response	1	7365916	6857	1
468	Picture	a204	7381224	0	1	8904	103	0	next
468	Response	1	7390127	8903	2
470	Picture	a207	7402057	0	168	12665	169	0	next
470	Response	1	7414697	12640	1
472	Picture	c201	7428721	0	2	6957	49	0	next
472	Response	2	7435677	6956	1
474	Picture	a203	7448221	0	171	9332	172	0	next
474	Response	1	7457462	9241	1
476	Picture	b214	7470385	0	2	6354	154	0	next
476	Response	2	7476737	6352	2
478	Picture	a216	7491218	0	171	7832	173	0	next
478	Response	1	7499003	7785	1
480	Picture	b215	7514216	0	1	7533	139	0	next
480	Response	2	7521748	7532	2
482	Picture	a202	7533049	0	171	12165	172	0	next
482	Response	1	7545089	12040	2
484	Picture	c201	7556880	0	2	6173	167	0	next
484	Response	2	7563051	6171	2
486	Picture	a213	7576546	0	171	6332	173	0	next
486	Response	1	7582835	6289	1
488	Picture	c201	7595378	0	1	6647	192	0	next
488	Response	2	7602024	6646	1
490	Picture	a205	7614044	0	171	10832	172	0	next
490	Response	1	7624737	10693	1
492	Picture	a214	7639709	0	1	16165	3	0	next
492	Response	1	7655731	16022	1
494	Picture	b202	7669374	0	171	6165	173	0	next
494	Response	2	7675396	6022	1
496	Picture	c201	7687372	0	2	6555	118	0	next
496	Response	2	7693926	6554	1
498	Picture	a210	7708871	0	1	14499	2	0	next
498	Response	1	7723303	14432	1
500	Picture	c201	7737203	0	1	5827	178	0	next
500	Response	2	7743029	5826	1
502	Picture	c201	7754869	0	171	5665	173	0	next
502	Response	2	7760391	5522	1
505	Response	3	7897838	23643	1
507	Picture	c201	7908027	0	170	3832	171	0	next
507	Response	2	7911676	3649	1
509	Picture	a204	7926858	0	2	5739	101	0	next
509	Response	1	7932596	5738	1
511	Picture	b211	7945524	0	171	6332	173	0	next
511	Response	2	7951817	6293	1
513	Picture	a203	7966189	0	2	6995	179	0	next
513	Response	1	7973183	6994	1
515	Picture	c201	7984522	0	170	6165	172	0	next
515	Response	2	7990519	5997	1
517	Picture	a213	8002020	0	2	5594	79	0	next
517	Response	1	8007613	5593	1
519	Picture	c201	8019020	0	168	5999	169	0	next
519	Response	2	8024979	5959	1
521	Picture	c201	8039351	0	2	5533	140	0	next
521	Response	2	8044884	5533	1
523	Picture	c201	8059517	0	171	5166	172	0	next
523	Response	2	8064548	5031	2
525	Picture	b214	8076849	0	1	6229	110	0	next
525	Response	2	8083077	6228	1
527	Picture	a216	8096849	0	170	5332	171	0	next
527	Response	1	8102146	5297	2
529	Picture	b207	8114513	0	2	5689	151	0	next
529	Response	2	8120201	5688	1
531	Picture	b209	8132347	0	170	7165	171	0	next
531	Response	2	8139209	6862	2
533	Picture	a211	8152345	0	1	6166	2	0	next
533	Response	1	8158398	6053	1
535	Picture	c201	8171177	0	171	5999	173	0	next
535	Response	2	8177081	5904	2
537	Picture	a202	8191676	0	1	6806	32	0	next
537	Response	1	8198481	6805	1
539	Picture	b202	8210175	0	171	5499	172	0	next
539	Response	2	8215609	5434	1
541	Picture	b216	8227840	0	2	5733	106	0	next
541	Response	2	8233572	5732	1
543	Picture	a210	8245340	0	171	10665	172	0	next
543	Response	1	8255839	10499	2
545	Picture	a212	8271004	0	2	6714	127	0	next
545	Response	1	8277717	6713	1
547	Picture	b208	8289170	0	171	6832	173	0	next
547	Response	2	8295888	6718	1
549	Picture	c201	8309835	0	2	8826	181	0	next
549	Response	2	8318660	8825	1
551	Picture	c201	8333668	0	170	6498	172	0	next
551	Response	2	8340028	6360	1
553	Picture	a215	8352166	0	1	7111	227	0	next
553	Response	1	8359276	7110	1
555	Picture	c201	8371499	0	172	5999	173	0	next
555	Response	2	8377330	5831	1
557	Picture	c201	8389997	0	1	5476	29	0	next
557	Response	2	8395472	5475	2
559	Picture	b215	8408997	0	170	6332	171	0	next
559	Response	2	8415229	6232	1
561	Picture	c201	8430328	0	1	5284	55	0	next
561	Response	2	8435611	5283	1
563	Picture	b204	8447328	0	170	10498	172	0	next
563	Response	2	8457788	10460	2
565	Picture	c201	8472825	0	2	5333	4	0	next
565	Response	2	8478052	5227	2
567	Picture	a206	8490325	0	171	12165	173	0	next
567	Response	1	8502352	12027	2
569	Picture	a214	8516990	0	1	11008	163	0	next
569	Response	1	8527997	11007	2
571	Picture	a208	8540822	0	170	6666	171	0	next
571	Response	1	8547310	6488	1
573	Picture	a209	8560654	0	1	7136	36	0	next
573	Response	2	8567789	7135	1
575	Picture	a205	8581153	0	170	10165	172	0	next
575	Response	1	8591130	9977	1
577	Picture	c201	8604318	0	1	6245	95	0	next
577	Response	2	8610562	6244	1
579	Picture	c201	8623150	0	171	5833	172	0	next
579	Response	2	8628821	5671	1
581	Picture	b213	8640982	0	1	6042	130	0	next
581	Response	2	8647023	6041	1
583	Picture	b201	8659648	0	172	8666	173	0	next
583	Response	2	8668272	8624	1
585	Picture	b210	8680480	0	1	6324	182	0	next
585	Response	2	8686803	6323	1
587	Picture	b205	8700646	0	170	6832	171	0	next
587	Response	2	8707305	6659	1
589	Picture	b206	8721477	0	2	7586	87	0	next
589	Response	2	8729062	7585	2
591	Picture	c201	8741310	0	171	7665	173	0	next
591	Response	2	8748940	7630	1
593	Picture	a201	8761308	0	2	7388	118	0	next
593	Response	1	8768695	7387	1
595	Picture	c201	8781974	0	171	6999	173	0	next
595	Response	2	8788811	6837	1
597	Picture	b203	8802972	0	2	5895	112	0	next
597	Response	2	8808866	5894	1
599	Picture	a207	8820472	0	171	10832	172	0	next
599	Response	1	8831131	10659	1
601	Picture	b212	8844470	0	1	6092	81	0	next
601	Response	2	8850561	6091	1
