# Supplementary material for: The relationship between Chinese college students’ mate preferences and their parents’ education level
Source: Front Psychol. 2022 Nov 1;13:907315. doi: 10.3389/fpsyg.2022.907315 (PMC9664191; doi:10.3389/fpsyg.2022.907315)
Supplement: Supplementary file 2 [file Data_Sheet_1.ZIP › raw data/║╬╛▓╥╟0/part1.log]

Scenario - For expli1
Logfile written - 2018/5/19 14:57:41

Trial	Event Type	Code	Time	TTime	Uncertainty	Duration	Uncertainty	ReqTime	ReqDur

1	Response	3	153430	153430	1
4	Picture	c001	184149	0	1	8217	125	0	next
4	Response	1	192365	8216	2
6	Picture	c001	210647	0	175	8332	176	0	next
6	Response	1	218953	8306	1
8	Picture	c001	239311	0	1	7878	130	0	next
8	Response	1	247188	7877	2
10	Picture	b013	266475	0	175	13498	177	0	next
10	Response	1	279857	13382	2
12	Picture	c001	297472	0	1	7772	70	0	next
12	Response	1	305242	7770	2
14	Picture	b010	321471	0	174	10331	176	0	next
14	Response	1	331711	10240	1
16	Picture	a005	351467	0	2	7941	69	0	next
16	Response	1	359407	7940	1
18	Picture	b015	377799	0	176	14664	178	0	next
18	Response	2	392347	14548	2
20	Picture	a012	409129	0	1	7703	139	0	next
20	Response	1	416831	7702	1
22	Picture	c001	435460	0	175	5999	176	0	next
22	Response	1	441379	5919	1
24	Picture	c001	458791	0	1	6268	75	0	next
24	Response	1	465058	6267	2
26	Picture	a002	481956	0	175	8165	177	0	next
26	Response	1	490055	8099	1
28	Picture	a007	509287	0	1	7892	117	0	next
28	Response	1	517178	7891	1
30	Picture	b005	535952	0	175	8498	176	0	next
30	Response	2	544394	8442	1
32	Picture	c001	564448	0	2	5872	139	0	next
32	Response	1	570319	5871	2
34	Picture	a013	587447	0	174	8498	176	0	next
34	Response	1	595855	8408	1
36	Picture	a016	614111	0	1	7371	138	0	next
36	Response	1	621481	7370	1
38	Picture	a011	640442	0	176	10665	178	0	next
38	Response	2	651036	10594	1
40	Picture	b012	668272	0	2	6444	68	0	next
40	Response	2	674715	6443	1
42	Picture	b004	692771	0	175	8498	177	0	next
42	Response	2	701178	8407	1
44	Picture	b008	718768	0	1	8904	105	0	next
44	Response	2	727671	8903	1
46	Picture	c001	745433	0	177	6165	179	0	next
46	Response	1	751527	6094	1
48	Picture	a010	768930	0	2	12542	135	0	next
48	Response	1	781470	12540	1
50	Picture	b001	797928	0	175	7499	176	0	next
50	Response	2	805240	7312	2
52	Picture	c001	823592	0	2	5506	169	0	next
52	Response	1	829097	5505	1
54	Picture	c001	848091	0	176	5165	177	0	next
54	Response	1	853224	5133	1
56	Picture	b006	873088	0	1	8728	114	0	next
56	Response	2	881815	8727	1
58	Picture	b016	900419	0	176	11998	178	0	next
58	Response	2	912295	11876	1
60	Picture	b002	929916	0	1	8244	98	0	next
60	Response	1	938159	8243	1
62	Picture	c001	955248	0	175	5332	176	0	next
62	Response	1	960429	5181	1
64	Picture	a009	978912	0	1	8583	92	0	next
64	Response	1	987494	8582	1
66	Picture	b014	1005577	0	174	6665	175	0	next
66	Response	2	1012163	6586	1
68	Picture	a001	1029240	0	2	7679	165	0	next
68	Response	1	1036918	7678	1
70	Picture	a003	1056405	0	175	10165	177	0	next
70	Response	1	1066410	10005	2
72	Picture	a015	1086569	0	1	9189	153	0	next
72	Response	1	1095757	9188	1
74	Picture	a008	1112067	0	174	7998	176	0	next
74	Response	1	1119980	7913	1
76	Picture	a014	1137231	0	1	7029	147	0	next
76	Response	1	1144259	7028	2
78	Picture	c001	1161896	0	177	5999	178	0	next
78	Response	1	1167762	5866	1
80	Picture	c001	1184727	0	1	6657	182	0	next
80	Response	1	1191383	6656	2
82	Picture	c001	1210725	0	175	5665	177	0	next
82	Response	1	1216295	5570	1
84	Picture	c001	1234722	0	2	5015	162	0	next
84	Response	1	1239735	5013	1
86	Picture	a004	1258388	0	174	6665	175	0	next
86	Response	1	1264975	6587	1
88	Picture	c001	1285551	0	1	4995	180	0	next
88	Response	1	1290545	4994	1
90	Picture	b009	1308716	0	175	8665	177	0	next
90	Response	2	1317284	8568	1
92	Picture	b003	1334713	0	2	6401	110	0	next
92	Response	2	1341113	6400	1
94	Picture	a006	1358879	0	175	7832	176	0	next
94	Response	1	1366532	7653	1
96	Picture	b007	1385709	0	1	8971	38	0	next
96	Response	2	1394679	8970	1
98	Picture	b011	1412874	0	175	6999	176	0	next
98	Response	2	1419765	6891	1
101	Response	3	1840864	303169	1
103	Picture	c001	1851002	0	175	5165	176	0	next
103	Response	1	1856121	5119	2
105	Picture	c001	1870666	0	1	4848	161	0	next
105	Response	1	1875513	4847	1
107	Picture	c101	1888332	0	174	5499	175	0	next
107	Response	1	1893646	5314	1
109	Picture	a104	1906996	0	1	10121	56	0	next
109	Response	1	1917116	10120	1
111	Picture	b113	1930161	0	175	6999	176	0	next
111	Response	2	1937050	6889	1
113	Picture	c101	1952159	0	1	5001	175	0	next
113	Response	1	1957159	5000	1
115	Picture	b111	1970491	0	175	7498	177	0	next
115	Response	2	1977813	7322	2
117	Picture	b102	1992488	0	2	6457	47	0	next
117	Response	2	1998944	6456	1
119	Picture	c101	2010154	0	175	6499	176	0	next
119	Response	1	2016628	6474	1
121	Picture	a108	2030652	0	1	10917	91	0	next
121	Response	1	2041568	10916	1
123	Picture	c101	2055817	0	175	4998	177	0	next
123	Response	1	2060751	4934	1
125	Picture	a101	2075314	0	2	8878	134	0	next
125	Response	1	2084191	8877	1
127	Picture	c101	2096813	0	175	5166	176	0	next
127	Response	1	2101910	5097	1
129	Picture	b109	2113644	0	2	7242	102	0	next
129	Response	2	2120885	7241	1
131	Picture	b106	2135310	0	175	7665	176	0	next
131	Response	2	2142881	7571	1
133	Picture	b116	2156807	0	2	8312	192	0	next
133	Response	2	2165118	8311	2
135	Picture	a103	2179639	0	176	8665	178	0	next
135	Response	1	2188136	8497	1
137	Picture	b114	2201636	0	2	6853	158	0	next
137	Response	2	2208488	6852	2
139	Picture	b103	2222302	0	175	6665	177	0	next
139	Response	2	2228837	6535	1
141	Picture	a102	2243799	0	2	5839	172	0	next
141	Response	1	2249637	5838	1
143	Picture	a111	2262632	0	177	6332	178	0	next
143	Response	1	2268883	6251	1
145	Picture	b101	2282296	0	1	11080	95	0	next
145	Response	2	2293375	11079	1
147	Picture	a105	2306961	0	175	6665	177	0	next
147	Response	2	2313514	6553	1
149	Picture	a115	2327125	0	2	5840	171	0	next
149	Response	1	2332964	5839	1
151	Picture	c101	2347958	0	175	5831	177	0	next
151	Response	1	2353671	5713	1
153	Picture	c101	2368788	0	2	4428	83	0	next
153	Response	1	2373215	4427	1
155	Picture	c101	2386288	0	176	4498	178	0	next
155	Response	1	2390723	4435	1
157	Picture	b104	2402952	0	2	7647	196	0	next
157	Response	2	2410598	7646	1
159	Picture	c101	2422284	0	178	5832	180	0	next
159	Response	1	2428008	5724	1
161	Picture	c101	2439615	0	2	4552	126	0	next
161	Response	1	2444165	4550	2
163	Picture	c101	2457615	0	174	4665	175	0	next
163	Response	1	2462152	4537	1
165	Picture	a110	2475612	0	2	9414	96	0	next
165	Response	1	2485025	9413	1
167	Picture	a112	2498444	0	176	6499	177	0	next
167	Response	1	2504780	6336	1
169	Picture	c101	2519442	0	1	5150	191	0	next
169	Response	1	2524591	5149	1
171	Picture	a114	2537774	0	175	6165	177	0	next
171	Response	1	2543896	6122	1
173	Picture	a116	2558772	0	1	5060	116	0	next
173	Response	1	2563831	5059	2
175	Picture	b105	2575437	0	175	10499	176	0	next
175	Response	1	2585834	10397	1
177	Picture	b110	2598768	0	1	11285	51	0	next
177	Response	2	2610051	11283	2
179	Picture	c101	2624766	0	177	4999	179	0	next
179	Response	1	2629650	4884	1
181	Picture	a109	2641264	0	2	10481	197	0	next
181	Response	1	2651744	10480	1
183	Picture	a113	2665096	0	176	7665	178	0	next
183	Response	1	2672636	7540	1
185	Picture	b112	2687593	0	2	6477	200	0	next
185	Response	2	2694069	6476	1
187	Picture	b107	2708926	0	174	7165	175	0	next
187	Response	2	2715976	7050	1
189	Picture	c101	2729090	0	1	4839	170	0	next
189	Response	1	2733928	4838	1
191	Picture	c101	2745589	0	175	4499	176	0	next
191	Response	1	2749937	4348	1
193	Picture	a106	2764753	0	2	7699	145	0	next
193	Response	1	2772451	7698	1
195	Picture	b115	2786419	0	175	11165	176	0	next
195	Response	2	2797451	11032	1
197	Picture	b108	2809416	0	1	7847	155	0	next
197	Response	2	2817261	7845	1
199	Picture	c101	2832248	0	169	8332	170	0	next
199	Response	1	2840490	8242	1
201	Picture	a107	2853912	0	1	12327	182	0	next
201	Response	1	2866239	12327	1
204	Response	3	3096034	117299	2
206	Picture	c101	3106556	0	2	5066	111	0	next
206	Response	1	3111621	5065	2
208	Picture	a112	3124889	0	176	6165	177	0	next
208	Response	1	3130927	6038	1
210	Picture	b113	3142887	0	1	31447	59	0	next
210	Response	2	3174333	31446	1
212	Picture	a113	3186217	0	175	35329	176	0	next
212	Response	1	3221374	35157	1
214	Picture	b111	3234378	0	2	7158	186	0	next
214	Response	2	3241535	7157	2
216	Picture	b115	3255044	0	170	7832	171	0	next
216	Response	2	3262777	7733	2
218	Picture	c101	3276708	0	1	7552	124	0	next
218	Response	1	3284259	7551	1
220	Picture	c101	3295874	0	175	5165	176	0	next
220	Response	1	3300859	4985	1
222	Picture	b103	3314705	0	1	5604	72	0	next
222	Response	2	3320308	5603	1
224	Picture	a104	3333870	0	171	12332	172	0	next
224	Response	1	3346101	12231	2
226	Picture	c101	3360534	0	1	4927	83	0	next
226	Response	1	3365460	4926	2
228	Picture	c101	3377533	0	169	7832	170	0	next
228	Response	1	3385209	7676	1
230	Picture	c101	3397530	0	2	4672	172	0	next
230	Response	1	3402201	4671	1
232	Picture	a102	3415363	0	175	6332	176	0	next
232	Response	1	3421590	6227	1
234	Picture	b110	3433694	0	1	23166	174	0	next
234	Response	2	3456859	23165	1
236	Picture	b107	3468358	0	175	11832	176	0	next
236	Response	2	3480110	11752	2
238	Picture	a107	3492522	0	2	9487	190	0	next
238	Response	1	3502008	9486	1
240	Picture	c101	3515521	0	175	9165	176	0	next
240	Response	1	3524597	9076	1
242	Picture	c101	3537852	0	1	4394	115	0	next
242	Response	1	3542245	4393	2
244	Picture	c101	3553684	0	175	3832	177	0	next
244	Response	1	3557408	3724	1
246	Picture	c101	3570682	0	1	4409	267	0	next
246	Response	1	3575089	4407	2
248	Picture	a114	3589014	0	175	5999	176	0	next
248	Response	1	3594864	5850	1
250	Picture	a110	3606845	0	2	6570	107	0	next
250	Response	1	3613414	6569	1
252	Picture	c101	3624511	0	169	7665	171	0	next
252	Response	1	3632022	7511	2
254	Picture	b105	3645175	0	2	5631	47	0	next
254	Response	2	3650805	5630	2
256	Picture	b108	3665674	0	177	11498	179	0	next
256	Response	2	3677107	11433	1
258	Picture	a109	3689171	0	2	7593	84	0	next
258	Response	1	3696763	7592	1
260	Picture	c101	3707837	0	174	5499	175	0	next
260	Response	1	3713305	5468	2
262	Picture	a108	3727001	0	2	6346	165	0	next
262	Response	1	3733346	6345	1
264	Picture	c101	3746834	0	175	4999	176	0	next
264	Response	1	3751685	4851	1
266	Picture	a101	3765831	0	2	6262	82	0	next
266	Response	1	3772092	6261	2
268	Picture	b101	3783830	0	175	5166	176	0	next
268	Response	1	3788813	4983	1
270	Picture	a103	3803328	0	1	17668	173	0	next
270	Response	1	3820994	17666	2
272	Picture	a105	3835826	0	176	10498	177	0	next
272	Response	1	3846255	10429	2
274	Picture	c101	3861156	0	2	4758	86	0	next
274	Response	1	3865913	4757	1
276	Picture	b102	3878489	0	168	6665	169	0	next
276	Response	2	3885123	6634	2
278	Picture	b114	3897153	0	1	6067	103	0	next
278	Response	2	3903219	6066	2
280	Picture	a106	3916152	0	175	8165	176	0	next
280	Response	1	3924252	8100	1
282	Picture	a111	3937983	0	1	5265	77	0	next
282	Response	1	3943247	5264	1
284	Picture	b109	3957982	0	176	9664	178	0	next
284	Response	2	3967579	9597	1
286	Picture	b112	3980812	0	2	5134	43	0	next
286	Response	2	3985945	5133	2
288	Picture	c101	4000978	0	175	5665	177	0	next
288	Response	1	4006618	5640	1
290	Picture	b104	4021309	0	1	7457	52	0	next
290	Response	2	4028765	7456	1
292	Picture	b116	4040308	0	175	7832	176	0	next
292	Response	2	4047968	7660	2
294	Picture	a116	4062805	0	2	7392	119	0	next
294	Response	1	4070196	7391	1
296	Picture	b106	4084804	0	175	7332	176	0	next
296	Response	2	4091949	7145	1
298	Picture	a115	4103801	0	2	19697	140	0	next
298	Response	1	4123497	19696	1
300	Picture	c101	4136133	0	174	5998	175	0	next
300	Response	1	4141958	5825	1
303	Response	3	4415660	161039	1
305	Picture	c001	4425774	0	175	4165	176	0	next
305	Response	2	4429768	3994	1
307	Picture	b001	4447104	0	2	5944	66	0	next
307	Response	2	4453046	5942	2
309	Picture	b007	4471103	0	175	4832	176	0	next
309	Response	2	4475875	4772	1
311	Picture	a012	4494267	0	1	6202	140	0	next
311	Response	1	4500467	6200	2
313	Picture	b010	4520265	0	177	4332	179	0	next
313	Response	2	4524532	4267	1
315	Picture	a002	4545096	0	1	5739	103	0	next
315	Response	1	4550834	5738	2
317	Picture	a010	4567928	0	174	7831	176	0	next
317	Response	1	4575615	7687	1
319	Picture	b005	4593591	0	2	5311	200	0	next
319	Response	2	4598901	5310	1
321	Picture	c001	4615590	0	175	6665	177	0	next
321	Response	2	4622089	6499	2
323	Picture	b008	4642420	0	2	6661	176	0	next
323	Response	2	4649079	6659	2
325	Picture	a001	4666252	0	169	6499	170	0	next
325	Response	1	4672657	6405	2
327	Picture	c001	4691249	0	2	7842	168	0	next
327	Response	1	4699090	7841	1
329	Picture	c001	4719248	0	176	4832	177	0	next
329	Response	2	4723897	4649	1
331	Picture	c001	4741911	0	2	3283	61	0	next
331	Response	2	4745193	3282	1
333	Picture	a003	4764577	0	178	7332	179	0	next
333	Response	1	4771856	7279	1
335	Picture	c001	4789907	0	2	9998	179	0	next
335	Response	2	4799904	9997	1
337	Picture	a014	4816739	0	175	6332	176	0	next
337	Response	1	4822911	6172	1
339	Picture	c001	4840569	0	2	6649	195	0	next
339	Response	2	4847217	6648	1
341	Picture	b011	4865901	0	177	6999	178	0	next
341	Response	2	4872863	6962	1
343	Picture	b009	4892398	0	1	5392	117	0	next
343	Response	2	4897789	5391	1
345	Picture	b003	4917397	0	176	5165	177	0	next
345	Response	2	4922387	4990	1
347	Picture	a016	4939560	0	2	5897	115	0	next
347	Response	1	4945456	5896	1
349	Picture	a005	4963893	0	174	9164	176	0	next
349	Response	1	4972963	9070	2
351	Picture	c001	4992889	0	2	5363	147	0	next
351	Response	2	4998251	5362	1
353	Picture	c001	5017721	0	175	4832	176	0	next
353	Response	2	5022398	4677	1
355	Picture	b016	5042885	0	1	5341	168	0	next
355	Response	2	5048225	5340	1
357	Picture	c001	5066383	0	176	4332	178	0	next
357	Response	2	5070667	4284	1
359	Picture	a007	5089547	0	2	7039	138	0	next
359	Response	1	5096585	7038	1
361	Picture	b006	5115212	0	175	6499	176	0	next
361	Response	2	5121667	6455	1
363	Picture	a008	5142209	0	2	6305	40	0	next
363	Response	1	5148513	6304	1
365	Picture	c001	5166208	0	175	5832	176	0	next
365	Response	1	5172005	5797	2
367	Picture	a004	5190205	0	1	7446	63	0	next
367	Response	1	5197650	7445	2
369	Picture	a013	5214370	0	177	6999	178	0	next
369	Response	1	5221295	6925	1
371	Picture	a015	5238701	0	1	10832	176	0	next
371	Response	1	5249532	10831	1
373	Picture	c001	5268199	0	177	7332	178	0	next
373	Response	2	5275462	7263	1
375	Picture	c001	5293696	0	1	4338	171	0	next
375	Response	2	5298033	4337	2
377	Picture	b013	5318194	0	175	5999	176	0	next
377	Response	2	5324139	5945	1
379	Picture	c001	5341358	0	2	5170	174	0	next
379	Response	2	5346527	5169	1
381	Picture	a011	5363357	0	175	6665	177	0	next
381	Response	1	5369965	6608	2
383	Picture	b015	5389187	0	2	9138	41	0	next
383	Response	2	5398324	9137	1
385	Picture	c001	5418019	0	175	4832	176	0	next
385	Response	2	5422721	4702	1
387	Picture	b012	5443183	0	1	5617	58	0	next
387	Response	2	5448799	5616	1
389	Picture	b002	5467681	0	175	5665	177	0	next
389	Response	2	5473315	5634	2
391	Picture	a006	5490345	0	1	6947	62	0	next
391	Response	1	5497291	6946	1
393	Picture	b014	5516177	0	175	5832	176	0	next
393	Response	2	5521933	5756	1
395	Picture	a009	5540507	0	2	4687	157	0	next
395	Response	1	5545193	4686	1
397	Picture	b004	5563006	0	175	5499	176	0	next
397	Response	2	5568336	5330	1
399	Picture	c001	5587670	0	1	5482	193	0	next
399	Response	2	5593151	5481	1
402	Response	3	5726481	16655	2
404	Picture	c001	5736990	0	1	5439	70	0	next
404	Response	2	5742427	5437	2
406	Picture	c001	5754322	0	175	4332	177	0	next
406	Response	2	5758491	4169	1
408	Picture	a208	5771820	0	1	4534	142	0	next
408	Response	2	5776353	4533	1
410	Picture	a202	5790319	0	175	6499	176	0	next
410	Response	1	5796732	6413	2
412	Picture	a214	5808317	0	1	5053	123	0	next
412	Response	1	5813369	5052	1
414	Picture	b209	5826816	0	176	7499	177	0	next
414	Response	2	5834139	7323	1
416	Picture	b213	5847980	0	1	5132	37	0	next
416	Response	2	5853111	5131	1
418	Picture	c201	5865146	0	175	6332	176	0	next
418	Response	2	5871422	6276	1
420	Picture	a209	5884810	0	1	5463	46	0	next
420	Response	1	5890272	5462	2
422	Picture	a210	5901476	0	175	6665	177	0	next
422	Response	1	5908110	6634	2
424	Picture	b207	5922973	0	2	4683	161	0	next
424	Response	2	5927655	4682	1
426	Picture	c201	5939973	0	168	5165	169	0	next
426	Response	2	5945007	5034	2
428	Picture	c201	5957804	0	1	4828	180	0	next
428	Response	2	5962631	4827	1
430	Picture	b215	5974303	0	175	5332	176	0	next
430	Response	2	5979505	5202	1
432	Picture	b212	5992634	0	1	4765	78	0	next
432	Response	1	5997398	4764	1
434	Picture	c201	6010133	0	168	5332	169	0	next
434	Response	2	6015258	5125	1
436	Picture	b202	6027797	0	2	7901	103	0	next
436	Response	2	6035696	7899	2
438	Picture	c201	6050630	0	168	5165	169	0	next
438	Response	2	6055720	5090	2
440	Picture	a213	6069627	0	1	6805	37	0	next
440	Response	1	6076431	6804	1
442	Picture	b204	6089959	0	175	6499	176	0	next
442	Response	2	6096275	6316	1
444	Picture	a201	6109790	0	2	9686	150	0	next
444	Response	1	6119475	9685	2
446	Picture	b214	6133455	0	169	5166	170	0	next
446	Response	2	6138543	5088	1
448	Picture	b205	6153620	0	1	8003	174	0	next
448	Response	2	6161622	8002	1
450	Picture	c201	6174119	0	176	5331	178	0	next
450	Response	2	6179336	5217	1
452	Picture	c201	6191950	0	1	4079	97	0	next
452	Response	2	6196028	4078	2
454	Picture	b206	6210282	0	174	5832	175	0	next
454	Response	2	6216048	5766	1
456	Picture	a215	6229780	0	1	7158	178	0	next
456	Response	1	6236937	7157	1
458	Picture	a211	6250612	0	175	6332	176	0	next
458	Response	1	6256875	6263	1
460	Picture	c201	6268276	0	1	6105	71	0	next
460	Response	2	6274380	6104	1
462	Picture	c201	6287108	0	175	4832	177	0	next
462	Response	2	6291914	4806	1
464	Picture	a204	6305106	0	2	10311	201	0	next
464	Response	1	6315416	10310	1
466	Picture	c201	6327272	0	176	5998	178	0	next
466	Response	2	6333162	5890	1
468	Picture	b203	6345603	0	1	6082	93	0	next
468	Response	2	6351684	6081	1
470	Picture	b216	6364268	0	175	5832	177	0	next
470	Response	2	6369937	5669	2
472	Picture	a207	6381933	0	1	7128	47	0	next
472	Response	1	6389060	7127	1
474	Picture	a205	6400432	0	175	7498	177	0	next
474	Response	1	6407887	7455	1
476	Picture	c201	6423096	0	1	9433	75	0	next
476	Response	2	6432528	9432	1
478	Picture	a203	6447428	0	175	10331	177	0	next
478	Response	1	6457643	10215	1
480	Picture	c201	6471425	0	1	5737	105	0	next
480	Response	2	6477161	5736	1
482	Picture	b211	6490090	0	169	5666	170	0	next
482	Response	2	6495625	5535	2
484	Picture	b201	6510088	0	1	10805	37	0	next
484	Response	2	6520891	10803	2
486	Picture	b210	6535087	0	170	5665	171	0	next
486	Response	2	6540580	5493	1
488	Picture	a212	6552917	0	2	10653	191	0	next
488	Response	1	6563569	10652	1
490	Picture	a206	6577083	0	168	7498	170	0	next
490	Response	1	6584404	7321	1
492	Picture	c201	6597080	0	2	7321	189	0	next
492	Response	2	6604400	7320	1
494	Picture	a216	6619246	0	173	9331	175	0	next
494	Response	1	6628499	9253	1
496	Picture	c201	6640910	0	1	7612	63	0	next
496	Response	2	6648521	7611	1
498	Picture	c201	6659909	0	175	5332	176	0	next
498	Response	2	6665215	5306	1
500	Picture	b208	6677407	0	1	6154	188	0	next
500	Response	2	6683560	6153	1
502	Picture	c201	6697572	0	175	4832	176	0	next
502	Response	2	6702319	4747	2
505	Response	3	6826712	9151	2
507	Picture	b201	6836893	0	175	6332	176	0	next
507	Response	2	6843167	6274	1
509	Picture	b212	6855891	0	1	5555	121	0	next
509	Response	2	6861445	5554	1
511	Picture	a204	6874056	0	169	9666	170	0	next
511	Response	1	6883532	9476	1
513	Picture	a213	6896220	0	2	5834	176	0	next
513	Response	1	6902053	5833	1
515	Picture	c201	6913220	0	175	5498	177	0	next
515	Response	2	6918567	5347	2
517	Picture	b208	6933717	0	1	5708	135	0	next
517	Response	2	6939424	5707	1
519	Picture	b206	6953049	0	175	7832	177	0	next
519	Response	2	6960852	7803	1
521	Picture	c201	6975713	0	2	6031	146	0	next
521	Response	2	6981743	6030	1
523	Picture	b203	6993546	0	175	5832	176	0	next
523	Response	2	6999247	5701	1
525	Picture	b210	7011543	0	2	5261	83	0	next
525	Response	2	7016803	5260	1
527	Picture	c201	7030043	0	174	5165	175	0	next
527	Response	2	7035114	5071	1
529	Picture	c201	7049540	0	1	4573	103	0	next
529	Response	2	7054112	4572	1
531	Picture	a215	7066873	0	175	6998	176	0	next
531	Response	1	7073799	6926	2
533	Picture	c201	7086870	0	1	5545	129	0	next
533	Response	2	7092413	5543	2
535	Picture	b213	7104203	0	174	6165	175	0	next
535	Response	2	7110185	5982	2
537	Picture	c201	7124367	0	1	4941	70	0	next
537	Response	2	7129307	4940	1
539	Picture	b207	7144199	0	177	6832	178	0	next
539	Response	2	7150946	6747	1
541	Picture	a206	7166030	0	1	5988	188	0	next
541	Response	1	7172017	5987	2
543	Picture	a211	7186195	0	175	5832	177	0	next
543	Response	1	7191921	5726	2
545	Picture	c201	7206360	0	1	5288	54	0	next
545	Response	2	7211647	5287	1
547	Picture	a207	7224525	0	175	11498	177	0	next
547	Response	1	7235862	11337	1
549	Picture	a210	7247522	0	2	12262	81	0	next
549	Response	1	7259783	12261	1
551	Picture	c201	7274188	0	174	6331	176	0	next
551	Response	2	7280437	6249	2
553	Picture	c201	7293185	0	2	4452	59	0	next
553	Response	2	7297636	4451	1
555	Picture	a214	7310351	0	175	6165	177	0	next
555	Response	1	7316397	6046	1
557	Picture	b211	7328348	0	2	5558	120	0	next
557	Response	2	7333905	5557	1
559	Picture	a216	7345681	0	169	7999	170	0	next
559	Response	1	7353624	7943	2
561	Picture	c201	7366845	0	2	8934	76	0	next
561	Response	2	7375778	8933	1
563	Picture	b202	7387511	0	171	5998	173	0	next
563	Response	2	7393342	5831	2
565	Picture	c201	7405509	0	1	4170	172	0	next
565	Response	2	7409678	4169	1
567	Picture	b209	7421841	0	168	11665	169	0	next
567	Response	2	7433474	11633	1
569	Picture	a212	7448171	0	3	6825	182	0	next
569	Response	1	7454994	6823	2
571	Picture	a209	7470004	0	170	13831	171	0	next
571	Response	1	7483801	13797	1
573	Picture	b204	7498000	0	2	6184	160	0	next
573	Response	2	7504183	6183	1
575	Picture	c201	7516166	0	175	5665	177	0	next
575	Response	2	7521775	5609	1
577	Picture	c201	7536997	0	1	4350	159	0	next
577	Response	2	7541346	4349	1
579	Picture	b205	7555829	0	177	5665	179	0	next
579	Response	2	7561426	5597	2
581	Picture	c201	7572994	0	1	4856	153	0	next
581	Response	2	7577849	4855	1
583	Picture	c201	7590326	0	175	3832	177	0	next
583	Response	2	7594034	3708	1
585	Picture	b215	7608157	0	2	6019	158	0	next
585	Response	2	7614175	6018	1
587	Picture	a203	7625656	0	169	7165	171	0	next
587	Response	1	7632729	7073	1
589	Picture	a205	7647487	0	1	8594	76	0	next
589	Response	1	7656080	8593	1
591	Picture	a208	7669986	0	175	6332	176	0	next
591	Response	1	7676284	6298	1
593	Picture	c201	7687984	0	1	5056	120	0	next
593	Response	2	7693040	5056	1
595	Picture	a201	7706983	0	174	12998	175	0	next
595	Response	1	7719803	12820	1
597	Picture	a202	7731813	0	1	6516	160	0	next
597	Response	1	7738328	6515	2
599	Picture	b216	7750145	0	175	7999	176	0	next
599	Response	2	7758113	7968	2
601	Picture	b214	7772643	0	1	6810	201	0	next
601	Response	2	7779452	6809	1
