# Supplementary material for: The relationship between Chinese college students’ mate preferences and their parents’ education level
Source: Front Psychol. 2022 Nov 1;13:907315. doi: 10.3389/fpsyg.2022.907315 (PMC9664191; doi:10.3389/fpsyg.2022.907315)
Supplement: Supplementary file 2 [file Data_Sheet_1.ZIP › raw data/╖δ╛∙╡▄/part1.log]

Scenario - For expli1
Logfile written - 2018/6/5 18:23:58

Trial	Event Type	Code	Time	TTime	Uncertainty	Duration	Uncertainty	ReqTime	ReqDur

1	Response	3	110926	110926	1
4	Picture	a004	141654	0	1	7808	34	0	next
4	Response	1	149461	7807	1
6	Picture	a011	168985	0	175	7665	177	0	next
6	Response	1	176506	7521	1
8	Picture	c001	197149	0	1	8592	84	0	next
8	Response	1	205740	8591	1
10	Picture	b002	222814	0	175	9832	176	0	next
10	Response	2	232484	9670	1
12	Picture	b005	253144	0	2	6540	130	0	next
12	Response	2	259683	6539	1
14	Picture	c001	276476	0	175	7999	176	0	next
14	Response	1	284394	7918	1
16	Picture	a016	302807	0	1	7194	148	0	next
16	Response	1	309999	7192	2
18	Picture	c001	329306	0	174	8998	175	0	next
18	Response	1	338153	8847	1
20	Picture	c001	357469	0	1	8208	127	0	next
20	Response	1	365676	8207	1
22	Picture	b012	384134	0	175	5832	177	0	next
22	Response	2	389902	5768	2
24	Picture	b008	410464	0	2	5862	142	0	next
24	Response	2	416325	5861	1
26	Picture	c001	434297	0	175	8665	176	0	next
26	Response	1	442863	8566	2
28	Picture	a003	459627	0	2	16249	88	0	next
28	Response	1	475875	16248	1
30	Picture	c001	494625	0	171	7999	172	0	next
30	Response	1	502562	7937	1
32	Picture	b010	520456	0	1	10322	180	0	next
32	Response	1	530778	10322	1
34	Picture	b007	548954	0	175	8665	177	0	next
34	Response	2	557494	8540	1
36	Picture	b014	576118	0	1	7226	116	0	next
36	Response	2	583343	7225	1
38	Picture	a013	601783	0	169	9665	170	0	next
38	Response	1	611348	9565	1
40	Picture	b011	630613	0	2	5927	84	0	next
40	Response	2	636539	5926	1
42	Picture	c001	655778	0	177	8832	179	0	next
42	Response	1	664487	8709	1
44	Picture	c001	684275	0	2	6843	168	0	next
44	Response	1	691117	6842	1
46	Picture	a005	710441	0	175	6832	176	0	next
46	Response	1	717145	6704	1
48	Picture	c001	737438	0	1	5466	42	0	next
48	Response	1	742903	5465	1
50	Picture	b001	761270	0	174	8332	175	0	next
50	Response	1	769471	8201	2
52	Picture	c001	787434	0	1	6361	142	0	next
52	Response	1	793794	6360	1
54	Picture	b003	813766	0	176	5665	177	0	next
54	Response	2	819371	5605	1
56	Picture	b006	837763	0	1	6861	308	0	next
56	Response	2	844622	6859	2
58	Picture	b015	862928	0	175	6832	177	0	next
58	Response	2	869602	6674	2
60	Picture	b016	889092	0	1	7078	98	0	next
60	Response	2	896169	7077	1
62	Picture	b009	913757	0	177	7165	179	0	next
62	Response	2	920844	7087	1
64	Picture	a001	941088	0	1	10013	162	0	next
64	Response	1	951100	10012	1
66	Picture	c001	968919	0	175	6832	177	0	next
66	Response	1	975686	6767	1
68	Picture	a015	994750	0	1	8431	78	0	next
68	Response	1	1003180	8430	1
70	Picture	c001	1020582	0	176	6165	178	0	next
70	Response	1	1026628	6046	1
72	Picture	a009	1045579	0	2	6209	135	0	next
72	Response	1	1051787	6208	1
74	Picture	c001	1071078	0	168	6165	169	0	next
74	Response	1	1077097	6019	1
76	Picture	a006	1094242	0	1	7023	153	0	next
76	Response	1	1101264	7022	1
78	Picture	b013	1118240	0	179	8165	181	0	next
78	Response	2	1126271	8031	1
80	Picture	c001	1145737	0	2	6921	83	0	next
80	Response	1	1152657	6920	1
82	Picture	a002	1172236	0	174	6998	176	0	next
82	Response	1	1179074	6838	1
84	Picture	a012	1197733	0	1	5509	160	0	next
84	Response	1	1203241	5508	1
86	Picture	c001	1219732	0	176	5999	177	0	next
86	Response	1	1225641	5909	1
88	Picture	a010	1244729	0	2	5981	190	0	next
88	Response	1	1250709	5980	1
90	Picture	c001	1270561	0	175	6499	176	0	next
90	Response	1	1276917	6356	1
92	Picture	a007	1296725	0	1	6426	83	0	next
92	Response	1	1303150	6425	2
94	Picture	a014	1322390	0	175	6165	177	0	next
94	Response	1	1328521	6131	1
96	Picture	b004	1346554	0	2	7455	48	0	next
96	Response	2	1354008	7454	1
98	Picture	a008	1371053	0	175	7332	176	0	next
98	Response	1	1378209	7156	1
101	Response	3	1632570	136195	1
103	Picture	c001	1642697	0	176	6665	178	0	next
103	Response	1	1649302	6605	2
105	Picture	c001	1661695	0	1	5122	54	0	next
105	Response	1	1666816	5121	1
107	Picture	c101	1681194	0	176	4999	177	0	next
107	Response	1	1686068	4874	1
109	Picture	c101	1698692	0	1	5129	47	0	next
109	Response	1	1703820	5128	1
111	Picture	b112	1715858	0	174	6999	175	0	next
111	Response	2	1722682	6824	1
113	Picture	b114	1734856	0	1	6183	159	0	next
113	Response	2	1741038	6182	1
115	Picture	c101	1755355	0	168	6331	170	0	next
115	Response	1	1761640	6285	1
117	Picture	c101	1773519	0	1	5965	44	0	next
117	Response	1	1779482	5963	2
119	Picture	b107	1790518	0	175	6665	177	0	next
119	Response	2	1797144	6626	1
121	Picture	a109	1811849	0	2	5870	140	0	next
121	Response	1	1817718	5869	2
123	Picture	b103	1832515	0	174	5165	176	0	next
123	Response	2	1837542	5027	1
125	Picture	c101	1851346	0	2	5898	112	0	next
125	Response	1	1857243	5897	1
127	Picture	a103	1870845	0	175	5999	176	0	next
127	Response	1	1876766	5921	1
129	Picture	c101	1890509	0	2	5450	61	0	next
129	Response	1	1895958	5449	1
131	Picture	b110	1907842	0	176	5832	177	0	next
131	Response	2	1913650	5808	1
133	Picture	a106	1927006	0	2	5269	75	0	next
133	Response	1	1932274	5268	1
135	Picture	c101	1945172	0	175	6665	177	0	next
135	Response	1	1951765	6593	1
137	Picture	a108	1964670	0	1	6764	79	0	next
137	Response	1	1971433	6763	1
139	Picture	a101	1983169	0	175	7665	177	0	next
139	Response	1	1990654	7485	1
141	Picture	b116	2003833	0	2	5922	88	0	next
141	Response	2	2009754	5921	2
143	Picture	a102	2023666	0	174	6498	176	0	next
143	Response	1	2030056	6390	1
145	Picture	c101	2043163	0	2	6353	158	0	next
145	Response	1	2049515	6352	2
147	Picture	a104	2062662	0	175	7999	176	0	next
147	Response	1	2070593	7931	1
149	Picture	a115	2085993	0	2	7002	174	0	next
149	Response	1	2092994	7001	1
151	Picture	a112	2105159	0	175	8999	176	0	next
151	Response	1	2113983	8824	2
153	Picture	c101	2128656	0	2	6766	72	0	next
153	Response	1	2135421	6765	1
155	Picture	c101	2149322	0	177	6666	178	0	next
155	Response	1	2155813	6491	1
157	Picture	b108	2167820	0	1	10212	124	0	next
157	Response	2	2178031	10211	2
159	Picture	b105	2191485	0	175	6665	177	0	next
159	Response	2	2198005	6520	2
161	Picture	b115	2210650	0	1	6189	152	0	next
161	Response	2	2216838	6188	1
163	Picture	b111	2229482	0	177	7332	178	0	next
163	Response	2	2236660	7178	1
165	Picture	b102	2249813	0	1	6908	101	0	next
165	Response	2	2256720	6907	1
167	Picture	b106	2270645	0	175	7832	177	0	next
167	Response	2	2278337	7692	1
169	Picture	b104	2290476	0	2	8040	137	0	next
169	Response	2	2298515	8039	1
171	Picture	b109	2309642	0	167	7165	169	0	next
171	Response	2	2316715	7073	1
173	Picture	a116	2328640	0	1	7177	165	0	next
173	Response	1	2335816	7176	1
175	Picture	a111	2350139	0	175	7165	176	0	next
175	Response	1	2357224	7085	1
177	Picture	c101	2369970	0	1	4980	197	0	next
177	Response	1	2374949	4979	1
179	Picture	b113	2387969	0	173	7332	174	0	next
179	Response	2	2395159	7190	1
181	Picture	c101	2407633	0	2	5728	116	0	next
181	Response	1	2413360	5727	2
183	Picture	a113	2426466	0	174	7332	175	0	next
183	Response	1	2433751	7285	1
185	Picture	c101	2446130	0	2	6395	115	0	next
185	Response	1	2452524	6394	1
187	Picture	a110	2466629	0	175	6499	176	0	next
187	Response	1	2473008	6379	2
189	Picture	b101	2485627	0	1	13532	143	0	next
189	Response	2	2499157	13530	2
191	Picture	c101	2510459	0	175	6665	177	0	next
191	Response	1	2517091	6632	2
193	Picture	c101	2530623	0	2	8480	196	0	next
193	Response	1	2539102	8479	1
195	Picture	a107	2551789	0	174	8165	175	0	next
195	Response	1	2559790	8001	2
197	Picture	a114	2574953	0	1	7149	195	0	next
197	Response	1	2582101	7148	1
199	Picture	c101	2595285	0	177	7832	178	0	next
199	Response	1	2602999	7714	1
201	Picture	a105	2614616	0	2	7156	180	0	next
201	Response	1	2621770	7154	2
204	Response	3	2779699	43592	1
206	Picture	a113	2790102	0	1	6718	124	0	next
206	Response	1	2796819	6717	1
208	Picture	a114	2811767	0	175	6999	176	0	next
208	Response	1	2818649	6882	2
210	Picture	c101	2832265	0	2	6686	158	0	next
210	Response	1	2838950	6685	1
212	Picture	a109	2853431	0	174	5998	176	0	next
212	Response	1	2859401	5970	1
214	Picture	b104	2872595	0	1	6776	66	0	next
214	Response	2	2879370	6775	1
216	Picture	c101	2894427	0	168	5999	169	0	next
216	Response	1	2900361	5934	2
218	Picture	c101	2914591	0	2	5531	141	0	next
218	Response	1	2920122	5531	1
220	Picture	c101	2934757	0	175	4666	176	0	next
220	Response	1	2939370	4613	1
222	Picture	b115	2954088	0	2	6573	106	0	next
222	Response	2	2960660	6572	1
224	Picture	b109	2974254	0	167	6999	168	0	next
224	Response	2	2981141	6887	1
226	Picture	c101	2993585	0	1	6028	148	0	next
226	Response	1	2999612	6027	1
228	Picture	c101	3011084	0	175	5499	176	0	next
228	Response	1	3016522	5438	1
230	Picture	c101	3028582	0	1	6020	156	0	next
230	Response	1	3034601	6019	1
232	Picture	a106	3047415	0	175	9498	176	0	next
232	Response	1	3056848	9433	2
234	Picture	a104	3071578	0	2	5272	72	0	next
234	Response	2	3076849	5271	1
236	Picture	c101	3088245	0	176	6331	178	0	next
236	Response	1	3094413	6168	1
238	Picture	a102	3106076	0	1	6476	200	0	next
238	Response	1	3112551	6475	2
240	Picture	c101	3124408	0	175	6499	176	0	next
240	Response	1	3130781	6373	1
242	Picture	b110	3142573	0	1	6917	91	0	next
242	Response	2	3149489	6916	1
244	Picture	b108	3163238	0	177	8165	179	0	next
244	Response	2	3171350	8112	2
246	Picture	b102	3185569	0	2	6381	129	0	next
246	Response	2	3191949	6380	1
248	Picture	a115	3204568	0	170	8499	171	0	next
248	Response	1	3212877	8309	1
250	Picture	b107	3224566	0	1	6903	100	0	next
250	Response	2	3231468	6902	1
252	Picture	b114	3245732	0	168	7832	169	0	next
252	Response	2	3253385	7653	1
254	Picture	a112	3268062	0	2	7333	172	0	next
254	Response	1	3275394	7332	1
256	Picture	a108	3289895	0	175	9665	176	0	next
256	Response	1	3299443	9548	2
258	Picture	c101	3311059	0	1	6913	96	0	next
258	Response	1	3317971	6912	1
260	Picture	a105	3332724	0	169	7666	170	0	next
260	Response	1	3340310	7586	1
262	Picture	a103	3354222	0	1	5665	177	0	next
262	Response	1	3359886	5664	1
264	Picture	a101	3373888	0	175	7832	176	0	next
264	Response	1	3381533	7645	2
266	Picture	b101	3394219	0	1	7132	43	0	next
266	Response	2	3401350	7131	1
268	Picture	b106	3414551	0	169	9998	171	0	next
268	Response	2	3424471	9920	1
270	Picture	a111	3437382	0	1	6882	121	0	next
270	Response	1	3444263	6881	1
272	Picture	a116	3458881	0	175	7831	177	0	next
272	Response	1	3466568	7687	1
274	Picture	a110	3479878	0	2	6691	146	0	next
274	Response	1	3486567	6689	2
276	Picture	c101	3499377	0	175	7832	177	0	next
276	Response	2	3507104	7727	1
278	Picture	c101	3520375	0	1	5710	133	0	next
278	Response	1	3526085	5710	1
280	Picture	c101	3539207	0	176	4999	178	0	next
280	Response	1	3544105	4898	1
282	Picture	b116	3556539	0	1	9962	41	0	next
282	Response	2	3566500	9961	2
284	Picture	b113	3580204	0	174	7832	175	0	next
284	Response	2	3587910	7706	1
286	Picture	b112	3600368	0	2	7814	195	0	next
286	Response	2	3608180	7812	1
288	Picture	c101	3619701	0	175	7498	177	0	next
288	Response	1	3627011	7310	2
290	Picture	c101	3639532	0	1	5290	218	0	next
290	Response	1	3644820	5288	2
292	Picture	a107	3656198	0	175	7165	176	0	next
292	Response	1	3663264	7066	2
294	Picture	c101	3676195	0	2	6863	149	0	next
294	Response	1	3683057	6862	1
296	Picture	b103	3695194	0	176	7166	177	0	next
296	Response	2	3702216	7022	1
298	Picture	b111	3717359	0	1	7288	388	0	next
298	Response	2	3724646	7287	1
300	Picture	b105	3737858	0	175	6165	176	0	next
300	Response	2	3743957	6099	1
303	Response	3	3982052	125705	2
305	Picture	b013	3992170	0	175	8832	176	0	next
305	Response	2	4000973	8803	1
307	Picture	a016	4020167	0	1	9984	193	0	next
307	Response	1	4030150	9983	1
309	Picture	a007	4049165	0	169	8332	170	0	next
309	Response	1	4057318	8153	1
311	Picture	a009	4074996	0	1	6730	112	0	next
311	Response	1	4081725	6729	1
313	Picture	a011	4100328	0	172	6332	173	0	next
313	Response	1	4106519	6191	2
315	Picture	c001	4126825	0	1	7996	181	0	next
315	Response	2	4134820	7995	1
317	Picture	b015	4151990	0	177	6332	179	0	next
317	Response	2	4158271	6281	1
319	Picture	c001	4177821	0	1	6655	186	0	next
319	Response	2	4184475	6654	1
321	Picture	a003	4204319	0	175	7665	177	0	next
321	Response	1	4211940	7621	1
323	Picture	c001	4231983	0	1	6253	89	0	next
323	Response	2	4238235	6252	1
325	Picture	b001	4257649	0	174	6164	176	0	next
325	Response	2	4263661	6012	2
327	Picture	c001	4283645	0	2	9583	94	0	next
327	Response	2	4293227	9582	1
329	Picture	c001	4310144	0	176	4832	177	0	next
329	Response	2	4314935	4791	2
331	Picture	a004	4333475	0	1	5808	34	0	next
331	Response	2	4339282	5807	2
333	Picture	a001	4355639	0	2	15165	4	0	next
333	Response	1	4370728	15089	2
335	Picture	a014	4390303	0	2	6391	119	0	next
335	Response	1	4396693	6390	1
337	Picture	b002	4416468	0	175	7499	176	0	next
337	Response	2	4423857	7389	1
339	Picture	b010	4442132	0	2	6013	158	0	next
339	Response	2	4448143	6011	2
341	Picture	c001	4465798	0	173	7165	174	0	next
341	Response	2	4472819	7021	1
343	Picture	b009	4490462	0	1	4995	180	0	next
343	Response	2	4495456	4994	1
345	Picture	b008	4513794	0	174	5332	175	0	next
345	Response	2	4519084	5290	2
347	Picture	c001	4539458	0	1	4901	107	0	next
347	Response	2	4544358	4900	1
349	Picture	c001	4564623	0	171	5665	172	0	next
349	Response	2	4570111	5488	2
351	Picture	b007	4589453	0	2	5484	186	0	next
351	Response	2	4594936	5483	1
353	Picture	b003	4612286	0	174	6165	175	0	next
353	Response	2	4618261	5975	1
355	Picture	a015	4636783	0	1	9660	182	0	next
355	Response	1	4646442	9659	1
357	Picture	a012	4663781	0	169	5666	170	0	next
357	Response	1	4669376	5595	2
359	Picture	a010	4689612	0	1	4983	192	0	next
359	Response	1	4694594	4982	1
361	Picture	c001	4711777	0	178	6166	179	0	next
361	Response	1	4717831	6054	1
363	Picture	a002	4737774	0	2	6616	61	0	next
363	Response	1	4744389	6615	1
365	Picture	a006	4763940	0	176	10665	177	0	next
365	Response	1	4774465	10525	1
367	Picture	c001	4793770	0	1	13889	120	0	next
367	Response	2	4807658	13888	2
369	Picture	a005	4826268	0	175	7998	177	0	next
369	Response	1	4834164	7896	1
371	Picture	c001	4852098	0	2	8032	145	0	next
371	Response	1	4860129	8031	1
373	Picture	c001	4879597	0	168	4832	169	0	next
373	Response	2	4884349	4752	1
375	Picture	c001	4903594	0	2	6004	174	0	next
375	Response	2	4909597	6003	1
377	Picture	a008	4927426	0	175	10165	177	0	next
377	Response	1	4937484	10058	1
379	Picture	b011	4956590	0	1	11180	162	0	next
379	Response	2	4967768	11178	2
381	Picture	b006	4985921	0	175	7499	176	0	next
381	Response	2	4993346	7425	1
383	Picture	b012	5013085	0	1	5357	152	0	next
383	Response	2	5018441	5356	1
385	Picture	b004	5037584	0	168	6498	170	0	next
385	Response	2	5043897	6313	1
387	Picture	b014	5061414	0	2	4943	67	0	next
387	Response	2	5066356	4942	1
389	Picture	c001	5084580	0	170	5832	171	0	next
389	Response	2	5090312	5732	2
391	Picture	a013	5107744	0	1	6316	187	0	next
391	Response	1	5114059	6315	1
393	Picture	b016	5134409	0	175	5332	177	0	next
393	Response	2	5139632	5223	2
395	Picture	b005	5159406	0	2	9910	100	0	next
395	Response	2	5169315	9909	1
397	Picture	c001	5188238	0	174	5499	175	0	next
397	Response	2	5193693	5455	1
399	Picture	c001	5211069	0	1	5831	178	0	next
399	Response	2	5216899	5830	1
402	Response	3	5382552	46159	1
404	Picture	c001	5393054	0	1	5481	195	0	next
404	Response	2	5398534	5480	1
406	Picture	c001	5410886	0	175	5666	176	0	next
406	Response	2	5416465	5579	1
408	Picture	a212	5429051	0	1	7174	168	0	next
408	Response	1	5436224	7173	1
410	Picture	a208	5447383	0	175	12332	176	0	next
410	Response	1	5459674	12291	2
412	Picture	c201	5471380	0	2	7154	191	0	next
412	Response	2	5478533	7153	1
414	Picture	b209	5491880	0	174	6832	175	0	next
414	Response	2	5498531	6651	1
416	Picture	a205	5512544	0	1	4666	2	0	next
416	Response	2	5517182	4638	1
418	Picture	a213	5530876	0	169	6832	171	0	next
418	Response	1	5537631	6755	1
420	Picture	b213	5551040	0	2	7068	110	0	next
420	Response	2	5558107	7067	1
422	Picture	a211	5570873	0	169	8165	171	0	next
422	Response	1	5578976	8103	1
424	Picture	c201	5591871	0	1	6681	161	0	next
424	Response	2	5598551	6680	1
426	Picture	a210	5611370	0	175	6998	177	0	next
426	Response	1	5618341	6971	1
428	Picture	c201	5633367	0	2	5091	86	0	next
428	Response	2	5638457	5090	2
430	Picture	b205	5649867	0	168	6998	170	0	next
430	Response	2	5656781	6914	1
432	Picture	c201	5670364	0	2	7049	122	0	next
432	Response	2	5677412	7048	1
434	Picture	a206	5689863	0	175	7165	177	0	next
434	Response	1	5696994	7131	2
436	Picture	b202	5711361	0	1	7221	121	0	next
436	Response	2	5718581	7220	1
438	Picture	c201	5730860	0	175	9998	177	0	next
438	Response	2	5740740	9880	1
440	Picture	b215	5752524	0	1	6478	198	0	next
440	Response	2	5759001	6477	1
442	Picture	a203	5774023	0	177	8832	178	0	next
442	Response	1	5782689	8666	1
444	Picture	a214	5796187	0	1	10996	179	0	next
444	Response	1	5807182	10995	1
446	Picture	a204	5821686	0	175	11165	176	0	next
446	Response	1	5832699	11013	1
448	Picture	b216	5845183	0	2	6200	144	0	next
448	Response	2	5851382	6199	1
450	Picture	b206	5862849	0	174	7832	175	0	next
450	Response	2	5870540	7691	1
452	Picture	c201	5884513	0	2	7888	122	0	next
452	Response	2	5892400	7887	1
454	Picture	c201	5906012	0	175	6332	176	0	next
454	Response	2	5912281	6269	1
456	Picture	b204	5925843	0	2	6257	88	0	next
456	Response	2	5932099	6256	2
458	Picture	c201	5943676	0	167	5498	169	0	next
458	Response	2	5949132	5456	1
460	Picture	b210	5964340	0	1	6983	193	0	next
460	Response	2	5971322	6982	1
462	Picture	c201	5984172	0	175	5832	177	0	next
462	Response	2	5989943	5771	2
464	Picture	c201	6003003	0	2	5264	80	0	next
464	Response	2	6008266	5263	2
466	Picture	a216	6020836	0	175	15164	177	0	next
466	Response	1	6035971	15135	2
468	Picture	a201	6049666	0	2	14189	155	0	next
468	Response	1	6063854	14188	2
470	Picture	a209	6076665	0	174	7998	176	0	next
470	Response	1	6084577	7912	1
472	Picture	c201	6098329	0	1	6243	99	0	next
472	Response	2	6104571	6242	1
474	Picture	b212	6116162	0	174	5498	176	0	next
474	Response	2	6121548	5386	1
476	Picture	c201	6134492	0	2	5079	99	0	next
476	Response	2	6139570	5078	2
478	Picture	c201	6154492	0	175	5832	176	0	next
478	Response	2	6160170	5678	1
480	Picture	b203	6174156	0	1	7275	68	0	next
480	Response	2	6181430	7274	1
482	Picture	b207	6192822	0	175	6832	176	0	next
482	Response	2	6199511	6689	1
484	Picture	a215	6212486	0	2	5497	180	0	next
484	Response	1	6217982	5496	1
486	Picture	a202	6229819	0	175	6332	176	0	next
486	Response	1	6236063	6244	2
488	Picture	a207	6248817	0	1	5868	141	0	next
488	Response	1	6254683	5866	2
490	Picture	b201	6267816	0	174	5998	176	0	next
490	Response	1	6273751	5935	1
492	Picture	c201	6285647	0	1	6631	44	0	next
492	Response	2	6292277	6630	2
494	Picture	c201	6305813	0	176	6165	177	0	next
494	Response	2	6311920	6107	1
496	Picture	b214	6325977	0	1	5702	140	0	next
496	Response	2	6331678	5701	1
498	Picture	b208	6345309	0	177	6499	178	0	next
498	Response	2	6351767	6458	1
500	Picture	c201	6364974	0	1	6401	108	0	next
500	Response	2	6371374	6400	1
502	Picture	b211	6383306	0	175	6499	176	0	next
502	Response	2	6389664	6358	2
505	Response	3	6516543	13914	2
507	Picture	b203	6526628	0	174	7998	176	0	next
507	Response	2	6534478	7850	2
509	Picture	c201	6548125	0	2	5756	88	0	next
509	Response	2	6553880	5755	1
511	Picture	a209	6568458	0	174	6498	175	0	next
511	Response	1	6574840	6382	1
513	Picture	b214	6587955	0	2	5923	87	0	next
513	Response	2	6593877	5922	1
515	Picture	a213	6607121	0	175	8832	176	0	next
515	Response	1	6615856	8735	1
517	Picture	a210	6630118	0	2	8255	89	0	next
517	Response	1	6638372	8254	1
519	Picture	c201	6650784	0	169	7499	170	0	next
519	Response	2	6658094	7310	2
521	Picture	b202	6670282	0	1	5499	3	0	next
521	Response	2	6675603	5321	1
523	Picture	c201	6687114	0	175	4832	177	0	next
523	Response	2	6691883	4769	1
525	Picture	b204	6703279	0	1	5101	75	0	next
525	Response	2	6708378	5099	2
527	Picture	b215	6721945	0	175	5665	177	0	next
527	Response	2	6727508	5563	2
529	Picture	b216	6740276	0	1	5192	151	0	next
529	Response	2	6745467	5191	1
531	Picture	a212	6757442	0	175	7332	176	0	next
531	Response	1	6764629	7187	1
533	Picture	c201	6777939	0	2	5880	130	0	next
533	Response	2	6783818	5879	2
535	Picture	c201	6795772	0	175	4999	176	0	next
535	Response	2	6800608	4836	2
537	Picture	b206	6813270	0	1	6048	128	0	next
537	Response	2	6819317	6047	1
539	Picture	c201	6834269	0	175	6165	177	0	next
539	Response	2	6840394	6125	2
541	Picture	a207	6852267	0	1	6388	122	0	next
541	Response	1	6858654	6387	1
543	Picture	b212	6870266	0	175	5332	176	0	next
543	Response	2	6875563	5297	2
545	Picture	b210	6887597	0	2	5568	103	0	next
545	Response	2	6893164	5567	1
547	Picture	a206	6905763	0	176	6999	177	0	next
547	Response	1	6912655	6892	1
549	Picture	c201	6926594	0	2	5635	37	0	next
549	Response	2	6932228	5634	1
551	Picture	a201	6944093	0	171	7332	172	0	next
551	Response	1	6951241	7148	2
553	Picture	b211	6963424	0	2	9914	89	0	next
553	Response	2	6973337	9913	1
555	Picture	c201	6987923	0	169	9665	170	0	next
555	Response	2	6997503	9580	1
557	Picture	c201	7009920	0	2	5695	149	0	next
557	Response	2	7015614	5694	1
559	Picture	b201	7026920	0	176	10998	177	0	next
559	Response	2	7037801	10881	2
561	Picture	c201	7049251	0	1	5941	67	0	next
561	Response	2	7055191	5940	1
563	Picture	a202	7068083	0	175	7665	177	0	next
563	Response	1	7075641	7558	1
565	Picture	a208	7087247	0	2	7638	34	0	next
565	Response	1	7094884	7637	2
567	Picture	b205	7109580	0	168	6665	169	0	next
567	Response	2	7116081	6501	1
569	Picture	a215	7130744	0	1	6299	43	0	next
569	Response	1	7137042	6298	1
571	Picture	c201	7148910	0	175	10998	176	0	next
571	Response	2	7159828	10918	1
573	Picture	a211	7173740	0	2	7318	192	0	next
573	Response	1	7181057	7317	1
575	Picture	a204	7194239	0	175	10498	177	0	next
575	Response	1	7204713	10474	1
577	Picture	a203	7216737	0	1	7590	79	0	next
577	Response	1	7224326	7589	1
579	Picture	c201	7238402	0	178	7832	180	0	next
579	Response	2	7246126	7724	2
581	Picture	a205	7259066	0	2	6311	200	0	next
581	Response	1	7265376	6310	2
583	Picture	c201	7279399	0	175	6498	177	0	next
583	Response	2	7285854	6455	1
585	Picture	c201	7300730	0	1	4583	94	0	next
585	Response	2	7305312	4582	1
587	Picture	b209	7318062	0	175	5832	177	0	next
587	Response	2	7323783	5721	1
589	Picture	a214	7338560	0	1	6754	90	0	next
589	Response	1	7345312	6752	2
591	Picture	b208	7356726	0	168	5499	169	0	next
591	Response	2	7362132	5406	1
593	Picture	b213	7375723	0	2	5237	107	0	next
593	Response	2	7380959	5236	1
595	Picture	a216	7393223	0	174	6498	176	0	next
595	Response	1	7399609	6386	1
597	Picture	c201	7413221	0	1	5873	130	0	next
597	Response	2	7419092	5871	2
599	Picture	c201	7433386	0	177	4499	178	0	next
599	Response	2	7437774	4388	1
601	Picture	b207	7449218	0	1	5558	117	0	next
601	Response	2	7454775	5557	1
