# Supplementary material for: The relationship between Chinese college students’ mate preferences and their parents’ education level
Source: Front Psychol. 2022 Nov 1;13:907315. doi: 10.3389/fpsyg.2022.907315 (PMC9664191; doi:10.3389/fpsyg.2022.907315)
Supplement: Supplementary file 2 [file Data_Sheet_1.ZIP › raw data/┴⌡└╓╒Θ/part1.log]

Scenario - For expli1
Logfile written - 2018/6/14 12:51:53

Trial	Event Type	Code	Time	TTime	Uncertainty	Duration	Uncertainty	ReqTime	ReqDur

1	Response	3	11827233	11827233	1
2	Response	3	11829222	1840	1
4	Picture	a015	11858048	0	1	13315	200	0	next
4	Response	1	11871362	13314	1
6	Picture	b009	11891382	0	173	14165	174	0	next
6	Response	2	11905398	14016	1
8	Picture	b006	11922213	0	2	9428	81	0	next
8	Response	2	11931640	9427	1
10	Picture	a004	11950213	0	175	8666	176	0	next
10	Response	1	11958729	8516	1
12	Picture	c001	11977379	0	1	7230	105	0	next
12	Response	1	11984607	7228	1
14	Picture	b007	12004545	0	174	6499	176	0	next
14	Response	2	12010877	6332	1
16	Picture	b012	12028711	0	1	5114	63	0	next
16	Response	2	12033823	5112	2
18	Picture	a014	12052711	0	176	6832	177	0	next
18	Response	1	12059487	6776	1
20	Picture	b014	12076376	0	2	6601	72	0	next
20	Response	2	12082976	6600	1
22	Picture	c001	12099710	0	175	5999	176	0	next
22	Response	1	12105439	5729	2
24	Picture	c001	12124542	0	1	9946	63	0	next
24	Response	1	12134486	9944	1
26	Picture	a008	12151875	0	175	10499	176	0	next
26	Response	1	12162329	10454	1
28	Picture	b001	12180374	0	1	6203	138	0	next
28	Response	2	12186576	6202	1
30	Picture	a002	12204207	0	175	5499	177	0	next
30	Response	1	12209561	5354	2
32	Picture	c001	12226706	0	1	5743	98	0	next
32	Response	1	12232448	5742	1
34	Picture	b015	12249206	0	169	8666	170	0	next
34	Response	2	12257725	8519	1
36	Picture	a001	12275371	0	2	7326	180	0	next
36	Response	1	12282696	7325	1
38	Picture	b008	12300205	0	175	8665	177	0	next
38	Response	2	12308785	8580	1
40	Picture	c001	12326870	0	1	5683	157	0	next
40	Response	1	12332552	5682	1
42	Picture	c001	12349870	0	175	5499	177	0	next
42	Response	1	12355320	5450	1
44	Picture	c001	12372202	0	2	5618	55	0	next
44	Response	1	12377819	5617	1
46	Picture	a013	12395203	0	174	6332	175	0	next
46	Response	1	12401464	6261	1
48	Picture	a016	12420535	0	1	6777	60	0	next
48	Response	1	12427310	6775	1
50	Picture	b005	12445201	0	1	6499	3	0	next
50	Response	2	12451621	6420	1
52	Picture	b013	12468367	0	1	5999	3	0	next
52	Response	2	12474333	5966	1
54	Picture	c001	12492034	0	176	6165	178	0	next
54	Response	1	12498070	6036	1
56	Picture	c001	12518366	0	1	5521	152	0	next
56	Response	1	12523885	5519	2
58	Picture	a005	12540699	0	169	7832	171	0	next
58	Response	1	12548496	7797	1
60	Picture	c001	12567698	0	1	5681	162	0	next
60	Response	1	12573378	5680	1
62	Picture	b011	12592031	0	174	9499	176	0	next
62	Response	2	12601493	9462	1
64	Picture	a003	12619363	0	1	7228	113	0	next
64	Response	2	12626589	7226	2
66	Picture	a009	12644363	0	175	6166	176	0	next
66	Response	1	12650447	6084	1
68	Picture	a006	12669029	0	1	10771	70	0	next
68	Response	1	12679799	10770	1
70	Picture	b002	12697529	0	175	6832	176	0	next
70	Response	2	12704320	6791	1
72	Picture	c001	12724194	0	1	5434	75	0	next
72	Response	1	12729627	5433	1
74	Picture	b004	12748694	0	175	6666	176	0	next
74	Response	2	12755236	6542	1
76	Picture	c001	12774026	0	2	5522	156	0	next
76	Response	1	12779546	5520	2
78	Picture	b010	12798526	0	175	9499	177	0	next
78	Response	2	12807930	9404	2
80	Picture	b003	12827358	0	1	6181	155	0	next
80	Response	2	12833537	6179	1
82	Picture	b016	12851525	0	175	6332	177	0	next
82	Response	2	12857673	6148	1
84	Picture	a012	12876190	0	2	9718	124	0	next
84	Response	1	12885907	9717	1
86	Picture	a010	12902857	0	175	10332	177	0	next
86	Response	1	12913030	10173	1
88	Picture	c001	12933689	0	1	6582	94	0	next
88	Response	1	12940270	6581	1
90	Picture	a007	12959522	0	175	10166	176	0	next
90	Response	1	12969508	9986	1
92	Picture	c001	12988188	0	1	5573	104	0	next
92	Response	1	12993760	5572	1
94	Picture	a011	13012021	0	175	11999	176	0	next
94	Response	1	13023928	11907	2
96	Picture	c001	13042186	0	2	4460	44	0	next
96	Response	1	13046645	4459	1
98	Picture	c001	13065686	0	176	4833	177	0	next
98	Response	1	13070471	4785	2
101	Response	3	13288430	98747	1
103	Picture	c001	13298514	0	174	6332	176	0	next
103	Response	1	13304656	6142	1
105	Picture	c001	13319680	0	1	5150	189	0	next
105	Response	1	13324829	5149	1
107	Picture	b102	13336513	0	177	6333	178	0	next
107	Response	2	13342736	6223	1
109	Picture	a108	13356512	0	1	7938	72	0	next
109	Response	1	13364448	7936	2
111	Picture	c101	13379012	0	175	4833	176	0	next
111	Response	1	13383806	4794	1
113	Picture	c101	13397011	0	1	6517	160	0	next
113	Response	1	13403527	6516	1
115	Picture	c101	13416345	0	176	4666	177	0	next
115	Response	1	13420834	4489	1
117	Picture	b109	13435844	0	1	10117	59	0	next
117	Response	2	13445960	10116	1
119	Picture	b108	13460510	0	169	6833	170	0	next
119	Response	2	13467312	6802	1
121	Picture	a115	13481176	0	1	8183	155	0	next
121	Response	1	13489358	8182	1
123	Picture	a101	13502509	0	176	6999	178	0	next
123	Response	1	13509340	6831	1
125	Picture	a102	13522175	0	1	5072	97	0	next
125	Response	1	13527245	5070	2
127	Picture	b104	13541508	0	175	5999	177	0	next
127	Response	2	13547476	5968	2
129	Picture	b114	13562674	0	1	5125	52	0	next
129	Response	2	13567798	5124	1
131	Picture	a112	13581174	0	175	8332	177	0	next
131	Response	1	13589363	8189	1
133	Picture	b111	13603173	0	1	11676	163	0	next
133	Response	2	13614848	11675	2
135	Picture	a106	13629006	0	176	7666	178	0	next
135	Response	1	13636532	7526	1
137	Picture	a107	13651671	0	2	8868	144	0	next
137	Response	1	13660538	8867	1
139	Picture	b101	13674172	0	167	10832	169	0	next
139	Response	2	13684851	10679	1
141	Picture	c101	13698004	0	1	6114	62	0	next
141	Response	1	13704117	6113	1
143	Picture	c101	13716004	0	176	5166	177	0	next
143	Response	1	13721089	5085	1
145	Picture	b105	13733503	0	2	5769	75	0	next
145	Response	2	13739271	5768	1
147	Picture	b106	13750670	0	175	5832	177	0	next
147	Response	2	13756424	5754	2
149	Picture	b103	13769169	0	1	5833	2	0	next
149	Response	2	13774821	5652	1
151	Picture	a110	13787336	0	175	6832	177	0	next
151	Response	1	13794116	6780	2
153	Picture	c101	13805834	0	2	5496	178	0	next
153	Response	1	13811329	5495	1
155	Picture	c101	13825669	0	174	4665	175	0	next
155	Response	1	13830297	4628	1
157	Picture	a103	13844167	0	1	8663	175	0	next
157	Response	1	13852829	8662	1
159	Picture	b116	13867001	0	174	5832	175	0	next
159	Response	2	13872670	5669	1
161	Picture	c101	13884499	0	2	6111	67	0	next
161	Response	1	13890608	6109	2
163	Picture	b112	13902333	0	177	6999	178	0	next
163	Response	2	13909248	6915	1
165	Picture	c101	13920832	0	1	5783	54	0	next
165	Response	1	13926613	5781	2
167	Picture	a113	13939666	0	174	7998	176	0	next
167	Response	1	13947603	7937	2
169	Picture	c101	13962831	0	1	4463	41	0	next
169	Response	1	13967293	4462	1
171	Picture	c101	13982164	0	175	4333	176	0	next
171	Response	1	13986412	4248	1
173	Picture	a114	13998163	0	2	5707	134	0	next
173	Response	1	14003869	5706	1
175	Picture	a116	14015997	0	173	14665	175	0	next
175	Response	1	14030507	14510	2
177	Picture	c101	14044162	0	2	4195	150	0	next
177	Response	1	14048355	4193	1
179	Picture	b107	14060663	0	175	5499	176	0	next
179	Response	2	14066053	5390	1
181	Picture	c101	14080161	0	2	7091	87	0	next
181	Response	1	14087251	7090	2
183	Picture	c101	14101995	0	175	4499	176	0	next
183	Response	1	14106338	4343	2
185	Picture	a104	14120327	0	1	8094	82	0	next
185	Response	1	14128420	8093	1
187	Picture	b110	14142660	0	1	10666	3	0	next
187	Response	2	14153279	10619	1
189	Picture	b113	14164826	0	1	4948	56	0	next
189	Response	2	14169773	4947	1
191	Picture	c101	14182326	0	1	5999	3	0	next
191	Response	1	14188196	5870	1
193	Picture	a111	14202825	0	1	8783	60	0	next
193	Response	1	14211606	8781	2
195	Picture	b115	14226325	0	175	7832	177	0	next
195	Response	2	14234041	7716	1
197	Picture	c101	14246824	0	1	5433	72	0	next
197	Response	1	14252256	5432	1
199	Picture	a109	14266491	0	175	7832	177	0	next
199	Response	1	14274272	7781	1
201	Picture	a105	14288323	0	1	7455	54	0	next
201	Response	1	14295776	7453	2
204	Response	3	14465283	57795	2
206	Picture	c101	14475985	0	2	5224	113	0	next
206	Response	1	14481207	5222	1
208	Picture	c101	14496152	0	169	3999	171	0	next
208	Response	1	14500024	3872	1
210	Picture	a102	14511984	0	2	9662	181	0	next
210	Response	1	14521644	9660	1
212	Picture	a112	14533318	0	175	7165	177	0	next
212	Response	1	14540458	7140	1
214	Picture	a110	14553150	0	2	8510	160	0	next
214	Response	1	14561658	8508	2
216	Picture	a108	14576484	0	174	6832	175	0	next
216	Response	1	14583229	6745	1
218	Picture	b103	14597482	0	2	4199	144	0	next
218	Response	2	14601680	4198	2
220	Picture	c101	14615816	0	168	5166	169	0	next
220	Response	1	14620857	5041	1
222	Picture	b113	14632982	0	1	5178	162	0	next
222	Response	2	14638158	5176	1
224	Picture	a104	14651982	0	175	4832	177	0	next
224	Response	2	14656789	4807	1
226	Picture	a107	14668814	0	1	7661	177	0	next
226	Response	1	14676474	7660	1
228	Picture	b111	14688648	0	174	6998	176	0	next
228	Response	2	14695620	6972	2
230	Picture	c101	14709646	0	2	4887	124	0	next
230	Response	1	14714531	4885	2
232	Picture	b116	14727813	0	177	5999	179	0	next
232	Response	2	14733645	5832	1
234	Picture	b115	14745979	0	1	5906	96	0	next
234	Response	2	14751883	5904	1
236	Picture	a101	14763479	0	169	6832	171	0	next
236	Response	1	14770274	6795	1
238	Picture	b101	14784145	0	1	5032	145	0	next
238	Response	2	14789176	5031	1
240	Picture	b106	14800812	0	175	5998	177	0	next
240	Response	2	14806659	5847	1
242	Picture	c101	14820144	0	1	4182	161	0	next
242	Response	1	14824325	4181	1
244	Picture	a106	14836477	0	169	5999	171	0	next
244	Response	1	14842442	5965	1
246	Picture	c101	14856976	0	2	5367	144	0	next
246	Response	1	14862341	5365	1
248	Picture	a111	14876476	0	175	9333	176	0	next
248	Response	1	14885743	9267	1
250	Picture	b105	14898309	0	1	5823	189	0	next
250	Response	2	14904131	5822	1
252	Picture	c101	14918809	0	174	5332	175	0	next
252	Response	1	14924033	5224	1
254	Picture	b102	14936641	0	1	10227	111	0	next
254	Response	2	14946867	10226	1
256	Picture	b104	14959141	0	175	9999	176	0	next
256	Response	2	14969096	9955	1
258	Picture	a116	14982306	0	2	6087	86	0	next
258	Response	1	14988392	6086	1
260	Picture	c101	15002640	0	176	5166	177	0	next
260	Response	1	15007758	5118	1
262	Picture	c101	15021139	0	1	4316	191	0	next
262	Response	1	15025453	4314	1
264	Picture	a113	15037306	0	175	5665	177	0	next
264	Response	1	15042852	5546	1
266	Picture	b108	15056638	0	1	8535	137	0	next
266	Response	2	15065171	8533	2
268	Picture	b114	15079472	0	174	5665	176	0	next
268	Response	2	15085101	5629	2
270	Picture	a114	15096970	0	2	5137	39	0	next
270	Response	1	15102105	5135	2
272	Picture	a115	15116804	0	175	6499	176	0	next
272	Response	2	15123126	6322	1
274	Picture	c101	15135136	0	1	6201	142	0	next
274	Response	1	15141335	6199	2
276	Picture	b109	15153136	0	175	6833	176	0	next
276	Response	2	15159876	6740	1
278	Picture	c101	15172802	0	1	5768	70	0	next
278	Response	1	15178569	5767	1
280	Picture	a103	15192803	0	174	5665	175	0	next
280	Response	1	15198284	5481	1
282	Picture	b107	15211468	0	1	6144	196	0	next
282	Response	2	15217611	6143	1
284	Picture	a109	15230301	0	175	5999	177	0	next
284	Response	1	15236185	5884	1
286	Picture	c101	15250800	0	1	4924	87	0	next
286	Response	1	15255723	4923	1
288	Picture	a105	15270467	0	176	6165	178	0	next
288	Response	1	15276529	6062	1
290	Picture	b112	15290132	0	2	5581	92	0	next
290	Response	1	15295712	5580	1
292	Picture	b110	15307466	0	177	7333	178	0	next
292	Response	2	15314739	7273	1
294	Picture	c101	15328132	0	1	5481	190	0	next
294	Response	1	15333612	5480	1
296	Picture	c101	15346632	0	175	5165	177	0	next
296	Response	1	15351642	5010	1
298	Picture	c101	15364797	0	2	4455	50	0	next
298	Response	1	15369251	4454	1
300	Picture	c101	15383464	0	174	4499	176	0	next
300	Response	1	15387793	4329	1
303	Response	3	15656415	155621	1
305	Picture	c001	15666457	0	169	9333	170	0	next
305	Response	1	15675661	9204	2
307	Picture	a001	15694123	0	1	10520	151	0	next
307	Response	1	15704642	10519	1
309	Picture	a015	15721623	0	176	10499	177	0	next
309	Response	1	15731966	10343	1
311	Picture	c001	15752621	0	2	6000	3	0	next
311	Response	2	15758443	5822	1
313	Picture	a013	15775122	0	176	12165	177	0	next
313	Response	1	15787215	12093	1
315	Picture	a005	15806120	0	1	16786	58	0	next
315	Response	1	15822904	16784	2
317	Picture	a012	15840620	0	175	8499	176	0	next
317	Response	1	15848958	8338	1
319	Picture	a008	15867119	0	1	7080	90	0	next
319	Response	1	15874198	7079	1
321	Picture	c001	15893285	0	174	6499	176	0	next
321	Response	2	15899688	6403	1
323	Picture	c001	15918117	0	2	3886	120	0	next
323	Response	2	15922002	3885	1
325	Picture	a009	15940118	0	168	7998	170	0	next
325	Response	1	15947970	7852	2
327	Picture	a010	15968116	0	2	7210	130	0	next
327	Response	1	15975325	7209	1
329	Picture	c001	15993449	0	1	5666	3	0	next
329	Response	2	15999028	5579	1
331	Picture	b009	16019282	0	1	8767	76	0	next
331	Response	2	16028047	8765	2
333	Picture	a016	16046782	0	175	7499	176	0	next
333	Response	2	16054254	7472	2
335	Picture	a011	16072614	0	1	7854	150	0	next
335	Response	1	16080467	7853	1
337	Picture	b005	16100447	0	170	6166	171	0	next
337	Response	2	16106434	5987	1
339	Picture	c001	16124612	0	2	7065	108	0	next
339	Response	2	16131676	7064	1
341	Picture	b004	16150446	0	177	8666	178	0	next
341	Response	2	16158937	8491	2
343	Picture	c001	16176445	0	1	8883	293	0	next
343	Response	2	16185326	8881	2
345	Picture	a007	16201611	0	175	7666	176	0	next
345	Response	1	16209183	7572	1
347	Picture	b013	16227110	0	1	5990	185	0	next
347	Response	2	16233099	5989	1
349	Picture	b008	16251110	0	169	5999	170	0	next
349	Response	2	16257041	5931	1
351	Picture	b012	16275275	0	2	5920	91	0	next
351	Response	2	16281194	5919	1
353	Picture	a006	16298776	0	175	8998	177	0	next
353	Response	1	16307609	8833	1
355	Picture	a004	16324608	0	1	13529	148	0	next
355	Response	1	16338136	13528	1
357	Picture	a014	16355774	0	175	14499	176	0	next
357	Response	1	16370199	14425	2
359	Picture	b014	16388106	0	1	6943	59	0	next
359	Response	2	16395047	6941	1
361	Picture	b001	16415105	0	2	6333	4	0	next
361	Response	2	16421405	6300	1
363	Picture	b007	16439605	0	1	5408	94	0	next
363	Response	2	16445011	5406	1
365	Picture	c001	16462772	0	168	6999	169	0	next
365	Response	2	16469709	6937	2
367	Picture	b006	16488604	0	1	5592	84	0	next
367	Response	2	16494195	5591	1
369	Picture	b002	16512770	0	1	6666	3	0	next
369	Response	2	16519287	6517	2
371	Picture	c001	16537603	0	1	6024	147	0	next
371	Response	2	16543625	6022	2
373	Picture	a003	16562936	0	175	6499	176	0	next
373	Response	1	16569325	6389	1
375	Picture	b016	16589268	0	1	6965	43	0	next
375	Response	2	16596231	6963	2
377	Picture	b003	16614435	0	175	5832	176	0	next
377	Response	2	16620238	5803	1
379	Picture	b015	16637267	0	1	5495	182	0	next
379	Response	2	16642761	5494	2
381	Picture	c001	16662934	0	168	6332	169	0	next
381	Response	2	16669208	6274	1
383	Picture	c001	16686766	0	1	4427	83	0	next
383	Response	2	16691192	4426	1
385	Picture	c001	16709266	0	175	4332	176	0	next
385	Response	2	16713538	4272	1
387	Picture	b011	16733264	0	2	8806	37	0	next
387	Response	2	16742069	8805	1
389	Picture	c001	16760265	0	176	5998	178	0	next
389	Response	2	16766104	5839	2
391	Picture	b010	16785930	0	1	8345	159	0	next
391	Response	2	16794274	8344	1
393	Picture	c001	16810930	0	176	6499	177	0	next
393	Response	2	16817399	6469	1
395	Picture	a002	16834595	0	2	7775	69	0	next
395	Response	1	16842369	7774	1
397	Picture	c001	16858762	0	175	7166	176	0	next
397	Response	2	16865895	7133	1
399	Picture	c001	16885261	0	1	5306	37	0	next
399	Response	2	16890565	5304	1
402	Response	3	17020121	9362	1
404	Picture	c001	17030591	0	1	4240	103	0	next
404	Response	2	17034830	4239	1
406	Picture	c001	17049424	0	1	4166	2	0	next
406	Response	2	17053403	3979	1
408	Picture	c201	17066923	0	1	6137	32	0	next
408	Response	2	17073059	6136	2
410	Picture	a203	17087257	0	176	6832	177	0	next
410	Response	1	17094044	6787	1
412	Picture	c201	17107922	0	1	7441	69	0	next
412	Response	2	17115361	7439	2
414	Picture	a214	17128922	0	169	6999	171	0	next
414	Response	1	17135770	6848	1
416	Picture	a210	17150754	0	2	5461	50	0	next
416	Response	1	17156214	5460	1
418	Picture	c201	17170255	0	175	6665	177	0	next
418	Response	2	17176894	6639	1
420	Picture	a213	17190587	0	1	5543	132	0	next
420	Response	1	17196130	5543	1
422	Picture	a216	17209420	0	175	5833	176	0	next
422	Response	1	17215179	5759	2
424	Picture	c201	17228919	0	2	4830	176	0	next
424	Response	2	17233748	4829	1
426	Picture	c201	17247420	0	171	3832	172	0	next
426	Response	2	17251136	3716	1
428	Picture	b201	17263752	0	1	5443	66	0	next
428	Response	2	17269193	5441	2
430	Picture	b216	17281752	0	177	5166	178	0	next
430	Response	2	17286794	5042	1
432	Picture	b207	17301751	0	1	4037	140	0	next
432	Response	2	17305786	4035	2
434	Picture	c201	17317251	0	175	4666	176	0	next
434	Response	2	17321757	4506	1
436	Picture	c201	17336417	0	1	4092	79	0	next
436	Response	2	17340508	4091	1
438	Picture	b214	17354584	0	174	6332	175	0	next
438	Response	2	17360797	6213	1
440	Picture	a211	17374415	0	2	5467	41	0	next
440	Response	1	17379881	5466	1
442	Picture	c201	17393083	0	175	5665	177	0	next
442	Response	2	17398719	5636	2
444	Picture	c201	17410748	0	2	5943	68	0	next
444	Response	2	17416690	5942	1
446	Picture	b208	17428082	0	171	5499	172	0	next
446	Response	2	17433445	5363	2
448	Picture	b213	17448580	0	2	4400	110	0	next
448	Response	2	17452978	4398	2
450	Picture	a212	17464748	0	177	5832	178	0	next
450	Response	1	17470518	5770	1
452	Picture	a206	17484413	0	1	5910	94	0	next
452	Response	1	17490322	5909	2
454	Picture	c201	17503580	0	175	6499	176	0	next
454	Response	2	17509920	6340	1
456	Picture	a201	17523079	0	1	6346	165	0	next
456	Response	1	17529423	6344	2
458	Picture	a204	17542079	0	175	7499	176	0	next
458	Response	1	17549439	7360	1
460	Picture	b202	17564578	0	1	5906	103	0	next
460	Response	2	17570483	5905	1
462	Picture	c201	17583578	0	175	6499	176	0	next
462	Response	2	17590019	6441	1
464	Picture	c201	17603077	0	1	4184	158	0	next
464	Response	2	17607260	4183	1
466	Picture	a205	17619411	0	175	6332	176	0	next
466	Response	1	17625557	6146	1
468	Picture	b203	17637076	0	2	5477	195	0	next
468	Response	2	17642552	5476	1
470	Picture	b215	17656576	0	175	5499	177	0	next
470	Response	2	17661967	5391	2
472	Picture	b211	17677075	0	1	5876	134	0	next
472	Response	2	17682950	5875	1
474	Picture	b204	17695909	0	176	5832	177	0	next
474	Response	2	17701638	5729	1
476	Picture	b210	17714074	0	2	7403	102	0	next
476	Response	2	17721475	7401	2
478	Picture	b206	17732908	0	170	6665	172	0	next
478	Response	2	17739410	6502	2
480	Picture	b205	17754740	0	1	7259	79	0	next
480	Response	2	17761997	7257	2
482	Picture	c201	17773407	0	176	6165	178	0	next
482	Response	2	17779420	6013	1
484	Picture	b209	17794406	0	1	14664	173	0	next
484	Response	2	17809069	14663	1
486	Picture	b212	17823239	0	175	6332	177	0	next
486	Response	2	17829515	6276	1
488	Picture	a207	17843571	0	2	6745	96	0	next
488	Response	1	17850315	6744	1
490	Picture	c201	17862571	0	175	5833	176	0	next
490	Response	2	17868217	5646	1
492	Picture	c201	17883070	0	2	3804	39	0	next
492	Response	2	17886872	3802	1
494	Picture	a215	17900403	0	1	9000	2	0	next
494	Response	1	17909337	8934	1
496	Picture	a208	17924069	0	2	4628	42	0	next
496	Response	1	17928696	4627	1
498	Picture	a202	17942736	0	175	5999	177	0	next
498	Response	1	17948623	5887	1
500	Picture	a209	17962068	0	2	11407	96	0	next
500	Response	1	17973473	11405	2
502	Picture	c201	17988235	0	173	4999	174	0	next
502	Response	2	17993100	4865	1
505	Response	3	18156052	48321	1
507	Picture	c201	18166231	0	176	4665	178	0	next
507	Response	2	18170738	4507	1
509	Picture	c201	18183230	0	1	3573	96	0	next
509	Response	2	18186801	3571	2
511	Picture	a213	18200397	0	175	5999	176	0	next
511	Response	1	18206247	5850	1
513	Picture	a214	18219895	0	2	5588	252	0	next
513	Response	1	18225481	5586	2
515	Picture	b213	18238729	0	175	5999	176	0	next
515	Response	2	18244626	5897	1
517	Picture	c201	18256561	0	2	5066	106	0	next
517	Response	2	18261625	5064	2
519	Picture	c201	18276561	0	176	4166	178	0	next
519	Response	2	18280679	4118	1
521	Picture	b214	18292727	0	1	4861	150	0	next
521	Response	2	18297587	4860	1
523	Picture	a215	18309727	0	169	6499	171	0	next
523	Response	2	18316065	6338	1
525	Picture	a204	18331226	0	1	5256	87	0	next
525	Response	1	18336480	5254	1
527	Picture	b212	18348726	0	175	5333	176	0	next
527	Response	2	18354027	5301	1
529	Picture	c201	18366892	0	1	3348	161	0	next
529	Response	2	18370239	3347	1
531	Picture	a211	18382726	0	175	6332	176	0	next
531	Response	1	18388930	6204	1
533	Picture	c201	18403891	0	1	5212	131	0	next
533	Response	2	18409102	5211	1
535	Picture	a202	18420725	0	175	5499	176	0	next
535	Response	1	18426096	5371	1
537	Picture	a212	18439890	0	1	5351	154	0	next
537	Response	1	18445239	5349	2
539	Picture	b208	18458557	0	177	5166	179	0	next
539	Response	1	18463569	5012	2
541	Picture	c201	18477223	0	1	6272	65	0	next
541	Response	2	18483493	6270	2
543	Picture	b205	18494723	0	175	6166	176	0	next
543	Response	2	18500705	5982	2
545	Picture	c201	18515888	0	2	5139	39	0	next
545	Response	2	18521026	5138	1
547	Picture	b209	18533889	0	176	6832	177	0	next
547	Response	2	18540680	6791	1
549	Picture	b202	18553387	0	2	5195	149	0	next
549	Response	2	18558581	5194	1
551	Picture	b211	18570221	0	175	6666	176	0	next
551	Response	2	18576785	6564	1
553	Picture	c201	18592053	0	2	6137	39	0	next
553	Response	2	18598189	6136	1
555	Picture	c201	18613053	0	175	4499	177	0	next
555	Response	2	18617389	4336	1
557	Picture	b210	18632385	0	2	6502	175	0	next
557	Response	2	18638886	6501	1
559	Picture	b201	18651386	0	175	6832	177	0	next
559	Response	2	18658150	6764	1
561	Picture	a206	18672218	0	1	5109	60	0	next
561	Response	1	18677325	5107	1
563	Picture	b215	18691551	0	175	7000	176	0	next
563	Response	2	18698374	6823	1
565	Picture	c201	18713717	0	1	5881	121	0	next
565	Response	2	18719597	5880	1
567	Picture	a216	18730884	0	175	9499	176	0	next
567	Response	1	18740336	9452	1
569	Picture	c201	18751883	0	1	5608	68	0	next
569	Response	2	18757490	5607	1
571	Picture	a208	18770550	0	175	8665	177	0	next
571	Response	1	18779084	8534	1
573	Picture	a205	18791715	0	1	5882	128	0	next
573	Response	1	18797596	5881	1
575	Picture	c201	18811549	0	175	6665	177	0	next
575	Response	2	18818070	6521	2
577	Picture	c201	18829881	0	1	3657	178	0	next
577	Response	2	18833536	3655	1
579	Picture	a201	18845214	0	171	6499	173	0	next
579	Response	1	18851653	6439	2
581	Picture	c201	18865880	0	1	4317	193	0	next
581	Response	1	18870196	4316	1
583	Picture	b216	18881714	0	174	7332	175	0	next
583	Response	2	18889013	7299	2
585	Picture	a209	18902212	0	2	9507	170	0	next
585	Response	1	18911718	9506	1
587	Picture	a203	18923546	0	175	5999	176	0	next
587	Response	1	18929473	5927	1
589	Picture	c201	18944711	0	2	5958	53	0	next
589	Response	2	18950668	5957	1
591	Picture	a210	18965212	0	168	7332	169	0	next
591	Response	1	18972379	7167	1
593	Picture	b203	18986044	0	1	5662	173	0	next
593	Response	2	18991704	5660	1
595	Picture	a207	19006044	0	176	5999	177	0	next
595	Response	1	19011932	5888	1
597	Picture	b206	19023543	0	1	5810	201	0	next
597	Response	2	19029352	5809	1
599	Picture	b207	19040543	0	176	6499	177	0	next
599	Response	2	19046895	6352	1
601	Picture	b204	19061042	0	1	5484	193	0	next
601	Response	2	19066524	5482	2
