# Supplementary material for: The relationship between Chinese college students’ mate preferences and their parents’ education level
Source: Front Psychol. 2022 Nov 1;13:907315. doi: 10.3389/fpsyg.2022.907315 (PMC9664191; doi:10.3389/fpsyg.2022.907315)
Supplement: Supplementary file 2 [file Data_Sheet_1.ZIP › raw data/┴⌡▒∙1/part1.log]

Scenario - For expli1
Logfile written - 2018/5/19 14:28:12

Trial	Event Type	Code	Time	TTime	Uncertainty	Duration	Uncertainty	ReqTime	ReqDur

1	Response	3	1041033	1041033	1
3	Picture	c001	1051405	0	1	8997	179	0	next
3	Response	2	1060401	8996	1
5	Picture	b009	1079403	0	177	11331	179	0	next
5	Response	2	1090567	11164	1
7	Picture	a007	1111233	0	1	10873	136	0	next
7	Response	1	1122105	10872	1
9	Picture	c001	1139564	0	176	6499	177	0	next
9	Response	2	1145876	6312	1
11	Picture	c001	1164728	0	1	6838	172	0	next
11	Response	2	1171564	6836	2
13	Picture	b005	1188393	0	175	7499	177	0	next
13	Response	2	1195785	7392	1
15	Picture	a005	1213224	0	1	6124	52	0	next
15	Response	1	1219347	6123	1
17	Picture	c001	1239222	0	176	5666	177	0	next
17	Response	2	1244828	5606	1
19	Picture	a014	1264886	0	1	6892	118	0	next
19	Response	1	1271776	6890	2
21	Picture	c001	1290551	0	176	5499	177	0	next
21	Response	2	1295993	5442	1
23	Picture	b004	1316215	0	1	7865	144	0	next
23	Response	2	1324079	7864	2
25	Picture	b008	1341546	0	168	10999	169	0	next
25	Response	2	1352465	10919	1
27	Picture	a015	1370377	0	1	11885	124	0	next
27	Response	1	1382261	11884	1
29	Picture	a016	1399208	0	175	6999	176	0	next
29	Response	1	1406119	6911	2
31	Picture	b001	1426705	0	1	6007	162	0	next
31	Response	2	1432711	6006	1
33	Picture	b007	1452870	0	173	7665	174	0	next
33	Response	2	1460470	7600	2
35	Picture	b006	1477200	0	2	7818	192	0	next
35	Response	2	1485017	7817	1
37	Picture	b002	1501866	0	175	6498	177	0	next
37	Response	2	1508339	6473	2
39	Picture	a003	1525696	0	1	8543	132	0	next
39	Response	1	1534238	8542	1
41	Picture	c001	1553361	0	175	5665	177	0	next
41	Response	2	1558848	5487	1
43	Picture	c001	1577691	0	2	5946	65	0	next
43	Response	2	1583636	5945	1
45	Picture	a013	1600690	0	175	6165	177	0	next
45	Response	1	1606808	6118	2
47	Picture	a008	1624187	0	2	12179	165	0	next
47	Response	1	1636364	12177	2
49	Picture	a002	1656185	0	175	6832	176	0	next
49	Response	1	1662921	6736	1
51	Picture	a001	1682349	0	1	7458	52	0	next
51	Response	1	1689805	7456	2
53	Picture	c001	1707514	0	175	5832	176	0	next
53	Response	2	1713305	5791	1
55	Picture	c001	1731345	0	1	7681	161	0	next
55	Response	2	1739025	7680	1
57	Picture	b016	1756176	0	175	6166	176	0	next
57	Response	2	1762229	6053	2
59	Picture	c001	1781507	0	1	5423	87	0	next
59	Response	2	1786929	5422	1
61	Picture	a011	1803339	0	175	7332	176	0	next
61	Response	1	1810548	7209	1
63	Picture	a004	1827502	0	2	14851	160	0	next
63	Response	1	1842352	14850	1
65	Picture	b014	1859334	0	178	5498	180	0	next
65	Response	2	1864805	5471	1
67	Picture	c001	1884331	0	1	6645	23	0	next
67	Response	2	1890974	6643	1
69	Picture	c001	1908663	0	175	5332	176	0	next
69	Response	2	1913816	5153	1
71	Picture	c001	1933493	0	2	8917	94	0	next
71	Response	2	1942409	8916	1
73	Picture	a010	1960992	0	167	10831	168	0	next
73	Response	1	1971666	10674	1
75	Picture	b015	1989488	0	2	5680	166	0	next
75	Response	2	1995167	5679	1
77	Picture	a012	2012487	0	174	6498	176	0	next
77	Response	1	2018909	6422	1
79	Picture	c001	2038484	0	1	5337	172	0	next
79	Response	2	2043820	5336	2
81	Picture	b013	2062649	0	176	5832	178	0	next
81	Response	2	2068373	5724	1
83	Picture	b012	2086480	0	1	6987	181	0	next
83	Response	2	2093465	6985	2
85	Picture	b010	2112312	0	175	5831	177	0	next
85	Response	2	2118080	5768	1
87	Picture	b003	2134975	0	2	5530	148	0	next
87	Response	2	2140504	5529	1
89	Picture	c001	2157807	0	168	5832	170	0	next
89	Response	2	2163499	5692	1
91	Picture	a006	2184138	0	1	7093	83	0	next
91	Response	1	2191230	7092	1
93	Picture	b011	2210803	0	176	6998	178	0	next
93	Response	2	2217728	6925	1
95	Picture	c001	2235133	0	1	5145	24	0	next
95	Response	2	2240277	5144	1
97	Picture	a009	2257632	0	175	7332	176	0	next
97	Response	1	2264890	7258	1
100	Response	3	2445116	60829	1
102	Picture	c001	2455281	0	176	4999	177	0	next
102	Response	2	2460105	4824	1
104	Picture	c001	2473779	0	1	5725	118	0	next
104	Response	2	2479502	5723	2
106	Picture	b207	2491278	0	177	6332	178	0	next
106	Response	2	2497309	6031	1
108	Picture	c201	2512775	0	2	5609	69	0	next
108	Response	2	2518383	5608	1
110	Picture	a213	2529441	0	176	7665	178	0	next
110	Response	1	2536938	7497	2
112	Picture	b209	2548438	0	2	6095	84	0	next
112	Response	2	2554532	6094	1
114	Picture	b211	2566605	0	167	8998	168	0	next
114	Response	2	2575427	8822	1
116	Picture	c201	2588435	0	2	6687	150	0	next
116	Response	2	2595121	6686	1
118	Picture	b216	2609434	0	178	6165	180	0	next
118	Response	2	2615442	6008	1
120	Picture	c201	2629598	0	2	6172	165	0	next
120	Response	2	2635769	6171	1
122	Picture	a204	2649097	0	177	5832	178	0	next
122	Response	2	2654861	5764	1
124	Picture	c201	2667761	0	2	5748	97	0	next
124	Response	2	2673508	5747	1
126	Picture	c201	2686760	0	175	6666	176	0	next
126	Response	2	2693236	6476	1
128	Picture	c201	2707758	0	1	4518	159	0	next
128	Response	2	2712275	4517	1
130	Picture	b204	2727257	0	174	6498	176	0	next
130	Response	2	2733591	6334	1
132	Picture	b212	2746421	0	1	5339	172	0	next
132	Response	2	2751759	5338	1
134	Picture	c201	2764420	0	175	5499	176	0	next
134	Response	2	2769836	5416	1
136	Picture	c201	2784918	0	1	4347	155	0	next
136	Response	2	2789264	4346	2
138	Picture	c201	2800417	0	168	6832	169	0	next
138	Response	2	2807134	6717	1
140	Picture	c201	2821248	0	1	4687	156	0	next
140	Response	2	2825934	4686	1
142	Picture	b210	2838914	0	175	6665	176	0	next
142	Response	2	2845394	6480	1
144	Picture	b205	2860578	0	1	6315	194	0	next
144	Response	2	2866892	6314	2
146	Picture	a214	2878910	0	175	6332	176	0	next
146	Response	1	2885178	6268	2
148	Picture	c201	2899074	0	2	5863	148	0	next
148	Response	2	2904936	5862	1
150	Picture	b202	2919407	0	175	7165	176	0	next
150	Response	2	2926522	7115	1
152	Picture	a202	2939571	0	1	7734	109	0	next
152	Response	1	2947304	7733	1
154	Picture	b201	2961569	0	176	12998	178	0	next
154	Response	2	2974405	12836	1
156	Picture	a215	2986567	0	1	11134	34	0	next
156	Response	1	2997700	11133	1
158	Picture	a208	3011065	0	175	12998	176	0	next
158	Response	1	3024020	12955	1
160	Picture	a203	3036895	0	2	12813	198	0	next
160	Response	1	3049707	12812	1
162	Picture	b215	3062894	0	175	7498	177	0	next
162	Response	2	3070243	7349	1
164	Picture	b208	3084891	0	1	5852	151	0	next
164	Response	2	3090742	5851	2
166	Picture	c201	3102724	0	167	5331	169	0	next
166	Response	2	3108013	5289	2
168	Picture	a207	3121888	0	1	13231	111	0	next
168	Response	1	3135118	13230	1
170	Picture	a210	3148220	0	174	8165	175	0	next
170	Response	1	3156194	7974	2
172	Picture	b214	3168384	0	1	5199	144	0	next
172	Response	2	3173582	5198	1
174	Picture	a205	3187049	0	176	6832	178	0	next
174	Response	1	3193812	6763	1
176	Picture	a206	3205880	0	2	6240	105	0	next
176	Response	1	3212119	6239	2
178	Picture	c201	3225046	0	177	7832	178	0	next
178	Response	2	3232853	7807	1
180	Picture	a209	3245210	0	2	5834	175	0	next
180	Response	1	3251043	5833	1
182	Picture	b203	3264043	0	176	6498	178	0	next
182	Response	2	3270373	6330	2
184	Picture	b206	3283040	0	2	7080	98	0	next
184	Response	2	3290118	7078	2
186	Picture	c201	3303372	0	175	5166	176	0	next
186	Response	2	3308460	5088	1
188	Picture	c201	3322537	0	1	5404	106	0	next
188	Response	2	3327940	5403	1
190	Picture	a212	3339536	0	175	8498	177	0	next
190	Response	1	3347872	8336	1
192	Picture	c201	3361867	0	1	5578	97	0	next
192	Response	2	3367444	5577	1
194	Picture	b213	3380366	0	176	6165	177	0	next
194	Response	2	3386417	6051	1
196	Picture	a216	3399363	0	2	6864	147	0	next
196	Response	1	3406226	6863	1
198	Picture	a201	3418029	0	175	7665	176	0	next
198	Response	1	3425614	7585	1
200	Picture	a211	3439860	0	1	6972	37	0	next
200	Response	1	3446831	6971	1
203	Response	3	3637922	79405	1
205	Picture	a211	3648341	0	2	7084	94	0	next
205	Response	1	3655424	7083	1
207	Picture	b208	3670007	0	175	9165	176	0	next
207	Response	2	3679129	9122	1
209	Picture	c201	3693171	0	1	6243	101	0	next
209	Response	2	3699413	6242	1
211	Picture	a202	3712670	0	176	13664	178	0	next
211	Response	1	3726260	13590	1
213	Picture	c201	3739833	0	1	5458	51	0	next
213	Response	2	3745290	5457	1
215	Picture	c201	3757832	0	169	5332	171	0	next
215	Response	2	3763062	5230	1
217	Picture	c201	3774663	0	2	7343	170	0	next
217	Response	2	3782005	7342	1
219	Picture	c201	3794996	0	171	4165	172	0	next
219	Response	2	3798995	3999	1
221	Picture	c201	3811993	0	2	4057	121	0	next
221	Response	2	3816049	4056	1
223	Picture	c201	3828993	0	176	3832	177	0	next
223	Response	2	3832655	3662	1
225	Picture	b215	3845823	0	2	4995	183	0	next
225	Response	2	3850817	4994	1
227	Picture	c201	3862989	0	176	3999	178	0	next
227	Response	2	3866942	3953	1
229	Picture	a206	3879321	0	1	6232	112	0	next
229	Response	1	3885552	6231	1
231	Picture	c201	3897653	0	176	4999	177	0	next
231	Response	2	3902484	4831	1
233	Picture	a213	3914818	0	1	5885	124	0	next
233	Response	1	3920702	5884	1
235	Picture	b212	3934483	0	176	8665	178	0	next
235	Response	2	3942967	8484	1
237	Picture	c201	3957314	0	1	6335	168	0	next
237	Response	2	3963648	6334	1
239	Picture	a214	3978646	0	167	6665	168	0	next
239	Response	1	3985287	6641	1
241	Picture	a216	3997977	0	1	6036	140	0	next
241	Response	1	4004012	6035	1
243	Picture	b205	4018976	0	175	5832	176	0	next
243	Response	2	4024632	5656	1
245	Picture	b207	4038473	0	2	5102	76	0	next
245	Response	2	4043574	5101	1
247	Picture	b203	4055806	0	175	4832	176	0	next
247	Response	2	4060450	4644	1
249	Picture	b209	4074970	0	2	5972	39	0	next
249	Response	2	4080941	5971	1
251	Picture	c201	4093302	0	176	5332	178	0	next
251	Response	2	4098529	5227	1
253	Picture	c201	4112967	0	1	3574	102	0	next
253	Response	2	4116540	3573	1
255	Picture	a209	4131466	0	175	3832	176	0	next
255	Response	2	4135213	3747	1
257	Picture	b210	4147297	0	1	6467	43	0	next
257	Response	2	4153763	6466	1
259	Picture	c201	4168796	0	168	5498	170	0	next
259	Response	2	4174171	5375	1
261	Picture	a208	4187627	0	1	8420	89	0	next
261	Response	1	4196045	8418	2
263	Picture	a201	4211126	0	176	4998	177	0	next
263	Response	1	4215945	4819	1
265	Picture	a204	4230456	0	2	11322	189	0	next
265	Response	1	4241777	11321	1
267	Picture	c201	4253122	0	176	6998	178	0	next
267	Response	2	4260056	6934	2
269	Picture	b211	4272286	0	1	5960	50	0	next
269	Response	2	4278245	5959	2
271	Picture	c201	4290785	0	175	5332	176	0	next
271	Response	2	4295929	5144	1
273	Picture	b213	4308116	0	1	4151	193	0	next
273	Response	2	4312266	4150	1
275	Picture	c201	4324949	0	176	8831	178	0	next
275	Response	2	4333723	8774	1
277	Picture	b201	4347446	0	1	14719	123	0	next
277	Response	2	4362164	14718	1
279	Picture	b206	4373944	0	177	5332	179	0	next
279	Response	2	4379156	5212	1
281	Picture	a212	4391442	0	1	5516	153	0	next
281	Response	1	4396957	5515	1
283	Picture	a215	4408775	0	175	5498	176	0	next
283	Response	1	4414188	5413	1
285	Picture	b214	4428605	0	2	5693	151	0	next
285	Response	2	4434297	5692	1
287	Picture	a205	4445605	0	169	5831	171	0	next
287	Response	2	4451411	5806	1
289	Picture	b204	4463602	0	2	6775	69	0	next
289	Response	2	4470376	6774	1
291	Picture	a203	4482768	0	175	7498	177	0	next
291	Response	1	4490123	7355	1
293	Picture	a207	4503765	0	2	16591	87	0	next
293	Response	1	4520355	16590	1
295	Picture	b216	4532930	0	176	8999	177	0	next
295	Response	2	4541780	8850	1
297	Picture	b202	4553428	0	1	6694	149	0	next
297	Response	2	4560121	6693	1
299	Picture	a210	4573093	0	177	8499	178	0	next
299	Response	1	4581490	8397	1
302	Response	3	4804733	111151	2
305	Picture	a011	4835071	0	176	10830	178	0	next
305	Response	1	4845785	10714	2
307	Picture	c001	4865733	0	2	6213	131	0	next
307	Response	1	4871945	6212	1
309	Picture	a014	4890565	0	176	5665	178	0	next
309	Response	1	4896097	5532	1
311	Picture	c001	4916562	0	1	9617	59	0	next
311	Response	1	4926178	9616	1
313	Picture	c001	4945727	0	175	3332	177	0	next
313	Response	1	4949012	3285	1
315	Picture	b011	4965891	0	1	3947	63	0	next
315	Response	1	4969837	3946	1
317	Picture	a006	4987390	0	177	6665	178	0	next
317	Response	1	4993870	6480	2
319	Picture	c001	5011387	0	1	4692	151	0	next
319	Response	1	5016078	4691	1
321	Picture	b002	5034886	0	175	6165	176	0	next
321	Response	2	5040916	6030	1
323	Picture	a005	5060049	0	2	6014	164	0	next
323	Response	1	5066062	6013	1
325	Picture	b005	5086048	0	175	8665	176	0	next
325	Response	2	5094618	8570	2
327	Picture	c001	5113045	0	1	7138	33	0	next
327	Response	1	5120182	7137	2
329	Picture	a003	5138876	0	176	11165	178	0	next
329	Response	1	5149851	10975	1
331	Picture	a016	5167540	0	1	7668	175	0	next
331	Response	1	5175207	7667	1
333	Picture	c001	5193538	0	177	7999	178	0	next
333	Response	1	5201422	7884	2
335	Picture	a008	5218868	0	2	6234	111	0	next
335	Response	1	5225101	6233	1
337	Picture	b013	5243867	0	168	5332	170	0	next
337	Response	1	5249164	5297	1
339	Picture	a009	5266531	0	1	5702	141	0	next
339	Response	1	5272232	5701	1
341	Picture	c001	5290696	0	176	7665	178	0	next
341	Response	1	5298244	7548	1
343	Picture	b009	5315693	0	2	7454	57	0	next
343	Response	2	5323146	7453	1
345	Picture	b016	5342192	0	177	10331	179	0	next
345	Response	2	5352452	10260	1
347	Picture	b004	5372855	0	1	16041	135	0	next
347	Response	2	5388895	16040	1
349	Picture	c001	5409019	0	176	11498	178	0	next
349	Response	1	5420331	11312	1
351	Picture	b001	5438849	0	1	9827	183	0	next
351	Response	2	5448675	9826	1
353	Picture	b015	5465514	0	176	7332	177	0	next
353	Response	2	5472677	7163	1
355	Picture	c001	5490178	0	1	6623	47	0	next
355	Response	1	5496801	6623	1
357	Picture	b006	5516676	0	176	6499	177	0	next
357	Response	2	5523050	6374	1
359	Picture	a010	5541840	0	2	8242	102	0	next
359	Response	1	5550081	8241	2
361	Picture	b003	5569838	0	175	7999	176	0	next
361	Response	2	5577714	7876	2
363	Picture	c001	5594502	0	1	19504	164	0	next
363	Response	1	5614005	19503	2
365	Picture	b012	5633499	0	177	5832	179	0	next
365	Response	2	5639294	5795	1
367	Picture	a007	5657663	0	1	11091	85	0	next
367	Response	1	5668753	11090	1
369	Picture	b008	5685661	0	175	5832	177	0	next
369	Response	2	5691434	5773	1
371	Picture	b010	5708992	0	1	6208	135	0	next
371	Response	2	5715198	6206	2
373	Picture	c001	5734324	0	177	7998	179	0	next
373	Response	1	5742222	7898	1
375	Picture	a012	5759987	0	2	8698	146	0	next
375	Response	1	5768684	8697	1
377	Picture	c001	5785319	0	174	8165	176	0	next
377	Response	1	5793406	8087	1
379	Picture	c001	5813482	0	2	5905	99	0	next
379	Response	1	5819386	5904	1
381	Picture	c001	5836315	0	176	4999	177	0	next
381	Response	1	5841139	4824	2
383	Picture	a004	5858645	0	2	7663	182	0	next
383	Response	2	5866307	7662	2
385	Picture	b007	5883477	0	175	8832	176	0	next
385	Response	2	5892234	8757	1
387	Picture	a015	5909141	0	1	20290	52	0	next
387	Response	1	5929430	20289	1
389	Picture	c001	5948138	0	173	4999	174	0	next
389	Response	1	5953050	4912	1
391	Picture	a013	5972135	0	2	6102	68	0	next
391	Response	1	5978236	6101	1
393	Picture	c001	5997134	0	175	5998	177	0	next
393	Response	1	6002976	5842	1
395	Picture	a001	6020798	0	1	5020	155	0	next
395	Response	1	6025817	5019	1
397	Picture	a002	6043964	0	177	5997	179	0	next
397	Response	1	6049833	5869	1
399	Picture	b014	6070293	0	2	15732	112	0	next
399	Response	2	6086024	15731	1
402	Response	3	6250808	48192	1
404	Picture	c001	6261276	0	2	6653	190	0	next
404	Response	1	6267927	6651	2
406	Picture	c001	6279275	0	175	4999	176	0	next
406	Response	1	6284115	4840	1
408	Picture	a109	6297439	0	2	5202	143	0	next
408	Response	1	6302640	5201	1
410	Picture	b108	6316605	0	176	7332	178	0	next
410	Response	2	6323774	7169	1
412	Picture	a113	6336436	0	2	5448	63	0	next
412	Response	1	6341883	5447	1
414	Picture	c101	6354269	0	175	6831	177	0	next
414	Response	1	6360945	6676	2
416	Picture	c101	6375599	0	2	4885	120	0	next
416	Response	1	6380483	4884	1
418	Picture	a114	6392266	0	174	7664	176	0	next
418	Response	1	6399849	7583	1
420	Picture	b109	6413929	0	2	6635	36	0	next
420	Response	2	6420563	6634	1
422	Picture	a102	6435262	0	175	6498	176	0	next
422	Response	1	6441732	6470	2
424	Picture	a115	6454592	0	2	5577	101	0	next
424	Response	1	6460167	5575	2
426	Picture	c101	6471425	0	175	6332	176	0	next
426	Response	1	6477374	5949	1
428	Picture	b106	6491756	0	1	6360	149	0	next
428	Response	2	6498114	6358	2
430	Picture	c101	6512088	0	177	5332	179	0	next
430	Response	1	6517333	5245	2
432	Picture	c101	6532252	0	2	5349	162	0	next
432	Response	1	6537600	5348	1
434	Picture	b111	6548751	0	177	6499	178	0	next
434	Response	2	6555132	6381	2
436	Picture	b105	6566749	0	2	13659	183	0	next
436	Response	2	6580407	13658	2
438	Picture	c101	6592081	0	176	5665	178	0	next
438	Response	1	6597437	5356	2
440	Picture	b110	6610079	0	1	9785	57	0	next
440	Response	2	6619863	9784	1
442	Picture	a103	6634910	0	177	6999	178	0	next
442	Response	1	6641838	6928	1
444	Picture	c101	6655741	0	2	11191	153	0	next
444	Response	1	6666931	11190	1
446	Picture	b102	6678907	0	175	6498	177	0	next
446	Response	2	6685367	6460	2
448	Picture	b116	6698071	0	1	4566	110	0	next
448	Response	1	6702636	4565	1
450	Picture	c101	6716903	0	176	7665	178	0	next
450	Response	1	6724481	7578	2
452	Picture	c101	6736900	0	2	4245	101	0	next
452	Response	1	6741144	4244	1
454	Picture	b107	6754400	0	177	6332	178	0	next
454	Response	2	6760656	6256	1
456	Picture	c101	6773231	0	1	4811	198	0	next
456	Response	1	6778041	4810	1
458	Picture	a107	6789230	0	168	13331	170	0	next
458	Response	1	6802531	13301	1
460	Picture	b103	6814394	0	1	6965	45	0	next
460	Response	2	6821358	6964	2
462	Picture	c101	6834393	0	176	6832	177	0	next
462	Response	1	6841058	6665	1
464	Picture	a101	6853057	0	2	7246	98	0	next
464	Response	1	6860302	7245	2
466	Picture	b113	6873723	0	175	8165	176	0	next
466	Response	2	6881800	8077	1
468	Picture	a112	6896887	0	1	9620	48	0	next
468	Response	1	6906506	9619	1
470	Picture	c101	6919719	0	175	5165	176	0	next
470	Response	1	6924819	5100	1
472	Picture	b115	6939049	0	2	4927	85	0	next
472	Response	2	6943975	4926	1
474	Picture	c101	6955382	0	168	6665	170	0	next
474	Response	1	6961997	6615	1
476	Picture	a108	6975713	0	1	7032	144	0	next
476	Response	1	6982743	7030	2
478	Picture	c101	6994379	0	167	4832	168	0	next
478	Response	1	6999049	4670	2
480	Picture	c101	7012876	0	2	4072	98	0	next
480	Response	1	7016947	4071	1
482	Picture	a111	7031042	0	174	5998	176	0	next
482	Response	1	7037007	5965	1
484	Picture	b101	7051540	0	1	6068	109	0	next
484	Response	2	7057606	6066	2
486	Picture	a106	7071038	0	176	6332	178	0	next
486	Response	1	7077181	6143	2
488	Picture	c101	7088869	0	2	5278	65	0	next
488	Response	1	7094146	5277	1
490	Picture	a104	7106202	0	177	12498	178	0	next
490	Response	1	7118642	12440	1
492	Picture	b114	7131199	0	2	5700	137	0	next
492	Response	2	7136898	5699	1
494	Picture	a110	7148032	0	167	5665	168	0	next
494	Response	1	7153598	5566	2
496	Picture	b104	7168196	0	1	5009	160	0	next
496	Response	2	7173204	5008	1
498	Picture	a105	7185528	0	176	5332	178	0	next
498	Response	1	7190743	5215	1
500	Picture	b112	7203859	0	2	7089	89	0	next
500	Response	2	7210947	7088	1
502	Picture	a116	7223858	0	176	8332	177	0	next
502	Response	1	7232145	8287	1
505	Response	3	7359134	13787	1
507	Picture	c101	7369179	0	176	5998	178	0	next
507	Response	1	7374993	5814	1
509	Picture	b104	7386843	0	1	7398	112	0	next
509	Response	2	7394240	7397	1
511	Picture	a110	7407675	0	177	5999	178	0	next
511	Response	1	7413517	5842	1
513	Picture	a108	7428339	0	2	8057	121	0	next
513	Response	1	7436395	8056	1
515	Picture	b109	7450171	0	176	17831	178	0	next
515	Response	2	7467903	17732	1
517	Picture	c101	7481835	0	1	5946	64	0	next
517	Response	1	7487780	5945	1
519	Picture	b103	7500667	0	175	5499	176	0	next
519	Response	2	7506099	5432	1
521	Picture	c101	7518665	0	1	5269	74	0	next
521	Response	1	7523933	5268	1
523	Picture	a102	7535664	0	175	12664	177	0	next
523	Response	1	7548273	12609	1
525	Picture	c101	7560494	0	2	6009	161	0	next
525	Response	1	7566502	6008	1
527	Picture	c101	7577827	0	175	13998	176	0	next
527	Response	1	7591772	13945	1
529	Picture	c101	7603491	0	1	4350	160	0	next
529	Response	1	7607840	4349	1
531	Picture	c101	7621156	0	176	4499	177	0	next
531	Response	1	7625529	4373	2
533	Picture	a114	7639487	0	2	6428	83	0	next
533	Response	1	7645913	6426	2
535	Picture	b108	7657486	0	170	7499	171	0	next
535	Response	2	7664890	7404	1
537	Picture	a107	7677984	0	2	5405	106	0	next
537	Response	1	7683388	5404	1
539	Picture	c101	7696983	0	175	5332	176	0	next
539	Response	1	7702155	5172	2
541	Picture	b101	7716314	0	1	5957	52	0	next
541	Response	2	7722270	5956	1
543	Picture	c101	7734980	0	174	6165	175	0	next
543	Response	1	7740975	5995	1
545	Picture	b115	7754310	0	2	5761	84	0	next
545	Response	2	7760070	5760	1
547	Picture	a101	7773643	0	167	5998	169	0	next
547	Response	1	7779528	5885	2
549	Picture	b107	7790974	0	1	5433	78	0	next
549	Response	2	7796406	5432	1
551	Picture	a105	7809306	0	176	5999	177	0	next
551	Response	1	7815173	5867	2
553	Picture	a112	7827304	0	1	5800	35	0	next
553	Response	1	7833103	5799	1
555	Picture	a115	7848136	0	176	4665	178	0	next
555	Response	1	7852709	4573	1
557	Picture	a104	7866301	0	1	4811	197	0	next
557	Response	2	7871111	4810	2
559	Picture	c101	7884466	0	178	6499	179	0	next
559	Response	1	7890922	6456	1
561	Picture	c101	7904797	0	2	4984	194	0	next
561	Response	1	7909780	4983	2
563	Picture	a109	7923463	0	177	7332	178	0	next
563	Response	1	7930672	7209	1
565	Picture	c101	7945960	0	1	5369	141	0	next
565	Response	1	7951328	5368	1
567	Picture	a111	7965626	0	175	4998	177	0	next
567	Response	1	7970481	4855	2
569	Picture	c101	7981957	0	1	7593	76	0	next
569	Response	1	7989549	7592	1
571	Picture	c101	8003956	0	167	3665	169	0	next
571	Response	1	8007545	3589	2
573	Picture	b112	8021620	0	1	8832	178	0	next
573	Response	2	8030450	8830	2
575	Picture	a116	8044285	0	176	5499	178	0	next
575	Response	1	8049641	5356	1
577	Picture	b102	8061617	0	1	6462	47	0	next
577	Response	2	8068078	6461	1
579	Picture	b113	8079449	0	177	7498	179	0	next
579	Response	2	8086816	7367	1
581	Picture	c101	8101946	0	2	6246	99	0	next
581	Response	1	8108191	6245	1
583	Picture	a113	8122445	0	177	7832	178	0	next
583	Response	2	8130225	7780	1
585	Picture	b110	8145442	0	2	8499	179	0	next
585	Response	1	8153940	8498	1
587	Picture	b105	8166108	0	175	6832	176	0	next
587	Response	2	8172758	6650	1
589	Picture	b116	8187439	0	1	5347	163	0	next
589	Response	2	8192785	5346	2
591	Picture	a106	8206604	0	176	6332	178	0	next
591	Response	1	8212810	6206	2
593	Picture	c101	8227935	0	2	10418	93	0	next
593	Response	1	8238352	10417	1
595	Picture	b111	8250600	0	175	7166	176	0	next
595	Response	2	8257593	6993	1
597	Picture	b114	8269098	0	1	4445	65	0	next
597	Response	2	8273543	4445	1
599	Picture	b106	8284931	0	175	6665	176	0	next
599	Response	2	8291563	6632	1
601	Picture	a103	8304928	0	2	7472	39	0	next
601	Response	1	8312399	7471	1
