# Supplementary material for: The relationship between Chinese college students’ mate preferences and their parents’ education level
Source: Front Psychol. 2022 Nov 1;13:907315. doi: 10.3389/fpsyg.2022.907315 (PMC9664191; doi:10.3389/fpsyg.2022.907315)
Supplement: Supplementary file 2 [file Data_Sheet_1.ZIP › raw data/┴⌡╧■╟∩/part1.log]

Scenario - For expli1
Logfile written - 2018/7/10 17:43:04

Trial	Event Type	Code	Time	TTime	Uncertainty	Duration	Uncertainty	ReqTime	ReqDur

1	Response	3	968559	968430	1
3	Picture	c001	978870	0	1	11329	2	0	next
3	Response	2	990157	11287	1
5	Picture	c001	1008193	0	2	7598	3	0	next
5	Response	2	1015756	7563	1
7	Picture	b004	1032852	0	1	14262	2	0	next
7	Response	2	1046955	14103	1
9	Picture	b011	1066707	0	1	15328	3	0	next
9	Response	2	1081992	15285	2
11	Picture	b008	1100429	0	2	11863	3	0	next
11	Response	2	1112231	11802	1
13	Picture	a012	1130019	0	2	10130	3	0	next
13	Response	1	1140070	10051	1
15	Picture	c001	1159610	0	1	6664	2	0	next
15	Response	2	1166148	6538	1
17	Picture	a013	1184801	0	1	11463	2	0	next
17	Response	1	1196227	11426	1
19	Picture	b013	1213458	0	1	7598	2	0	next
19	Response	2	1221025	7567	2
21	Picture	b012	1240649	0	1	7331	2	0	next
21	Response	2	1247904	7255	1
23	Picture	b014	1268107	0	1	6264	2	0	next
23	Response	2	1274303	6196	1
25	Picture	a016	1291965	0	2	8531	3	0	next
25	Response	1	1300381	8416	2
27	Picture	c001	1317024	0	1	5998	2	0	next
27	Response	2	1322940	5916	1
29	Picture	c001	1340616	0	1	5465	2	0	next
29	Response	2	1345979	5363	1
31	Picture	a001	1364341	0	2	7198	3	0	next
31	Response	1	1371418	7077	1
33	Picture	c001	1388333	0	2	7331	3	0	next
33	Response	2	1395576	7243	2
35	Picture	b003	1414591	0	1	7331	2	0	next
35	Response	2	1421815	7224	1
37	Picture	a008	1439250	0	1	8797	2	0	next
37	Response	1	1447894	8644	1
39	Picture	c001	1466041	0	1	5731	2	0	next
39	Response	2	1471733	5692	1
41	Picture	c001	1490566	0	1	6264	3	0	next
41	Response	2	1496691	6125	1
43	Picture	a014	1516424	0	1	11596	2	0	next
43	Response	1	1527889	11465	2
45	Picture	a005	1547747	0	1	12396	2	0	next
45	Response	1	1560048	12301	1
47	Picture	b015	1577870	0	1	11596	2	0	next
47	Response	2	1589326	11456	2
49	Picture	a010	1607727	0	1	6798	2	0	next
49	Response	1	1614445	6718	1
51	Picture	a015	1632652	0	1	8130	3	0	next
51	Response	1	1640684	8032	1
53	Picture	a006	1657577	0	1	8797	2	0	next
53	Response	1	1666282	8705	2
55	Picture	a007	1683302	0	1	8530	2	0	next
55	Response	1	1691721	8419	1
57	Picture	b005	1709160	0	1	7730	3	0	next
57	Response	2	1716840	7680	1
59	Picture	c001	1736884	0	1	5864	3	0	next
59	Response	2	1742598	5714	1
61	Picture	b016	1761409	0	1	6931	2	0	next
61	Response	2	1768197	6788	1
63	Picture	b002	1785401	0	1	8530	3	0	next
63	Response	2	1793796	8395	1
65	Picture	c001	1814325	0	1	5464	3	0	next
65	Response	2	1819714	5389	2
67	Picture	a003	1837250	0	2	6265	3	0	next
67	Response	1	1843393	6143	1
69	Picture	c001	1862575	0	1	5065	2	0	next
69	Response	2	1867552	4977	1
71	Picture	b007	1886700	0	2	6265	3	0	next
71	Response	2	1892831	6131	1
73	Picture	b006	1912825	0	1	5731	3	0	next
73	Response	1	1918429	5604	2
75	Picture	a011	1937350	0	2	7998	3	0	next
75	Response	1	1945308	7958	1
77	Picture	b001	1962808	0	2	7731	3	0	next
77	Response	2	1970427	7619	1
79	Picture	a002	1989866	0	1	13462	3	0	next
79	Response	1	2003225	13359	1
81	Picture	b010	2020523	0	1	11462	3	0	next
81	Response	2	2031864	11341	1
83	Picture	a004	2050513	0	1	14261	3	0	next
83	Response	1	2064662	14149	1
85	Picture	c001	2083568	0	1	5732	2	0	next
85	Response	2	2089141	5573	1
87	Picture	b009	2108493	0	1	13196	2	0	next
87	Response	2	2121619	13126	1
89	Picture	c001	2139949	0	2	5599	3	0	next
89	Response	2	2145458	5509	1
91	Picture	a009	2163675	0	1	9863	2	0	next
91	Response	1	2173456	9781	2
93	Picture	c001	2191132	0	2	5599	3	0	next
93	Response	2	2196655	5523	1
95	Picture	c001	2213925	0	1	4931	3	0	next
95	Response	2	2218734	4809	1
97	Picture	c001	2235917	0	2	4666	3	0	next
97	Response	2	2240493	4576	1
100	Response	3	2586075	225133	2
102	Picture	c001	2596464	0	1	9064	2	0	next
102	Response	2	2605434	8970	1
104	Picture	c001	2618057	0	1	5731	2	0	next
104	Response	2	2623673	5616	1
106	Picture	c201	2635384	0	1	4665	3	0	next
106	Response	2	2639992	4608	2
108	Picture	c201	2652312	0	1	4532	2	0	next
108	Response	2	2656791	4479	2
110	Picture	c201	2671239	0	1	4665	2	0	next
110	Response	2	2675830	4591	2
112	Picture	c201	2688433	0	2	4932	3	0	next
112	Response	2	2693270	4837	1
114	Picture	b207	2707227	0	1	6131	2	0	next
114	Response	2	2713268	6041	2
116	Picture	c201	2727620	0	1	4665	2	0	next
116	Response	2	2732147	4527	2
118	Picture	a213	2745481	0	1	10396	3	0	next
118	Response	1	2755826	10345	1
120	Picture	a207	2768140	0	1	10530	2	0	next
120	Response	2	2778545	10405	1
122	Picture	b213	2792399	0	1	6131	2	0	next
122	Response	2	2798384	5985	1
124	Picture	b203	2810393	0	1	7864	2	0	next
124	Response	2	2818223	7830	1
126	Picture	a201	2830519	0	1	8931	2	0	next
126	Response	1	2839342	8823	1
128	Picture	b211	2853711	0	2	8398	3	0	next
128	Response	2	2862061	8350	1
130	Picture	b215	2876504	0	1	7864	2	0	next
130	Response	2	2884300	7796	1
132	Picture	a212	2898230	0	1	6664	3	0	next
132	Response	1	2904779	6549	1
134	Picture	b201	2916224	0	1	14395	2	0	next
134	Response	2	2930537	14313	2
136	Picture	b212	2945414	0	2	6665	3	0	next
136	Response	2	2951976	6562	1
138	Picture	a208	2965274	0	2	7465	3	0	next
138	Response	1	2972615	7341	1
140	Picture	a209	2985401	0	1	6398	2	0	next
140	Response	1	2991654	6253	1
142	Picture	b214	3004994	0	2	7198	3	0	next
142	Response	2	3012133	7139	1
144	Picture	c201	3024455	0	1	8530	2	0	next
144	Response	2	3032932	8477	1
146	Picture	c201	3045648	0	1	11729	2	0	next
146	Response	2	3057251	11603	1
148	Picture	c201	3071639	0	1	5998	2	0	next
148	Response	2	3077570	5931	1
150	Picture	a210	3090566	0	1	14129	2	0	next
150	Response	1	3104608	14042	2
152	Picture	b206	3116957	0	1	13196	2	0	next
152	Response	2	3130047	13090	1
154	Picture	b204	3145348	0	1	8530	2	0	next
154	Response	2	3153726	8378	1
156	Picture	a203	3166007	0	2	12929	4	0	next
156	Response	1	3178844	12837	2
158	Picture	a202	3193598	0	1	17461	2	0	next
158	Response	1	3211003	17405	1
160	Picture	a205	3222522	0	1	16128	2	0	next
160	Response	1	3238521	15999	2
162	Picture	b210	3252912	0	1	14662	2	0	next
162	Response	2	3267480	14568	1
164	Picture	c201	3279303	0	1	5865	2	0	next
164	Response	2	3285079	5776	1
166	Picture	a204	3299829	0	2	8664	3	0	next
166	Response	1	3308438	8609	1
168	Picture	c201	3321422	0	1	5865	2	0	next
168	Response	2	3327157	5735	2
170	Picture	c201	3338617	0	1	8530	2	0	next
170	Response	2	3346996	8379	1
172	Picture	c201	3362342	0	1	5065	2	0	next
172	Response	2	3367315	4973	1
174	Picture	b208	3380203	0	1	9863	2	0	next
174	Response	2	3390034	9831	1
176	Picture	c201	3404595	0	1	5731	2	0	next
176	Response	2	3410192	5597	2
178	Picture	c201	3424321	0	2	4532	3	0	next
178	Response	2	3428752	4431	1
180	Picture	b202	3443248	0	2	6665	3	0	next
180	Response	2	3449870	6622	2
182	Picture	b209	3461775	0	2	8131	3	0	next
182	Response	2	3469870	8095	1
184	Picture	a211	3484568	0	1	11863	2	0	next
184	Response	1	3496268	11700	1
186	Picture	a215	3511492	0	1	5998	2	0	next
186	Response	1	3517387	5895	1
188	Picture	a214	3530419	0	1	8797	2	0	next
188	Response	1	3539146	8727	1
190	Picture	a206	3551346	0	1	7730	3	0	next
190	Response	1	3558985	7639	1
192	Picture	a216	3573472	0	1	7064	2	0	next
192	Response	1	3580424	6952	1
194	Picture	b205	3594398	0	1	6265	2	0	next
194	Response	2	3600583	6185	1
196	Picture	c201	3611992	0	1	6131	3	0	next
196	Response	2	3618022	6030	1
198	Picture	c201	3631586	0	1	5064	3	0	next
198	Response	2	3636581	4995	1
200	Picture	b216	3648247	0	1	11329	2	0	next
200	Response	2	3659460	11213	1
203	Response	3	3827931	55326	2
205	Picture	b206	3838317	0	1	8930	2	0	next
205	Response	2	3847130	8813	1
207	Picture	c201	3859776	0	1	5065	2	0	next
207	Response	2	3864729	4953	1
209	Picture	b209	3878303	0	2	6265	3	0	next
209	Response	2	3884408	6105	1
211	Picture	b215	3898830	0	1	4931	3	0	next
211	Response	2	3903607	4777	1
213	Picture	b203	3916424	0	1	4932	2	0	next
213	Response	2	3921206	4782	1
215	Picture	c201	3933352	0	1	5331	2	0	next
215	Response	2	3938645	5293	2
217	Picture	a216	3952545	0	1	5598	2	0	next
217	Response	1	3958004	5459	2
219	Picture	a205	3969606	0	1	5332	2	0	next
219	Response	1	3974804	5198	1
221	Picture	c201	3989333	0	1	5065	2	0	next
221	Response	2	3994323	4990	1
223	Picture	a203	4008393	0	1	5332	2	0	next
223	Response	1	4013682	5289	1
225	Picture	c201	4028520	0	1	5065	2	0	next
225	Response	2	4033521	5001	1
227	Picture	c201	4047580	0	1	5065	2	0	next
227	Response	2	4052559	4979	2
229	Picture	b211	4067440	0	2	10530	3	0	next
229	Response	2	4077838	10398	1
231	Picture	b214	4091432	0	1	6931	2	0	next
231	Response	2	4098317	6885	1
233	Picture	b205	4110626	0	1	4398	2	0	next
233	Response	2	4114956	4330	2
235	Picture	c201	4129020	0	1	4132	2	0	next
235	Response	2	4133036	4016	1
237	Picture	b212	4146614	0	1	6531	2	0	next
237	Response	2	4153034	6420	1
239	Picture	b202	4165674	0	1	5865	2	0	next
239	Response	2	4171433	5759	2
241	Picture	c201	4186201	0	1	4531	3	0	next
241	Response	2	4190632	4431	2
243	Picture	a214	4202462	0	1	6131	2	0	next
243	Response	1	4208551	6089	2
245	Picture	b216	4223122	0	1	7864	2	0	next
245	Response	2	4230950	7828	2
247	Picture	c201	4244981	0	1	5198	2	0	next
247	Response	2	4250149	5168	2
249	Picture	a209	4263108	0	2	5332	3	0	next
249	Response	1	4268388	5280	2
251	Picture	b213	4279769	0	2	5998	4	0	next
251	Response	2	4285667	5898	2
253	Picture	a201	4298696	0	2	5732	3	0	next
253	Response	1	4304386	5690	2
255	Picture	a207	4318823	0	1	6398	2	0	next
255	Response	1	4325185	6362	2
257	Picture	a215	4340283	0	1	5331	2	0	next
257	Response	1	4345504	5221	2
259	Picture	a204	4356944	0	1	7997	2	0	next
259	Response	1	4364863	7919	2
261	Picture	b204	4379336	0	1	7998	2	0	next
261	Response	2	4387262	7926	1
263	Picture	b210	4401462	0	1	6531	3	0	next
263	Response	2	4407901	6439	1
265	Picture	c201	4419989	0	2	6265	3	0	next
265	Response	2	4426140	6151	1
267	Picture	b207	4438383	0	1	7198	2	0	next
267	Response	2	4445499	7116	1
269	Picture	c201	4459310	0	1	5464	3	0	next
269	Response	2	4464698	5388	2
271	Picture	a211	4478770	0	1	6531	2	0	next
271	Response	1	4485177	6407	1
273	Picture	c201	4498630	0	1	5331	3	0	next
273	Response	2	4503896	5266	2
275	Picture	b201	4516091	0	1	5598	2	0	next
275	Response	2	4521655	5564	2
277	Picture	c201	4536084	0	1	4932	2	0	next
277	Response	2	4540854	4770	2
279	Picture	a213	4555811	0	1	7064	2	0	next
279	Response	1	4562773	6962	1
281	Picture	a210	4577004	0	1	7997	2	0	next
281	Response	1	4584852	7848	1
283	Picture	c201	4597264	0	1	6131	2	0	next
283	Response	2	4603251	5987	1
285	Picture	c201	4615258	0	1	5331	2	0	next
285	Response	2	4620530	5272	2
287	Picture	a202	4633252	0	1	6264	2	0	next
287	Response	1	4639409	6157	1
289	Picture	a212	4654445	0	1	5864	2	0	next
289	Response	1	4660208	5763	1
291	Picture	c201	4673771	0	2	5599	3	0	next
291	Response	2	4679247	5476	1
293	Picture	b208	4692032	0	1	10796	3	0	next
293	Response	2	4702766	10734	1
295	Picture	a208	4716957	0	1	7064	3	0	next
295	Response	1	4723885	6928	1
297	Picture	c201	4735884	0	1	5731	3	0	next
297	Response	2	4741484	5600	1
299	Picture	a206	4756544	0	1	9463	3	0	next
299	Response	1	4765963	9419	1
302	Response	3	5436969	558732	1
305	Picture	b005	5467640	0	1	11330	2	0	next
305	Response	2	5478886	11246	1
307	Picture	b014	5497897	0	1	4931	3	0	next
307	Response	2	5502725	4828	1
309	Picture	a006	5519756	0	1	8397	2	0	next
309	Response	1	5528004	8248	1
311	Picture	b016	5547880	0	1	7464	2	0	next
311	Response	2	5555202	7322	1
313	Picture	a007	5575604	0	1	8264	2	0	next
313	Response	1	5583841	8237	1
315	Picture	c001	5603595	0	1	6797	3	0	next
315	Response	1	5610240	6645	1
317	Picture	c001	5628253	0	1	5465	2	0	next
317	Response	1	5633598	5345	1
319	Picture	a013	5651179	0	1	5998	2	0	next
319	Response	1	5657117	5938	1
321	Picture	c001	5676237	0	1	5332	2	0	next
321	Response	1	5681436	5199	1
323	Picture	c001	5700362	0	2	3999	3	0	next
323	Response	1	5704315	3953	1
325	Picture	c001	5722755	0	1	4399	2	0	next
325	Response	1	5727033	4278	2
327	Picture	b001	5747014	0	1	18527	2	0	next
327	Response	2	5765432	18418	1
329	Picture	b008	5785001	0	1	11463	2	0	next
329	Response	2	5796310	11309	1
331	Picture	c001	5814858	0	1	5331	2	0	next
331	Response	1	5820149	5291	1
333	Picture	c001	5839783	0	1	4798	2	0	next
333	Response	1	5844467	4684	1
335	Picture	b003	5864175	0	1	7330	3	0	next
335	Response	2	5871346	7171	1
337	Picture	b013	5891765	0	2	8664	3	0	next
337	Response	2	5900304	8539	2
339	Picture	c001	5917357	0	1	5331	3	0	next
339	Response	1	5922543	5186	1
341	Picture	b011	5940282	0	2	31857	3	0	next
341	Response	2	5971981	31699	1
343	Picture	a003	5991066	0	1	9330	2	0	next
343	Response	1	6000299	9233	1
345	Picture	b015	6018256	0	2	10264	3	0	next
345	Response	2	6028458	10202	1
347	Picture	b002	6047847	0	1	9463	2	0	next
347	Response	2	6057256	9409	2
349	Picture	b006	6073705	0	1	6264	2	0	next
349	Response	2	6079815	6110	1
351	Picture	a011	6098630	0	1	6531	2	0	next
351	Response	1	6105094	6464	1
353	Picture	c001	6123555	0	1	5198	2	0	next
353	Response	1	6128613	5058	1
355	Picture	a012	6148346	0	2	5199	3	0	next
355	Response	1	6153412	5066	1
357	Picture	c001	6171672	0	1	4399	2	0	next
357	Response	1	6175970	4298	2
359	Picture	b010	6192732	0	1	6797	3	0	next
359	Response	2	6199489	6757	1
361	Picture	a008	6218856	0	2	5065	3	0	next
361	Response	1	6223808	4952	1
363	Picture	a014	6243781	0	2	4932	3	0	next
363	Response	1	6248606	4825	2
365	Picture	b007	6265774	0	1	6265	2	0	next
365	Response	2	6271965	6191	1
367	Picture	c001	6292298	0	2	3466	3	0	next
367	Response	1	6295644	3346	1
369	Picture	a009	6312425	0	1	4932	2	0	next
369	Response	1	6317243	4818	1
371	Picture	c001	6335084	0	1	4799	2	0	next
371	Response	1	6339802	4718	1
373	Picture	a001	6359476	0	1	5332	2	0	next
373	Response	1	6364760	5284	2
375	Picture	c001	6382268	0	2	4932	3	0	next
375	Response	1	6387159	4891	2
377	Picture	a016	6404794	0	2	5332	3	0	next
377	Response	1	6410038	5244	1
379	Picture	c001	6427054	0	1	4665	2	0	next
379	Response	1	6431637	4583	2
381	Picture	c001	6451445	0	2	4266	3	0	next
381	Response	1	6455636	4191	1
383	Picture	a015	6474238	0	1	5065	2	0	next
383	Response	1	6479155	4917	1
385	Picture	b004	6499696	0	1	7731	2	0	next
385	Response	2	6507313	7617	1
387	Picture	a002	6525154	0	1	5598	2	0	next
387	Response	1	6530672	5518	1
389	Picture	c001	6548613	0	1	5465	2	0	next
389	Response	1	6554031	5418	1
391	Picture	a004	6573938	0	1	4665	2	0	next
391	Response	1	6578509	4571	2
393	Picture	a005	6597797	0	1	6264	2	0	next
393	Response	1	6603948	6151	1
395	Picture	a010	6622988	0	1	5332	2	0	next
395	Response	1	6628267	5279	1
397	Picture	b012	6647113	0	2	4266	3	0	next
397	Response	2	6651306	4193	1
399	Picture	b009	6669773	0	1	8663	3	0	next
399	Response	2	6678345	8572	1
402	Response	3	6926332	130468	1
404	Picture	c001	6936750	0	2	7331	3	0	next
404	Response	1	6943931	7181	1
406	Picture	c001	6955277	0	2	4266	3	0	next
406	Response	1	6959450	4173	1
408	Picture	c101	6971939	0	1	3732	2	0	next
408	Response	1	6975609	3670	1
410	Picture	b104	6988200	0	1	10396	3	0	next
410	Response	2	6998488	10288	1
412	Picture	a104	7011259	0	1	8664	2	0	next
412	Response	1	7019767	8508	1
414	Picture	c101	7031785	0	2	4665	4	0	next
414	Response	1	7036406	4621	1
416	Picture	c101	7048047	0	1	3998	2	0	next
416	Response	1	7051925	3878	1
418	Picture	a101	7063508	0	1	6265	2	0	next
418	Response	1	7069684	6176	1
420	Picture	b106	7081635	0	2	8931	3	0	next
420	Response	2	7090483	8848	1
422	Picture	c101	7102962	0	1	4798	2	0	next
422	Response	1	7107602	4640	1
424	Picture	c101	7119623	0	1	5731	2	0	next
424	Response	1	7125201	5578	2
426	Picture	b103	7138683	0	1	6798	2	0	next
426	Response	2	7145360	6677	1
428	Picture	c101	7156677	0	1	5465	2	0	next
428	Response	1	7162000	5323	1
430	Picture	c101	7173471	0	2	6265	3	0	next
430	Response	1	7179599	6128	1
432	Picture	b111	7192132	0	1	17194	2	0	next
432	Response	2	7209197	17065	1
434	Picture	b105	7220789	0	1	12129	2	0	next
434	Response	2	7232876	12087	1
436	Picture	b109	7245447	0	2	7331	3	0	next
436	Response	1	7252715	7268	1
438	Picture	c101	7266374	0	1	8663	3	0	next
438	Response	1	7274953	8579	2
440	Picture	a110	7289966	0	1	8130	3	0	next
440	Response	1	7297992	8026	2
442	Picture	a111	7311159	0	1	8664	2	0	next
442	Response	1	7319751	8592	2
444	Picture	a106	7332752	0	1	11063	2	0	next
444	Response	1	7343750	10998	1
446	Picture	c101	7357410	0	1	8797	2	0	next
446	Response	1	7366149	8739	1
448	Picture	b101	7380069	0	1	9197	2	0	next
448	Response	2	7389188	9119	1
450	Picture	b107	7401795	0	1	7598	2	0	next
450	Response	2	7409347	7552	1
452	Picture	a108	7421255	0	2	7998	3	0	next
452	Response	1	7429186	7931	1
454	Picture	b108	7442982	0	1	11596	2	0	next
454	Response	2	7454464	11482	2
456	Picture	b115	7466040	0	2	6398	4	0	next
456	Response	2	7472383	6343	2
458	Picture	c101	7487100	0	1	5065	2	0	next
458	Response	1	7492062	4962	2
460	Picture	c101	7503628	0	1	5065	2	0	next
460	Response	1	7508542	4914	1
462	Picture	c101	7521622	0	1	4132	2	0	next
462	Response	1	7525661	4039	1
464	Picture	b110	7538816	0	2	8397	4	0	next
464	Response	2	7547100	8284	1
466	Picture	c101	7559743	0	1	4798	2	0	next
466	Response	1	7564379	4636	1
468	Picture	a102	7577337	0	1	6931	2	0	next
468	Response	1	7584218	6881	1
470	Picture	a112	7595597	0	2	5199	3	0	next
470	Response	1	7600697	5100	1
472	Picture	b112	7613858	0	1	6131	2	0	next
472	Response	2	7619896	6038	1
474	Picture	c101	7634118	0	1	5331	3	0	next
474	Response	1	7639415	5297	1
476	Picture	a115	7651579	0	1	10130	2	0	next
476	Response	1	7661654	10075	1
478	Picture	a116	7674771	0	1	5598	2	0	next
478	Response	1	7680213	5442	1
480	Picture	a107	7691965	0	1	5465	2	0	next
480	Response	1	7697332	5367	1
482	Picture	b116	7711425	0	2	7864	4	0	next
482	Response	2	7719251	7826	1
484	Picture	a103	7733818	0	1	5865	2	0	next
484	Response	1	7739570	5752	1
486	Picture	a109	7753545	0	1	4798	2	0	next
486	Response	1	7758289	4744	1
488	Picture	c101	7772872	0	1	5464	3	0	next
488	Response	1	7778288	5416	2
490	Picture	a114	7791665	0	2	6531	4	0	next
490	Response	1	7798127	6462	1
492	Picture	a113	7810459	0	1	6131	3	0	next
492	Response	1	7816526	6067	1
494	Picture	b114	7829253	0	1	5598	2	0	next
494	Response	2	7834765	5512	1
496	Picture	c101	7849113	0	1	5065	2	0	next
496	Response	1	7854124	5011	1
498	Picture	b102	7867373	0	2	10530	3	0	next
498	Response	2	7877803	10430	1
500	Picture	b113	7889499	0	2	5465	3	0	next
500	Response	2	7894922	5423	1
502	Picture	a105	7907227	0	1	7197	3	0	next
502	Response	1	7914281	7054	1
505	Response	3	8094112	65192	1
507	Picture	b104	8104494	0	2	11197	3	0	next
507	Response	2	8115551	11057	1
509	Picture	a116	8127687	0	1	5864	3	0	next
509	Response	1	8133469	5782	2
511	Picture	b101	8147147	0	1	9463	3	0	next
511	Response	2	8156508	9361	1
513	Picture	c101	8169006	0	1	5865	2	0	next
513	Response	1	8174747	5741	1
515	Picture	c101	8188333	0	1	4532	2	0	next
515	Response	1	8192826	4493	2
517	Picture	a109	8207660	0	1	6398	2	0	next
517	Response	1	8213945	6285	1
519	Picture	a104	8227253	0	2	15729	3	0	next
519	Response	1	8242904	15651	1
521	Picture	c101	8258043	0	1	5598	3	0	next
521	Response	1	8263543	5500	1
523	Picture	a112	8275238	0	1	8397	2	0	next
523	Response	1	8283542	8304	1
525	Picture	c101	8296564	0	1	5198	2	0	next
525	Response	1	8301621	5057	1
527	Picture	c101	8313491	0	2	5599	3	0	next
527	Response	1	8319060	5569	1
529	Picture	a114	8332418	0	2	5998	4	0	next
529	Response	1	8338259	5841	1
531	Picture	b105	8352145	0	1	6265	2	0	next
531	Response	2	8358258	6113	1
533	Picture	b103	8370672	0	2	5599	3	0	next
533	Response	2	8376177	5505	1
535	Picture	a115	8388933	0	1	6398	2	0	next
535	Response	1	8395216	6283	1
537	Picture	c101	8407727	0	1	6264	2	0	next
537	Response	1	8413935	6208	1
539	Picture	c101	8425854	0	1	5731	3	0	next
539	Response	1	8431534	5680	1
541	Picture	a105	8446380	0	2	5599	3	0	next
541	Response	1	8451853	5473	1
543	Picture	a111	8465174	0	1	5065	2	0	next
543	Response	1	8470092	4918	1
545	Picture	c101	8483035	0	1	4798	2	0	next
545	Response	1	8487691	4656	1
547	Picture	a110	8502495	0	1	5332	2	0	next
547	Response	1	8507690	5195	1
549	Picture	a113	8521289	0	1	5065	2	0	next
549	Response	1	8526249	4960	1
551	Picture	c101	8539816	0	1	5465	2	0	next
551	Response	1	8545128	5312	1
553	Picture	b109	8556877	0	1	10930	2	0	next
553	Response	2	8567687	10810	1
555	Picture	b111	8579936	0	1	5865	2	0	next
555	Response	2	8585766	5830	1
557	Picture	b116	8599130	0	1	8130	2	0	next
557	Response	2	8607205	8075	1
559	Picture	c101	8621522	0	1	5332	2	0	next
559	Response	1	8626724	5202	1
561	Picture	b113	8640716	0	1	5465	2	0	next
561	Response	1	8646083	5367	1
563	Picture	a107	8660576	0	1	5731	2	0	next
563	Response	1	8666242	5666	1
565	Picture	c101	8678970	0	1	6398	2	0	next
565	Response	1	8685281	6311	1
567	Picture	a102	8699363	0	1	5731	2	0	next
567	Response	1	8704960	5597	1
569	Picture	a106	8717490	0	1	6665	2	0	next
569	Response	1	8723999	6509	1
571	Picture	b115	8737483	0	2	7731	3	0	next
571	Response	2	8745118	7635	1
573	Picture	b110	8760409	0	1	7464	2	0	next
573	Response	2	8767837	7428	1
575	Picture	b114	8779869	0	2	5199	3	0	next
575	Response	2	8784956	5087	1
577	Picture	b108	8798796	0	2	4665	4	0	next
577	Response	2	8803355	4559	1
579	Picture	b106	8815058	0	1	7597	2	0	next
579	Response	2	8822554	7496	1
581	Picture	b107	8837450	0	1	4932	2	0	next
581	Response	2	8842233	4783	1
583	Picture	b102	8856644	0	1	9863	2	0	next
583	Response	2	8866392	9748	1
585	Picture	c101	8879436	0	1	6131	3	0	next
585	Response	1	8885431	5995	1
587	Picture	c101	8898763	0	1	4399	2	0	next
587	Response	1	8903030	4267	1
589	Picture	a101	8916757	0	1	12263	2	0	next
589	Response	1	8928948	12191	2
591	Picture	c101	8941549	0	1	5598	2	0	next
591	Response	1	8947027	5478	2
593	Picture	b112	8960076	0	1	11463	2	0	next
593	Response	2	8971507	11431	1
595	Picture	c101	8984868	0	1	5198	2	0	next
595	Response	2	8989905	5037	1
597	Picture	a103	9003261	0	2	17195	3	0	next
597	Response	1	9020304	17043	1
599	Picture	a108	9033785	0	1	9197	2	0	next
599	Response	1	9042862	9077	2
601	Picture	c101	9057510	0	1	6265	2	0	next
601	Response	1	9063661	6151	2
