# Supplementary material for: The relationship between Chinese college students’ mate preferences and their parents’ education level
Source: Front Psychol. 2022 Nov 1;13:907315. doi: 10.3389/fpsyg.2022.907315 (PMC9664191; doi:10.3389/fpsyg.2022.907315)
Supplement: Supplementary file 2 [file Data_Sheet_1.ZIP › raw data/┴⌡∞┐╘¬/part1.log]

Scenario - For expli1
Logfile written - 2018/6/5 18:29:34

Trial	Event Type	Code	Time	TTime	Uncertainty	Duration	Uncertainty	ReqTime	ReqDur

1	Response	3	969552	969552	1
3	Picture	a015	980000	0	1	14463	42	0	next
3	Response	1	994462	14462	2
5	Picture	b001	1013834	0	171	9499	172	0	next
5	Response	2	1023168	9334	1
7	Picture	a006	1040666	0	2	9173	167	0	next
7	Response	1	1049838	9172	1
9	Picture	c001	1069834	0	171	12665	173	0	next
9	Response	2	1082434	12600	2
11	Picture	b012	1100833	0	1	8067	105	0	next
11	Response	2	1108899	8066	1
13	Picture	c001	1128834	0	167	6499	168	0	next
13	Response	2	1135267	6433	1
15	Picture	a014	1152333	0	1	6710	129	0	next
15	Response	1	1159042	6709	1
17	Picture	a013	1176334	0	167	5832	169	0	next
17	Response	1	1182039	5705	1
19	Picture	c001	1201999	0	2	8299	42	0	next
19	Response	2	1210297	8298	1
21	Picture	a004	1227667	0	171	12999	173	0	next
21	Response	1	1240553	12886	1
23	Picture	a009	1259166	0	2	5251	89	0	next
23	Response	1	1264416	5250	1
25	Picture	b014	1281834	0	171	9666	172	0	next
25	Response	2	1291420	9586	1
27	Picture	c001	1308666	0	2	9963	44	0	next
27	Response	2	1318628	9962	1
29	Picture	c001	1337167	0	171	5999	173	0	next
29	Response	2	1342996	5829	1
31	Picture	a012	1362666	0	2	6943	64	0	next
31	Response	1	1369608	6942	1
33	Picture	c001	1386334	0	171	6666	172	0	next
33	Response	2	1392840	6506	1
35	Picture	b015	1411666	0	2	7696	144	0	next
35	Response	2	1419362	7696	1
37	Picture	a008	1439334	0	171	15166	172	0	next
37	Response	1	1454317	14983	2
39	Picture	c001	1474833	0	1	6428	78	0	next
39	Response	2	1481260	6427	1
41	Picture	c001	1500501	0	170	6499	171	0	next
41	Response	2	1506916	6415	1
43	Picture	b008	1525833	0	2	7368	139	0	next
43	Response	2	1533200	7367	1
45	Picture	b002	1549834	0	171	7832	173	0	next
45	Response	2	1557538	7704	2
47	Picture	a016	1574500	0	1	7830	176	0	next
47	Response	1	1582329	7829	1
49	Picture	b009	1599001	0	170	8499	171	0	next
49	Response	2	1607386	8385	1
51	Picture	a007	1628000	0	1	10633	39	0	next
51	Response	1	1638632	10632	2
53	Picture	a001	1658501	0	170	12332	171	0	next
53	Response	1	1670808	12307	1
55	Picture	c001	1690333	0	2	7748	92	0	next
55	Response	2	1698080	7747	1
57	Picture	c001	1717334	0	171	6666	172	0	next
57	Response	2	1723825	6491	1
59	Picture	c001	1742167	0	1	6836	169	0	next
59	Response	2	1749002	6835	1
61	Picture	b004	1766834	0	171	11332	173	0	next
61	Response	2	1778097	11263	1
63	Picture	c001	1798167	0	1	5526	144	0	next
63	Response	2	1803692	5525	1
65	Picture	a005	1820334	0	170	7166	171	0	next
65	Response	1	1827404	7070	1
67	Picture	c001	1845667	0	1	6333	2	0	next
67	Response	2	1851833	6166	2
69	Picture	a010	1869333	0	2	8333	4	0	next
69	Response	1	1877581	8248	1
71	Picture	b013	1896166	0	2	8715	126	0	next
71	Response	2	1904880	8714	1
73	Picture	a002	1924834	0	170	7499	172	0	next
73	Response	1	1932241	7407	2
75	Picture	b003	1952833	0	2	6916	92	0	next
75	Response	2	1959748	6915	1
77	Picture	b006	1976834	0	172	9999	174	0	next
77	Response	2	1986749	9915	2
79	Picture	a011	2005333	0	2	10752	88	0	next
79	Response	1	2016084	10751	2
81	Picture	b011	2034501	0	172	10665	174	0	next
81	Response	2	2044996	10495	2
83	Picture	c001	2063000	0	1	7027	145	0	next
83	Response	2	2070027	7027	1
85	Picture	b005	2089334	0	170	6666	171	0	next
85	Response	2	2095920	6586	2
87	Picture	c001	2113167	0	1	6376	129	0	next
87	Response	2	2119542	6375	1
89	Picture	b007	2139501	0	170	9332	172	0	next
89	Response	2	2148755	9254	1
91	Picture	b016	2165833	0	2	9532	142	0	next
91	Response	2	2175364	9531	1
93	Picture	c001	2193334	0	171	7166	172	0	next
93	Response	2	2200422	7088	1
95	Picture	b010	2219833	0	2	6008	166	0	next
95	Response	2	2225840	6007	1
97	Picture	a003	2245667	0	172	7500	173	0	next
97	Response	1	2252991	7324	1
100	Response	3	2444836	73836	1
102	Picture	c001	2455001	0	172	6332	174	0	next
102	Response	2	2461198	6197	2
104	Picture	c001	2474333	0	2	5047	127	0	next
104	Response	2	2479379	5046	1
106	Picture	c201	2491834	0	170	5499	172	0	next
106	Response	2	2497290	5456	1
108	Picture	b205	2512500	0	2	11314	192	0	next
108	Response	2	2523813	11313	1
110	Picture	c201	2538334	0	171	5666	173	0	next
110	Response	2	2543909	5575	2
112	Picture	b211	2558167	0	1	6763	76	0	next
112	Response	2	2564929	6762	1
114	Picture	c201	2577501	0	171	5499	172	0	next
114	Response	2	2582810	5309	1
116	Picture	c201	2597000	0	2	4000	4	0	next
116	Response	2	2600869	3869	1
118	Picture	b208	2614001	0	172	6999	174	0	next
118	Response	2	2620963	6962	1
120	Picture	c201	2635667	0	1	5928	78	0	next
120	Response	2	2641594	5927	2
122	Picture	a211	2653668	0	170	7499	171	0	next
122	Response	1	2661030	7362	2
124	Picture	b209	2672667	0	1	9474	32	0	next
124	Response	2	2682140	9473	2
126	Picture	a205	2696500	0	2	8167	3	0	next
126	Response	1	2704509	8009	1
128	Picture	a216	2718500	0	2	5863	144	0	next
128	Response	1	2724362	5862	1
130	Picture	a202	2737168	0	171	5665	173	0	next
130	Response	1	2742722	5554	1
132	Picture	c201	2757167	0	1	5710	129	0	next
132	Response	2	2762876	5709	2
134	Picture	a209	2776834	0	172	7000	173	0	next
134	Response	1	2783656	6822	1
136	Picture	b214	2796500	0	2	10956	52	0	next
136	Response	2	2807455	10955	1
138	Picture	c201	2818668	0	170	7332	172	0	next
138	Response	2	2825815	7147	1
140	Picture	b204	2838667	0	2	7481	192	0	next
140	Response	2	2846147	7480	2
142	Picture	b207	2861001	0	171	7832	173	0	next
142	Response	2	2868725	7724	1
144	Picture	a212	2882167	0	1	6382	124	0	next
144	Response	1	2888549	6382	1
146	Picture	a214	2899834	0	171	9166	173	0	next
146	Response	1	2908819	8985	1
148	Picture	c201	2923667	0	1	5725	114	0	next
148	Response	2	2929391	5724	1
150	Picture	a208	2940668	0	171	7499	172	0	next
150	Response	1	2948018	7350	1
152	Picture	b210	2962000	0	2	6889	120	0	next
152	Response	2	2968888	6888	1
154	Picture	a213	2983501	0	171	6999	173	0	next
154	Response	1	2990447	6946	1
156	Picture	c201	3004667	0	2	6054	119	0	next
156	Response	2	3010721	6054	1
158	Picture	b201	3022834	0	171	14666	173	0	next
158	Response	2	3037362	14528	1
160	Picture	c201	3048834	0	1	6142	30	0	next
160	Response	2	3054975	6141	1
162	Picture	a215	3069335	0	172	10832	173	0	next
162	Response	1	3080063	10728	2
164	Picture	c201	3094167	0	1	6201	138	0	next
164	Response	2	3100367	6200	1
166	Picture	a210	3112668	0	170	19499	171	0	next
166	Response	1	3132095	19427	1
168	Picture	b202	3147167	0	2	17523	151	0	next
168	Response	2	3164689	17522	2
170	Picture	a207	3177501	0	171	7499	173	0	next
170	Response	1	3184904	7403	1
172	Picture	a201	3199167	0	2	9062	112	0	next
172	Response	1	3208228	9061	1
174	Picture	b212	3221335	0	170	7665	172	0	next
174	Response	2	3228832	7497	2
176	Picture	c201	3242667	0	2	6557	117	0	next
176	Response	2	3249223	6556	2
178	Picture	b213	3260835	0	169	10499	170	0	next
178	Response	2	3271201	10366	2
180	Picture	c201	3285167	0	2	6669	171	0	next
180	Response	2	3291835	6668	1
182	Picture	c201	3306501	0	171	4499	173	0	next
182	Response	2	3310972	4471	2
184	Picture	b216	3325167	0	2	8800	40	0	next
184	Response	2	3333966	8799	1
186	Picture	b215	3346501	0	171	5666	172	0	next
186	Response	2	3352056	5555	1
188	Picture	b206	3364334	0	1	16789	50	0	next
188	Response	2	3381122	16788	1
190	Picture	a204	3392335	0	171	13165	173	0	next
190	Response	1	3405434	13099	1
192	Picture	c201	3417501	0	1	5966	39	0	next
192	Response	2	3423466	5965	2
194	Picture	c201	3435335	0	170	5499	171	0	next
194	Response	2	3440689	5354	2
196	Picture	a203	3453834	0	1	5833	3	0	next
196	Response	1	3459497	5663	1
198	Picture	b203	3472835	0	170	6666	171	0	next
198	Response	2	3479322	6487	1
200	Picture	a206	3493001	0	1	7166	3	0	next
200	Response	1	3499986	6985	2
203	Response	3	3641086	28585	2
205	Picture	b213	3651501	0	1	8999	172	0	next
205	Response	2	3660499	8998	1
207	Picture	a202	3671668	0	170	6166	171	0	next
207	Response	1	3677690	6022	1
209	Picture	b214	3692167	0	2	11901	106	0	next
209	Response	2	3704067	11900	1
211	Picture	c201	3716002	0	171	6165	173	0	next
211	Response	2	3721978	5976	1
213	Picture	b212	3735501	0	1	5166	173	0	next
213	Response	2	3740666	5165	1
215	Picture	a210	3752835	0	171	4999	172	0	next
215	Response	1	3757679	4844	1
217	Picture	b206	3771834	0	2	7043	130	0	next
217	Response	2	3778875	7041	2
219	Picture	c201	3791335	0	171	7332	173	0	next
219	Response	2	3798549	7214	1
221	Picture	b216	3810001	0	1	7148	191	0	next
221	Response	2	3817148	7147	1
223	Picture	c201	3828836	0	171	4665	172	0	next
223	Response	2	3833384	4548	1
225	Picture	c201	3845667	0	2	4071	103	0	next
225	Response	2	3849737	4070	1
227	Picture	b201	3864835	0	171	9332	173	0	next
227	Response	2	3874135	9300	2
229	Picture	b210	3885668	0	1	6108	64	0	next
229	Response	2	3891775	6107	1
231	Picture	b215	3906502	0	170	6332	171	0	next
231	Response	2	3912675	6173	1
233	Picture	b211	3924168	0	1	8064	108	0	next
233	Response	2	3932231	8063	1
235	Picture	b205	3945668	0	171	6833	172	0	next
235	Response	2	3952353	6685	2
237	Picture	c201	3965001	0	1	5952	54	0	next
237	Response	2	3970952	5951	1
239	Picture	c201	3984002	0	170	4832	171	0	next
239	Response	2	3988803	4801	1
241	Picture	a205	4003334	0	2	9092	82	0	next
241	Response	1	4012424	9090	2
243	Picture	a208	4024834	0	2	6833	4	0	next
243	Response	1	4031561	6727	2
245	Picture	a204	4046834	0	2	7966	41	0	next
245	Response	1	4054799	7965	1
247	Picture	a207	4069835	0	172	5666	173	0	next
247	Response	1	4075406	5571	1
249	Picture	a216	4088001	0	1	5437	69	0	next
249	Response	1	4093437	5436	1
251	Picture	b207	4104835	0	171	8666	172	0	next
251	Response	2	4113382	8547	1
253	Picture	a209	4125168	0	1	5888	117	0	next
253	Response	1	4131055	5887	1
255	Picture	a203	4144002	0	170	6499	171	0	next
255	Response	1	4150430	6428	1
257	Picture	a201	4162668	0	1	6756	84	0	next
257	Response	1	4169423	6755	1
259	Picture	a215	4184168	0	170	6499	172	0	next
259	Response	1	4190505	6337	2
261	Picture	c201	4205334	0	2	7871	136	0	next
261	Response	2	4213204	7870	1
263	Picture	b202	4226668	0	172	8499	174	0	next
263	Response	2	4235034	8366	1
265	Picture	a213	4249001	0	1	6876	130	0	next
265	Response	1	4255876	6875	1
267	Picture	c201	4267835	0	170	5999	172	0	next
267	Response	2	4273732	5897	1
269	Picture	c201	4286001	0	1	5194	145	0	next
269	Response	2	4291194	5193	2
271	Picture	a206	4303835	0	171	9166	172	0	next
271	Response	1	4312814	8979	2
273	Picture	c201	4327834	0	2	7053	121	0	next
273	Response	2	4334886	7052	1
275	Picture	b208	4347668	0	171	9499	173	0	next
275	Response	2	4357043	9375	1
277	Picture	b203	4369668	0	1	5258	81	0	next
277	Response	2	4374925	5257	1
279	Picture	c201	4386335	0	171	14332	173	0	next
279	Response	2	4400642	14307	1
281	Picture	a214	4415001	0	1	5794	45	0	next
281	Response	1	4420794	5793	1
283	Picture	a211	4432835	0	171	5666	172	0	next
283	Response	1	4438408	5573	2
285	Picture	a212	4453334	0	2	8101	73	0	next
285	Response	1	4461434	8100	1
287	Picture	b204	4473502	0	171	12499	172	0	next
287	Response	2	4485867	12365	1
289	Picture	c201	4498501	0	1	13770	69	0	next
289	Response	2	4512270	13769	1
291	Picture	b209	4525668	0	172	22166	174	0	next
291	Response	2	4547797	22129	1
293	Picture	c201	4562501	0	2	6677	163	0	next
293	Response	2	4569177	6676	1
295	Picture	c201	4582668	0	172	4333	173	0	next
295	Response	2	4586815	4147	1
297	Picture	c201	4600834	0	2	4280	60	0	next
297	Response	2	4605113	4279	2
299	Picture	c201	4619835	0	171	4333	172	0	next
299	Response	2	4623979	4144	1
302	Response	3	5025345	288010	1
305	Picture	b011	5055669	0	171	15665	173	0	next
305	Response	2	5071168	15499	1
307	Picture	b001	5088501	0	2	5932	75	0	next
307	Response	2	5094432	5931	1
309	Picture	c001	5110669	0	170	5499	171	0	next
309	Response	2	5116109	5440	1
311	Picture	c001	5135835	0	1	7454	53	0	next
311	Response	1	5143288	7453	1
313	Picture	c001	5160502	0	171	4332	173	0	next
313	Response	1	5164666	4164	1
315	Picture	b006	5182668	0	1	9089	83	0	next
315	Response	2	5191756	9088	1
317	Picture	b010	5210169	0	170	7999	171	0	next
317	Response	2	5218015	7846	1
319	Picture	b016	5236501	0	2	6424	83	0	next
319	Response	2	5242924	6423	1
321	Picture	a014	5263002	0	171	6999	173	0	next
321	Response	1	5269896	6894	1
323	Picture	a016	5290335	0	1	6057	115	0	next
323	Response	1	5296391	6056	1
325	Picture	c001	5314002	0	171	10166	172	0	next
325	Response	1	5324027	10025	1
327	Picture	c001	5342002	0	1	5361	144	0	next
327	Response	1	5347362	5360	1
329	Picture	c001	5364002	0	170	4166	171	0	next
329	Response	1	5368058	4056	2
331	Picture	c001	5388668	0	2	4782	57	0	next
331	Response	1	5393449	4781	1
333	Picture	a002	5412336	0	170	6499	171	0	next
333	Response	1	5418715	6379	2
335	Picture	b009	5437502	0	1	6814	191	0	next
335	Response	2	5444315	6813	1
337	Picture	a015	5462002	0	171	8666	172	0	next
337	Response	1	5470506	8504	1
339	Picture	a003	5490502	0	1	6137	202	0	next
339	Response	1	5496638	6136	2
341	Picture	a009	5513336	0	171	5665	173	0	next
341	Response	1	5518915	5579	2
343	Picture	c001	5537668	0	2	7667	3	0	next
343	Response	1	5545198	7530	2
345	Picture	c001	5561835	0	1	5500	2	0	next
345	Response	1	5567175	5340	2
347	Picture	a008	5586668	0	2	9363	144	0	next
347	Response	1	5596030	9362	1
349	Picture	a004	5615669	0	170	6499	171	0	next
349	Response	1	5622015	6346	1
351	Picture	a012	5641668	0	2	6062	112	0	next
351	Response	1	5647729	6061	1
353	Picture	b004	5665169	0	172	17332	174	0	next
353	Response	2	5682385	17216	1
355	Picture	b013	5701835	0	1	9257	82	0	next
355	Response	2	5711091	9256	1
357	Picture	a005	5728836	0	170	6999	171	0	next
357	Response	1	5735729	6893	2
359	Picture	c001	5755668	0	2	7963	44	0	next
359	Response	2	5763630	7962	1
361	Picture	a011	5783669	0	171	6499	173	0	next
361	Response	1	5790028	6359	1
363	Picture	c001	5810668	0	2	5463	44	0	next
363	Response	1	5816130	5462	2
365	Picture	c001	5835002	0	171	6666	173	0	next
365	Response	1	5841548	6546	1
367	Picture	a013	5862002	0	1	6012	160	0	next
367	Response	1	5868013	6011	1
369	Picture	c001	5885669	0	170	5999	172	0	next
369	Response	1	5891519	5850	2
371	Picture	a001	5911168	0	2	5654	186	0	next
371	Response	1	5916821	5653	1
373	Picture	a006	5935502	0	171	4999	173	0	next
373	Response	1	5940445	4943	1
375	Picture	b012	5959335	0	1	6229	110	0	next
375	Response	2	5965563	6228	2
377	Picture	b015	5984669	0	172	8166	173	0	next
377	Response	2	5992773	8104	1
379	Picture	b014	6012335	0	1	8873	133	0	next
379	Response	2	6021207	8872	1
381	Picture	c001	6040836	0	171	6499	172	0	next
381	Response	1	6047164	6328	1
383	Picture	a010	6064668	0	2	14106	68	0	next
383	Response	1	6078773	14105	1
385	Picture	c001	6098669	0	171	5833	172	0	next
385	Response	1	6104431	5762	1
387	Picture	b005	6122168	0	2	6393	114	0	next
387	Response	2	6128560	6392	2
389	Picture	a007	6147003	0	170	5832	171	0	next
389	Response	1	6152661	5658	1
391	Picture	b008	6171335	0	2	8178	162	0	next
391	Response	2	6179512	8177	2
393	Picture	b002	6196503	0	167	5832	168	0	next
393	Response	2	6202297	5794	2
395	Picture	b007	6220335	0	2	10546	129	0	next
395	Response	2	6230880	10545	1
397	Picture	b003	6250003	0	170	5999	171	0	next
397	Response	2	6255817	5814	1
399	Picture	c001	6275169	0	1	6960	45	0	next
399	Response	1	6282128	6959	1
402	Response	3	6547457	146454	1
404	Picture	c001	6557835	0	2	8102	72	0	next
404	Response	1	6565936	8101	1
406	Picture	c001	6578003	0	171	4666	172	0	next
406	Response	1	6582496	4493	2
408	Picture	a112	6595502	0	1	6519	153	0	next
408	Response	1	6602021	6519	1
410	Picture	b111	6614336	0	171	6332	173	0	next
410	Response	2	6620586	6250	2
412	Picture	c101	6633502	0	1	6069	101	0	next
412	Response	1	6639570	6068	1
414	Picture	a104	6650836	0	172	6832	174	0	next
414	Response	1	6657511	6675	1
416	Picture	b101	6671669	0	1	7666	3	0	next
416	Response	2	6679278	7609	1
418	Picture	a102	6693669	0	171	6166	173	0	next
418	Response	1	6699759	6090	1
420	Picture	c101	6711502	0	1	6048	125	0	next
420	Response	1	6717549	6047	1
422	Picture	c101	6730503	0	171	6165	173	0	next
422	Response	1	6736564	6061	1
424	Picture	b108	6749169	0	1	6499	172	0	next
424	Response	2	6755667	6498	1
426	Picture	a108	6769169	0	171	9999	173	0	next
426	Response	1	6779109	9940	1
428	Picture	c101	6793502	0	1	13667	2	0	next
428	Response	1	6807092	13590	1
430	Picture	b103	6818503	0	172	6666	173	0	next
430	Response	2	6825062	6559	1
432	Picture	c101	6836502	0	1	11644	195	0	next
432	Response	1	6848146	11644	1
434	Picture	a103	6859503	0	171	6499	172	0	next
434	Response	1	6865936	6433	1
436	Picture	b110	6877835	0	2	8703	137	0	next
436	Response	2	6886537	8702	1
438	Picture	b116	6898836	0	171	10499	173	0	next
438	Response	2	6909259	10423	1
440	Picture	c101	6921336	0	1	8499	3	0	next
440	Response	1	6929681	8345	1
442	Picture	c101	6942670	0	170	5332	171	0	next
442	Response	1	6947948	5278	1
444	Picture	a101	6961002	0	1	9638	36	0	next
444	Response	1	6970639	9637	2
446	Picture	b113	6982670	0	170	13165	172	0	next
446	Response	2	6995696	13026	1
448	Picture	b107	7010169	0	1	16333	2	0	next
448	Response	2	7026402	16233	1
450	Picture	c101	7040837	0	170	12332	171	0	next
450	Response	1	7053044	12207	1
452	Picture	b115	7068002	0	2	10167	3	0	next
452	Response	2	7078040	10038	1
454	Picture	a105	7090503	0	170	8166	171	0	next
454	Response	1	7098643	8140	1
456	Picture	b102	7112335	0	2	10317	190	0	next
456	Response	2	7122651	10316	1
458	Picture	c101	7134170	0	170	9165	172	0	next
458	Response	1	7143221	9051	1
460	Picture	a111	7155002	0	2	8310	198	0	next
460	Response	1	7163312	8310	1
462	Picture	c101	7177003	0	171	6332	173	0	next
462	Response	1	7183167	6164	1
464	Picture	c101	7198335	0	2	5734	107	0	next
464	Response	1	7204068	5733	1
466	Picture	c101	7216002	0	2	21833	4	0	next
466	Response	1	7237674	21672	1
468	Picture	b112	7250002	0	2	14222	118	0	next
468	Response	2	7264223	14221	1
470	Picture	c101	7278003	0	171	7999	172	0	next
470	Response	1	7285865	7862	1
472	Picture	a107	7299336	0	1	10718	121	0	next
472	Response	1	7310053	10717	1
474	Picture	c101	7323003	0	171	35166	172	0	next
474	Response	1	7358133	35130	1
476	Picture	a115	7370169	0	1	16490	184	0	next
476	Response	1	7386658	16489	1
478	Picture	c101	7401670	0	171	9499	172	0	next
478	Response	1	7411144	9474	1
480	Picture	a116	7423502	0	2	6779	61	0	next
480	Response	1	7430280	6778	1
482	Picture	b109	7444503	0	171	11166	172	0	next
482	Response	2	7455545	11042	1
484	Picture	a109	7467836	0	1	9444	61	0	next
484	Response	1	7477279	9443	1
486	Picture	b106	7492003	0	171	18499	173	0	next
486	Response	2	7510350	18347	2
488	Picture	b114	7522669	0	1	23059	115	0	next
488	Response	2	7545727	23058	1
490	Picture	c101	7560503	0	171	6666	172	0	next
490	Response	1	7567135	6632	1
492	Picture	a110	7579836	0	1	5657	181	0	next
492	Response	1	7585492	5656	1
494	Picture	b104	7599836	0	171	17166	173	0	next
494	Response	2	7616885	17049	1
496	Picture	a106	7629669	0	1	14962	44	0	next
496	Response	1	7644630	14961	1
498	Picture	b105	7659002	0	2	15000	4	0	next
498	Response	2	7673868	14866	1
500	Picture	a114	7687002	0	2	6124	50	0	next
500	Response	1	7693125	6123	2
502	Picture	a113	7707670	0	170	10332	172	0	next
502	Response	1	7717819	10149	1
505	Response	3	7865494	31991	2
507	Picture	b107	7875670	0	171	6999	172	0	next
507	Response	2	7882593	6923	2
509	Picture	c101	7895169	0	2	7167	3	0	next
509	Response	1	7902203	7034	1
511	Picture	a114	7913836	0	1	8667	2	0	next
511	Response	1	7922324	8488	1
513	Picture	a104	7937669	0	2	5667	3	0	next
513	Response	1	7943223	5554	2
515	Picture	a109	7956504	0	167	5832	168	0	next
515	Response	1	7962205	5701	1
517	Picture	b109	7977169	0	2	14097	78	0	next
517	Response	2	7991265	14096	1
519	Picture	b116	8002337	0	170	7165	172	0	next
519	Response	2	8009472	7135	1
521	Picture	b112	8021003	0	1	5659	181	0	next
521	Response	2	8026661	5658	1
523	Picture	c101	8039337	0	170	5499	171	0	next
523	Response	1	8044656	5319	1
525	Picture	b113	8060003	0	1	6507	165	0	next
525	Response	2	8066509	6506	1
527	Picture	c101	8077670	0	170	7999	172	0	next
527	Response	1	8085640	7970	1
529	Picture	a105	8100003	0	1	7673	167	0	next
529	Response	1	8107675	7672	1
531	Picture	c101	8121837	0	171	13999	172	0	next
531	Response	1	8135720	13883	1
533	Picture	c101	8148169	0	2	6268	74	0	next
533	Response	1	8154436	6267	1
535	Picture	a103	8166003	0	1	7666	3	0	next
535	Response	1	8173599	7596	1
537	Picture	a116	8189002	0	2	5943	64	0	next
537	Response	1	8194944	5942	2
539	Picture	b115	8207170	0	172	13332	174	0	next
539	Response	2	8220443	13273	2
541	Picture	a112	8232336	0	2	15075	98	0	next
541	Response	1	8247410	15074	1
543	Picture	a111	8260503	0	172	5999	174	0	next
543	Response	1	8266454	5951	1
545	Picture	c101	8277836	0	1	6316	190	0	next
545	Response	1	8284151	6315	1
547	Picture	b110	8296504	0	167	6165	169	0	next
547	Response	2	8302595	6091	1
549	Picture	b114	8316336	0	1	5869	137	0	next
549	Response	2	8322204	5868	1
551	Picture	c101	8336337	0	171	6499	172	0	next
551	Response	1	8342651	6314	1
553	Picture	b111	8354669	0	2	6844	164	0	next
553	Response	2	8361512	6843	1
555	Picture	c101	8374337	0	172	9666	173	0	next
555	Response	1	8383962	9625	1
557	Picture	c101	8397836	0	1	5257	82	0	next
557	Response	1	8403092	5256	1
559	Picture	b108	8416504	0	167	7332	168	0	next
559	Response	2	8423744	7240	1
561	Picture	a110	8437336	0	2	8140	33	0	next
561	Response	1	8445475	8139	2
563	Picture	c101	8459003	0	171	6666	173	0	next
563	Response	1	8465593	6590	2
565	Picture	a106	8478003	0	1	7261	78	0	next
565	Response	1	8485263	7260	1
567	Picture	a107	8499837	0	170	6666	171	0	next
567	Response	1	8506427	6590	1
569	Picture	c101	8518336	0	2	5640	34	0	next
569	Response	1	8523975	5639	1
571	Picture	c101	8537004	0	170	7332	171	0	next
571	Response	1	8544272	7268	1
573	Picture	b102	8558670	0	1	5992	179	0	next
573	Response	2	8564661	5991	1
575	Picture	b103	8578670	0	172	4666	174	0	next
575	Response	2	8583222	4552	2
577	Picture	c101	8595836	0	2	7088	85	0	next
577	Response	1	8602923	7087	1
579	Picture	b105	8617004	0	170	7332	171	0	next
579	Response	2	8624147	7143	1
581	Picture	c101	8637503	0	1	12861	145	0	next
581	Response	1	8650363	12860	1
583	Picture	a108	8661837	0	171	16166	172	0	next
583	Response	1	8677926	16089	1
585	Picture	b104	8692336	0	2	11150	190	0	next
585	Response	2	8703484	11148	1
587	Picture	c101	8716170	0	171	9666	173	0	next
587	Response	1	8725755	9585	2
589	Picture	c101	8739336	0	2	4775	65	0	next
589	Response	1	8744110	4774	1
591	Picture	a101	8757837	0	170	12332	172	0	next
591	Response	1	8770087	12250	1
593	Picture	a115	8785003	0	1	11871	135	0	next
593	Response	1	8796873	11870	1
595	Picture	b106	8809504	0	171	6332	173	0	next
595	Response	2	8815646	6142	1
597	Picture	b101	8827336	0	2	6190	150	0	next
597	Response	2	8833525	6189	1
599	Picture	a102	8845670	0	171	6333	172	0	next
599	Response	1	8851941	6271	1
601	Picture	a113	8866503	0	2	6512	161	0	next
601	Response	1	8873014	6511	2
