# Supplementary material for: The relationship between Chinese college students’ mate preferences and their parents’ education level
Source: Front Psychol. 2022 Nov 1;13:907315. doi: 10.3389/fpsyg.2022.907315 (PMC9664191; doi:10.3389/fpsyg.2022.907315)
Supplement: Supplementary file 2 [file Data_Sheet_1.ZIP › raw data/┴⌡╤Γ│╪/part1.log]

Scenario - For expli1
Logfile written - 2018/9/14 15:02:21

Trial	Event Type	Code	Time	TTime	Uncertainty	Duration	Uncertainty	ReqTime	ReqDur

1	Response	3	613201	613201	1
4	Picture	c001	643996	0	1	18194	142	0	next
4	Response	1	662190	18194	1
6	Picture	c001	679663	0	167	6666	168	0	next
6	Response	1	686192	6529	1
8	Picture	a014	706162	0	2	11072	98	0	next
8	Response	1	717233	11071	1
10	Picture	b002	736163	0	174	7666	175	0	next
10	Response	2	743681	7518	2
12	Picture	a009	761162	0	1	5273	71	0	next
12	Response	1	766434	5272	1
14	Picture	a011	783663	0	175	5999	176	0	next
14	Response	1	789629	5966	2
16	Picture	c001	806662	0	1	5717	118	0	next
16	Response	1	812379	5717	1
18	Picture	b006	831829	0	175	5832	177	0	next
18	Response	2	837543	5714	1
20	Picture	c001	858162	0	1	6543	125	0	next
20	Response	1	864704	6542	1
22	Picture	c001	882162	0	175	4499	177	0	next
22	Response	1	886559	4397	1
24	Picture	b011	905495	0	1	6619	57	0	next
24	Response	2	912113	6618	1
26	Picture	b016	928495	0	173	7666	174	0	next
26	Response	2	935963	7468	1
28	Picture	b001	952994	0	2	7656	182	0	next
28	Response	2	960649	7655	1
30	Picture	c001	980828	0	176	5999	178	0	next
30	Response	1	986707	5879	1
32	Picture	b010	1004161	0	1	7355	155	0	next
32	Response	2	1011515	7354	1
34	Picture	a012	1029828	0	175	7166	176	0	next
34	Response	1	1036860	7032	1
36	Picture	b014	1053661	0	1	7886	123	0	next
36	Response	2	1061546	7885	1
38	Picture	a008	1078661	0	177	5832	179	0	next
38	Response	1	1084443	5782	1
40	Picture	c001	1103827	0	1	4916	95	0	next
40	Response	1	1108742	4915	1
42	Picture	b005	1127994	0	175	7499	177	0	next
42	Response	2	1135309	7315	1
44	Picture	a006	1152660	0	1	8618	57	0	next
44	Response	1	1161278	8618	1
46	Picture	b013	1177827	0	175	5999	177	0	next
46	Response	2	1183787	5960	1
48	Picture	b004	1203160	0	1	5522	155	0	next
48	Response	2	1208681	5521	2
50	Picture	a016	1226494	0	174	5999	175	0	next
50	Response	1	1232389	5895	1
52	Picture	c001	1251826	0	2	4149	188	0	next
52	Response	1	1255974	4148	1
54	Picture	b003	1276160	0	175	6666	176	0	next
54	Response	2	1282720	6560	2
56	Picture	c001	1302326	0	1	4840	169	0	next
56	Response	1	1307165	4839	1
58	Picture	a003	1327160	0	175	7499	176	0	next
58	Response	1	1334574	7414	2
60	Picture	b012	1352826	0	1	6499	177	0	next
60	Response	2	1359324	6498	2
62	Picture	a002	1378993	0	167	5499	168	0	next
62	Response	1	1384397	5404	1
64	Picture	c001	1402159	0	1	5345	164	0	next
64	Response	1	1407503	5344	2
66	Picture	a010	1426159	0	175	7666	177	0	next
66	Response	2	1433712	7553	2
68	Picture	b007	1452825	0	2	5245	92	0	next
68	Response	2	1458069	5244	2
70	Picture	b015	1474659	0	175	5499	177	0	next
70	Response	2	1480015	5356	1
72	Picture	c001	1499992	0	1	5038	137	0	next
72	Response	1	1505029	5037	1
74	Picture	c001	1522992	0	176	4999	178	0	next
74	Response	1	1527868	4876	1
76	Picture	a007	1544825	0	1	7316	194	0	next
76	Response	1	1552140	7315	1
78	Picture	c001	1569659	0	176	4832	178	0	next
78	Response	1	1574414	4755	1
80	Picture	c001	1593825	0	1	4028	149	0	next
80	Response	1	1597852	4027	1
82	Picture	a015	1617325	0	179	7166	180	0	next
82	Response	1	1624449	7124	1
84	Picture	c001	1643658	0	1	3988	188	0	next
84	Response	1	1647645	3987	1
86	Picture	a013	1663992	0	167	7499	168	0	next
86	Response	1	1671347	7355	2
88	Picture	a004	1690491	0	1	5783	52	0	next
88	Response	1	1696273	5782	1
90	Picture	c001	1713325	0	167	4665	169	0	next
90	Response	1	1717827	4502	1
92	Picture	a001	1738324	0	1	5893	117	0	next
92	Response	1	1744215	5891	2
94	Picture	a005	1760491	0	175	5832	177	0	next
94	Response	1	1766190	5699	2
96	Picture	b009	1783990	0	2	5788	58	0	next
96	Response	1	1789777	5787	1
98	Picture	b008	1809491	0	173	6999	174	0	next
98	Response	2	1816343	6852	2
101	Response	3	2012393	76903	1
103	Picture	c001	2022490	0	174	4665	176	0	next
103	Response	1	2027090	4600	1
105	Picture	c001	2041322	0	2	4112	58	0	next
105	Response	1	2045433	4111	1
107	Picture	b101	2059656	0	175	8833	176	0	next
107	Response	2	2068332	8676	1
109	Picture	c101	2080655	0	2	4640	38	0	next
109	Response	1	2085294	4639	1
111	Picture	c101	2099656	0	167	3999	168	0	next
111	Response	1	2103483	3827	1
113	Picture	c101	2118155	0	2	3279	64	0	next
113	Response	1	2121433	3278	1
115	Picture	c101	2136489	0	167	3833	168	0	next
115	Response	1	2140249	3760	1
117	Picture	c101	2153822	0	1	3450	53	0	next
117	Response	1	2157271	3449	1
119	Picture	c101	2168989	0	175	3666	176	0	next
119	Response	1	2172474	3485	1
121	Picture	b111	2185988	0	2	6226	118	0	next
121	Response	2	2192213	6225	1
123	Picture	a104	2204489	0	176	4666	177	0	next
123	Response	1	2209116	4627	1
125	Picture	a109	2221655	0	1	4753	90	0	next
125	Response	1	2226407	4752	2
127	Picture	b115	2238655	0	169	5166	171	0	next
127	Response	2	2243670	5015	1
129	Picture	a107	2256821	0	2	6825	186	0	next
129	Response	1	2263645	6824	1
131	Picture	b109	2275655	0	170	5999	172	0	next
131	Response	1	2281505	5850	1
133	Picture	b113	2295654	0	2	8153	184	0	next
133	Response	2	2303805	8151	2
135	Picture	b102	2316822	0	167	6165	169	0	next
135	Response	2	2322857	6035	1
137	Picture	b104	2336321	0	1	6211	131	0	next
137	Response	2	2342531	6210	2
139	Picture	a108	2355655	0	170	4165	172	0	next
139	Response	1	2359730	4075	2
141	Picture	a105	2374821	0	1	4888	120	0	next
141	Response	1	2379707	4886	2
143	Picture	a114	2394488	0	175	5499	176	0	next
143	Response	1	2399831	5343	1
145	Picture	a106	2414487	0	1	4813	196	0	next
145	Response	1	2419299	4812	1
147	Picture	b112	2430654	0	177	5666	178	0	next
147	Response	2	2436141	5487	1
149	Picture	c101	2449654	0	1	4793	49	0	next
149	Response	1	2454446	4792	1
151	Picture	b103	2469321	0	174	7832	176	0	next
151	Response	2	2476986	7665	1
153	Picture	b116	2488987	0	1	6570	99	0	next
153	Response	1	2495556	6569	1
155	Picture	a113	2509321	0	174	5165	176	0	next
155	Response	1	2514431	5110	2
157	Picture	c101	2525986	0	2	5678	160	0	next
157	Response	1	2531663	5677	1
159	Picture	c101	2545321	0	175	3332	176	0	next
159	Response	1	2548626	3305	1
161	Picture	b106	2563820	0	1	6217	126	0	next
161	Response	2	2570035	6215	2
163	Picture	a112	2582654	0	174	6332	175	0	next
163	Response	1	2588904	6250	1
165	Picture	c101	2601486	0	1	4563	114	0	next
165	Response	1	2606048	4562	1
167	Picture	a110	2619820	0	175	6832	177	0	next
167	Response	1	2626531	6711	1
169	Picture	c101	2641319	0	2	4531	139	0	next
169	Response	1	2645849	4530	1
171	Picture	b114	2659153	0	175	4833	176	0	next
171	Response	2	2663945	4792	1
173	Picture	b107	2677652	0	2	5164	173	0	next
173	Response	2	2682815	5163	1
175	Picture	a101	2695820	0	169	5832	171	0	next
175	Response	1	2701537	5717	1
177	Picture	c101	2716819	0	1	3589	87	0	next
177	Response	1	2720407	3588	1
179	Picture	c101	2731986	0	175	3166	176	0	next
179	Response	1	2735047	3061	1
181	Picture	b110	2748985	0	2	5204	140	0	next
181	Response	2	2754188	5203	1
183	Picture	a116	2766819	0	175	5166	177	0	next
183	Response	2	2771957	5138	1
185	Picture	c101	2783485	0	2	6806	38	0	next
185	Response	1	2790290	6805	1
187	Picture	a102	2801986	0	167	6999	168	0	next
187	Response	1	2808804	6818	1
189	Picture	a115	2822818	0	2	6856	155	0	next
189	Response	1	2829673	6855	1
191	Picture	b105	2843819	0	175	7832	177	0	next
191	Response	2	2851501	7682	2
193	Picture	c101	2866818	0	1	4453	59	0	next
193	Response	1	2871270	4452	2
195	Picture	c101	2884320	0	174	3498	175	0	next
195	Response	1	2887644	3324	1
197	Picture	b108	2901818	0	1	2973	37	0	next
197	Response	1	2904790	2972	1
199	Picture	a111	2917152	0	167	10832	169	0	next
199	Response	1	2927869	10717	2
201	Picture	a103	2940651	0	1	6035	142	0	next
201	Response	1	2946685	6034	2
204	Response	3	3086087	27436	2
206	Picture	a113	3096484	0	1	5921	89	0	next
206	Response	1	3102404	5920	1
208	Picture	a101	3115151	0	167	4999	169	0	next
208	Response	1	3120086	4935	1
210	Picture	b104	3132317	0	1	4882	128	0	next
210	Response	2	3137198	4881	2
212	Picture	b107	3150817	0	175	5666	177	0	next
212	Response	2	3156458	5641	1
214	Picture	c101	3169983	0	2	5080	97	0	next
214	Response	1	3175062	5079	1
216	Picture	a114	3187984	0	174	5666	175	0	next
216	Response	1	3193548	5564	1
218	Picture	b112	3208316	0	2	2945	68	0	next
218	Response	1	3211260	2944	1
220	Picture	a109	3222317	0	169	6333	170	0	next
220	Response	1	3228467	6150	1
222	Picture	c101	3241483	0	1	5679	157	0	next
222	Response	1	3247161	5678	1
224	Picture	b106	3258317	0	176	6666	177	0	next
224	Response	2	3264817	6500	1
226	Picture	b102	3278316	0	1	7461	48	0	next
226	Response	1	3285776	7460	1
228	Picture	a107	3297650	0	167	6666	168	0	next
228	Response	1	3304239	6589	1
230	Picture	b114	3317149	0	2	6082	96	0	next
230	Response	2	3323230	6081	2
232	Picture	c101	3337316	0	177	5666	179	0	next
232	Response	1	3342904	5588	1
234	Picture	a112	3357816	0	1	7035	141	0	next
234	Response	1	3364850	7034	1
236	Picture	b111	3377150	0	167	8165	169	0	next
236	Response	2	3385243	8093	1
238	Picture	b105	3398982	0	2	5229	115	0	next
238	Response	2	3404210	5228	2
240	Picture	a108	3415816	0	168	5166	169	0	next
240	Response	1	3420903	5087	1
242	Picture	c101	3434982	0	2	4319	185	0	next
242	Response	1	3439300	4318	1
244	Picture	b110	3451983	0	173	5332	174	0	next
244	Response	2	3457250	5267	1
246	Picture	c101	3468815	0	2	4711	133	0	next
246	Response	1	3473525	4710	1
248	Picture	b116	3486982	0	175	5833	176	0	next
248	Response	2	3492697	5715	1
250	Picture	b103	3507982	0	1	4538	138	0	next
250	Response	2	3512519	4537	1
252	Picture	a104	3524316	0	174	5665	176	0	next
252	Response	2	3529899	5583	2
254	Picture	a102	3543148	0	1	6577	100	0	next
254	Response	1	3549724	6576	1
256	Picture	b101	3562149	0	175	7332	177	0	next
256	Response	2	3569402	7253	2
258	Picture	c101	3584481	0	2	4955	56	0	next
258	Response	1	3589435	4954	1
260	Picture	b108	3603815	0	174	8166	175	0	next
260	Response	2	3611948	8133	1
262	Picture	c101	3624648	0	1	5334	176	0	next
262	Response	1	3629981	5333	1
264	Picture	a111	3641148	0	175	5333	176	0	next
264	Response	1	3646350	5202	1
266	Picture	a106	3658148	0	1	5409	100	0	next
266	Response	1	3663556	5408	1
268	Picture	a103	3676148	0	173	6166	174	0	next
268	Response	1	3682222	6074	1
270	Picture	b109	3696980	0	2	7098	80	0	next
270	Response	2	3704077	7097	1
272	Picture	a110	3718815	0	176	5999	177	0	next
272	Response	1	3724766	5951	1
274	Picture	b113	3738314	0	1	5116	60	0	next
274	Response	2	3743429	5115	1
276	Picture	c101	3756148	0	175	5499	176	0	next
276	Response	1	3761494	5346	1
278	Picture	c101	3776814	0	1	5254	89	0	next
278	Response	1	3782067	5253	1
280	Picture	c101	3796981	0	175	3666	176	0	next
280	Response	1	3800521	3540	1
282	Picture	b115	3813647	0	1	4977	199	0	next
282	Response	2	3818623	4976	1
284	Picture	c101	3831481	0	175	8832	176	0	next
284	Response	2	3840177	8696	1
286	Picture	c101	3853313	0	2	6154	190	0	next
286	Response	1	3859466	6153	1
288	Picture	a105	3871814	0	175	8666	176	0	next
288	Response	1	3880368	8554	1
290	Picture	c101	3892146	0	2	4205	139	0	next
290	Response	1	3896349	4203	2
292	Picture	c101	3910314	0	167	4166	168	0	next
292	Response	1	3914302	3988	1
294	Picture	c101	3927646	0	2	3089	88	0	next
294	Response	1	3930734	3088	1
296	Picture	a116	3944647	0	167	8332	169	0	next
296	Response	2	3952891	8244	1
298	Picture	c101	3967313	0	1	5792	51	0	next
298	Response	1	3973104	5791	1
300	Picture	a115	3986313	0	175	6833	176	0	next
300	Response	1	3993115	6802	1
303	Response	3	4258834	152689	1
305	Picture	a011	4268979	0	167	6499	168	0	next
305	Response	1	4275427	6448	1
307	Picture	b007	4294311	0	1	6311	198	0	next
307	Response	2	4300621	6310	1
309	Picture	c001	4320312	0	176	5665	178	0	next
309	Response	1	4325840	5528	1
311	Picture	a016	4345811	0	1	6181	161	0	next
311	Response	1	4351991	6180	1
313	Picture	b011	4369811	0	168	6999	170	0	next
313	Response	2	4376765	6954	1
315	Picture	b010	4393977	0	2	8456	55	0	next
315	Response	2	4402432	8455	1
317	Picture	b005	4420478	0	175	4999	176	0	next
317	Response	2	4425388	4910	1
319	Picture	c001	4442477	0	1	4200	143	0	next
319	Response	2	4446676	4199	1
321	Picture	a015	4462978	0	174	6666	175	0	next
321	Response	2	4469453	6475	1
323	Picture	c001	4489976	0	2	5954	224	0	next
323	Response	2	4495929	5953	1
325	Picture	b014	4516144	0	167	5999	169	0	next
325	Response	2	4522017	5873	1
327	Picture	b016	4541643	0	2	5805	41	0	next
327	Response	2	4547447	5804	1
329	Picture	a014	4564810	0	175	6166	177	0	next
329	Response	1	4570820	6010	1
331	Picture	a010	4590976	0	2	5791	53	0	next
331	Response	1	4596766	5790	1
333	Picture	a009	4616644	0	167	6498	169	0	next
333	Response	1	4622981	6337	1
335	Picture	a007	4640642	0	2	6795	49	0	next
335	Response	1	4647436	6794	1
337	Picture	c001	4664310	0	168	6666	169	0	next
337	Response	2	4670903	6593	2
339	Picture	c001	4687809	0	1	3815	187	0	next
339	Response	2	4691623	3814	1
341	Picture	a006	4710643	0	175	6332	177	0	next
341	Response	1	4716819	6176	1
343	Picture	c001	4737309	0	1	6830	179	0	next
343	Response	2	4744138	6829	2
345	Picture	b009	4760976	0	169	7166	170	0	next
345	Response	2	4768082	7106	1
347	Picture	c001	4785475	0	2	6133	45	0	next
347	Response	1	4791607	6132	1
349	Picture	b006	4810809	0	174	6166	175	0	next
349	Response	2	4816868	6059	2
351	Picture	c001	4837475	0	1	4532	138	0	next
351	Response	2	4842006	4531	1
353	Picture	b008	4860309	0	167	7832	169	0	next
353	Response	2	4867975	7666	1
355	Picture	a002	4888475	0	1	5588	88	0	next
355	Response	1	4894062	5587	1
357	Picture	b012	4912142	0	176	6166	177	0	next
357	Response	2	4918157	6015	1
359	Picture	c001	4937475	0	1	6054	120	0	next
359	Response	2	4943528	6053	1
361	Picture	a013	4961975	0	173	3832	175	0	next
361	Response	2	4965741	3766	1
363	Picture	b002	4984474	0	2	5689	155	0	next
363	Response	2	4990162	5688	1
365	Picture	b003	5008642	0	175	4832	176	0	next
365	Response	2	5013445	4803	1
367	Picture	a001	5031641	0	1	6792	51	0	next
367	Response	1	5038432	6791	1
369	Picture	b015	5055808	0	170	6999	171	0	next
369	Response	2	5062648	6840	2
371	Picture	b013	5080474	0	1	9077	99	0	next
371	Response	2	5089550	9076	1
373	Picture	a012	5108474	0	175	5832	177	0	next
373	Response	2	5114241	5767	2
375	Picture	c001	5132973	0	2	6497	181	0	next
375	Response	2	5139469	6496	1
377	Picture	a005	5158807	0	176	7499	178	0	next
377	Response	1	5166212	7405	1
379	Picture	a003	5182973	0	2	6258	86	0	next
379	Response	2	5189230	6257	1
381	Picture	b004	5207641	0	174	7332	175	0	next
381	Response	2	5214933	7292	1
383	Picture	c001	5235473	0	1	5757	86	0	next
383	Response	2	5241229	5756	1
385	Picture	a008	5261140	0	175	8166	176	0	next
385	Response	1	5269195	8055	2
387	Picture	c001	5288139	0	2	4257	87	0	next
387	Response	1	5292394	4255	2
389	Picture	c001	5309140	0	177	4166	178	0	next
389	Response	2	5313120	3980	1
391	Picture	a004	5331306	0	1	9130	39	0	next
391	Response	1	5340435	9129	1
393	Picture	c001	5357473	0	178	5999	180	0	next
393	Response	2	5363425	5952	2
395	Picture	b001	5381139	0	1	13623	55	0	next
395	Response	2	5394760	13621	1
397	Picture	c001	5411806	0	177	6166	178	0	next
397	Response	2	5417895	6089	1
399	Picture	c001	5438139	0	1	4622	54	0	next
399	Response	2	5442760	4621	1
402	Response	3	5683188	123716	1
404	Picture	c001	5693637	0	2	5210	127	0	next
404	Response	2	5698846	5209	1
406	Picture	c001	5711638	0	175	3499	177	0	next
406	Response	2	5715093	3455	1
408	Picture	a211	5729637	0	2	4421	90	0	next
408	Response	1	5734057	4420	1
410	Picture	c201	5746638	0	175	3666	176	0	next
410	Response	2	5750218	3580	1
412	Picture	b202	5764304	0	1	4992	184	0	next
412	Response	2	5769295	4991	1
414	Picture	b210	5783138	0	175	5499	176	0	next
414	Response	2	5788497	5359	1
416	Picture	b208	5803303	0	2	4034	144	0	next
416	Response	2	5807336	4033	1
418	Picture	c201	5818971	0	175	5665	177	0	next
418	Response	2	5824534	5563	1
420	Picture	c201	5839303	0	2	3175	169	0	next
420	Response	2	5842477	3174	1
422	Picture	a207	5855971	0	170	5499	171	0	next
422	Response	2	5861318	5347	1
423	Response	1	5861786	316	1
424	Picture	b215	5875136	0	2	4568	110	0	next
424	Response	2	5879703	4567	1
426	Picture	b213	5893304	0	167	5165	169	0	next
426	Response	2	5898333	5029	1
428	Picture	a202	5910803	0	1	5090	254	0	next
428	Response	1	5915892	5089	1
430	Picture	a213	5928137	0	177	5832	179	0	next
430	Response	1	5933812	5675	2
432	Picture	c201	5946136	0	1	3540	136	0	next
432	Response	2	5949674	3538	2
434	Picture	a212	5961470	0	167	6499	169	0	next
434	Response	1	5967919	6449	1
436	Picture	c201	5979469	0	2	4131	40	0	next
436	Response	2	5983599	4130	1
438	Picture	c201	5996303	0	174	4000	175	0	next
438	Response	2	6000113	3810	1
440	Picture	c201	6013469	0	1	3278	65	0	next
440	Response	2	6016746	3277	1
442	Picture	b203	6028470	0	176	5999	177	0	next
442	Response	2	6034392	5922	2
444	Picture	b211	6048136	0	1	7810	201	0	next
444	Response	2	6055945	7809	1
446	Picture	c201	6069636	0	176	5333	177	0	next
446	Response	2	6074784	5148	1
448	Picture	a205	6088635	0	2	6991	188	0	next
448	Response	1	6095625	6990	1
450	Picture	a214	6108136	0	167	8166	168	0	next
450	Response	1	6116170	8034	1
452	Picture	c201	6130635	0	2	4769	77	0	next
452	Response	2	6135402	4767	2
454	Picture	b209	6147136	0	175	9332	177	0	next
454	Response	2	6156420	9284	1
456	Picture	a206	6171135	0	1	7497	172	0	next
456	Response	2	6178631	7496	1
458	Picture	b201	6192302	0	175	8999	177	0	next
458	Response	2	6201138	8836	1
460	Picture	b212	6212968	0	1	5882	128	0	next
460	Response	2	6218849	5881	1
462	Picture	b214	6230635	0	168	5833	169	0	next
462	Response	2	6236383	5748	1
464	Picture	c201	6248135	0	1	3690	153	0	next
464	Response	2	6251824	3689	1
466	Picture	a210	6262968	0	175	5833	176	0	next
466	Response	1	6268695	5727	1
468	Picture	c201	6283134	0	2	5839	174	0	next
468	Response	2	6288972	5838	2
470	Picture	b206	6302968	0	175	7333	176	0	next
470	Response	2	6310169	7201	1
472	Picture	c201	6323468	0	1	6167	168	0	next
472	Response	2	6329634	6166	1
474	Picture	c201	6341468	0	175	4166	176	0	next
474	Response	2	6345496	4028	1
476	Picture	a208	6356967	0	2	5703	141	0	next
476	Response	1	6362669	5702	1
478	Picture	a203	6377135	0	175	4665	177	0	next
478	Response	1	6381662	4527	1
480	Picture	a216	6395301	0	1	5564	113	0	next
480	Response	1	6400864	5563	1
482	Picture	a209	6415634	0	1	4666	3	0	next
482	Response	1	6420242	4608	1
484	Picture	a215	6435134	0	1	5325	184	0	next
484	Response	1	6440458	5324	1
486	Picture	b216	6455301	0	174	5832	176	0	next
486	Response	2	6460969	5668	1
488	Picture	c201	6474134	0	1	5916	93	0	next
488	Response	1	6480049	5915	1
489	Response	2	6481682	1632	1
490	Picture	a204	6491467	0	168	9166	170	0	next
490	Response	1	6500462	8995	1
492	Picture	a201	6513300	0	1	7078	92	0	next
492	Response	1	6520377	7077	1
494	Picture	b207	6532301	0	167	5165	169	0	next
494	Response	2	6537403	5102	1
496	Picture	c201	6549966	0	2	5532	146	0	next
496	Response	2	6555497	5531	1
498	Picture	b204	6568800	0	168	7333	169	0	next
498	Response	2	6575858	7058	2
500	Picture	c201	6589133	0	1	5119	59	0	next
500	Response	2	6594251	5118	1
502	Picture	b205	6607300	0	175	5499	177	0	next
502	Response	2	6612642	5342	1
505	Response	3	6786167	58035	2
507	Picture	a214	6796299	0	176	5499	178	0	next
507	Response	1	6801702	5403	1
509	Picture	b214	6813298	0	2	4654	183	0	next
509	Response	2	6817952	4654	1
511	Picture	b213	6829799	0	175	4166	176	0	next
511	Response	2	6833839	4040	1
513	Picture	c201	6847298	0	2	3205	141	0	next
513	Response	2	6850502	3204	1
515	Picture	c201	6862299	0	172	3999	173	0	next
515	Response	2	6866274	3975	1
517	Picture	a209	6880465	0	1	4922	87	0	next
517	Response	1	6885386	4921	1
519	Picture	b209	6898465	0	176	5166	178	0	next
519	Response	2	6903574	5109	1
521	Picture	c201	6915131	0	2	5139	38	0	next
521	Response	2	6920269	5138	2
523	Picture	c201	6932965	0	177	3999	179	0	next
523	Response	2	6936933	3968	1
525	Picture	a216	6948631	0	1	3923	79	0	next
525	Response	2	6952553	3922	1
527	Picture	c201	6965299	0	167	4332	168	0	next
527	Response	2	6969487	4188	1
529	Picture	a215	6983798	0	1	6409	100	0	next
529	Response	1	6990206	6408	2
531	Picture	a212	7003465	0	175	5499	176	0	next
531	Response	1	7008901	5436	1
533	Picture	c201	7021131	0	1	5003	166	0	next
533	Response	2	7026133	5002	1
535	Picture	c201	7038631	0	175	3833	176	0	next
535	Response	2	7042291	3660	1
537	Picture	a208	7054797	0	2	4519	158	0	next
537	Response	2	7059315	4518	1
539	Picture	c201	7071131	0	169	4499	171	0	next
539	Response	2	7075440	4309	1
541	Picture	a207	7088297	0	1	5570	107	0	next
541	Response	2	7093866	5569	2
543	Picture	b206	7105130	0	2	12333	4	0	next
543	Response	2	7117334	12204	2
545	Picture	b215	7130797	0	1	5085	419	0	next
545	Response	2	7135881	5084	1
547	Picture	b210	7150131	0	168	6499	169	0	next
547	Response	2	7156514	6383	1
549	Picture	a213	7169963	0	2	5184	162	0	next
549	Response	1	7175146	5183	1
551	Picture	b211	7187964	0	177	5999	178	0	next
551	Response	2	7193873	5909	1
553	Picture	a203	7208963	0	1	9182	161	0	next
553	Response	1	7218144	9181	1
555	Picture	a205	7229297	0	167	9166	168	0	next
555	Response	2	7238420	9123	1
557	Picture	a206	7251463	0	1	7536	140	0	next
557	Response	1	7258998	7535	1
559	Picture	c201	7270630	0	167	6666	168	0	next
559	Response	2	7277127	6497	1
561	Picture	b216	7289629	0	2	5984	196	0	next
561	Response	2	7295612	5983	1
563	Picture	b203	7307297	0	174	5165	176	0	next
563	Response	2	7312398	5101	1
565	Picture	c201	7324796	0	1	3912	98	0	next
565	Response	2	7328707	3911	1
567	Picture	b208	7341963	0	177	5832	179	0	next
567	Response	2	7347668	5705	2
569	Picture	b201	7359462	0	2	3978	26	0	next
569	Response	2	7363439	3977	1
571	Picture	b205	7377630	0	174	4832	176	0	next
571	Response	2	7382312	4682	1
573	Picture	a202	7396462	0	2	6543	135	0	next
573	Response	1	7403003	6541	1
575	Picture	b202	7414796	0	176	5332	178	0	next
575	Response	2	7419970	5174	2
577	Picture	c201	7432462	0	1	5338	168	0	next
577	Response	2	7437799	5337	1
579	Picture	a201	7451629	0	170	7833	171	0	next
579	Response	1	7459291	7662	2
581	Picture	b207	7473962	0	1	5303	38	0	next
581	Response	2	7479264	5302	1
583	Picture	c201	7493296	0	167	5666	168	0	next
583	Response	2	7498938	5642	1
585	Picture	a204	7512295	0	1	4056	121	0	next
585	Response	2	7516349	4054	2
587	Picture	b204	7530962	0	175	5999	177	0	next
587	Response	2	7536801	5839	1
589	Picture	c201	7551295	0	1	4943	69	0	next
589	Response	2	7556237	4942	1
591	Picture	b212	7568629	0	176	7665	178	0	next
591	Response	2	7575943	7314	1
593	Picture	c201	7590295	0	1	6518	158	0	next
593	Response	1	7596812	6517	1
595	Picture	a210	7610462	0	178	6332	180	0	next
595	Response	1	7616642	6180	1
597	Picture	c201	7629294	0	2	5566	104	0	next
597	Response	1	7634859	5565	2
599	Picture	c201	7646962	0	176	5665	178	0	next
599	Response	2	7652539	5577	2
601	Picture	a211	7663961	0	1	6346	156	0	next
601	Response	1	7670306	6345	1
