# Supplementary material for: The relationship between Chinese college students’ mate preferences and their parents’ education level
Source: Front Psychol. 2022 Nov 1;13:907315. doi: 10.3389/fpsyg.2022.907315 (PMC9664191; doi:10.3389/fpsyg.2022.907315)
Supplement: Supplementary file 2 [file Data_Sheet_1.ZIP › raw data/╫┐╬░┴╓1/part1.log]

Scenario - For expli1
Logfile written - 2018/5/19 19:07:51

Trial	Event Type	Code	Time	TTime	Uncertainty	Duration	Uncertainty	ReqTime	ReqDur

1	Response	3	112710	112710	1
3	Picture	c001	123154	0	1	7687	156	0	next
3	Response	2	130840	7686	2
5	Picture	b004	150486	0	176	7665	177	0	next
5	Response	2	158047	7561	1
7	Picture	c001	176983	0	1	7490	186	0	next
7	Response	2	184471	7488	2
9	Picture	a001	201481	0	175	8332	176	0	next
9	Response	1	209757	8276	2
11	Picture	c001	226978	0	2	6815	196	0	next
11	Response	2	233792	6814	1
13	Picture	b014	250310	0	175	5665	177	0	next
13	Response	2	255819	5509	1
15	Picture	b010	276474	0	1	5660	184	0	next
15	Response	2	282133	5659	1
17	Picture	b009	299973	0	175	5998	177	0	next
17	Response	2	305867	5894	1
19	Picture	a007	324136	0	2	6932	71	0	next
19	Response	1	331067	6931	1
21	Picture	b006	349635	0	176	7998	178	0	next
21	Response	2	357531	7896	2
23	Picture	a013	376965	0	1	5111	65	0	next
23	Response	1	382075	5110	1
25	Picture	b001	399464	0	175	6665	176	0	next
25	Response	2	406080	6616	1
27	Picture	b015	423461	0	1	6107	62	0	next
27	Response	2	429567	6106	1
29	Picture	b012	446126	0	175	7666	176	0	next
29	Response	2	453602	7476	2
31	Picture	b007	472457	0	1	5809	33	0	next
31	Response	2	478265	5808	1
33	Picture	b008	497122	0	175	6831	177	0	next
33	Response	2	503920	6798	1
35	Picture	a003	523119	0	1	7949	60	0	next
35	Response	2	531067	7948	1
37	Picture	a012	548950	0	175	5999	176	0	next
37	Response	1	554919	5969	2
39	Picture	c001	573448	0	1	7217	458	0	next
39	Response	2	580664	7216	1
41	Picture	c001	598779	0	177	6332	179	0	next
41	Response	2	605050	6271	1
43	Picture	a014	625276	0	2	7549	122	0	next
43	Response	1	632824	7548	1
45	Picture	c001	652941	0	175	8332	176	0	next
45	Response	2	661178	8237	1
47	Picture	c001	680938	0	1	6280	63	0	next
47	Response	2	687216	6278	2
49	Picture	c001	706603	0	174	6999	175	0	next
49	Response	2	713466	6863	1
51	Picture	b016	734100	0	1	6817	192	0	next
51	Response	2	740917	6817	1
53	Picture	a009	761098	0	175	12665	176	0	next
53	Response	1	773610	12512	1
55	Picture	a006	794094	0	2	15931	73	0	next
55	Response	1	810023	15929	2
57	Picture	a011	829426	0	175	6331	177	0	next
57	Response	1	835651	6225	1
59	Picture	c001	853589	0	2	7149	362	0	next
59	Response	2	860737	7148	1
61	Picture	c001	879921	0	175	8165	177	0	next
61	Response	2	887978	8057	1
63	Picture	b002	907251	0	2	6857	153	0	next
63	Response	2	914107	6856	1
65	Picture	c001	931083	0	176	8998	178	0	next
65	Response	2	940000	8917	1
67	Picture	c001	958080	0	1	5503	173	0	next
67	Response	2	963582	5502	1
69	Picture	b011	981245	0	169	7999	170	0	next
69	Response	2	989074	7829	1
71	Picture	a008	1008242	0	2	12351	155	0	next
71	Response	1	1020592	12350	2
73	Picture	c001	1037574	0	174	7498	176	0	next
73	Response	2	1045034	7460	1
75	Picture	c001	1062738	0	1	3832	177	0	next
75	Response	2	1066569	3831	1
77	Picture	c001	1086403	0	175	4165	177	0	next
77	Response	2	1090395	3992	1
79	Picture	c001	1110400	0	1	3425	85	0	next
79	Response	2	1113824	3424	2
81	Picture	a010	1132232	0	175	9665	176	0	next
81	Response	1	1141725	9493	1
83	Picture	a005	1162062	0	1	5896	114	0	next
83	Response	1	1167957	5895	1
85	Picture	b013	1186727	0	175	5499	176	0	next
85	Response	2	1192087	5360	1
87	Picture	a004	1209058	0	1	10687	157	0	next
87	Response	1	1219744	10686	1
89	Picture	b003	1239056	0	174	5665	176	0	next
89	Response	2	1244656	5600	1
91	Picture	a002	1264720	0	1	5996	180	0	next
91	Response	1	1270715	5995	1
93	Picture	a016	1289385	0	175	6498	177	0	next
93	Response	1	1295774	6389	1
95	Picture	a015	1316215	0	1	5189	154	0	next
95	Response	1	1321402	5187	2
97	Picture	b005	1340214	0	175	5498	177	0	next
97	Response	2	1345566	5352	1
100	Response	3	1527979	62777	1
102	Picture	c001	1538029	0	175	4499	177	0	next
102	Response	2	1542396	4367	2
104	Picture	c001	1557194	0	1	4412	97	0	next
104	Response	2	1561605	4411	2
106	Picture	b208	1573693	0	174	6332	175	0	next
106	Response	2	1579949	6256	1
108	Picture	c201	1591357	0	2	5497	180	0	next
108	Response	2	1596853	5496	1
110	Picture	b212	1608856	0	175	5166	176	0	next
110	Response	2	1613934	5078	1
112	Picture	c201	1626021	0	1	6553	124	0	next
112	Response	2	1632573	6552	1
114	Picture	b216	1645520	0	175	5832	176	0	next
114	Response	2	1651216	5696	1
116	Picture	c201	1666184	0	1	4512	165	0	next
116	Response	2	1670695	4511	1
118	Picture	a203	1685183	0	174	4832	175	0	next
118	Response	1	1689935	4752	1
120	Picture	b206	1703847	0	2	5726	118	0	next
120	Response	2	1709572	5725	1
122	Picture	a211	1724179	0	175	6166	176	0	next
122	Response	1	1730181	6002	1
124	Picture	c201	1745510	0	2	5564	112	0	next
124	Response	2	1751073	5563	1
126	Picture	c201	1764009	0	177	7665	179	0	next
126	Response	2	1771542	7533	1
128	Picture	a202	1786673	0	2	5763	81	0	next
128	Response	1	1792435	5762	1
130	Picture	a205	1806339	0	176	7332	177	0	next
130	Response	1	1813541	7202	1
132	Picture	a212	1826336	0	2	4384	127	0	next
132	Response	1	1830719	4383	1
134	Picture	c201	1845835	0	177	7166	178	0	next
134	Response	1	1852816	6981	1
136	Picture	c201	1864666	0	2	6888	124	0	next
136	Response	2	1871553	6887	1
138	Picture	a210	1885998	0	175	6666	176	0	next
138	Response	1	1892594	6596	1
140	Picture	c201	1905163	0	1	4970	41	0	next
140	Response	1	1910132	4969	1
142	Picture	a215	1925162	0	175	8331	177	0	next
142	Response	1	1933391	8229	1
144	Picture	c201	1946326	0	1	6882	127	0	next
144	Response	2	1953207	6881	1
146	Picture	a213	1965825	0	176	6832	177	0	next
146	Response	1	1972482	6657	2
148	Picture	c201	1986822	0	2	6411	92	0	next
148	Response	2	1993232	6410	1
150	Picture	c201	2006821	0	177	4499	178	0	next
150	Response	2	2011188	4367	2
152	Picture	c201	2025319	0	1	5535	141	0	next
152	Response	2	2030853	5534	1
154	Picture	a214	2045318	0	176	6332	177	0	next
154	Response	1	2051507	6189	1
156	Picture	c201	2066149	0	1	5023	145	0	next
156	Response	2	2071170	5021	1
158	Picture	a206	2084814	0	177	6665	179	0	next
158	Response	1	2091429	6615	2
160	Picture	b203	2103979	0	1	5557	118	0	next
160	Response	2	2109535	5556	1
162	Picture	b209	2124144	0	175	7499	176	0	next
162	Response	2	2131528	7384	1
164	Picture	b211	2146808	0	1	6932	78	0	next
164	Response	2	2153739	6931	1
166	Picture	b201	2165140	0	175	5499	177	0	next
166	Response	2	2170607	5467	1
168	Picture	b214	2184638	0	1	4638	40	0	next
168	Response	2	2189275	4637	1
170	Picture	a209	2204137	0	175	6665	177	0	next
170	Response	1	2210670	6533	1
172	Picture	a201	2225968	0	1	8207	129	0	next
172	Response	1	2234174	8206	1
174	Picture	b207	2247300	0	176	6665	177	0	next
174	Response	2	2253904	6604	1
176	Picture	b213	2267631	0	1	5462	49	0	next
176	Response	2	2273092	5461	1
178	Picture	a208	2285796	0	177	9665	179	0	next
178	Response	1	2295394	9598	2
180	Picture	c201	2308127	0	1	6066	112	0	next
180	Response	2	2314193	6066	1
182	Picture	a204	2329126	0	175	6332	176	0	next
182	Response	2	2335383	6257	1
184	Picture	b210	2348290	0	2	5978	199	0	next
184	Response	2	2354267	5977	1
186	Picture	c201	2367123	0	175	8165	176	0	next
186	Response	2	2375244	8121	1
188	Picture	c201	2386620	0	1	5262	81	0	next
188	Response	2	2391881	5261	1
190	Picture	b204	2403453	0	175	4998	177	0	next
190	Response	2	2408277	4824	1
192	Picture	a216	2423450	0	1	7610	66	0	next
192	Response	1	2431059	7609	1
194	Picture	b215	2443116	0	176	5332	177	0	next
194	Response	2	2448329	5213	1
196	Picture	b202	2462947	0	1	14869	132	0	next
196	Response	2	2477815	14868	2
198	Picture	b205	2492445	0	176	4332	177	0	next
198	Response	2	2496726	4281	1
200	Picture	a207	2511776	0	1	4878	131	0	next
200	Response	2	2516653	4877	1
203	Response	3	2676130	45864	1
205	Picture	c201	2686593	0	2	3774	70	0	next
205	Response	2	2690365	3772	2
207	Picture	c201	2705259	0	177	4166	178	0	next
207	Response	2	2709281	4022	1
209	Picture	c201	2722590	0	2	3744	102	0	next
209	Response	2	2726333	3743	2
211	Picture	c201	2738923	0	175	3999	176	0	next
211	Response	2	2742792	3869	1
213	Picture	b206	2755587	0	2	6031	146	0	next
213	Response	2	2761616	6029	2
215	Picture	a210	2776586	0	175	8499	176	0	next
215	Response	1	2784911	8325	1
217	Picture	b216	2796584	0	1	6197	138	0	next
217	Response	2	2802780	6196	1
219	Picture	a201	2814416	0	177	6832	178	0	next
219	Response	1	2821218	6802	1
221	Picture	c201	2833247	0	2	5125	52	0	next
221	Response	2	2838372	5125	1
223	Picture	b214	2852580	0	174	6831	176	0	next
223	Response	2	2859353	6773	1
225	Picture	b207	2874577	0	1	6206	303	0	next
225	Response	2	2880781	6204	2
227	Picture	c201	2894409	0	177	7998	179	0	next
227	Response	2	2902329	7920	1
229	Picture	a203	2915907	0	1	6254	88	0	next
229	Response	1	2922160	6253	1
231	Picture	b205	2936239	0	175	5832	176	0	next
231	Response	2	2941976	5737	1
233	Picture	b201	2953403	0	1	21603	72	0	next
233	Response	1	2975005	21602	2
235	Picture	a211	2987067	0	175	10999	176	0	next
235	Response	1	2997877	10810	1
237	Picture	a212	3012065	0	1	16414	93	0	next
237	Response	1	3028478	16413	1
239	Picture	a213	3040229	0	175	30997	176	0	next
239	Response	1	3071163	30934	1
241	Picture	b213	3084392	0	1	12615	60	0	next
241	Response	2	3097006	12614	1
243	Picture	b212	3108223	0	176	17665	177	0	next
243	Response	2	3125750	17527	1
245	Picture	c201	3137553	0	2	16016	160	0	next
245	Response	2	3153567	16014	2
247	Picture	c201	3165552	0	175	14664	177	0	next
247	Response	2	3180063	14511	2
249	Picture	c201	3191715	0	2	5408	102	0	next
249	Response	2	3197122	5407	2
251	Picture	b211	3212048	0	175	9165	176	0	next
251	Response	2	3221013	8965	2
253	Picture	c201	3232545	0	1	4801	42	0	next
253	Response	2	3237345	4800	1
255	Picture	a205	3251544	0	175	6665	177	0	next
255	Response	1	3258174	6630	2
257	Picture	a209	3271042	0	1	5998	178	0	next
257	Response	1	3277039	5997	1
259	Picture	b209	3292207	0	175	6332	176	0	next
259	Response	2	3298446	6239	1
261	Picture	a215	3311538	0	1	9301	367	0	next
261	Response	1	3320838	9300	1
263	Picture	a216	3332203	0	1	6832	3	0	next
263	Response	1	3338974	6771	2
265	Picture	a204	3350868	0	1	4838	171	0	next
265	Response	2	3355705	4837	1
267	Picture	b202	3366867	0	176	14498	177	0	next
267	Response	2	3381332	14465	1
269	Picture	a207	3393364	0	1	25195	146	0	next
269	Response	1	3418557	25193	2
271	Picture	b208	3430529	0	174	16497	175	0	next
271	Response	2	3446940	16411	1
273	Picture	c201	3458692	0	1	13630	45	0	next
273	Response	2	3472321	13629	1
275	Picture	b204	3485523	0	175	5832	177	0	next
275	Response	2	3491320	5797	2
277	Picture	c201	3503188	0	1	6084	92	0	next
277	Response	2	3509271	6083	1
279	Picture	b203	3524020	0	175	4999	176	0	next
279	Response	2	3528893	4873	1
281	Picture	a206	3541017	0	2	9962	49	0	next
281	Response	1	3550978	9961	2
283	Picture	c201	3563850	0	176	7165	177	0	next
283	Response	2	3570883	7033	1
285	Picture	b210	3585847	0	1	6397	112	0	next
285	Response	2	3592243	6396	1
287	Picture	c201	3606846	0	174	6332	175	0	next
287	Response	2	3613005	6159	1
289	Picture	b215	3624677	0	1	4481	195	0	next
289	Response	2	3629156	4479	2
291	Picture	a208	3643843	0	175	15998	176	0	next
291	Response	1	3659655	15812	2
293	Picture	a202	3673339	0	2	7477	368	0	next
293	Response	1	3680815	7476	2
295	Picture	a214	3692005	0	175	4999	176	0	next
295	Response	1	3696911	4906	1
297	Picture	c201	3710669	0	2	5995	182	0	next
297	Response	2	3716662	5993	2
299	Picture	c201	3730835	0	175	8165	176	0	next
299	Response	2	3738826	7991	1
302	Response	3	3978878	127388	1
305	Picture	b011	4009144	0	174	10998	175	0	next
305	Response	2	4020043	10899	2
307	Picture	a012	4037307	0	1	8381	128	0	next
307	Response	1	4045687	8380	1
309	Picture	b007	4062639	0	168	8331	170	0	next
309	Response	2	4070832	8193	1
311	Picture	a002	4089302	0	2	7980	197	0	next
311	Response	1	4097281	7979	2
313	Picture	b010	4115134	0	176	10165	177	0	next
313	Response	2	4125200	10066	1
315	Picture	a011	4142464	0	2	5017	160	0	next
315	Response	2	4147480	5016	1
317	Picture	a004	4166963	0	175	11665	176	0	next
317	Response	1	4178507	11544	1
319	Picture	c001	4199126	0	2	5358	152	0	next
319	Response	1	4204483	5357	1
321	Picture	b006	4223125	0	176	5831	178	0	next
321	Response	2	4228926	5801	1
323	Picture	a016	4246455	0	1	8600	76	0	next
323	Response	1	4255054	8599	1
325	Picture	c001	4273620	0	174	7832	175	0	next
325	Response	1	4281273	7653	1
327	Picture	a014	4298284	0	1	6153	189	0	next
327	Response	1	4304436	6152	1
329	Picture	c001	4321949	0	177	6999	178	0	next
329	Response	1	4328922	6973	1
331	Picture	c001	4348613	0	1	5398	111	0	next
331	Response	1	4354010	5397	1
333	Picture	c001	4372278	0	175	5332	176	0	next
333	Response	1	4377571	5293	1
335	Picture	a005	4397608	0	2	10024	154	0	next
335	Response	1	4407631	10023	1
337	Picture	c001	4424273	0	175	5333	176	0	next
337	Response	1	4429421	5148	1
339	Picture	c001	4449770	0	2	4146	198	0	next
339	Response	1	4453915	4145	1
341	Picture	c001	4474102	0	169	5332	171	0	next
341	Response	1	4479275	5173	1
343	Picture	b012	4497266	0	2	8990	187	0	next
343	Response	2	4506254	8988	2
345	Picture	c001	4524431	0	175	13665	176	0	next
345	Response	1	4538060	13629	1
347	Picture	b002	4556594	0	2	9162	182	0	next
347	Response	2	4565755	9161	1
349	Picture	c001	4583426	0	175	5665	177	0	next
349	Response	1	4589017	5591	1
351	Picture	b004	4609756	0	2	14154	189	0	next
351	Response	2	4623908	14152	2
353	Picture	c001	4642754	0	169	6165	171	0	next
353	Response	1	4648818	6064	2
355	Picture	a010	4669084	0	2	7408	102	0	next
355	Response	1	4676491	7407	1
357	Picture	a001	4695916	0	175	6832	176	0	next
357	Response	1	4702635	6719	1
359	Picture	a008	4720246	0	2	7157	187	0	next
359	Response	1	4727402	7156	1
361	Picture	a003	4743745	0	175	8498	177	0	next
361	Response	1	4752187	8442	1
363	Picture	b015	4770909	0	1	5862	147	0	next
363	Response	2	4776770	5861	1
365	Picture	c001	4796407	0	175	6332	176	0	next
365	Response	1	4802612	6205	1
367	Picture	b001	4820738	0	1	7483	192	0	next
367	Response	2	4828220	7482	1
369	Picture	b009	4845903	0	175	8498	176	0	next
369	Response	2	4854364	8461	1
371	Picture	c001	4871900	0	1	7139	37	0	next
371	Response	1	4879038	7138	1
373	Picture	c001	4897565	0	174	7998	176	0	next
373	Response	1	4905514	7949	1
375	Picture	a007	4925228	0	2	5051	126	0	next
375	Response	1	4930279	5051	1
377	Picture	b014	4949394	0	176	9498	177	0	next
377	Response	2	4958756	9362	2
379	Picture	a006	4977724	0	1	5458	50	0	next
379	Response	1	4983181	5457	2
381	Picture	b003	5002389	0	176	12331	178	0	next
381	Response	2	5014563	12174	1
383	Picture	c001	5034385	0	2	5800	44	0	next
383	Response	1	5040184	5799	1
385	Picture	c001	5057384	0	177	6165	179	0	next
385	Response	1	5063422	6038	2
387	Picture	b016	5080714	0	2	6696	148	0	next
387	Response	2	5087409	6695	1
389	Picture	a009	5105379	0	1	5666	2	0	next
389	Response	1	5110912	5533	1
391	Picture	b008	5130710	0	1	6165	177	0	next
391	Response	2	5136874	6164	1
393	Picture	b005	5153542	0	173	5999	174	0	next
393	Response	2	5159507	5965	1
395	Picture	a015	5179539	0	1	5481	187	0	next
395	Response	1	5185018	5479	1
397	Picture	b013	5202538	0	170	5665	171	0	next
397	Response	2	5208023	5485	2
399	Picture	a013	5227202	0	1	5523	152	0	next
399	Response	1	5232724	5522	1
402	Response	3	6432271	1081413	2
404	Picture	c001	6442760	0	2	6183	162	0	next
404	Response	1	6448942	6182	2
406	Picture	c001	6463759	0	176	4832	178	0	next
406	Response	1	6468406	4647	1
408	Picture	b111	6483090	0	1	7294	41	0	next
408	Response	2	6490384	7294	1
410	Picture	a103	6501589	0	168	6832	169	0	next
410	Response	1	6508391	6802	1
412	Picture	a115	6523587	0	1	5490	179	0	next
412	Response	1	6529076	5489	1
414	Picture	b102	6542418	0	2	6833	3	0	next
414	Response	2	6549068	6650	1
416	Picture	a109	6561417	0	1	4796	46	0	next
416	Response	1	6566212	4795	1
418	Picture	c101	6578416	0	175	6332	176	0	next
418	Response	1	6584624	6208	1
420	Picture	c101	6597080	0	2	4533	144	0	next
420	Response	1	6601612	4532	1
422	Picture	b110	6615079	0	176	6166	177	0	next
422	Response	2	6620924	5845	1
424	Picture	b116	6634410	0	1	6328	176	0	next
424	Response	2	6640737	6327	1
426	Picture	b105	6653242	0	177	5999	178	0	next
426	Response	2	6659176	5934	1
428	Picture	c101	6672407	0	1	6823	185	0	next
428	Response	1	6679229	6822	1
430	Picture	a106	6690906	0	176	16164	178	0	next
430	Response	1	6706926	16020	1
432	Picture	a114	6719902	0	2	5160	177	0	next
432	Response	1	6725061	5159	1
434	Picture	a104	6736402	0	175	10664	177	0	next
434	Response	1	6747008	10606	1
436	Picture	c101	6760566	0	1	4887	122	0	next
436	Response	1	6765452	4886	1
438	Picture	a113	6777731	0	175	12332	176	0	next
438	Response	1	6790035	12304	2
440	Picture	c101	6803895	0	1	6926	83	0	next
440	Response	1	6810820	6925	2
442	Picture	a101	6823227	0	176	8332	178	0	next
442	Response	1	6831509	8282	1
444	Picture	c101	6844558	0	1	6113	63	0	next
444	Response	1	6850670	6112	1
446	Picture	b108	6863224	0	176	4832	177	0	next
446	Response	2	6868030	4806	1
448	Picture	b109	6882221	0	2	16088	88	0	next
448	Response	2	6898308	16087	1
450	Picture	b107	6913219	0	175	7666	176	0	next
450	Response	2	6920698	7479	1
452	Picture	c101	6936050	0	1	6652	192	0	next
452	Response	1	6942701	6651	1
454	Picture	a111	6956716	0	175	8498	176	0	next
454	Response	1	6965038	8322	1
456	Picture	b114	6978546	0	2	6730	114	0	next
456	Response	1	6985275	6729	2
458	Picture	b112	7000378	0	176	6666	177	0	next
458	Response	2	7006871	6493	2
460	Picture	c101	7018876	0	2	5743	100	0	next
460	Response	1	7024618	5742	1
462	Picture	b113	7036541	0	1	6166	2	0	next
462	Response	2	7042529	5988	1
464	Picture	b101	7056039	0	2	5676	160	0	next
464	Response	2	7061714	5675	2
466	Picture	c101	7073372	0	175	6665	176	0	next
466	Response	1	7080010	6638	1
468	Picture	b115	7091536	0	2	7248	96	0	next
468	Response	2	7098783	7247	1
470	Picture	a110	7110702	0	176	6998	178	0	next
470	Response	1	7117641	6939	1
472	Picture	a107	7130199	0	2	6810	34	0	next
472	Response	1	7137008	6809	1
474	Picture	c101	7151698	0	175	14665	176	0	next
474	Response	1	7166267	14569	1
476	Picture	a105	7178362	0	1	10190	152	0	next
476	Response	1	7188550	10188	1
478	Picture	c101	7200027	0	175	7499	176	0	next
478	Response	1	7207496	7469	2
480	Picture	c101	7221524	0	2	4103	75	0	next
480	Response	1	7225626	4102	1
482	Picture	a116	7240524	0	175	7165	176	0	next
482	Response	1	7247596	7072	2
484	Picture	c101	7262021	0	1	5062	114	0	next
484	Response	1	7267082	5061	1
486	Picture	c101	7278687	0	175	4999	176	0	next
486	Response	1	7283631	4944	1
488	Picture	a108	7296685	0	1	8831	178	0	next
488	Response	1	7305515	8830	1
490	Picture	a102	7317017	0	176	5832	177	0	next
490	Response	1	7322725	5708	1
492	Picture	c101	7335015	0	1	7706	136	0	next
492	Response	1	7342720	7705	1
494	Picture	b103	7356014	0	175	5998	176	0	next
494	Response	2	7361837	5823	2
496	Picture	a112	7373345	0	1	7439	70	0	next
496	Response	1	7380783	7438	2
498	Picture	c101	7393677	0	175	5832	176	0	next
498	Response	1	7399381	5704	1
500	Picture	b104	7413674	0	2	6098	79	0	next
500	Response	2	7419771	6097	1
502	Picture	b106	7431173	0	175	6832	177	0	next
502	Response	2	7437930	6757	1
505	Response	3	7842198	291536	1
507	Picture	a103	7852303	0	176	8998	177	0	next
507	Response	1	7861116	8813	2
509	Picture	b109	7875467	0	1	7032	144	0	next
509	Response	2	7882498	7031	1
511	Picture	a107	7895132	0	175	7665	177	0	next
511	Response	1	7902678	7546	1
513	Picture	a112	7916296	0	2	4774	237	0	next
513	Response	1	7921068	4772	2
515	Picture	b112	7932629	0	177	7332	178	0	next
515	Response	2	7939820	7191	2
517	Picture	a101	7951460	0	1	5633	44	0	next
517	Response	1	7957092	5632	1
519	Picture	b113	7971126	0	174	8331	176	0	next
519	Response	2	7979314	8188	1
521	Picture	c101	7994456	0	1	6171	172	0	next
521	Response	1	8000626	6170	1
523	Picture	b110	8012622	0	173	6665	175	0	next
523	Response	2	8019165	6543	1
525	Picture	c101	8030620	0	1	5627	49	0	next
525	Response	1	8036246	5626	2
527	Picture	b107	8050952	0	174	5498	176	0	next
527	Response	2	8056281	5329	1
529	Picture	a105	8070449	0	2	7686	158	0	next
529	Response	1	8078134	7685	1
531	Picture	a106	8090948	0	169	10832	170	0	next
531	Response	1	8101651	10703	1
533	Picture	c101	8114612	0	2	5687	157	0	next
533	Response	1	8120298	5686	2
535	Picture	c101	8134944	0	175	5999	176	0	next
535	Response	1	8140829	5885	1
537	Picture	a115	8153109	0	1	7197	145	0	next
537	Response	1	8160305	7196	1
539	Picture	a113	8173108	0	174	5665	175	0	next
539	Response	1	8178641	5533	1
541	Picture	c101	8193439	0	1	7166	176	0	next
541	Response	1	8200604	7165	1
543	Picture	c101	8212938	0	174	5498	176	0	next
543	Response	1	8218345	5407	1
545	Picture	b108	8231602	0	1	6853	157	0	next
545	Response	2	8238454	6852	1
547	Picture	a109	8250934	0	175	6665	177	0	next
547	Response	1	8257510	6576	1
549	Picture	c101	8270765	0	1	6017	159	0	next
549	Response	1	8276781	6016	1
551	Picture	a114	8290764	0	169	6665	171	0	next
551	Response	1	8297379	6615	1
553	Picture	c101	8312428	0	1	6229	114	0	next
553	Response	1	8318656	6228	1
555	Picture	a108	8332927	0	176	8998	178	0	next
555	Response	1	8341803	8876	1
557	Picture	b106	8354091	0	1	8839	170	0	next
557	Response	2	8362929	8838	2
559	Picture	c101	8377423	0	176	6998	178	0	next
559	Response	1	8384388	6965	1
561	Picture	c101	8397587	0	1	5635	41	0	next
561	Response	1	8403221	5634	1
563	Picture	b116	8415586	0	175	7165	177	0	next
563	Response	2	8422678	7092	1
565	Picture	b101	8436417	0	1	30284	56	0	next
565	Response	1	8466700	30283	1
567	Picture	b105	8478414	0	176	24663	178	0	next
567	Response	2	8502930	24516	2
569	Picture	b104	8517743	0	2	27721	121	0	next
569	Response	2	8545463	27720	1
571	Picture	c101	8556574	0	175	31496	176	0	next
571	Response	1	8588001	31427	1
573	Picture	c101	8599403	0	1	5599	76	0	next
573	Response	1	8605001	5598	1
575	Picture	c101	8617735	0	176	14498	177	0	next
575	Response	1	8632077	14342	1
577	Picture	c101	8644232	0	1	5269	74	0	next
577	Response	1	8649500	5268	2
579	Picture	b111	8662564	0	175	6165	177	0	next
579	Response	2	8668635	6071	1
581	Picture	b114	8680895	0	2	4411	99	0	next
581	Response	2	8685305	4410	1
583	Picture	c101	8696561	0	175	6832	177	0	next
583	Response	1	8703265	6704	1
585	Picture	a116	8717725	0	2	15106	72	0	next
585	Response	1	8732830	15105	1
587	Picture	a104	8745890	0	175	12165	176	0	next
587	Response	2	8757952	12062	2
589	Picture	a102	8770887	0	2	33076	91	0	next
589	Response	1	8803962	33075	1
591	Picture	a110	8818550	0	176	5832	178	0	next
591	Response	1	8824260	5710	1
593	Picture	b115	8836882	0	1	7743	100	0	next
593	Response	2	8844624	7742	1
595	Picture	b103	8858714	0	169	5831	171	0	next
595	Response	2	8864386	5672	1
597	Picture	b102	8877545	0	1	13130	45	0	next
597	Response	2	8890674	13129	2
599	Picture	c101	8902210	0	175	15997	177	0	next
599	Response	1	8918044	15834	1
601	Picture	a111	8931206	0	2	5368	143	0	next
601	Response	1	8936573	5367	1
