# Supplementary material for: The relationship between Chinese college students’ mate preferences and their parents’ education level
Source: Front Psychol. 2022 Nov 1;13:907315. doi: 10.3389/fpsyg.2022.907315 (PMC9664191; doi:10.3389/fpsyg.2022.907315)
Supplement: Supplementary file 2 [file Data_Sheet_1.ZIP › raw data/╖ó╨═/part1.log]

Scenario - For expli1
Logfile written - 2018/7/12 15:41:07

Trial	Event Type	Code	Time	TTime	Uncertainty	Duration	Uncertainty	ReqTime	ReqDur

1	Response	3	757136	757136	2
3	Picture	b016	767638	0	1	31450	48	0	next
3	Response	2	799086	31448	2
5	Picture	c001	815460	0	168	99641	169	0	next
5	Response	2	915030	99570	1
7	Picture	c001	933097	0	1	22992	176	0	next
7	Response	2	956088	22991	1
9	Picture	a007	975087	0	171	17328	172	0	next
9	Response	1	992381	17294	1
11	Picture	a002	1011910	0	1	8877	129	0	next
11	Response	1	1020786	8876	1
13	Picture	c001	1040404	0	171	5165	172	0	next
13	Response	1	1045478	5074	1
15	Picture	b003	1063731	0	1	8907	96	0	next
15	Response	2	1072637	8906	1
17	Picture	c001	1091558	0	170	7664	171	0	next
17	Response	1	1099126	7568	1
19	Picture	b013	1116551	0	1	11055	115	0	next
19	Response	2	1127605	11054	1
21	Picture	a012	1145878	0	171	7997	172	0	next
21	Response	1	1153854	7976	2
23	Picture	a001	1172370	0	1	7442	62	0	next
23	Response	1	1179811	7441	1
25	Picture	b008	1196532	0	170	10299	202	0	next
25	Response	2	1206829	10297	1
27	Picture	c001	1224857	0	1	12166	170	0	next
27	Response	2	1237022	12165	1
29	Picture	a014	1256517	0	170	7997	171	0	next
29	Response	1	1264363	7846	1
31	Picture	c001	1284675	0	2	8807	32	0	next
31	Response	2	1293481	8806	1
33	Picture	a009	1309670	0	171	8164	172	0	next
33	Response	1	1317717	8047	1
35	Picture	b014	1336334	0	163	7048	280	0	next
35	Response	2	1343381	7047	1
37	Picture	b007	1362990	0	171	8863	306	0	next
37	Response	2	1371851	8861	1
39	Picture	b011	1388983	0	1	11284	53	0	next
39	Response	2	1400266	11283	1
41	Picture	b009	1419309	0	171	11496	173	0	next
41	Response	2	1430652	11343	2
43	Picture	b012	1449467	0	2	5599	72	0	next
43	Response	2	1455064	5597	2
45	Picture	c001	1474962	0	171	9164	338	0	next
45	Response	2	1484123	9161	1
47	Picture	a013	1503621	0	1	32573	92	0	next
47	Response	1	1536193	32572	1
49	Picture	a010	1554609	0	171	23993	172	0	next
49	Response	1	1578535	23926	1
51	Picture	a003	1596764	0	1	24980	19	0	next
51	Response	1	1621743	24979	1
53	Picture	c001	1637921	0	172	9908	262	0	next
53	Response	2	1647826	9905	2
55	Picture	b006	1667913	0	1	12191	145	0	next
55	Response	2	1680103	12190	1
57	Picture	b015	1700072	0	171	6998	172	0	next
57	Response	2	1706978	6906	1
59	Picture	c001	1726065	0	1	5799	39	0	next
59	Response	2	1731863	5798	1
61	Picture	b001	1750060	0	170	7330	172	0	next
61	Response	2	1757284	7224	1
63	Picture	c001	1776386	0	1	5900	104	0	next
63	Response	2	1782285	5899	1
65	Picture	a006	1799714	0	172	15329	173	0	next
65	Response	1	1814981	15267	1
67	Picture	c001	1833038	0	1	25089	78	0	next
67	Response	2	1858126	25088	1
69	Picture	c001	1877695	0	170	9496	171	0	next
69	Response	2	1887180	9485	1
71	Picture	a005	1904520	0	1	18135	33	0	next
71	Response	1	1922654	18134	1
73	Picture	a008	1942012	0	171	13162	172	0	next
73	Response	2	1955021	13009	1
75	Picture	c001	1975502	0	2	8594	78	0	next
75	Response	2	1984095	8593	1
77	Picture	a016	2000664	0	171	10496	172	0	next
77	Response	1	2011030	10366	2
79	Picture	b010	2027823	0	1	18106	63	0	next
79	Response	2	2045928	18105	1
81	Picture	a004	2064648	0	170	77313	171	0	next
81	Response	1	2141792	77144	1
83	Picture	b004	2161123	0	1	30923	75	0	next
83	Response	2	2192045	30922	1
85	Picture	b002	2208945	0	172	24053	280	0	next
85	Response	2	2232996	24051	1
87	Picture	b005	2249767	0	1	12096	75	0	next
87	Response	2	2261861	12094	2
89	Picture	c001	2281427	0	170	16995	171	0	next
89	Response	2	2298371	16944	1
91	Picture	a015	2315584	0	1	14605	64	0	next
91	Response	1	2330188	14604	1
93	Picture	c001	2348243	0	172	6831	173	0	next
93	Response	2	2355043	6800	1
95	Picture	c001	2375069	0	1	4883	122	0	next
95	Response	2	2379951	4882	1
97	Picture	a011	2398897	0	171	7664	172	0	next
97	Response	1	2406503	7606	2
100	Response	3	2854795	329430	2
102	Picture	c001	2864947	0	171	10330	172	0	next
102	Response	2	2875108	10161	1
104	Picture	c001	2890107	0	1	6094	77	0	next
104	Response	2	2896200	6093	1
106	Picture	b216	2908603	0	171	13496	172	0	next
106	Response	2	2922020	13417	1
108	Picture	b205	2934929	0	1	9488	182	0	next
108	Response	2	2944416	9487	1
110	Picture	b214	2956924	0	171	5665	172	0	next
110	Response	2	2962436	5512	1
112	Picture	b211	2974586	0	1	9172	166	0	next
112	Response	2	2983757	9171	1
114	Picture	a207	2995415	0	171	8198	304	0	next
114	Response	1	3003611	8196	1
116	Picture	a215	3016742	0	1	6361	143	0	next
116	Response	1	3023102	6360	1
118	Picture	c201	3035905	0	171	13995	172	0	next
118	Response	2	3049774	13869	1
120	Picture	b215	3064397	0	1	14326	177	0	next
120	Response	2	3078722	14325	1
122	Picture	c201	3091891	0	171	16161	172	0	next
122	Response	2	3107980	16089	1
124	Picture	c201	3120216	0	1	5625	46	0	next
124	Response	2	3125840	5624	1
126	Picture	b210	3139212	0	172	30325	173	0	next
126	Response	2	3169454	30242	1
128	Picture	b204	3183367	0	1	8168	169	0	next
128	Response	2	3191534	8167	1
130	Picture	a212	3206362	0	171	6664	172	0	next
130	Response	1	3212942	6580	1
132	Picture	c201	3228189	0	1	6733	105	0	next
132	Response	2	3234921	6732	1
134	Picture	b209	3249685	0	170	19827	171	0	next
134	Response	2	3269347	19662	1
136	Picture	a204	3283175	0	1	17788	48	0	next
136	Response	1	3300961	17786	2
138	Picture	c201	3315501	0	171	5998	172	0	next
138	Response	2	3321327	5826	1
140	Picture	c201	3335162	0	1	7388	117	0	next
140	Response	2	3342549	7387	1
142	Picture	a210	3355991	0	171	21661	172	0	next
142	Response	1	3377550	21559	1
144	Picture	b212	3389982	0	1	6075	96	0	next
144	Response	2	3396056	6074	1
146	Picture	a216	3410811	0	171	8997	172	0	next
146	Response	1	3419693	8882	1
148	Picture	c201	3432804	0	2	6457	48	0	next
148	Response	2	3439260	6456	1
150	Picture	a208	3452634	0	171	12798	203	0	next
150	Response	2	3465430	12796	1
152	Picture	a214	3477793	0	1	9046	125	0	next
152	Response	1	3486838	9045	1
154	Picture	a211	3501622	0	171	7663	172	0	next
154	Response	1	3509134	7512	1
156	Picture	c201	3520782	0	2	7960	45	0	next
156	Response	2	3528741	7959	1
158	Picture	a206	3540279	0	171	9330	172	0	next
158	Response	1	3549510	9231	1
160	Picture	b201	3564605	0	1	15036	133	0	next
160	Response	2	3579639	15034	2
162	Picture	c201	3591266	0	169	6830	171	0	next
162	Response	2	3598069	6803	1
164	Picture	a213	3610427	0	1	9213	124	0	next
164	Response	1	3619639	9212	1
166	Picture	c201	3634422	0	170	5331	171	0	next
166	Response	2	3639643	5221	1
168	Picture	b208	3653749	0	1	8424	80	0	next
168	Response	2	3662172	8423	1
170	Picture	a205	3677078	0	171	8497	172	0	next
170	Response	1	3685416	8338	1
172	Picture	a203	3698405	0	1	10553	116	0	next
172	Response	1	3708957	10552	1
174	Picture	b202	3723566	0	171	7330	173	0	next
174	Response	2	3730744	7178	1
176	Picture	a209	3743227	0	1	8044	128	0	next
176	Response	1	3751270	8043	1
178	Picture	a202	3763723	0	170	8163	171	0	next
178	Response	1	3771709	7986	2
180	Picture	b203	3784217	0	1	13387	115	0	next
180	Response	2	3797602	13385	2
182	Picture	b213	3809544	0	172	8736	268	0	next
182	Response	2	3818278	8734	1
184	Picture	c201	3829705	0	1	8634	38	0	next
184	Response	2	3838338	8633	1
186	Picture	b206	3850534	0	171	32158	172	0	next
186	Response	2	3882671	32137	1
188	Picture	c201	3897521	0	2	6262	78	0	next
188	Response	2	3903782	6261	1
190	Picture	c201	3915518	0	170	6997	171	0	next
190	Response	2	3922354	6836	1
192	Picture	c201	3937678	0	1	4541	131	0	next
192	Response	2	3942218	4540	1
194	Picture	c201	3955175	0	171	35990	172	0	next
194	Response	2	3990996	35821	1
196	Picture	b207	4003162	0	1	9795	43	0	next
196	Response	2	4012956	9794	1
198	Picture	a201	4025657	0	171	9497	172	0	next
198	Response	2	4035100	9443	1
200	Picture	c201	4048317	0	1	9862	141	0	next
200	Response	2	4058178	9861	1
203	Response	3	4197821	24534	2
205	Picture	a201	4208277	0	1	9330	175	0	next
205	Response	1	4217605	9328	2
207	Picture	c201	4232439	0	171	5997	339	0	next
207	Response	2	4238434	5995	1
209	Picture	b214	4252599	0	1	9457	49	0	next
209	Response	2	4262054	9455	2
211	Picture	b205	4276094	0	171	7831	172	0	next
211	Response	2	4283822	7728	1
213	Picture	a210	4297921	0	1	17728	106	0	next
213	Response	1	4315648	17727	1
215	Picture	c201	4330414	0	172	14329	173	0	next
215	Response	2	4344567	14153	1
217	Picture	b201	4357573	0	1	57800	25	0	next
217	Response	2	4415372	57799	1
219	Picture	b216	4430389	0	171	14995	172	0	next
219	Response	2	4445369	14980	1
221	Picture	c201	4460381	0	1	9538	132	0	next
221	Response	2	4469918	9537	1
223	Picture	b203	4482209	0	172	7164	173	0	next
223	Response	2	4489265	7056	2
225	Picture	b212	4502037	0	1	5526	146	0	next
225	Response	2	4507562	5525	1
227	Picture	b208	4519700	0	171	8830	172	0	next
227	Response	2	4528437	8737	1
229	Picture	b213	4542693	0	2	6367	139	0	next
229	Response	2	4549059	6366	1
231	Picture	c201	4561523	0	171	6331	172	0	next
231	Response	2	4567838	6315	1
233	Picture	a209	4583017	0	1	5098	73	0	next
233	Response	1	4588114	5097	1
235	Picture	a211	4599347	0	171	6706	297	0	next
235	Response	1	4606051	6704	1
237	Picture	a212	4617841	0	1	4760	79	0	next
237	Response	1	4622600	4759	1
239	Picture	b206	4635171	0	171	8664	172	0	next
239	Response	2	4643748	8577	1
241	Picture	b204	4658498	0	1	7990	181	0	next
241	Response	2	4666486	7988	2
243	Picture	b215	4678327	0	171	6164	172	0	next
243	Response	2	4684387	6060	1
245	Picture	c201	4696322	0	1	6721	116	0	next
245	Response	2	4703042	6720	1
247	Picture	a205	4716484	0	171	17995	172	0	next
247	Response	1	4734363	17879	1
249	Picture	c201	4746642	0	2	8414	92	0	next
249	Response	2	4755055	8413	1
251	Picture	c201	4766805	0	172	29041	290	0	next
251	Response	2	4795844	29039	2
253	Picture	c201	4807794	0	1	15938	64	0	next
253	Response	2	4823731	15937	1
255	Picture	c201	4836787	0	173	9164	174	0	next
255	Response	2	4845857	9070	1
257	Picture	a203	4857948	0	1	11448	55	0	next
257	Response	1	4869395	11447	1
259	Picture	b202	4883109	0	171	9663	173	0	next
259	Response	2	4892616	9507	1
261	Picture	a208	4904103	0	1	10631	39	0	next
261	Response	2	4914733	10630	1
263	Picture	a213	4927098	0	171	21327	172	0	next
263	Response	1	4948253	21155	1
265	Picture	c201	4963255	0	1	6483	22	0	next
265	Response	2	4969737	6482	1
267	Picture	a207	4983584	0	171	19994	172	0	next
267	Response	1	5003458	19874	1
269	Picture	c201	5015742	0	1	7175	163	0	next
269	Response	2	5022916	7174	1
271	Picture	a215	5034405	0	171	17494	172	0	next
271	Response	1	5051884	17479	1
273	Picture	a204	5065563	0	1	10531	138	0	next
273	Response	2	5076093	10530	1
275	Picture	a202	5091057	0	171	7831	172	0	next
275	Response	1	5098735	7678	2
277	Picture	b210	5110718	0	1	35433	64	0	next
277	Response	2	5146150	35432	1
279	Picture	b209	5158707	0	171	35657	172	0	next
279	Response	2	5194259	35552	2
281	Picture	c201	5207360	0	2	10212	126	0	next
281	Response	2	5217571	10211	1
283	Picture	c201	5230022	0	171	5831	172	0	next
283	Response	2	5235677	5655	1
285	Picture	c201	5247850	0	1	4917	88	0	next
285	Response	2	5252766	4916	1
287	Picture	a206	5266846	0	171	11996	173	0	next
287	Response	1	5278802	11956	1
289	Picture	b211	5290506	0	1	24806	28	0	next
289	Response	2	5315311	24805	1
291	Picture	b207	5326665	0	170	7830	171	0	next
291	Response	2	5334327	7662	1
293	Picture	a214	5346825	0	2	7444	61	0	next
293	Response	1	5354267	7442	2
295	Picture	c201	5367155	0	171	7497	172	0	next
295	Response	2	5374498	7343	1
297	Picture	c201	5388482	0	1	4760	78	0	next
297	Response	2	5393241	4759	1
299	Picture	a216	5404979	0	170	6830	171	0	next
299	Response	1	5411757	6778	1
302	Response	3	5842608	318827	1
305	Picture	b010	5872861	0	172	221370	247	0	next
305	Response	2	6094229	221368	1
307	Picture	c001	6114633	0	1	6495	177	0	next
307	Response	2	6121127	6494	1
309	Picture	c001	6138462	0	171	8996	173	0	next
309	Response	1	6147397	8935	1
311	Picture	b015	6164954	0	1	40087	76	0	next
311	Response	2	6205040	40086	1
313	Picture	b013	6221274	0	170	8164	171	0	next
313	Response	2	6229370	8096	1
315	Picture	c001	6248433	0	1	6828	176	0	next
315	Response	1	6255260	6827	1
317	Picture	a011	6271762	0	170	26992	171	0	next
317	Response	1	6298711	26949	1
319	Picture	b006	6315416	0	2	23422	80	0	next
319	Response	2	6338837	23421	1
321	Picture	c001	6357074	0	171	7997	172	0	next
321	Response	1	6364930	7856	2
323	Picture	b009	6383733	0	1	13065	104	0	next
323	Response	2	6396797	13064	1
325	Picture	c001	6415392	0	171	11663	172	0	next
325	Response	1	6427017	11625	1
327	Picture	b002	6444218	0	1	10394	109	0	next
327	Response	2	6454611	10393	1
329	Picture	b003	6471712	0	171	9830	172	0	next
329	Response	2	6481466	9754	1
331	Picture	c001	6500203	0	2	9650	22	0	next
331	Response	1	6509852	9649	1
333	Picture	a013	6528864	0	171	14495	172	0	next
333	Response	1	6543276	14412	1
335	Picture	b004	6563521	0	1	9244	93	0	next
335	Response	2	6572764	9243	1
337	Picture	a007	6591348	0	171	11163	172	0	next
337	Response	1	6602488	11140	1
339	Picture	b016	6621007	0	1	21019	149	0	next
339	Response	2	6642025	21018	1
341	Picture	a012	6658831	0	170	7831	171	0	next
341	Response	1	6666488	7657	1
343	Picture	b001	6683991	0	1	10068	103	0	next
343	Response	2	6694058	10067	1
345	Picture	a004	6713984	0	171	7497	173	0	next
345	Response	1	6721449	7465	1
347	Picture	a006	6741976	0	2	7787	52	0	next
347	Response	1	6749762	7786	1
349	Picture	a015	6766638	0	171	8497	172	0	next
349	Response	1	6774997	8359	1
351	Picture	b007	6793297	0	1	10679	158	0	next
351	Response	2	6803975	10678	1
353	Picture	c001	6822291	0	171	8996	172	0	next
353	Response	1	6831163	8872	1
355	Picture	c001	6848283	0	1	5620	52	0	next
355	Response	1	6853902	5619	1
357	Picture	a008	6871611	0	171	22994	172	0	next
357	Response	2	6894477	22866	1
359	Picture	c001	6912434	0	1	7355	149	0	next
359	Response	1	6919788	7354	2
361	Picture	a001	6938928	0	173	7997	174	0	next
361	Response	1	6946790	7862	1
363	Picture	c001	6964754	0	1	7451	54	0	next
363	Response	1	6972204	7450	1
365	Picture	c001	6991082	0	170	6497	171	0	next
365	Response	1	6997506	6424	1
367	Picture	c001	7015408	0	1	4488	16	0	next
367	Response	1	7019895	4487	1
369	Picture	c001	7038070	0	168	4831	169	0	next
369	Response	1	7042877	4807	1
371	Picture	c001	7061563	0	1	4745	93	0	next
371	Response	1	7066307	4744	1
373	Picture	b012	7084058	0	171	11996	173	0	next
373	Response	2	7095961	11903	2
375	Picture	b014	7113550	0	1	25471	29	0	next
375	Response	2	7139020	25470	1
377	Picture	a014	7157373	0	172	7664	173	0	next
377	Response	1	7164920	7547	1
379	Picture	b011	7183199	0	1	17968	33	0	next
379	Response	2	7201166	17967	1
381	Picture	a005	7219858	0	170	44835	324	0	next
381	Response	1	7264690	44832	2
383	Picture	a016	7283341	0	1	6092	79	0	next
383	Response	1	7289432	6091	1
385	Picture	b005	7306003	0	171	7830	172	0	next
385	Response	2	7313715	7712	1
387	Picture	c001	7334161	0	2	6021	152	0	next
387	Response	1	7340181	6020	1
389	Picture	b008	7359156	0	171	34157	172	0	next
389	Response	2	7393249	34093	1
391	Picture	a003	7410309	0	1	8629	41	0	next
391	Response	1	7418936	8627	2
393	Picture	a009	7438636	0	171	6831	172	0	next
393	Response	1	7445395	6759	1
395	Picture	a002	7462629	0	2	24055	113	0	next
395	Response	1	7486683	24054	1
397	Picture	a010	7503120	0	171	6331	172	0	next
397	Response	1	7509322	6202	1
399	Picture	c001	7526113	0	2	6059	114	0	next
399	Response	1	7532171	6058	1
401	Response	3	7562194	13585	1
402	Response	3	7659941	11191	1
404	Picture	c001	7670411	0	1	7165	173	0	next
404	Response	1	7677575	7164	1
406	Picture	c001	7692406	0	171	4665	172	0	next
406	Response	1	7696907	4501	1
408	Picture	a109	7709734	0	1	7356	149	0	next
408	Response	1	7717089	7355	1
410	Picture	a116	7731063	0	171	6664	172	0	next
410	Response	1	7737698	6635	1
412	Picture	b106	7749891	0	1	8677	160	0	next
412	Response	2	7758567	8676	1
414	Picture	a102	7772886	0	171	6497	172	0	next
414	Response	1	7779276	6390	1
416	Picture	c101	7793880	0	1	7603	68	0	next
416	Response	1	7801482	7602	1
418	Picture	b115	7814042	0	172	6831	173	0	next
418	Response	2	7820779	6737	1
420	Picture	c101	7835703	0	1	5893	111	0	next
420	Response	1	7841595	5892	1
422	Picture	c101	7853532	0	173	4166	340	0	next
422	Response	1	7857696	4164	1
424	Picture	a114	7872860	0	1	5598	73	0	next
424	Response	1	7878457	5597	1
426	Picture	b116	7891523	0	170	8164	171	0	next
426	Response	2	7899615	8092	1
428	Picture	b114	7914183	0	1	4978	28	0	next
428	Response	2	7919160	4977	1
430	Picture	c101	7930846	0	172	5665	173	0	next
430	Response	1	7936357	5511	1
432	Picture	a104	7950507	0	1	5936	69	0	next
432	Response	1	7956442	5935	1
434	Picture	a103	7967671	0	171	5997	172	0	next
434	Response	1	7973535	5864	1
436	Picture	b104	7987165	0	1	14224	112	0	next
436	Response	2	8001388	14223	1
438	Picture	c101	8016158	0	172	7331	173	0	next
438	Response	1	8023345	7187	1
440	Picture	b108	8035319	0	2	20902	102	0	next
440	Response	2	8056220	20901	1
442	Picture	a105	8067979	0	171	7497	172	0	next
442	Response	1	8075405	7426	1
444	Picture	a113	8090139	0	1	6468	36	0	next
444	Response	1	8096606	6467	1
446	Picture	c101	8109135	0	171	6052	284	0	next
446	Response	1	8115185	6050	1
448	Picture	b101	8128963	0	1	27198	136	0	next
448	Response	2	8156160	27197	1
450	Picture	a112	8170453	0	169	6997	171	0	next
450	Response	1	8177337	6884	1
452	Picture	c101	8191114	0	1	8702	132	0	next
452	Response	1	8199815	8701	1
454	Picture	a107	8210943	0	171	10663	172	0	next
454	Response	1	8221541	10598	1
456	Picture	c101	8235269	0	1	8303	35	0	next
456	Response	1	8243571	8302	1
458	Picture	c101	8257931	0	171	4332	172	0	next
458	Response	1	8262237	4306	1
460	Picture	b112	8276092	0	2	12564	107	0	next
460	Response	2	8288655	12563	1
462	Picture	c101	8302253	0	171	6831	172	0	next
462	Response	1	8308949	6696	1
464	Picture	c101	8320415	0	1	7181	157	0	next
464	Response	1	8327594	7179	2
466	Picture	c101	8339744	0	171	3998	172	0	next
466	Response	1	8343608	3864	1
468	Picture	a111	8357739	0	1	6017	154	0	next
468	Response	1	8363755	6016	1
470	Picture	a115	8376235	0	171	4998	172	0	next
470	Response	1	8381142	4907	1
472	Picture	b113	8392896	0	2	6300	39	0	next
472	Response	2	8399195	6299	1
474	Picture	a106	8413726	0	170	7830	171	0	next
474	Response	1	8421381	7655	1
476	Picture	b110	8434719	0	2	8690	149	0	next
476	Response	2	8443408	8689	1
478	Picture	a101	8456382	0	173	7663	174	0	next
478	Response	1	8463884	7502	1
480	Picture	c101	8477709	0	1	5378	126	0	next
480	Response	1	8483085	5376	2
482	Picture	b107	8494372	0	171	6497	173	0	next
482	Response	2	8500756	6384	1
484	Picture	c101	8515699	0	1	9397	107	0	next
484	Response	2	8525095	9396	1
486	Picture	c101	8536195	0	171	7164	172	0	next
486	Response	1	8543221	7026	2
488	Picture	b109	8556689	0	1	14670	166	0	next
488	Response	2	8571358	14669	1
490	Picture	b105	8586016	0	171	12996	172	0	next
490	Response	2	8598948	12932	2
492	Picture	c101	8610842	0	1	6553	118	0	next
492	Response	1	8617394	6552	1
494	Picture	a110	8631338	0	171	6997	172	0	next
494	Response	1	8638290	6952	2
496	Picture	b102	8651498	0	2	9588	84	0	next
496	Response	2	8661085	9587	1
498	Picture	b103	8675660	0	171	5840	330	0	next
498	Response	2	8681498	5838	1
500	Picture	b111	8695654	0	1	9092	76	0	next
500	Response	2	8704745	9091	1
502	Picture	a108	8719649	0	171	8830	172	0	next
502	Response	2	8728336	8687	1
505	Response	3	8857447	13830	2
507	Picture	c101	8867612	0	171	9163	173	0	next
507	Response	1	8876699	9087	1
509	Picture	a110	8888106	0	1	13419	84	0	next
509	Response	1	8901524	13418	1
511	Picture	a116	8913600	0	171	6998	172	0	next
511	Response	1	8920559	6959	1
513	Picture	c101	8934928	0	1	8065	106	0	next
513	Response	1	8942992	8064	1
515	Picture	a115	8955590	0	170	5831	171	0	next
515	Response	1	8961375	5785	1
517	Picture	a104	8975751	0	1	14300	36	0	next
517	Response	1	8990050	14299	1
519	Picture	a112	9001745	0	171	5664	172	0	next
519	Response	1	9007268	5523	1
521	Picture	a107	9019406	0	2	6848	158	0	next
521	Response	1	9026253	6847	1
523	Picture	c101	9038736	0	170	6831	171	0	next
523	Response	1	9045474	6738	1
525	Picture	a109	9057897	0	1	5048	123	0	next
525	Response	1	9062944	5047	1
527	Picture	b115	9078059	0	171	5831	172	0	next
527	Response	2	9083861	5802	1
529	Picture	b109	9098387	0	1	8545	126	0	next
529	Response	2	9106931	8544	1
531	Picture	b101	9119216	0	170	6997	171	0	next
531	Response	2	9126080	6864	1
533	Picture	c101	9138210	0	1	5508	163	0	next
533	Response	1	9143717	5507	1
535	Picture	b106	9155207	0	171	14329	172	0	next
535	Response	2	9169509	14302	1
537	Picture	c101	9181866	0	1	6565	106	0	next
537	Response	1	9188430	6564	1
539	Picture	b116	9202861	0	173	11614	223	0	next
539	Response	2	9214472	11611	2
541	Picture	b103	9226021	0	2	6495	178	0	next
541	Response	2	9232515	6494	1
543	Picture	a114	9246184	0	171	7997	172	0	next
543	Response	1	9254046	7862	1
545	Picture	c101	9267844	0	1	29538	128	0	next
545	Response	1	9297381	29537	1
547	Picture	c101	9311668	0	170	4831	171	0	next
547	Response	1	9316342	4674	2
549	Picture	c101	9328496	0	1	4147	24	0	next
549	Response	1	9332642	4146	1
551	Picture	a103	9343826	0	171	10163	172	0	next
551	Response	1	9353976	10150	2
553	Picture	c101	9365986	0	2	6741	98	0	next
553	Response	1	9372725	6739	2
555	Picture	a111	9384649	0	172	7331	173	0	next
555	Response	1	9391854	7205	1
557	Picture	b105	9403310	0	1	8178	160	0	next
557	Response	2	9411487	8177	1
559	Picture	a113	9422640	0	171	6164	172	0	next
559	Response	2	9428728	6088	2
561	Picture	b102	9442134	0	1	6023	149	0	next
561	Response	2	9448156	6022	1
563	Picture	c101	9460797	0	171	7997	172	0	next
563	Response	1	9468712	7915	1
565	Picture	c101	9482790	0	2	6682	157	0	next
565	Response	1	9489471	6681	1
567	Picture	b112	9500620	0	171	6164	173	0	next
567	Response	2	9506738	6118	1
569	Picture	b111	9520948	0	1	28298	34	0	next
569	Response	2	9549244	28296	2
571	Picture	c101	9563604	0	171	6998	172	0	next
571	Response	1	9570459	6855	1
573	Picture	b110	9584598	0	1	8877	128	0	next
573	Response	2	9593474	8876	1
575	Picture	a102	9605761	0	170	6997	171	0	next
575	Response	1	9612619	6858	1
577	Picture	c101	9627921	0	1	5451	52	0	next
577	Response	1	9633371	5450	1
579	Picture	a106	9645751	0	171	7497	172	0	next
579	Response	1	9653171	7420	1
581	Picture	b108	9664745	0	1	10703	135	0	next
581	Response	2	9675447	10702	1
583	Picture	c101	9688906	0	172	7498	173	0	next
583	Response	1	9696312	7406	1
585	Picture	c101	9709400	0	2	5892	114	0	next
585	Response	1	9715291	5891	1
587	Picture	c101	9726897	0	171	6164	172	0	next
587	Response	1	9733015	6118	1
589	Picture	a101	9747391	0	1	8400	104	0	next
589	Response	1	9755790	8399	1
591	Picture	b104	9768387	0	168	9663	169	0	next
591	Response	2	9777907	9520	1
593	Picture	a105	9791380	0	1	48671	156	0	next
593	Response	1	9840050	48670	1
595	Picture	b113	9853865	0	171	7664	172	0	next
595	Response	2	9861457	7592	1
597	Picture	b114	9873026	0	1	26795	37	0	next
597	Response	2	9899820	26794	1
599	Picture	a108	9911351	0	171	14995	172	0	next
599	Response	2	9926239	14888	1
601	Picture	b107	9941509	0	1	7550	121	0	next
601	Response	2	9949058	7549	1
