# Supplementary material for: The relationship between Chinese college students’ mate preferences and their parents’ education level
Source: Front Psychol. 2022 Nov 1;13:907315. doi: 10.3389/fpsyg.2022.907315 (PMC9664191; doi:10.3389/fpsyg.2022.907315)
Supplement: Supplementary file 2 [file Data_Sheet_1.ZIP › raw data/╥╢╡ñ│┐/part1.log]

Scenario - For expli1
Logfile written - 2016/6/26 19:52:54

Trial	Event Type	Code	Time	TTime	Uncertainty	Duration	Uncertainty	ReqTime	ReqDur

1	Response	3	880167	880167	1
4	Picture	c001	910918	0	2	7055	118	0	next
4	Response	1	917972	7054	1
6	Picture	c001	935750	0	171	6499	172	0	next
6	Response	1	942068	6318	1
8	Picture	a011	960747	0	2	5478	28	0	next
8	Response	1	966224	5477	1
10	Picture	b003	983579	0	1	5166	2	0	next
10	Response	2	988676	5097	1
12	Picture	b006	1007910	0	1	5849	158	0	next
12	Response	2	1013758	5848	1
14	Picture	c001	1032908	0	170	5999	171	0	next
14	Response	1	1038836	5928	1
16	Picture	a014	1056739	0	1	5892	113	0	next
16	Response	1	1062630	5891	1
18	Picture	a004	1081404	0	172	5332	173	0	next
18	Response	2	1086603	5199	1
20	Picture	c001	1107068	0	1	5166	2	0	next
20	Response	1	1112128	5060	1
22	Picture	c001	1132232	0	2	5000	3	0	next
22	Response	1	1137143	4911	1
24	Picture	c001	1157397	0	1	5093	80	0	next
24	Response	1	1162489	5092	1
26	Picture	c001	1182062	0	170	5165	172	0	next
26	Response	1	1187149	5087	1
28	Picture	b008	1203893	0	1	6499	2	0	next
28	Response	2	1210285	6392	1
30	Picture	a013	1228558	0	172	6832	173	0	next
30	Response	1	1235304	6746	1
32	Picture	a001	1254055	0	1	5488	183	0	next
32	Response	1	1259542	5487	1
34	Picture	c001	1279553	0	1	5499	2	0	next
34	Response	1	1285007	5454	2
36	Picture	b001	1304217	0	1	5362	144	0	next
36	Response	1	1309578	5361	1
38	Picture	a010	1328049	0	172	7332	173	0	next
38	Response	1	1335278	7229	1
40	Picture	b014	1354879	0	2	6045	125	0	next
40	Response	2	1360922	6043	1
42	Picture	b002	1378045	0	170	12164	172	0	next
42	Response	2	1390118	12073	1
44	Picture	c001	1410541	0	2	7941	65	0	next
44	Response	1	1418481	7940	1
46	Picture	a009	1434873	0	171	5332	172	0	next
46	Response	1	1440065	5192	1
48	Picture	c001	1460203	0	2	5329	178	0	next
48	Response	1	1465531	5328	1
50	Picture	c001	1485035	0	171	3999	172	0	next
50	Response	1	1488965	3930	2
52	Picture	b005	1506366	0	1	5231	108	0	next
52	Response	2	1511596	5230	1
54	Picture	b015	1528865	0	171	5332	172	0	next
54	Response	2	1534107	5242	2
56	Picture	c001	1551529	0	1	6226	112	0	next
56	Response	1	1557754	6225	1
58	Picture	b010	1577527	0	171	6332	172	0	next
58	Response	2	1583755	6228	1
60	Picture	b009	1604024	0	1	12544	127	0	next
60	Response	2	1616567	12543	1
62	Picture	a005	1634689	0	172	8165	173	0	next
62	Response	1	1642664	7975	1
64	Picture	a016	1662352	0	2	6199	142	0	next
64	Response	1	1668550	6198	1
66	Picture	a006	1685351	0	171	6499	172	0	next
66	Response	1	1691778	6427	1
68	Picture	c001	1711348	0	1	6171	167	0	next
68	Response	1	1717518	6170	1
70	Picture	b016	1734847	0	170	6665	171	0	next
70	Response	2	1741401	6554	2
72	Picture	a008	1758511	0	1	5758	80	0	next
72	Response	1	1764268	5757	2
74	Picture	b011	1782009	0	170	5499	171	0	next
74	Response	2	1787408	5399	1
76	Picture	a012	1806006	0	2	5793	47	0	next
76	Response	1	1811798	5792	1
78	Picture	b004	1830338	0	170	5499	171	0	next
78	Response	2	1835746	5408	2
80	Picture	b007	1855002	0	1	5224	115	0	next
80	Response	2	1860225	5223	1
82	Picture	c001	1879334	0	170	4666	171	0	next
82	Response	2	1883809	4475	1
84	Picture	a015	1901664	0	2	9500	3	0	next
84	Response	1	1911059	9395	1
86	Picture	a002	1930662	0	1	6166	3	0	next
86	Response	1	1936672	6010	2
88	Picture	c001	1953660	0	1	6666	2	0	next
88	Response	1	1960256	6596	1
90	Picture	b012	1978659	0	170	5998	172	0	next
90	Response	2	1984527	5868	1
92	Picture	a003	2003989	0	1	5853	152	0	next
92	Response	1	2009841	5852	1
94	Picture	a007	2028154	0	171	5665	173	0	next
94	Response	1	2033755	5601	1
96	Picture	b013	2051485	0	1	5019	153	0	next
96	Response	2	2056503	5018	2
98	Picture	c001	2075817	0	170	5332	171	0	next
98	Response	1	2081077	5260	1
101	Response	3	2254063	55091	1
103	Picture	c001	2264134	0	170	4498	172	0	next
103	Response	1	2268489	4355	2
105	Picture	c001	2281464	0	2	3834	173	0	next
105	Response	1	2285297	3833	1
107	Picture	c101	2299797	0	171	3332	173	0	next
107	Response	1	2303060	3263	1
109	Picture	a101	2318128	0	1	5384	289	0	next
109	Response	1	2323511	5383	2
111	Picture	a108	2338627	0	170	5665	172	0	next
111	Response	1	2344200	5573	1
113	Picture	a110	2356291	0	2	6333	3	0	next
113	Response	1	2362589	6298	1
115	Picture	a109	2374790	0	1	4832	3	0	next
115	Response	1	2379550	4760	1
117	Picture	a115	2392621	0	2	6000	3	0	next
117	Response	1	2398596	5975	1
119	Picture	c101	2410454	0	170	5832	171	0	next
119	Response	1	2416240	5786	1
121	Picture	c101	2428452	0	1	4776	62	0	next
121	Response	1	2433227	4775	1
123	Picture	a116	2445950	0	2	5166	4	0	next
123	Response	1	2450927	4977	1
125	Picture	b115	2465115	0	2	4142	31	0	next
125	Response	2	2469256	4141	1
127	Picture	b104	2483114	0	171	6499	172	0	next
127	Response	2	2489497	6383	1
129	Picture	b106	2501112	0	1	4148	190	0	next
129	Response	2	2505259	4147	1
131	Picture	c101	2517278	0	171	6499	172	0	next
131	Response	1	2523562	6284	1
133	Picture	c101	2536942	0	2	4022	151	0	next
133	Response	1	2540963	4021	1
135	Picture	c101	2552442	0	170	4332	171	0	next
135	Response	1	2556697	4255	1
137	Picture	b110	2568440	0	1	3899	104	0	next
137	Response	1	2572338	3898	1
139	Picture	a106	2585939	0	171	4498	173	0	next
139	Response	1	2590310	4371	1
141	Picture	b103	2604936	0	2	5666	4	0	next
141	Response	2	2610523	5587	1
143	Picture	c101	2624602	0	171	5165	173	0	next
143	Response	1	2629686	5084	1
145	Picture	c101	2644433	0	1	4666	2	0	next
145	Response	1	2649007	4574	1
147	Picture	c101	2661098	0	1	4499	3	0	next
147	Response	1	2665516	4418	1
149	Picture	b116	2677430	0	1	4999	3	0	next
149	Response	2	2682384	4954	1
151	Picture	c101	2694263	0	170	4498	172	0	next
151	Response	2	2698710	4447	1
153	Picture	b109	2710260	0	2	8058	115	0	next
153	Response	1	2718317	8057	1
155	Picture	a103	2732259	0	171	9165	173	0	next
155	Response	1	2741332	9073	1
157	Picture	a114	2756090	0	1	6287	53	0	next
157	Response	1	2762376	6286	1
159	Picture	c101	2774922	0	172	6332	173	0	next
159	Response	1	2781212	6290	1
161	Picture	c101	2796420	0	1	3752	86	0	next
161	Response	1	2800171	3751	1
163	Picture	b107	2811586	0	170	6832	171	0	next
163	Response	2	2818233	6647	2
165	Picture	b105	2830417	0	1	4292	46	0	next
165	Response	2	2834708	4291	2
167	Picture	b111	2845916	0	171	5832	172	0	next
167	Response	2	2851695	5779	1
169	Picture	b113	2864080	0	2	3853	154	0	next
169	Response	2	2867933	3853	1
171	Picture	c101	2879746	0	171	5666	172	0	next
171	Response	1	2885335	5589	1
173	Picture	b114	2896911	0	1	7166	2	0	next
173	Response	2	2904020	7109	1
175	Picture	a111	2916576	0	172	7166	173	0	next
175	Response	1	2923484	6908	2
177	Picture	a113	2935074	0	1	5904	101	0	next
177	Response	1	2940977	5903	2
179	Picture	b102	2954573	0	171	7332	172	0	next
179	Response	2	2961875	7302	2
181	Picture	a102	2974404	0	1	4665	173	0	next
181	Response	1	2979068	4664	1
183	Picture	b108	2993570	0	170	5665	171	0	next
183	Response	2	2999161	5591	1
185	Picture	a112	3011567	0	2	3861	146	0	next
185	Response	1	3015427	3860	1
187	Picture	b112	3026733	0	171	5499	172	0	next
187	Response	2	3032178	5445	1
189	Picture	c101	3046231	0	2	4333	3	0	next
189	Response	1	3050387	4156	1
191	Picture	a105	3063064	0	170	3998	172	0	next
191	Response	1	3066985	3921	1
193	Picture	b101	3081395	0	1	4995	176	0	next
193	Response	1	3086388	4993	2
195	Picture	c101	3098727	0	171	5332	172	0	next
195	Response	1	3103883	5156	1
197	Picture	c101	3116225	0	1	4404	102	0	next
197	Response	1	3120627	4402	2
199	Picture	a107	3132724	0	171	7332	172	0	next
199	Response	1	3139881	7157	1
201	Picture	a104	3151388	0	2	7986	187	0	next
201	Response	1	3159374	7986	1
204	Response	3	3292911	19033	1
206	Picture	a112	3303375	0	2	7843	163	0	next
206	Response	1	3311217	7842	1
208	Picture	a101	3324374	0	170	5332	171	0	next
208	Response	1	3329668	5294	2
210	Picture	c101	3341872	0	1	4007	165	0	next
210	Response	1	3345878	4006	1
212	Picture	c101	3359871	0	171	4332	172	0	next
212	Response	1	3364059	4188	1
214	Picture	a106	3378868	0	2	4926	82	0	next
214	Response	1	3383793	4925	1
216	Picture	a111	3395701	0	171	4999	172	0	next
216	Response	1	3400601	4900	1
218	Picture	a115	3413865	0	2	5459	48	0	next
218	Response	1	3419323	5458	1
220	Picture	c101	3434198	0	170	4832	171	0	next
220	Response	1	3438875	4677	1
222	Picture	c101	3452862	0	1	3358	147	0	next
222	Response	1	3456219	3357	2
224	Picture	c101	3467861	0	171	4833	172	0	next
224	Response	1	3472521	4660	1
226	Picture	b101	3485692	0	2	4564	109	0	next
226	Response	2	3490255	4563	1
228	Picture	a113	3504525	0	171	4998	173	0	next
228	Response	1	3509360	4835	1
230	Picture	c101	3521189	0	2	5007	166	0	next
230	Response	1	3526195	5006	1
232	Picture	c101	3540022	0	171	3332	172	0	next
232	Response	1	3543329	3307	1
234	Picture	b107	3558519	0	2	4546	127	0	next
234	Response	2	3563064	4545	1
236	Picture	c101	3578018	0	171	4666	172	0	next
236	Response	1	3582503	4485	1
238	Picture	a107	3597349	0	2	5813	194	0	next
238	Response	1	3603161	5812	1
240	Picture	b104	3614349	0	170	6165	171	0	next
240	Response	2	3620477	6128	1
242	Picture	a108	3632013	0	1	5499	3	0	next
242	Response	1	3637467	5454	1
244	Picture	b106	3650179	0	171	5498	173	0	next
244	Response	1	3655532	5353	1
246	Picture	b102	3668510	0	1	7332	3	0	next
246	Response	1	3675800	7290	1
248	Picture	c101	3689175	0	172	5499	173	0	next
248	Response	1	3694634	5459	1
250	Picture	b109	3708006	0	2	4778	62	0	next
250	Response	2	3712783	4777	2
252	Picture	b112	3727672	0	172	4165	174	0	next
252	Response	2	3731682	4010	1
254	Picture	b116	3743170	0	1	5666	2	0	next
254	Response	2	3748787	5617	1
256	Picture	a104	3761169	0	171	4332	172	0	next
256	Response	2	3765417	4248	1
258	Picture	c101	3779667	0	1	5396	109	0	next
258	Response	1	3785062	5395	1
260	Picture	c101	3796332	0	1	3833	2	0	next
260	Response	1	3800105	3773	1
262	Picture	b114	3813830	0	2	6157	183	0	next
262	Response	2	3819986	6156	1
264	Picture	a114	3834163	0	171	4998	173	0	next
264	Response	1	3839123	4960	1
266	Picture	c101	3850994	0	1	7503	168	0	next
266	Response	1	3858496	7502	1
268	Picture	b103	3870659	0	171	5832	173	0	next
268	Response	2	3876407	5748	1
270	Picture	c101	3891490	0	2	5997	177	0	next
270	Response	1	3897486	5996	1
272	Picture	b105	3910155	0	2	11166	3	0	next
272	Response	2	3921189	11034	2
274	Picture	a102	3935486	0	2	6514	159	0	next
274	Response	1	3941999	6513	1
276	Picture	a103	3955319	0	171	9498	172	0	next
276	Response	1	3964719	9400	1
278	Picture	c101	3979816	0	1	4578	94	0	next
278	Response	1	3984393	4577	1
280	Picture	a110	3995816	0	170	7331	171	0	next
280	Response	1	4003022	7206	1
282	Picture	b111	4017146	0	1	8686	152	0	next
282	Response	1	4025831	8685	1
284	Picture	a105	4038978	0	171	7999	172	0	next
284	Response	1	4046787	7809	1
286	Picture	b108	4058809	0	1	7508	163	0	next
286	Response	1	4066316	7507	1
288	Picture	c101	4077808	0	171	5665	173	0	next
288	Response	1	4083360	5552	1
290	Picture	b110	4094806	0	1	6110	62	0	next
290	Response	2	4100915	6109	1
292	Picture	a116	4115305	0	170	6332	171	0	next
292	Response	1	4121516	6211	1
294	Picture	c101	4134802	0	2	5833	3	0	next
294	Response	1	4140505	5703	2
296	Picture	b113	4151968	0	171	8998	173	0	next
296	Response	2	4160924	8956	1
298	Picture	b115	4173466	0	1	4148	190	0	next
298	Response	2	4177613	4147	1
300	Picture	a109	4189631	0	1	4832	3	0	next
300	Response	1	4194330	4699	1
303	Response	3	4427023	119236	1
305	Picture	b016	4437276	0	1	9499	2	0	next
305	Response	2	4446643	9367	1
307	Picture	b004	4465107	0	1	5331	174	0	next
307	Response	2	4470437	5330	1
309	Picture	c001	4487772	0	171	4999	172	0	next
309	Response	2	4492620	4848	2
311	Picture	b010	4510436	0	1	4397	108	0	next
311	Response	2	4514832	4396	1
313	Picture	b008	4533935	0	170	5832	171	0	next
313	Response	2	4539730	5795	1
315	Picture	c001	4558432	0	1	6016	156	0	next
315	Response	2	4564447	6015	1
317	Picture	b015	4584097	0	171	5165	173	0	next
317	Response	2	4589101	5004	1
319	Picture	b014	4608594	0	2	4422	84	0	next
319	Response	2	4613015	4421	1
321	Picture	a012	4632426	0	172	5499	173	0	next
321	Response	1	4637880	5454	1
323	Picture	a004	4655923	0	2	5511	162	0	next
323	Response	1	4661433	5510	1
325	Picture	c001	4681088	0	171	5832	173	0	next
325	Response	1	4686871	5783	1
327	Picture	a001	4707419	0	1	6166	2	0	next
327	Response	1	4713497	6078	2
329	Picture	a005	4730584	0	170	6165	172	0	next
329	Response	1	4736639	6055	1
331	Picture	c001	4756081	0	2	5457	49	0	next
331	Response	2	4761538	5457	1
333	Picture	a008	4779080	0	171	5832	172	0	next
333	Response	1	4784793	5713	1
335	Picture	a003	4801577	0	2	7608	65	0	next
335	Response	1	4809184	7607	1
337	Picture	a006	4828576	0	170	5331	172	0	next
337	Response	1	4833874	5298	1
339	Picture	a014	4850573	0	1	7304	36	0	next
339	Response	1	4857876	7303	2
341	Picture	b001	4875405	0	170	8665	171	0	next
341	Response	2	4883912	8507	1
343	Picture	a011	4903402	0	1	7801	37	0	next
343	Response	1	4911201	7799	2
345	Picture	c001	4929233	0	173	7166	174	0	next
345	Response	2	4936214	6981	1
347	Picture	a002	4955897	0	1	5812	193	0	next
347	Response	1	4961708	5811	1
349	Picture	c001	4979062	0	171	5832	173	0	next
349	Response	2	4984756	5694	1
351	Picture	c001	5002893	0	1	5896	109	0	next
351	Response	1	5008788	5895	1
353	Picture	a013	5028225	0	171	6332	172	0	next
353	Response	1	5034519	6294	1
355	Picture	b006	5054722	0	1	6038	134	0	next
355	Response	2	5060759	6037	1
357	Picture	a010	5078554	0	170	6665	171	0	next
357	Response	2	5085177	6623	1
359	Picture	c001	5103384	0	2	5197	143	0	next
359	Response	2	5108580	5196	1
361	Picture	a009	5128216	0	171	5332	172	0	next
361	Response	1	5133505	5289	1
363	Picture	c001	5152380	0	1	5758	80	0	next
363	Response	2	5158137	5757	1
365	Picture	b003	5177378	0	172	7165	174	0	next
365	Response	2	5184495	7117	2
367	Picture	a016	5204042	0	1	10038	133	0	next
367	Response	1	5214078	10036	2
369	Picture	c001	5233040	0	171	6999	172	0	next
369	Response	2	5239936	6896	1
371	Picture	c001	5258370	0	2	6283	59	0	next
371	Response	2	5264652	6282	1
373	Picture	b002	5281369	0	171	8665	173	0	next
373	Response	2	5289967	8598	1
375	Picture	c001	5309699	0	2	5254	86	0	next
375	Response	2	5314952	5253	2
377	Picture	b013	5333865	0	169	4165	171	0	next
377	Response	2	5337966	4101	1
379	Picture	c001	5355195	0	2	5250	90	0	next
379	Response	2	5360444	5249	2
381	Picture	a007	5380027	0	172	10165	174	0	next
381	Response	2	5390002	9975	1
383	Picture	b009	5409524	0	1	5672	166	0	next
383	Response	2	5415195	5671	1
385	Picture	c001	5433356	0	171	6165	173	0	next
385	Response	2	5439379	6023	1
387	Picture	b012	5458520	0	1	5555	117	0	next
387	Response	2	5464074	5554	1
389	Picture	b007	5482018	0	171	5499	172	0	next
389	Response	2	5487452	5434	2
391	Picture	c001	5504682	0	2	6358	148	0	next
391	Response	2	5511039	6357	1
393	Picture	c001	5527681	0	170	5332	171	0	next
393	Response	2	5532950	5269	1
395	Picture	a015	5553178	0	1	5391	114	0	next
395	Response	1	5558568	5390	1
397	Picture	b005	5577843	0	1	4999	2	0	next
397	Response	2	5582780	4937	1
399	Picture	b011	5600007	0	2	4864	143	0	next
399	Response	2	5604870	4863	1
402	Response	3	5753104	31606	1
404	Picture	c001	5763493	0	2	5199	141	0	next
404	Response	2	5768691	5198	1
406	Picture	c001	5783325	0	169	3832	171	0	next
406	Response	2	5786996	3671	1
408	Picture	b202	5799657	0	1	4802	36	0	next
408	Response	2	5804458	4801	1
410	Picture	a215	5819322	0	172	3666	173	0	next
410	Response	2	5822814	3492	1
412	Picture	a212	5838153	0	2	5666	4	0	next
412	Response	1	5843680	5527	2
414	Picture	c201	5857986	0	170	5165	171	0	next
414	Response	2	5863026	5040	2
416	Picture	c201	5877150	0	1	4324	181	0	next
416	Response	2	5881473	4323	1
418	Picture	b205	5893482	0	171	5999	172	0	next
418	Response	2	5899293	5811	1
420	Picture	a210	5913980	0	1	10180	158	0	next
420	Response	1	5924159	10179	1
422	Picture	b214	5938479	0	170	6332	171	0	next
422	Response	2	5944637	6158	1
424	Picture	c201	5956310	0	1	7162	343	0	next
424	Response	2	5963471	7161	1
426	Picture	a216	5974975	0	1	9165	3	0	next
426	Response	1	5984069	9094	1
428	Picture	b204	5998306	0	1	5202	303	0	next
428	Response	2	6003508	5202	1
430	Picture	a202	6018304	0	1	6999	3	0	next
430	Response	1	6025237	6933	1
432	Picture	a207	6036636	0	1	10245	93	0	next
432	Response	2	6046880	10244	1
434	Picture	a208	6060301	0	168	6165	170	0	next
434	Response	1	6066404	6103	2
436	Picture	a201	6078132	0	2	4752	88	0	next
436	Response	1	6082883	4751	1
438	Picture	c201	6094131	0	171	6666	172	0	next
438	Response	2	6100769	6638	1
440	Picture	c201	6113296	0	1	4368	137	0	next
440	Response	2	6117663	4367	1
442	Picture	b201	6132295	0	170	7998	172	0	next
442	Response	2	6140171	7876	1
444	Picture	c201	6154126	0	1	5421	84	0	next
444	Response	1	6159546	5420	1
446	Picture	a211	6174625	0	170	5665	171	0	next
446	Response	1	6180146	5521	1
448	Picture	b216	6192789	0	1	8499	2	0	next
448	Response	1	6201137	8348	2
450	Picture	c201	6215787	0	171	5999	173	0	next
450	Response	2	6221761	5974	1
452	Picture	a204	6235618	0	2	7164	176	0	next
452	Response	1	6242781	7163	1
454	Picture	c201	6256284	0	170	5332	171	0	next
454	Response	1	6261558	5274	2
456	Picture	a213	6273448	0	2	7930	76	0	next
456	Response	1	6281377	7929	1
458	Picture	a206	6295281	0	170	7331	172	0	next
458	Response	1	6302484	7203	2
460	Picture	c201	6315278	0	1	4405	100	0	next
460	Response	2	6319682	4404	1
462	Picture	b203	6332111	0	171	6665	172	0	next
462	Response	2	6338698	6587	1
464	Picture	c201	6350442	0	1	5930	75	0	next
464	Response	2	6356371	5929	1
466	Picture	b212	6369441	0	171	6165	172	0	next
466	Response	2	6375566	6125	1
468	Picture	b213	6388605	0	1	5170	169	0	next
468	Response	2	6393774	5169	1
470	Picture	b209	6406937	0	173	6499	174	0	next
470	Response	2	6413388	6451	1
472	Picture	b210	6426268	0	2	4167	3	0	next
472	Response	2	6430376	4108	2
474	Picture	c201	6444101	0	170	6165	172	0	next
474	Response	2	6450083	5982	2
476	Picture	a203	6465098	0	2	5826	178	0	next
476	Response	1	6470923	5825	1
478	Picture	b215	6484764	0	172	5165	174	0	next
478	Response	2	6489883	5119	1
480	Picture	c201	6501928	0	2	6493	180	0	next
480	Response	2	6508420	6492	1
482	Picture	b211	6521761	0	171	5998	173	0	next
482	Response	2	6527672	5911	2
484	Picture	c201	6541592	0	1	5578	93	0	next
484	Response	2	6547169	5577	1
486	Picture	a214	6559591	0	171	9165	172	0	next
486	Response	1	6568574	8983	2
488	Picture	b208	6582255	0	1	7215	123	0	next
488	Response	2	6589469	7214	1
490	Picture	c201	6600754	0	170	4665	172	0	next
490	Response	2	6605290	4536	1
492	Picture	c201	6618752	0	1	3317	188	0	next
492	Response	2	6622068	3316	1
494	Picture	a209	6633751	0	170	6998	172	0	next
494	Response	1	6640697	6946	1
496	Picture	b207	6655915	0	1	8070	102	0	next
496	Response	2	6663984	8069	1
498	Picture	c201	6677081	0	170	8165	171	0	next
498	Response	2	6685120	8039	2
500	Picture	b206	6699078	0	1	7867	139	0	next
500	Response	2	6706944	7866	1
502	Picture	a205	6721743	0	170	6165	172	0	next
502	Response	2	6727813	6070	2
505	Response	3	6853302	12403	1
507	Picture	b215	6863398	0	167	5998	169	0	next
507	Response	2	6869366	5968	1
509	Picture	a202	6884562	0	1	5677	161	0	next
509	Response	1	6890238	5676	1
511	Picture	b202	6903894	0	170	7332	171	0	next
511	Response	2	6911169	7275	1
513	Picture	c201	6925558	0	2	4811	194	0	next
513	Response	2	6930368	4810	1
515	Picture	b213	6943890	0	171	4333	172	0	next
515	Response	2	6948130	4240	1
517	Picture	a201	6963055	0	1	5046	126	0	next
517	Response	1	6968100	5045	1
519	Picture	b210	6982387	0	171	4332	173	0	next
519	Response	2	6986636	4249	1
521	Picture	a209	6999552	0	1	7145	192	0	next
521	Response	1	7006696	7144	2
523	Picture	a216	7017884	0	171	5999	172	0	next
523	Response	2	7023592	5708	1
525	Picture	c201	7035882	0	1	4873	133	0	next
525	Response	2	7040754	4872	1
527	Picture	c201	7052381	0	171	3832	173	0	next
527	Response	2	7056069	3688	1
529	Picture	c201	7068046	0	1	3832	3	0	next
529	Response	2	7071771	3725	1
531	Picture	b216	7086378	0	172	4665	174	0	next
531	Response	1	7090934	4556	1
533	Picture	c201	7104042	0	2	4598	75	0	next
533	Response	2	7108639	4597	1
535	Picture	b203	7123208	0	170	4999	171	0	next
535	Response	2	7128042	4834	1
537	Picture	c201	7141539	0	2	5250	90	0	next
537	Response	2	7146788	5249	1
539	Picture	c201	7160872	0	170	4332	171	0	next
539	Response	2	7165115	4243	1
541	Picture	a204	7179202	0	2	10215	125	0	next
541	Response	1	7189415	10213	2
543	Picture	a205	7203201	0	172	6999	173	0	next
543	Response	1	7210166	6965	1
545	Picture	b212	7222032	0	2	5038	135	0	next
545	Response	2	7227069	5037	1
547	Picture	c201	7238198	0	171	4332	173	0	next
547	Response	2	7242351	4153	1
549	Picture	a210	7255196	0	1	5246	92	0	next
549	Response	2	7260441	5245	2
551	Picture	b209	7272695	0	171	5999	172	0	next
551	Response	2	7278593	5898	1
553	Picture	b204	7291859	0	2	6380	126	0	next
553	Response	2	7298238	6379	1
555	Picture	c201	7309525	0	171	5999	172	0	next
555	Response	2	7315465	5940	1
557	Picture	a211	7328856	0	2	4043	130	0	next
557	Response	2	7332898	4042	1
559	Picture	b211	7344689	0	173	5498	175	0	next
559	Response	2	7350094	5405	1
561	Picture	c201	7364519	0	2	5250	90	0	next
561	Response	2	7369768	5249	1
563	Picture	a215	7384351	0	2	4666	4	0	next
563	Response	1	7388992	4641	1
565	Picture	c201	7403350	0	1	3885	120	0	next
565	Response	2	7407234	3884	1
567	Picture	b206	7419516	0	170	5498	172	0	next
567	Response	2	7424964	5448	1
569	Picture	c201	7439013	0	2	4908	98	0	next
569	Response	2	7443920	4907	1
571	Picture	a213	7458678	0	1	5499	3	0	next
571	Response	1	7464133	5455	1
573	Picture	b201	7479009	0	2	4680	160	0	next
573	Response	2	7483687	4678	1
575	Picture	c201	7497842	0	170	5332	171	0	next
575	Response	2	7503121	5279	1
577	Picture	a214	7516006	0	2	5058	115	0	next
577	Response	2	7521063	5057	1
579	Picture	b208	7536005	0	171	5499	173	0	next
579	Response	2	7541396	5391	2
581	Picture	a207	7556670	0	1	6877	294	0	next
581	Response	1	7563546	6876	1
583	Picture	a212	7576502	0	171	5498	173	0	next
583	Response	1	7581968	5466	1
585	Picture	a203	7594666	0	2	4681	159	0	next
585	Response	1	7599346	4680	1
587	Picture	b207	7610666	0	170	5665	171	0	next
587	Response	2	7616214	5548	1
589	Picture	b205	7628997	0	1	7605	66	0	next
589	Response	2	7636601	7604	1
591	Picture	c201	7649995	0	171	6999	172	0	next
591	Response	2	7656898	6903	1
593	Picture	c201	7668826	0	2	5148	193	0	next
593	Response	2	7673973	5147	1
595	Picture	c201	7686826	0	172	5165	173	0	next
595	Response	2	7691856	5030	1
597	Picture	a206	7704156	0	2	8928	79	0	next
597	Response	1	7713083	8927	1
599	Picture	a208	7725322	0	172	6832	174	0	next
599	Response	1	7732101	6779	1
601	Picture	b214	7744487	0	1	6307	31	0	next
601	Response	2	7750793	6306	1
