# Supplementary material for: The relationship between Chinese college students’ mate preferences and their parents’ education level
Source: Front Psychol. 2022 Nov 1;13:907315. doi: 10.3389/fpsyg.2022.907315 (PMC9664191; doi:10.3389/fpsyg.2022.907315)
Supplement: Supplementary file 2 [file Data_Sheet_1.ZIP › raw data/╝¬╧Φ/part1.log]

Scenario - For expli1
Logfile written - 2018/6/27 21:24:48

Trial	Event Type	Code	Time	TTime	Uncertainty	Duration	Uncertainty	ReqTime	ReqDur

1	Response	3	644946	644946	1
3	Picture	a014	655325	0	1	10238	98	0	next
3	Response	1	665562	10237	1
5	Picture	c001	684826	0	174	13332	175	0	next
5	Response	2	698107	13281	1
7	Picture	a003	716324	0	2	7529	149	0	next
7	Response	1	723852	7528	1
9	Picture	a015	741824	0	1	6833	3	0	next
9	Response	1	748517	6693	1
11	Picture	a016	768657	0	2	11717	128	0	next
11	Response	1	780373	11716	1
13	Picture	b008	799991	0	175	8166	176	0	next
13	Response	2	808053	8062	2
15	Picture	a012	824990	0	1	25634	42	0	next
15	Response	1	850623	25633	1
17	Picture	a005	869157	0	175	10665	177	0	next
17	Response	1	879797	10640	1
19	Picture	a006	896656	0	1	14614	62	0	next
19	Response	1	911269	14613	2
21	Picture	c001	927656	0	177	8166	178	0	next
21	Response	2	935763	8107	1
23	Picture	a010	954322	0	1	8441	68	0	next
23	Response	1	962762	8440	1
25	Picture	b013	981656	0	168	6998	170	0	next
25	Response	2	988604	6948	1
27	Picture	b012	1006821	0	2	5889	122	0	next
27	Response	2	1012709	5888	1
29	Picture	b010	1032822	0	176	6498	178	0	next
29	Response	2	1039229	6407	1
31	Picture	c001	1058821	0	1	7019	157	0	next
31	Response	2	1065839	7018	1
33	Picture	b015	1085154	0	174	6999	176	0	next
33	Response	2	1092124	6970	1
35	Picture	b002	1109153	0	2	10805	41	0	next
35	Response	2	1119957	10804	1
37	Picture	b007	1136321	0	174	7332	175	0	next
37	Response	2	1143586	7265	2
39	Picture	c001	1162153	0	1	6730	113	0	next
39	Response	2	1168882	6729	1
41	Picture	a002	1187653	0	177	7833	178	0	next
41	Response	1	1195344	7691	1
43	Picture	b001	1213652	0	2	13109	69	0	next
43	Response	2	1226760	13108	1
45	Picture	a001	1243486	0	175	8999	176	0	next
45	Response	1	1252361	8875	1
47	Picture	a009	1269652	0	1	5957	52	0	next
47	Response	1	1275608	5956	1
49	Picture	c001	1292152	0	175	7499	176	0	next
49	Response	2	1299479	7327	1
51	Picture	b011	1317318	0	1	8831	180	0	next
51	Response	2	1326148	8830	1
53	Picture	c001	1343152	0	175	6498	177	0	next
53	Response	2	1349572	6420	1
55	Picture	c001	1370150	0	2	15579	99	0	next
55	Response	2	1385728	15578	2
57	Picture	c001	1404984	0	175	8666	176	0	next
57	Response	2	1413623	8639	1
59	Picture	a013	1431316	0	2	9694	152	0	next
59	Response	1	1441009	9693	1
61	Picture	c001	1459483	0	176	6333	177	0	next
61	Response	2	1465686	6203	1
63	Picture	c001	1482816	0	1	5638	40	0	next
63	Response	2	1488452	5636	2
65	Picture	b016	1506983	0	174	6666	175	0	next
65	Response	2	1513542	6559	1
67	Picture	b009	1534149	0	1	7858	152	0	next
67	Response	2	1542006	7857	1
69	Picture	a004	1561816	0	168	7832	170	0	next
69	Response	2	1569484	7668	1
71	Picture	c001	1588815	0	1	6182	161	0	next
71	Response	2	1594995	6180	2
73	Picture	c001	1613982	0	177	5832	179	0	next
73	Response	2	1619729	5747	2
75	Picture	b014	1638981	0	1	5304	40	0	next
75	Response	2	1644284	5303	2
77	Picture	c001	1661481	0	177	6166	178	0	next
77	Response	2	1667463	5982	2
79	Picture	c001	1685647	0	1	6017	159	0	next
79	Response	2	1691663	6016	1
81	Picture	c001	1708314	0	175	5499	177	0	next
81	Response	2	1713711	5397	1
83	Picture	b005	1731646	0	2	7960	52	0	next
83	Response	2	1739605	7959	1
85	Picture	b003	1758313	0	177	6499	179	0	next
85	Response	2	1764726	6413	1
87	Picture	a007	1781813	0	1	15191	151	0	next
87	Response	1	1797003	15190	1
89	Picture	b004	1817146	0	176	6999	178	0	next
89	Response	2	1824041	6895	1
91	Picture	a008	1843812	0	1	9912	98	0	next
91	Response	1	1853723	9911	1
93	Picture	c001	1872479	0	175	5666	176	0	next
93	Response	2	1877959	5480	1
95	Picture	a011	1897311	0	2	11017	161	0	next
95	Response	1	1908327	11016	2
97	Picture	b006	1928145	0	169	7499	171	0	next
97	Response	2	1935599	7454	1
100	Response	3	2108362	55052	1
102	Picture	c001	2118476	0	170	6833	171	0	next
102	Response	2	2125135	6659	1
104	Picture	c001	2139975	0	2	6191	153	0	next
104	Response	2	2146165	6190	1
106	Picture	b207	2158476	0	174	5499	175	0	next
106	Response	2	2163853	5377	1
108	Picture	c201	2177141	0	2	4550	128	0	next
108	Response	2	2181689	4548	2
110	Picture	a215	2193309	0	174	3832	176	0	next
110	Response	2	2196987	3678	1
112	Picture	b205	2212141	0	1	5842	160	0	next
112	Response	2	2217983	5842	1
114	Picture	b215	2230642	0	174	5665	176	0	next
114	Response	2	2236234	5592	1
116	Picture	b212	2248807	0	2	5977	202	0	next
116	Response	2	2254783	5976	1
118	Picture	a209	2268974	0	1	6833	2	0	next
118	Response	1	2275695	6721	1
120	Picture	a208	2288807	0	1	5565	113	0	next
120	Response	1	2294371	5564	2
122	Picture	a211	2306141	0	173	7499	174	0	next
122	Response	1	2313562	7421	1
124	Picture	c201	2326640	0	1	6079	97	0	next
124	Response	2	2332718	6078	1
126	Picture	c201	2347474	0	176	4165	178	0	next
126	Response	2	2351599	4125	1
128	Picture	b214	2365306	0	1	3444	68	0	next
128	Response	2	2368749	3443	1
130	Picture	c201	2381473	0	175	5333	176	0	next
130	Response	2	2386761	5288	1
132	Picture	b209	2401472	0	2	6556	120	0	next
132	Response	2	2408027	6555	1
134	Picture	a203	2422140	0	173	7832	174	0	next
134	Response	1	2429829	7689	2
136	Picture	c201	2444972	0	1	5770	73	0	next
136	Response	2	2450741	5769	1
138	Picture	c201	2465639	0	175	8499	176	0	next
138	Response	2	2474031	8392	1
140	Picture	c201	2487638	0	1	8642	201	0	next
140	Response	2	2496279	8641	2
142	Picture	b208	2507639	0	176	8832	177	0	next
142	Response	2	2516295	8656	1
144	Picture	a212	2529304	0	2	11660	185	0	next
144	Response	1	2540963	11659	1
146	Picture	b202	2553304	0	1	10333	2	0	next
146	Response	2	2563526	10222	2
148	Picture	c201	2577637	0	1	5098	79	0	next
148	Response	2	2582733	5096	2
150	Picture	c201	2594971	0	175	5832	177	0	next
150	Response	2	2600660	5689	2
152	Picture	b211	2613303	0	2	5792	52	0	next
152	Response	2	2619094	5791	2
154	Picture	b201	2631304	0	175	5665	177	0	next
154	Response	2	2636874	5570	1
156	Picture	c201	2651303	0	1	9107	69	0	next
156	Response	2	2660408	9105	2
158	Picture	b203	2673137	0	175	6332	176	0	next
158	Response	2	2679291	6154	1
160	Picture	a213	2693469	0	1	8816	194	0	next
160	Response	1	2702284	8815	1
162	Picture	a210	2713470	0	174	14332	175	0	next
162	Response	1	2727708	14238	2
164	Picture	a206	2742802	0	1	8180	163	0	next
164	Response	1	2750981	8179	1
166	Picture	a201	2765469	0	167	6832	169	0	next
166	Response	1	2772254	6785	1
168	Picture	b216	2784468	0	1	5003	173	0	next
168	Response	1	2789470	5002	1
170	Picture	c201	2801635	0	175	6999	177	0	next
170	Response	2	2808608	6973	1
172	Picture	c201	2820134	0	2	5328	182	0	next
172	Response	2	2825461	5327	2
174	Picture	b204	2836968	0	175	3833	176	0	next
174	Response	2	2840763	3795	1
176	Picture	a204	2854467	0	2	7942	69	0	next
176	Response	2	2862407	7940	2
178	Picture	a214	2875468	0	169	7832	171	0	next
178	Response	1	2883132	7664	1
180	Picture	a202	2895467	0	1	7028	149	0	next
180	Response	1	2902493	7026	2
182	Picture	a216	2914467	0	171	7333	172	0	next
182	Response	1	2921764	7297	1
184	Picture	c201	2933466	0	2	7543	136	0	next
184	Response	2	2941008	7542	1
186	Picture	c201	2954300	0	170	2999	172	0	next
186	Response	2	2957115	2815	1
188	Picture	c201	2969799	0	2	3008	170	0	next
188	Response	2	2972806	3007	1
190	Picture	b210	2986466	0	177	5666	179	0	next
190	Response	2	2992072	5606	1
192	Picture	a205	3006132	0	2	11855	148	0	next
192	Response	1	3017986	11854	1
194	Picture	b206	3031966	0	174	6333	175	0	next
194	Response	2	3038122	6156	2
196	Picture	c201	3051298	0	2	8508	170	0	next
196	Response	2	3059805	8507	1
198	Picture	a207	3072632	0	175	6499	177	0	next
198	Response	1	3079070	6438	1
200	Picture	b213	3091465	0	1	5416	87	0	next
200	Response	2	3096879	5414	2
203	Response	3	3220391	10427	2
205	Picture	a207	3230963	0	2	10636	41	0	next
205	Response	1	3241598	10635	1
207	Picture	b210	3254130	0	170	17499	172	0	next
207	Response	2	3271603	17473	1
209	Picture	c201	3283796	0	1	5914	97	0	next
209	Response	2	3289708	5912	2
211	Picture	c201	3303130	0	175	3999	176	0	next
211	Response	2	3307008	3878	1
213	Picture	a206	3319462	0	1	3178	165	0	next
213	Response	2	3322639	3177	1
215	Picture	b209	3334796	0	177	6332	179	0	next
215	Response	2	3341041	6245	1
217	Picture	b205	3355628	0	2	4591	86	0	next
217	Response	2	3360218	4590	1
219	Picture	c201	3372962	0	175	6832	177	0	next
219	Response	2	3379722	6760	1
221	Picture	b214	3391461	0	2	5503	175	0	next
221	Response	2	3396963	5502	1
223	Picture	b211	3410461	0	1	6000	2	0	next
223	Response	2	3416344	5883	2
225	Picture	c201	3430961	0	1	4108	61	0	next
225	Response	2	3435067	4106	2
227	Picture	a203	3446628	0	174	6499	176	0	next
227	Response	1	3452958	6330	2
229	Picture	b201	3467127	0	1	4624	52	0	next
229	Response	2	3471750	4623	1
231	Picture	a215	3484961	0	175	11999	176	0	next
231	Response	1	3496916	11955	2
233	Picture	c201	3508960	0	1	6148	195	0	next
233	Response	2	3515107	6147	1
235	Picture	b202	3527794	0	168	6165	170	0	next
235	Response	2	3533870	6076	1
237	Picture	c201	3547126	0	2	5027	143	0	next
237	Response	2	3552151	5025	2
239	Picture	b204	3563627	0	174	5665	176	0	next
239	Response	2	3569176	5549	1
241	Picture	b213	3582626	0	1	4617	59	0	next
241	Response	2	3587242	4616	1
243	Picture	a202	3600126	0	174	6999	176	0	next
243	Response	1	3607079	6953	1
245	Picture	a208	3620292	0	2	1179882	3	0	next
245	Quit		4791075	1170783	
