# Supplementary material for: The relationship between Chinese college students’ mate preferences and their parents’ education level
Source: Front Psychol. 2022 Nov 1;13:907315. doi: 10.3389/fpsyg.2022.907315 (PMC9664191; doi:10.3389/fpsyg.2022.907315)
Supplement: Supplementary file 2 [file Data_Sheet_1.ZIP › raw data/╝¬╧Φ/part12.log]

Scenario - For expli1
Logfile written - 2018/6/27 21:32:40

Trial	Event Type	Code	Time	TTime	Uncertainty	Duration	Uncertainty	ReqTime	ReqDur

1	Response	3	644946	644946	1
3	Picture	a014	655325	0	1	10238	98	0	next
3	Response	1	665562	10237	1
5	Picture	c001	684826	0	174	13332	175	0	next
5	Response	2	698107	13281	1
7	Picture	a003	716324	0	2	7529	149	0	next
7	Response	1	723852	7528	1
9	Picture	a015	741824	0	1	6833	3	0	next
9	Response	1	748517	6693	1
11	Picture	a016	768657	0	2	11717	128	0	next
11	Response	1	780373	11716	1
13	Picture	b008	799991	0	175	8166	176	0	next
13	Response	2	808053	8062	2
15	Picture	a012	824990	0	1	25634	42	0	next
15	Response	1	850623	25633	1
17	Picture	a005	869157	0	175	10665	177	0	next
17	Response	1	879797	10640	1
19	Picture	a006	896656	0	1	14614	62	0	next
19	Response	1	911269	14613	2
21	Picture	c001	927656	0	177	8166	178	0	next
21	Response	2	935763	8107	1
23	Picture	a010	954322	0	1	8441	68	0	next
23	Response	1	962762	8440	1
25	Picture	b013	981656	0	168	6998	170	0	next
25	Response	2	988604	6948	1
27	Picture	b012	1006821	0	2	5889	122	0	next
27	Response	2	1012709	5888	1
29	Picture	b010	1032822	0	176	6498	178	0	next
29	Response	2	1039229	6407	1
31	Picture	c001	1058821	0	1	7019	157	0	next
31	Response	2	1065839	7018	1
33	Picture	b015	1085154	0	174	6999	176	0	next
33	Response	2	1092124	6970	1
35	Picture	b002	1109153	0	2	10805	41	0	next
35	Response	2	1119957	10804	1
37	Picture	b007	1136321	0	174	7332	175	0	next
37	Response	2	1143586	7265	2
39	Picture	c001	1162153	0	1	6730	113	0	next
39	Response	2	1168882	6729	1
41	Picture	a002	1187653	0	177	7833	178	0	next
41	Response	1	1195344	7691	1
43	Picture	b001	1213652	0	2	13109	69	0	next
43	Response	2	1226760	13108	1
45	Picture	a001	1243486	0	175	8999	176	0	next
45	Response	1	1252361	8875	1
47	Picture	a009	1269652	0	1	5957	52	0	next
47	Response	1	1275608	5956	1
49	Picture	c001	1292152	0	175	7499	176	0	next
49	Response	2	1299479	7327	1
51	Picture	b011	1317318	0	1	8831	180	0	next
51	Response	2	1326148	8830	1
53	Picture	c001	1343152	0	175	6498	177	0	next
53	Response	2	1349572	6420	1
55	Picture	c001	1370150	0	2	15579	99	0	next
55	Response	2	1385728	15578	2
57	Picture	c001	1404984	0	175	8666	176	0	next
57	Response	2	1413623	8639	1
59	Picture	a013	1431316	0	2	9694	152	0	next
59	Response	1	1441009	9693	1
61	Picture	c001	1459483	0	176	6333	177	0	next
61	Response	2	1465686	6203	1
63	Picture	c001	1482816	0	1	5638	40	0	next
63	Response	2	1488452	5636	2
65	Picture	b016	1506983	0	174	6666	175	0	next
65	Response	2	1513542	6559	1
67	Picture	b009	1534149	0	1	7858	152	0	next
67	Response	2	1542006	7857	1
69	Picture	a004	1561816	0	168	7832	170	0	next
69	Response	2	1569484	7668	1
71	Picture	c001	1588815	0	1	6182	161	0	next
71	Response	2	1594995	6180	2
73	Picture	c001	1613982	0	177	5832	179	0	next
73	Response	2	1619729	5747	2
75	Picture	b014	1638981	0	1	5304	40	0	next
75	Response	2	1644284	5303	2
77	Picture	c001	1661481	0	177	6166	178	0	next
77	Response	2	1667463	5982	2
79	Picture	c001	1685647	0	1	6017	159	0	next
79	Response	2	1691663	6016	1
81	Picture	c001	1708314	0	175	5499	177	0	next
81	Response	2	1713711	5397	1
83	Picture	b005	1731646	0	2	7960	52	0	next
83	Response	2	1739605	7959	1
85	Picture	b003	1758313	0	177	6499	179	0	next
85	Response	2	1764726	6413	1
87	Picture	a007	1781813	0	1	15191	151	0	next
87	Response	1	1797003	15190	1
89	Picture	b004	1817146	0	176	6999	178	0	next
89	Response	2	1824041	6895	1
91	Picture	a008	1843812	0	1	9912	98	0	next
91	Response	1	1853723	9911	1
93	Picture	c001	1872479	0	175	5666	176	0	next
93	Response	2	1877959	5480	1
95	Picture	a011	1897311	0	2	11017	161	0	next
95	Response	1	1908327	11016	2
97	Picture	b006	1928145	0	169	7499	171	0	next
97	Response	2	1935599	7454	1
100	Response	3	2108362	55052	1
102	Picture	c001	2118476	0	170	6833	171	0	next
102	Response	2	2125135	6659	1
104	Picture	c001	2139975	0	2	6191	153	0	next
104	Response	2	2146165	6190	1
106	Picture	b207	2158476	0	174	5499	175	0	next
106	Response	2	2163853	5377	1
108	Picture	c201	2177141	0	2	4550	128	0	next
108	Response	2	2181689	4548	2
110	Picture	a215	2193309	0	174	3832	176	0	next
110	Response	2	2196987	3678	1
112	Picture	b205	2212141	0	1	5842	160	0	next
112	Response	2	2217983	5842	1
114	Picture	b215	2230642	0	174	5665	176	0	next
114	Response	2	2236234	5592	1
116	Picture	b212	2248807	0	2	5977	202	0	next
116	Response	2	2254783	5976	1
118	Picture	a209	2268974	0	1	6833	2	0	next
118	Response	1	2275695	6721	1
120	Picture	a208	2288807	0	1	5565	113	0	next
120	Response	1	2294371	5564	2
122	Picture	a211	2306141	0	173	7499	174	0	next
122	Response	1	2313562	7421	1
124	Picture	c201	2326640	0	1	6079	97	0	next
124	Response	2	2332718	6078	1
126	Picture	c201	2347474	0	176	4165	178	0	next
126	Response	2	2351599	4125	1
128	Picture	b214	2365306	0	1	3444	68	0	next
128	Response	2	2368749	3443	1
130	Picture	c201	2381473	0	175	5333	176	0	next
130	Response	2	2386761	5288	1
132	Picture	b209	2401472	0	2	6556	120	0	next
132	Response	2	2408027	6555	1
134	Picture	a203	2422140	0	173	7832	174	0	next
134	Response	1	2429829	7689	2
136	Picture	c201	2444972	0	1	5770	73	0	next
136	Response	2	2450741	5769	1
138	Picture	c201	2465639	0	175	8499	176	0	next
138	Response	2	2474031	8392	1
140	Picture	c201	2487638	0	1	8642	201	0	next
140	Response	2	2496279	8641	2
142	Picture	b208	2507639	0	176	8832	177	0	next
142	Response	2	2516295	8656	1
144	Picture	a212	2529304	0	2	11660	185	0	next
144	Response	1	2540963	11659	1
146	Picture	b202	2553304	0	1	10333	2	0	next
146	Response	2	2563526	10222	2
148	Picture	c201	2577637	0	1	5098	79	0	next
148	Response	2	2582733	5096	2
150	Picture	c201	2594971	0	175	5832	177	0	next
150	Response	2	2600660	5689	2
152	Picture	b211	2613303	0	2	5792	52	0	next
152	Response	2	2619094	5791	2
154	Picture	b201	2631304	0	175	5665	177	0	next
154	Response	2	2636874	5570	1
156	Picture	c201	2651303	0	1	9107	69	0	next
156	Response	2	2660408	9105	2
158	Picture	b203	2673137	0	175	6332	176	0	next
158	Response	2	2679291	6154	1
160	Picture	a213	2693469	0	1	8816	194	0	next
160	Response	1	2702284	8815	1
162	Picture	a210	2713470	0	174	14332	175	0	next
162	Response	1	2727708	14238	2
164	Picture	a206	2742802	0	1	8180	163	0	next
164	Response	1	2750981	8179	1
166	Picture	a201	2765469	0	167	6832	169	0	next
166	Response	1	2772254	6785	1
168	Picture	b216	2784468	0	1	5003	173	0	next
168	Response	1	2789470	5002	1
170	Picture	c201	2801635	0	175	6999	177	0	next
170	Response	2	2808608	6973	1
172	Picture	c201	2820134	0	2	5328	182	0	next
172	Response	2	2825461	5327	2
174	Picture	b204	2836968	0	175	3833	176	0	next
174	Response	2	2840763	3795	1
176	Picture	a204	2854467	0	2	7942	69	0	next
176	Response	2	2862407	7940	2
178	Picture	a214	2875468	0	169	7832	171	0	next
178	Response	1	2883132	7664	1
180	Picture	a202	2895467	0	1	7028	149	0	next
180	Response	1	2902493	7026	2
182	Picture	a216	2914467	0	171	7333	172	0	next
182	Response	1	2921764	7297	1
184	Picture	c201	2933466	0	2	7543	136	0	next
184	Response	2	2941008	7542	1
186	Picture	c201	2954300	0	170	2999	172	0	next
186	Response	2	2957115	2815	1
188	Picture	c201	2969799	0	2	3008	170	0	next
188	Response	2	2972806	3007	1
190	Picture	b210	2986466	0	177	5666	179	0	next
190	Response	2	2992072	5606	1
192	Picture	a205	3006132	0	2	11855	148	0	next
192	Response	1	3017986	11854	1
194	Picture	b206	3031966	0	174	6333	175	0	next
194	Response	2	3038122	6156	2
196	Picture	c201	3051298	0	2	8508	170	0	next
196	Response	2	3059805	8507	1
198	Picture	a207	3072632	0	175	6499	177	0	next
198	Response	1	3079070	6438	1
200	Picture	b213	3091465	0	1	5416	87	0	next
200	Response	2	3096879	5414	2
203	Response	3	3220391	10427	2
205	Picture	a207	3230963	0	2	10636	41	0	next
205	Response	1	3241598	10635	1
207	Picture	b210	3254130	0	170	17499	172	0	next
207	Response	2	3271603	17473	1
209	Picture	c201	3283796	0	1	5914	97	0	next
209	Response	2	3289708	5912	2
211	Picture	c201	3303130	0	175	3999	176	0	next
211	Response	2	3307008	3878	1
213	Picture	a206	3319462	0	1	3178	165	0	next
213	Response	2	3322639	3177	1
215	Picture	b209	3334796	0	177	6332	179	0	next
215	Response	2	3341041	6245	1
217	Picture	b205	3355628	0	2	4591	86	0	next
217	Response	2	3360218	4590	1
219	Picture	c201	3372962	0	175	6832	177	0	next
219	Response	2	3379722	6760	1
221	Picture	b214	3391461	0	2	5503	175	0	next
221	Response	2	3396963	5502	1
223	Picture	b211	3410461	0	1	6000	2	0	next
223	Response	2	3416344	5883	2
225	Picture	c201	3430961	0	1	4108	61	0	next
225	Response	2	3435067	4106	2
227	Picture	a203	3446628	0	174	6499	176	0	next
227	Response	1	3452958	6330	2
229	Picture	b201	3467127	0	1	4624	52	0	next
229	Response	2	3471750	4623	1
231	Picture	a215	3484961	0	175	11999	176	0	next
231	Response	1	3496916	11955	2
233	Picture	c201	3508960	0	1	6148	195	0	next
233	Response	2	3515107	6147	1
235	Picture	b202	3527794	0	168	6165	170	0	next
235	Response	2	3533870	6076	1
237	Picture	c201	3547126	0	2	5027	143	0	next
237	Response	2	3552151	5025	2
239	Picture	b204	3563627	0	174	5665	176	0	next
239	Response	2	3569176	5549	1
241	Picture	b213	3582626	0	1	4617	59	0	next
241	Response	2	3587242	4616	1
243	Picture	a202	3600126	0	174	6999	176	0	next
243	Response	1	3607079	6953	1
4	Picture	b012	246496	0	2	17450	61	0	next
4	Response	2	263945	17449	1
6	Picture	b006	280663	0	175	7499	177	0	next
6	Response	2	288136	7473	1
8	Picture	c001	306996	0	1	9444	65	0	next
8	Response	1	316439	9443	1
10	Picture	c001	333829	0	175	6166	177	0	next
10	Response	1	339949	6120	1
12	Picture	b002	359828	0	2	20324	187	0	next
12	Response	2	380151	20323	1
14	Picture	a009	397329	0	168	7332	170	0	next
14	Response	1	404607	7278	1
16	Picture	a004	425327	0	2	18350	161	0	next
16	Response	1	443676	18349	1
18	Picture	a014	460995	0	175	6665	177	0	next
18	Response	1	467540	6545	1
20	Picture	c001	486327	0	1	7165	178	0	next
20	Response	1	493491	7164	1
22	Picture	b009	513493	0	2	97666	3	0	next
22	Response	2	611119	97626	1
24	Picture	c001	631325	0	2	6360	150	0	next
24	Response	1	637684	6359	1
26	Picture	a001	657159	0	174	13332	176	0	next
26	Response	1	670434	13275	1
28	Picture	c001	687825	0	1	12407	103	0	next
28	Response	1	700231	12406	1
30	Picture	b011	718159	0	172	12165	174	0	next
30	Response	2	730179	12020	1
32	Picture	a013	748991	0	1	7022	154	0	next
32	Response	1	756012	7021	1
34	Picture	b007	773658	0	177	5832	179	0	next
34	Response	2	779432	5774	2
36	Picture	b013	798824	0	1	6651	185	0	next
36	Response	2	805474	6650	1
38	Picture	b001	825491	0	176	7665	178	0	next
38	Response	2	833032	7541	1
40	Picture	b010	852823	0	1	4550	119	0	next
40	Response	2	857372	4549	1
42	Picture	b005	874657	0	177	7665	179	0	next
42	Response	2	882153	7496	2
44	Picture	b008	901989	0	2	6268	76	0	next
44	Response	2	908255	6266	2
46	Picture	c001	924823	0	175	7666	176	0	next
46	Response	1	932324	7501	1
48	Picture	a010	952988	0	2	5887	126	0	next
48	Response	1	958874	5886	1
50	Picture	a002	977156	0	174	5332	175	0	next
50	Response	1	982443	5287	1
52	Picture	a011	1001321	0	2	3379	132	0	next
52	Response	1	1004699	3378	1
54	Picture	c001	1024322	0	170	4832	172	0	next
54	Response	1	1029042	4720	1
56	Picture	c001	1047321	0	1	3795	48	0	next
56	Response	1	1051115	3794	1
58	Picture	a003	1068821	0	1	5999	3	0	next
58	Response	1	1074773	5952	1
60	Picture	b015	1094320	0	2	2590	88	0	next
60	Response	1	1096909	2589	2
60	Response	1	1100825	3915	2
62	Picture	b014	1116154	0	169	5666	170	0	next
62	Response	2	1121689	5535	1
64	Picture	c001	1138653	0	2	6300	44	0	next
64	Response	1	1144952	6299	1
66	Picture	c001	1164320	0	170	7333	171	0	next
66	Response	1	1171473	7153	1
68	Picture	a005	1188486	0	2	7721	123	0	next
68	Response	1	1196206	7720	1
70	Picture	a007	1213320	0	167	15499	168	0	next
70	Response	1	1228791	15471	1
72	Picture	c001	1249319	0	1	5068	108	0	next
72	Response	1	1254386	5067	1
74	Picture	c001	1270652	0	175	5333	176	0	next
74	Response	1	1275806	5154	2
76	Picture	c001	1294151	0	2	4478	200	0	next
76	Response	1	1298628	4477	1
78	Picture	c001	1315985	0	175	4999	177	0	next
78	Response	1	1320943	4958	1
80	Picture	b016	1337984	0	2	2769	75	0	next
80	Response	1	1340752	2768	1
82	Picture	a015	1357485	0	174	5665	176	0	next
82	Response	1	1363102	5617	1
84	Picture	c001	1380650	0	2	6107	71	0	next
84	Response	1	1386756	6106	2
86	Picture	b004	1405318	0	177	11332	178	0	next
86	Response	2	1416584	11266	1
88	Picture	a016	1433317	0	1	7007	170	0	next
88	Response	1	1440323	7006	2
90	Picture	a006	1459650	0	175	8333	176	0	next
90	Response	2	1467827	8177	1
92	Picture	b003	1484983	0	1	9100	76	0	next
92	Response	2	1494082	9099	1
94	Picture	c001	1511816	0	169	6666	171	0	next
94	Response	1	1518434	6618	1
96	Picture	a012	1538815	0	2	5722	288	0	next
96	Response	1	1544536	5721	1
98	Picture	a008	1561816	0	177	6665	179	0	next
98	Response	1	1568432	6616	1
101	Response	3	1719877	30897	1
103	Picture	c001	1729981	0	175	6832	176	0	next
103	Response	1	1736750	6769	2
105	Picture	c001	1748480	0	1	4860	149	0	next
105	Response	1	1753339	4859	1
107	Picture	b109	1765147	0	168	8999	169	0	next
107	Response	2	1774009	8862	1
109	Picture	b102	1786979	0	2	6864	147	0	next
109	Response	2	1793842	6863	1
111	Picture	b114	1804980	0	175	4999	176	0	next
111	Response	2	1809799	4819	1
113	Picture	a107	1824645	0	2	9675	162	0	next
113	Response	1	1834318	9673	2
115	Picture	b113	1849313	0	176	5666	177	0	next
115	Response	2	1854814	5501	1
117	Picture	a114	1867311	0	2	5907	104	0	next
117	Response	1	1873217	5906	1
119	Picture	a109	1887646	0	174	4999	175	0	next
119	Response	1	1892609	4963	1
121	Picture	c101	1907811	0	2	5863	149	0	next
121	Response	1	1913673	5862	1
123	Picture	b107	1925978	0	177	8833	178	0	next
123	Response	2	1934682	8704	1
125	Picture	a105	1949144	0	2	8172	173	0	next
125	Response	1	1957315	8171	2
127	Picture	a113	1971145	0	176	7832	177	0	next
127	Response	1	1978855	7710	1
129	Picture	c101	1990810	0	2	5616	62	0	next
129	Response	1	1996425	5615	1
131	Picture	a110	2010977	0	175	6333	176	0	next
131	Response	1	2017282	6305	1
133	Picture	c101	2031643	0	2	6320	191	0	next
133	Response	1	2037961	6318	2
135	Picture	c101	2052144	0	175	5499	176	0	next
135	Response	1	2057596	5452	1
137	Picture	b116	2070143	0	1	11918	92	0	next
137	Response	2	2082060	11917	1
139	Picture	b104	2096977	0	174	8165	176	0	next
139	Response	2	2105096	8119	1
141	Picture	a102	2119309	0	1	6667	177	0	next
141	Response	1	2125975	6666	1
143	Picture	a108	2140476	0	174	6832	176	0	next
143	Response	1	2147157	6681	1
145	Picture	a103	2159642	0	1	7628	48	0	next
145	Response	1	2167268	7626	2
147	Picture	b108	2180976	0	175	10665	177	0	next
147	Response	2	2191613	10637	1
149	Picture	c101	2205641	0	2	9245	99	0	next
149	Response	1	2214884	9243	2
151	Picture	a112	2228975	0	174	6832	176	0	next
151	Response	1	2235662	6687	1
153	Picture	c101	2248808	0	1	6847	162	0	next
153	Response	1	2255654	6846	1
155	Picture	c101	2267808	0	175	5999	176	0	next
155	Response	1	2273674	5866	2
157	Picture	a115	2288640	0	2	5324	187	0	next
157	Response	1	2293963	5323	2
159	Picture	b110	2305974	0	175	13666	176	0	next
159	Response	2	2319531	13557	1
161	Picture	c101	2331806	0	2	11387	125	0	next
161	Response	1	2343192	11386	1
163	Picture	c101	2357307	0	175	6666	176	0	next
163	Response	1	2363894	6587	1
165	Picture	b101	2376306	0	1	34326	183	0	next
165	Response	2	2410631	34325	1
167	Picture	c101	2425640	0	174	5165	176	0	next
167	Response	1	2430679	5039	1
169	Picture	a116	2443472	0	1	7204	140	0	next
169	Response	1	2450675	7203	1
171	Picture	b106	2464472	0	170	6333	171	0	next
171	Response	2	2470749	6277	1
173	Picture	c101	2482138	0	2	9368	143	0	next
173	Response	1	2491505	9367	1
175	Picture	b105	2504805	0	171	8666	172	0	next
175	Response	2	2513310	8505	1
177	Picture	a111	2527138	0	1	10961	48	0	next
177	Response	1	2538098	10960	1
179	Picture	a106	2549805	0	175	7999	176	0	next
179	Response	1	2557697	7892	1
181	Picture	c101	2570304	0	1	5804	40	0	next
181	Response	1	2576107	5803	1
183	Picture	c101	2588971	0	176	7832	178	0	next
183	Response	1	2596660	7689	1
185	Picture	c101	2608804	0	1	7012	164	0	next
185	Response	1	2615815	7011	1
187	Picture	b111	2629804	0	175	6333	176	0	next
187	Response	2	2635949	6145	1
189	Picture	b103	2649803	0	2	5744	98	0	next
189	Response	2	2655546	5743	1
191	Picture	a101	2666970	0	175	7499	177	0	next
191	Response	1	2674396	7426	1
193	Picture	c101	2686302	0	2	9725	120	0	next
193	Response	1	2696026	9724	1
195	Picture	b115	2710136	0	175	7833	176	0	next
195	Response	2	2717921	7785	2
197	Picture	b112	2729302	0	1	5442	70	0	next
197	Response	1	2734743	5441	1
199	Picture	a104	2746803	0	175	5832	176	0	next
199	Response	2	2752496	5693	1
201	Picture	c101	2763968	0	2	5888	123	0	next
201	Response	1	2769854	5886	1
203	Response	3	2793326	11524	1
204	Response	3	2887964	5996	2
206	Picture	a109	2898467	0	1	5670	173	0	next
206	Response	1	2904136	5669	1
208	Picture	a111	2919134	0	175	10666	176	0	next
208	Response	1	2929755	10621	1
210	Picture	a105	2944966	0	2	23834	177	0	next
210	Response	1	2968799	23833	1
212	Picture	c101	2983633	0	175	9333	176	0	next
212	Response	1	2992909	9276	1
214	Picture	c101	3006299	0	1	5440	68	0	next
214	Response	1	3011738	5439	1
216	Picture	a110	3024800	0	174	5165	176	0	next
216	Response	1	3029878	5078	1
218	Picture	b111	3042632	0	1	7561	115	0	next
218	Response	2	3050192	7560	1
220	Picture	b116	3063466	0	175	6499	176	0	next
220	Response	2	3069823	6357	1
222	Picture	a106	3083798	0	2	17016	155	0	next
222	Response	1	3100812	17014	2
224	Picture	b108	3113132	0	174	5499	175	0	next
224	Response	2	3118445	5313	1
226	Picture	b115	3132298	0	1	65452	57	0	next
226	Response	2	3197749	65451	1
228	Picture	c101	3211298	0	167	10165	169	0	next
228	Response	1	3221341	10043	1
230	Picture	a112	3233297	0	1	18469	41	0	next
230	Response	1	3251765	18468	1
232	Picture	c101	3263297	0	167	5499	168	0	next
232	Response	1	3268676	5379	1
234	Picture	b107	3283963	0	1	7237	106	0	next
234	Response	2	3291199	7236	1
236	Picture	c101	3303297	0	167	8332	168	0	next
236	Response	1	3311480	8183	1
238	Picture	a104	3324296	0	1	27745	98	0	next
238	Response	2	3352040	27744	1
240	Picture	b114	3365129	0	175	19666	176	0	next
240	Response	2	3384697	19568	2
242	Picture	c101	3397461	0	2	4179	165	0	next
242	Response	2	3401639	4178	1
244	Picture	b110	3412962	0	175	5999	176	0	next
244	Response	2	3418844	5882	1
246	Picture	c101	3433961	0	1	5161	176	0	next
246	Response	1	3439121	5160	1
248	Picture	a107	3450962	0	175	6332	176	0	next
248	Response	1	3457139	6177	1
250	Picture	a116	3472460	0	2	3563	115	0	next
250	Response	1	3476022	3562	1
252	Picture	c101	3490294	0	1	4999	3	0	next
252	Response	1	3495202	4908	1
254	Picture	b106	3509960	0	2	8242	102	0	next
254	Response	2	3518201	8241	1
256	Picture	a102	3529794	0	175	4832	177	0	next
256	Response	1	3534601	4807	1
258	Picture	c101	3548960	0	1	3658	185	0	next
258	Response	1	3552617	3657	1
260	Picture	c101	3566294	0	174	3665	176	0	next
260	Response	1	3569795	3501	1
262	Picture	c101	3583959	0	2	3909	102	0	next
262	Response	1	3587867	3908	1
264	Picture	b105	3598960	0	172	6332	174	0	next
264	Response	2	3605254	6294	1
266	Picture	a108	3619126	0	1	5213	125	0	next
266	Response	1	3624338	5212	1
268	Picture	b103	3635793	0	175	6165	177	0	next
268	Response	2	3641816	6023	1
270	Picture	b102	3656792	0	1	5451	59	0	next
270	Response	2	3662242	5450	1
272	Picture	c101	3674126	0	176	4332	178	0	next
272	Response	2	3678379	4253	2
274	Picture	b101	3693291	0	2	5763	82	0	next
274	Response	2	3699053	5762	1
276	Picture	a101	3711459	0	174	5665	176	0	next
276	Response	2	3717098	5639	1
278	Picture	a113	3728624	0	2	5150	194	0	next
278	Response	1	3733773	5149	1
280	Picture	c101	3748125	0	174	4166	175	0	next
280	Response	1	3752176	4051	1
282	Picture	b109	3763791	0	1	8668	175	0	next
282	Response	1	3772458	8667	2
284	Picture	b113	3783791	0	175	11999	177	0	next
284	Response	2	3795746	11955	2
286	Picture	a103	3810790	0	1	6520	157	0	next
286	Response	1	3817309	6519	1
288	Picture	b104	3828624	0	176	11999	177	0	next
288	Response	2	3840486	11862	1
290	Picture	a115	3855456	0	2	7527	151	0	next
290	Response	1	3862982	7526	1
292	Picture	c101	3875290	0	175	4832	177	0	next
292	Response	1	3880016	4726	1
294	Picture	c101	3894122	0	2	10948	63	0	next
294	Response	1	3905069	10947	1
296	Picture	a114	3917290	0	175	15165	177	0	next
296	Response	1	3932415	15125	1
298	Picture	b112	3944289	0	1	7099	69	0	next
298	Response	2	3951387	7098	1
300	Picture	c101	3965122	0	175	10833	176	0	next
300	Response	1	3975846	10724	1
