# Supplementary material for: The relationship between Chinese college students’ mate preferences and their parents’ education level
Source: Front Psychol. 2022 Nov 1;13:907315. doi: 10.3389/fpsyg.2022.907315 (PMC9664191; doi:10.3389/fpsyg.2022.907315)
Supplement: Supplementary file 2 [file Data_Sheet_1.ZIP › raw data/╬Γ╝╤├└/part1.log]

Scenario - For expli1
Logfile written - 2016/6/26 17:30:42

Trial	Event Type	Code	Time	TTime	Uncertainty	Duration	Uncertainty	ReqTime	ReqDur

1	Response	3	3879923	3879923	1
4	Picture	c001	3910651	0	1	9411	93	0	next
4	Response	1	3920061	9410	1
6	Picture	c001	3940315	0	1	5165	3	0	next
6	Response	1	3945380	5065	1
8	Picture	a015	3962646	0	1	5907	98	0	next
8	Response	1	3968552	5906	1
10	Picture	c001	3985145	0	170	5998	172	0	next
10	Response	1	3990979	5834	1
12	Picture	b005	4011642	0	1	4984	187	0	next
12	Response	2	4016625	4983	1
14	Picture	b003	4034640	0	171	7499	172	0	next
14	Response	2	4041970	7330	1
16	Picture	b002	4061970	0	2	5645	195	0	next
16	Response	2	4067614	5644	1
18	Picture	b008	4085802	0	171	5666	172	0	next
18	Response	2	4091406	5604	2
20	Picture	a014	4109966	0	2	6427	79	0	next
20	Response	1	4116392	6426	1
22	Picture	c001	4136465	0	172	6498	173	0	next
22	Response	1	4142873	6408	1
24	Picture	a005	4159628	0	2	6448	58	0	next
24	Response	1	4166075	6447	1
26	Picture	b015	4185127	0	171	6665	172	0	next
26	Response	2	4191664	6537	1
28	Picture	b011	4211957	0	1	7765	73	0	next
28	Response	2	4219721	7764	1
30	Picture	b006	4236122	0	171	7166	172	0	next
30	Response	2	4243189	7067	1
32	Picture	a001	4263786	0	1	6598	75	0	next
32	Response	1	4270383	6597	1
34	Picture	b007	4288618	0	171	7832	172	0	next
34	Response	2	4296269	7651	1
36	Picture	c001	4316781	0	2	6531	142	0	next
36	Response	1	4323311	6530	1
38	Picture	a010	4343613	0	172	10832	173	0	next
38	Response	1	4354266	10653	1
40	Picture	b010	4372943	0	1	7233	105	0	next
40	Response	2	4380175	7232	1
42	Picture	a004	4398775	0	170	7498	172	0	next
42	Response	2	4406113	7338	1
44	Picture	b016	4424772	0	1	7223	115	0	next
44	Response	2	4431993	7221	2
46	Picture	c001	4450437	0	171	6165	172	0	next
46	Response	1	4456564	6127	1
48	Picture	b004	4475934	0	1	8869	136	0	next
48	Response	2	4484802	8868	1
50	Picture	a002	4502432	0	171	7832	172	0	next
50	Response	1	4510083	7651	1
52	Picture	a008	4528262	0	2	10033	140	0	next
52	Response	2	4538294	10032	1
54	Picture	a011	4556927	0	172	8165	174	0	next
54	Response	1	4564981	8054	1
56	Picture	c001	4581924	0	2	5127	46	0	next
56	Response	1	4587050	5126	1
58	Picture	c001	4606590	0	170	5331	172	0	next
58	Response	1	4611802	5212	1
60	Picture	a012	4629920	0	2	5950	56	0	next
60	Response	1	4635869	5949	1
62	Picture	c001	4654419	0	172	5665	173	0	next
62	Response	1	4659935	5516	1
64	Picture	a013	4679082	0	2	5546	129	0	next
64	Response	1	4684627	5545	1
66	Picture	c001	4702581	0	170	5332	171	0	next
66	Response	1	4707739	5158	2
68	Picture	c001	4726912	0	1	5014	157	0	next
68	Response	1	4731925	5013	1
70	Picture	c001	4749076	0	2	4666	4	0	next
70	Response	1	4753607	4531	1
72	Picture	a003	4773741	0	1	6168	170	0	next
72	Response	1	4779908	6167	1
74	Picture	c001	4796573	0	171	4332	172	0	next
74	Response	1	4800727	4154	1
76	Picture	b009	4820737	0	1	7160	178	0	next
76	Response	2	4827896	7159	1
78	Picture	c001	4844235	0	171	7165	173	0	next
78	Response	1	4851301	7066	1
80	Picture	b001	4869399	0	2	7610	64	0	next
80	Response	2	4877008	7609	2
82	Picture	a007	4893398	0	171	7498	172	0	next
82	Response	1	4900596	7198	1
84	Picture	a016	4920561	0	1	5654	184	0	next
84	Response	1	4926214	5653	1
86	Picture	c001	4945226	0	170	7165	172	0	next
86	Response	1	4952339	7113	1
88	Picture	b012	4972890	0	1	5519	153	0	next
88	Response	2	4978408	5518	1
90	Picture	a006	4995388	0	171	9499	172	0	next
90	Response	1	5004771	9383	1
92	Picture	b013	5024219	0	1	8050	121	0	next
92	Response	2	5032269	8050	1
94	Picture	b014	5049884	0	170	6332	171	0	next
94	Response	2	5056037	6153	2
96	Picture	c001	5076047	0	2	5252	88	0	next
96	Response	1	5081297	5250	2
98	Picture	a009	5101213	0	170	12664	172	0	next
98	Response	1	5113805	12592	1
101	Response	3	5294339	63139	1
103	Picture	c001	5304528	0	172	7998	174	0	next
103	Response	1	5312385	7857	2
105	Picture	c001	5327025	0	2	4331	175	0	next
105	Response	1	5331355	4330	2
107	Picture	b102	5345024	0	172	7165	174	0	next
107	Response	2	5352083	7059	1
109	Picture	b105	5364355	0	2	5861	146	0	next
109	Response	2	5370215	5860	2
111	Picture	c101	5381521	0	170	5499	171	0	next
111	Response	1	5386857	5336	2
113	Picture	b103	5398852	0	2	5992	181	0	next
113	Response	2	5404843	5991	1
115	Picture	c101	5416351	0	172	5999	173	0	next
115	Response	1	5422200	5849	1
117	Picture	a112	5434349	0	2	8790	49	0	next
117	Response	1	5443137	8788	2
119	Picture	b109	5456514	0	171	5666	172	0	next
119	Response	2	5462077	5563	1
121	Picture	b106	5475512	0	1	6875	130	0	next
121	Response	2	5482385	6873	2
123	Picture	a116	5496844	0	172	8998	174	0	next
123	Response	1	5505763	8919	1
125	Picture	c101	5517175	0	2	8692	147	0	next
125	Response	1	5525866	8691	1
127	Picture	a110	5539840	0	171	6832	173	0	next
127	Response	1	5546504	6664	1
129	Picture	a115	5561838	0	1	7156	182	0	next
129	Response	1	5568994	7156	1
131	Picture	c101	5583170	0	170	5332	171	0	next
131	Response	1	5588411	5241	1
133	Picture	b116	5601668	0	1	5237	102	0	next
133	Response	1	5606904	5236	1
135	Picture	c101	5619833	0	171	6999	172	0	next
135	Response	1	5626686	6853	1
137	Picture	b112	5641664	0	1	5782	56	0	next
137	Response	2	5647445	5781	1
139	Picture	c101	5659663	0	171	5999	172	0	next
139	Response	1	5665605	5942	1
141	Picture	a104	5678494	0	1	5544	129	0	next
141	Response	2	5684037	5543	1
143	Picture	a114	5696327	0	170	7831	172	0	next
143	Response	1	5704104	7777	1
145	Picture	c101	5715824	0	1	5101	71	0	next
145	Response	1	5720924	5100	1
147	Picture	a111	5734657	0	170	5165	171	0	next
147	Response	1	5739774	5117	1
149	Picture	b111	5753821	0	1	6532	139	0	next
149	Response	2	5760352	6531	1
151	Picture	b101	5773153	0	170	6499	171	0	next
151	Response	2	5779494	6341	1
153	Picture	b115	5792817	0	2	6566	108	0	next
153	Response	2	5799382	6565	1
155	Picture	a102	5811650	0	172	6165	173	0	next
155	Response	1	5817688	6038	1
157	Picture	c101	5830147	0	2	4958	49	0	next
157	Response	1	5835104	4957	1
159	Picture	b110	5849646	0	173	7832	175	0	next
159	Response	2	5857441	7795	1
161	Picture	b114	5869811	0	1	4538	133	0	next
161	Response	2	5874348	4537	1
163	Picture	a105	5886810	0	171	6498	173	0	next
163	Response	1	5893132	6322	2
165	Picture	b108	5906307	0	2	6213	127	0	next
165	Response	1	5912519	6212	1
167	Picture	a103	5927139	0	171	7499	172	0	next
167	Response	1	5934500	7361	1
169	Picture	b113	5947637	0	1	5654	183	0	next
169	Response	2	5953290	5653	1
171	Picture	c101	5965303	0	171	7998	173	0	next
171	Response	1	5973182	7879	1
173	Picture	c101	5984800	0	2	4880	127	0	next
173	Response	1	5989679	4879	1
175	Picture	b107	6001300	0	170	6831	172	0	next
175	Response	2	6008023	6723	1
177	Picture	a109	6022464	0	1	7839	166	0	next
177	Response	1	6030302	7838	2
179	Picture	a101	6042129	0	171	5499	172	0	next
179	Response	1	6047484	5355	1
181	Picture	b104	6062293	0	2	7085	88	0	next
181	Response	2	6069377	7084	1
183	Picture	a113	6083126	0	171	5999	172	0	next
183	Response	1	6088941	5815	2
185	Picture	c101	6101123	0	2	5833	4	0	next
185	Response	1	6106899	5776	1
187	Picture	c101	6119956	0	170	4665	172	0	next
187	Response	1	6124560	4604	1
189	Picture	c101	6136787	0	1	3645	190	0	next
189	Response	1	6140430	3643	2
191	Picture	a107	6151620	0	171	8832	172	0	next
191	Response	1	6160265	8645	1
193	Picture	c101	6174784	0	1	5200	139	0	next
193	Response	1	6179983	5199	1
195	Picture	a106	6193283	0	170	8831	172	0	next
195	Response	1	6202060	8777	1
197	Picture	c101	6216780	0	1	4107	65	0	next
197	Response	1	6220886	4106	1
199	Picture	c101	6232279	0	170	3973	198	0	next
199	Response	1	6236250	3971	1
201	Picture	a108	6248944	0	1	7740	98	0	next
201	Response	1	6256683	7739	1
204	Response	3	6400047	28947	2
206	Picture	b101	6410429	0	2	7665	175	0	next
206	Response	2	6418093	7664	1
208	Picture	a115	6432428	0	170	6165	172	0	next
208	Response	1	6438461	6033	2
210	Picture	c101	6450593	0	1	6514	157	0	next
210	Response	1	6457106	6513	2
212	Picture	b115	6469258	0	170	5832	172	0	next
212	Response	2	6475063	5805	1
214	Picture	a105	6488923	0	1	6777	61	0	next
214	Response	1	6495699	6776	1
216	Picture	c101	6509754	0	1	4999	3	0	next
216	Response	1	6514704	4950	1
218	Picture	b106	6528752	0	2	6207	133	0	next
218	Response	2	6534958	6206	2
220	Picture	b109	6550084	0	171	6666	172	0	next
220	Response	2	6556701	6617	1
222	Picture	b104	6571249	0	1	7732	106	0	next
222	Response	2	6578980	7731	2
224	Picture	c101	6590414	0	170	5665	172	0	next
224	Response	1	6595982	5568	1
226	Picture	c101	6609912	0	1	5609	63	0	next
226	Response	1	6615520	5608	1
228	Picture	b108	6628244	0	170	9165	172	0	next
228	Response	2	6637326	9082	1
230	Picture	a111	6650575	0	1	5333	2	0	next
230	Response	1	6655757	5182	1
232	Picture	a116	6668574	0	170	6832	171	0	next
232	Response	1	6675355	6781	1
234	Picture	b111	6687238	0	2	6705	135	0	next
234	Response	2	6693942	6704	2
236	Picture	a113	6709070	0	1	7499	2	0	next
236	Response	1	6716518	7448	1
238	Picture	c101	6729068	0	1	8842	163	0	next
238	Response	1	6737909	8841	1
240	Picture	b103	6749400	0	170	10498	172	0	next
240	Response	2	6759746	10346	1
242	Picture	c101	6772898	0	1	7166	2	0	next
242	Response	1	6779879	6981	1
244	Picture	b113	6792063	0	172	6332	173	0	next
244	Response	2	6798345	6282	1
246	Picture	c101	6811061	0	1	5296	42	0	next
246	Response	1	6816356	5295	1
248	Picture	b116	6827727	0	171	16831	172	0	next
248	Response	2	6844424	16697	2
250	Picture	a106	6859057	0	1	5885	121	0	next
250	Response	1	6864941	5884	2
252	Picture	a104	6876222	0	171	11498	173	0	next
252	Response	2	6887670	11448	1
254	Picture	c101	6899220	0	1	8665	3	0	next
254	Response	1	6907738	8518	1
256	Picture	c101	6920385	0	168	5499	169	0	next
256	Response	1	6925758	5373	2
258	Picture	a102	6941049	0	2	11644	195	0	next
258	Response	1	6952692	11643	1
260	Picture	b114	6967381	0	170	6165	172	0	next
260	Response	2	6973453	6072	1
262	Picture	c101	6985879	0	1	9080	91	0	next
262	Response	1	6994958	9079	1
264	Picture	a112	7007710	0	1	5833	2	0	next
264	Response	1	7013452	5742	1
266	Picture	c101	7026208	0	2	4937	70	0	next
266	Response	1	7031143	4935	2
268	Picture	c101	7045207	0	1	3833	2	0	next
268	Response	1	7049010	3803	1
270	Picture	c101	7062705	0	2	4292	49	0	next
270	Response	1	7066996	4291	1
272	Picture	b110	7078871	0	170	6332	171	0	next
272	Response	2	7085072	6201	1
274	Picture	a108	7098535	0	2	7802	37	0	next
274	Response	1	7106336	7801	1
276	Picture	a110	7118034	0	171	11665	173	0	next
276	Response	1	7129543	11509	1
278	Picture	b102	7144365	0	1	12165	3	0	next
278	Response	2	7156361	11996	1
280	Picture	a114	7170030	0	170	5498	172	0	next
280	Response	1	7175449	5419	1
282	Picture	a103	7189694	0	1	9739	99	0	next
282	Response	1	7199433	9739	1
284	Picture	c101	7210860	0	170	4332	171	0	next
284	Response	1	7215096	4236	1
286	Picture	c101	7229524	0	1	5230	108	0	next
286	Response	1	7234754	5230	1
288	Picture	a109	7246190	0	170	5998	172	0	next
288	Response	1	7252057	5867	1
290	Picture	a107	7263521	0	1	5810	195	0	next
290	Response	1	7269331	5810	1
292	Picture	b105	7281187	0	170	10665	171	0	next
292	Response	2	7291674	10487	1
294	Picture	b107	7304017	0	2	8508	166	0	next
294	Response	2	7312524	8507	1
296	Picture	a101	7327349	0	171	11665	172	0	next
296	Response	1	7338860	11511	1
298	Picture	c101	7352013	0	1	4898	107	0	next
298	Response	1	7356910	4897	1
300	Picture	b112	7368679	0	171	5998	173	0	next
300	Response	1	7374541	5862	1
303	Response	3	7643474	156973	2
305	Picture	b002	7653654	0	171	7498	173	0	next
305	Response	2	7661014	7360	1
307	Picture	a006	7678651	0	1	8584	87	0	next
307	Response	1	7687234	8583	1
309	Picture	a008	7703483	0	170	7831	172	0	next
309	Response	1	7711187	7704	1
311	Picture	c001	7729146	0	2	5667	173	0	next
311	Response	2	7734812	5666	1
313	Picture	b003	7753145	0	171	6499	172	0	next
313	Response	2	7759509	6364	1
315	Picture	b012	7779475	0	2	7984	189	0	next
315	Response	2	7787458	7983	1
317	Picture	c001	7805807	0	171	10498	173	0	next
317	Response	2	7816211	10404	1
319	Picture	b001	7836470	0	2	6525	148	0	next
319	Response	2	7842995	6525	1
321	Picture	a005	7863135	0	171	8165	173	0	next
321	Response	1	7871151	8016	2
323	Picture	c001	7888799	0	1	7710	128	0	next
323	Response	2	7896508	7709	1
325	Picture	c001	7916631	0	170	5498	172	0	next
325	Response	2	7921982	5351	1
327	Picture	c001	7939295	0	1	5148	191	0	next
327	Response	2	7944442	5147	1
329	Picture	a014	7964626	0	171	8499	172	0	next
329	Response	1	7973015	8389	1
331	Picture	b007	7991623	0	2	7466	40	0	next
331	Response	2	7999088	7465	2
333	Picture	a002	8018622	0	170	7998	171	0	next
333	Response	1	8026440	7818	1
335	Picture	a004	8047285	0	2	7138	35	0	next
335	Response	2	8054422	7137	2
337	Picture	b014	8072284	0	170	5998	172	0	next
337	Response	2	8078104	5820	1
339	Picture	c001	8096947	0	2	5707	133	0	next
339	Response	1	8102653	5706	1
341	Picture	c001	8122779	0	170	5832	171	0	next
341	Response	2	8128516	5737	1
343	Picture	a013	8145610	0	1	10407	97	0	next
343	Response	1	8156016	10406	1
345	Picture	b006	8175608	0	171	6998	173	0	next
345	Response	2	8182445	6837	2
347	Picture	a003	8201105	0	1	9857	148	0	next
347	Response	1	8210961	9856	1
349	Picture	a010	8227604	0	171	8498	172	0	next
349	Response	1	8236076	8472	1
351	Picture	b008	8255767	0	1	7277	61	0	next
351	Response	2	8263043	7276	1
353	Picture	a011	8282932	0	170	11664	172	0	next
353	Response	1	8294450	11518	2
355	Picture	c001	8311762	0	1	8583	88	0	next
355	Response	2	8320344	8582	1
357	Picture	a007	8338427	0	170	7998	172	0	next
357	Response	1	8346386	7959	1
359	Picture	a015	8364090	0	2	12993	180	0	next
359	Response	1	8377082	12992	1
361	Picture	c001	8394422	0	172	8998	174	0	next
361	Response	2	8403335	8913	1
363	Picture	c001	8422585	0	2	8975	31	0	next
363	Response	2	8431559	8974	1
365	Picture	c001	8451584	0	172	10331	173	0	next
365	Response	2	8461780	10196	2
367	Picture	a009	8479580	0	2	14499	3	0	next
367	Response	1	8493916	14336	1
369	Picture	a012	8512911	0	172	12832	173	0	next
369	Response	1	8525565	12654	1
371	Picture	b016	8542575	0	1	7304	36	0	next
371	Response	2	8549878	7303	1
373	Picture	c001	8569740	0	171	14164	173	0	next
373	Response	2	8583739	13999	2
375	Picture	b005	8603903	0	1	6832	3	0	next
375	Response	2	8610591	6688	1
377	Picture	b009	8627068	0	171	6165	173	0	next
377	Response	2	8633118	6050	2
379	Picture	c001	8649899	0	1	8581	90	0	next
379	Response	2	8658478	8579	2
381	Picture	b013	8676231	0	171	5665	172	0	next
381	Response	2	8681721	5490	1
383	Picture	a016	8702227	0	2	7078	95	0	next
383	Response	1	8709304	7077	1
385	Picture	b015	8729558	0	2	5833	3	0	next
385	Response	2	8735203	5645	1
387	Picture	b011	8755389	0	2	15280	59	0	next
387	Response	2	8770668	15279	1
389	Picture	c001	8788221	0	172	7331	174	0	next
389	Response	2	8795428	7207	1
391	Picture	a001	8815384	0	1	8981	191	0	next
391	Response	2	8824363	8979	1
393	Picture	b010	8842382	0	171	6499	172	0	next
393	Response	2	8848760	6378	1
395	Picture	c001	8868879	0	2	6253	87	0	next
395	Response	2	8875131	6252	2
397	Picture	b004	8894045	0	170	5998	172	0	next
397	Response	2	8899980	5935	1
399	Picture	c001	8919541	0	2	7169	171	0	next
399	Response	2	8926709	7168	1
402	Response	3	9085753	40555	2
404	Picture	c001	9096193	0	1	5580	91	0	next
404	Response	2	9101772	5579	1
406	Picture	c001	9113691	0	1	4500	2	0	next
406	Response	2	9118003	4312	1
408	Picture	c201	9132523	0	1	3497	175	0	next
408	Response	2	9136019	3496	1
410	Picture	a209	9150022	0	171	7498	173	0	next
410	Response	1	9157405	7383	2
412	Picture	b202	9170853	0	1	5861	144	0	next
412	Response	2	9176713	5860	1
414	Picture	c201	9190018	0	171	7999	172	0	next
414	Response	2	9197921	7903	1
416	Picture	a206	9210849	0	2	5626	47	0	next
416	Response	1	9216475	5626	1
418	Picture	b207	9228848	0	171	6332	173	0	next
418	Response	2	9235123	6275	2
420	Picture	b204	9246513	0	1	5317	188	0	next
420	Response	2	9251829	5316	1
422	Picture	a201	9265012	0	171	6665	172	0	next
422	Response	1	9271547	6535	1
424	Picture	c201	9285176	0	1	5666	2	0	next
424	Response	2	9290793	5617	1
426	Picture	b206	9302675	0	171	10665	172	0	next
426	Response	2	9313163	10488	1
428	Picture	c201	9325173	0	1	4426	79	0	next
428	Response	2	9329598	4425	1
430	Picture	b212	9342838	0	171	7665	173	0	next
430	Response	2	9350479	7641	1
432	Picture	a207	9362669	0	2	6184	156	0	next
432	Response	1	9368852	6183	1
434	Picture	a208	9383501	0	172	9999	173	0	next
434	Response	1	9393312	9811	2
436	Picture	c201	9408665	0	1	4784	56	0	next
436	Response	1	9413448	4783	1
438	Picture	a205	9425331	0	171	9165	172	0	next
438	Response	1	9434360	9029	1
440	Picture	c201	9448828	0	2	5333	3	0	next
440	Response	2	9454047	5219	2
442	Picture	a213	9465661	0	171	6665	172	0	next
442	Response	1	9472217	6556	1
444	Picture	a211	9484825	0	1	9618	55	0	next
444	Response	1	9494442	9617	1
446	Picture	c201	9506491	0	170	5331	172	0	next
446	Response	2	9511772	5281	2
448	Picture	c201	9525321	0	2	5214	126	0	next
448	Response	2	9530534	5213	2
450	Picture	c201	9545654	0	171	4998	173	0	next
450	Response	2	9550492	4838	1
452	Picture	b210	9564151	0	2	6388	118	0	next
452	Response	1	9570538	6387	2
454	Picture	a203	9585484	0	170	19830	172	0	next
454	Response	1	9605262	19778	1
456	Picture	b215	9617980	0	1	6614	58	0	next
456	Response	2	9624593	6613	1
458	Picture	b211	9637812	0	171	12665	172	0	next
458	Response	2	9650302	12490	1
460	Picture	b201	9665309	0	2	6378	128	0	next
460	Response	2	9671687	6378	1
462	Picture	a210	9684142	0	170	8165	171	0	next
462	Response	1	9692149	8007	1
464	Picture	c201	9707472	0	2	9261	78	0	next
464	Response	2	9716733	9261	1
466	Picture	a214	9729471	0	171	12498	172	0	next
466	Response	1	9741937	12466	1
468	Picture	c201	9755468	0	1	7474	31	0	next
468	Response	2	9762941	7473	1
470	Picture	b214	9775800	0	172	8832	173	0	next
470	Response	2	9784596	8796	2
472	Picture	a212	9799297	0	2	5493	180	0	next
472	Response	1	9804789	5492	1
474	Picture	c201	9815963	0	171	11165	173	0	next
474	Response	2	9827075	11112	1
476	Picture	a215	9841127	0	1	6532	140	0	next
476	Response	1	9847658	6531	1
478	Picture	b216	9858960	0	170	6498	172	0	next
478	Response	2	9865413	6453	1
480	Picture	a204	9880290	0	2	8448	60	0	next
480	Response	1	9888737	8447	1
482	Picture	a216	9903289	0	171	9665	172	0	next
482	Response	1	9912785	9496	2
484	Picture	c201	9927286	0	2	5970	36	0	next
484	Response	2	9933254	5968	2
486	Picture	b209	9944952	0	171	6165	173	0	next
486	Response	2	9951092	6140	1
488	Picture	b205	9965783	0	1	5327	178	0	next
488	Response	2	9971109	5326	1
490	Picture	c201	9984949	0	170	7831	172	0	next
490	Response	2	9992647	7698	1
492	Picture	b208	10005113	0	1	8241	97	0	next
492	Response	2	10013353	8240	1
494	Picture	c201	10027278	0	172	6165	174	0	next
494	Response	2	10033285	6007	1
496	Picture	b213	10044942	0	2	5738	102	0	next
496	Response	2	10050679	5737	1
498	Picture	b203	10063775	0	171	5332	172	0	next
498	Response	2	10068939	5164	1
500	Picture	c201	10082439	0	2	5922	84	0	next
500	Response	2	10088360	5921	1
502	Picture	a202	10100438	0	171	6499	172	0	next
502	Response	1	10106887	6449	2
505	Response	3	10253589	34828	1
507	Picture	b210	10263757	0	171	6999	172	0	next
507	Response	2	10270592	6835	1
509	Picture	b216	10283755	0	1	6229	109	0	next
509	Response	2	10289983	6228	1
511	Picture	b211	10302254	0	171	5832	172	0	next
511	Response	2	10307911	5657	1
513	Picture	a205	10321918	0	2	6695	146	0	next
513	Response	1	10328612	6694	1
515	Picture	b215	10343250	0	169	6999	170	0	next
515	Response	2	10350156	6906	1
517	Picture	b213	10362248	0	1	6462	44	0	next
517	Response	2	10368709	6461	1
519	Picture	a214	10380581	0	167	5998	168	0	next
519	Response	1	10386455	5874	2
521	Picture	c201	10400578	0	1	6464	41	0	next
521	Response	2	10407041	6463	1
523	Picture	b203	10418577	0	171	4999	172	0	next
523	Response	2	10423446	4869	1
525	Picture	a206	10434908	0	2	5784	391	0	next
525	Response	1	10440690	5782	2
527	Picture	a215	10455408	0	170	6165	171	0	next
527	Response	2	10461397	5989	1
529	Picture	b201	10475071	0	2	8875	131	0	next
529	Response	2	10483945	8874	2
531	Picture	a207	10495904	0	170	7331	172	0	next
531	Response	1	10503185	7281	1
533	Picture	c201	10516068	0	1	6967	39	0	next
533	Response	2	10523034	6966	1
535	Picture	a204	10537400	0	171	7832	172	0	next
535	Response	1	10545139	7739	1
537	Picture	a201	10559731	0	1	7165	3	0	next
537	Response	1	10566771	7040	1
539	Picture	c201	10579896	0	171	5999	172	0	next
539	Response	2	10585838	5942	1
541	Picture	c201	10599060	0	2	6378	128	0	next
541	Response	2	10605437	6377	1
543	Picture	b204	10616893	0	171	5998	173	0	next
543	Response	1	10622856	5963	1
545	Picture	a212	10634891	0	1	9529	142	0	next
545	Response	1	10644419	9528	1
547	Picture	c201	10657889	0	171	6332	173	0	next
547	Response	2	10664197	6308	1
549	Picture	a210	10678887	0	1	6934	71	0	next
549	Response	1	10685820	6933	1
551	Picture	a202	10699719	0	171	6832	172	0	next
551	Response	1	10706377	6658	1
553	Picture	b206	10719217	0	1	4499	2	0	next
553	Response	1	10723531	4314	2
555	Picture	b207	10735549	0	170	6165	172	0	next
555	Response	2	10741578	6029	1
557	Picture	c201	10753880	0	1	7385	120	0	next
557	Response	2	10761264	7384	1
559	Picture	c201	10773379	0	171	5165	173	0	next
559	Response	2	10778411	5032	1
561	Picture	b205	10792043	0	2	6381	126	0	next
561	Response	2	10798423	6380	1
563	Picture	a213	10810209	0	171	6832	173	0	next
563	Response	1	10816887	6678	1
565	Picture	b209	10831873	0	2	5750	90	0	next
565	Response	2	10837622	5749	1
567	Picture	a209	10852039	0	171	5665	173	0	next
567	Response	1	10857607	5568	1
569	Picture	b212	10869370	0	1	9778	60	0	next
569	Response	2	10879147	9777	1
571	Picture	c201	10893035	0	171	6165	173	0	next
571	Response	2	10899045	6010	1
573	Picture	c201	10910866	0	2	7060	113	0	next
573	Response	2	10917924	7058	2
575	Picture	c201	10932198	0	171	8832	173	0	next
575	Response	2	10940844	8646	3
577	Picture	b208	10954529	0	2	7333	3	0	next
577	Response	2	10961805	7276	1
579	Picture	a211	10975195	0	171	7165	172	0	next
579	Response	1	10982213	7018	1
581	Picture	a216	10997525	0	2	6588	85	0	next
581	Response	1	11004113	6588	1
583	Picture	c201	11016025	0	171	6665	172	0	next
583	Response	2	11022581	6556	1
585	Picture	c201	11036355	0	2	3739	101	0	next
585	Response	2	11040093	3738	1
587	Picture	c201	11053521	0	171	4665	173	0	next
587	Response	2	11058112	4591	1
589	Picture	c201	11071852	0	2	4130	43	0	next
589	Response	2	11075981	4129	1
591	Picture	b202	11088185	0	171	9165	172	0	next
591	Response	2	11097314	9129	1
593	Picture	c201	11110182	0	1	3960	45	0	next
593	Response	2	11114141	3959	1
595	Picture	a203	11127515	0	170	6831	172	0	next
595	Response	1	11134186	6671	2
597	Picture	c201	11148679	0	1	4517	155	0	next
597	Response	1	11153195	4516	1
599	Picture	b214	11167011	0	171	4832	173	0	next
599	Response	2	11171806	4795	1
601	Picture	a208	11186509	0	1	5676	162	0	next
601	Response	1	11192184	5675	1
