# Supplementary material for: The relationship between Chinese college students’ mate preferences and their parents’ education level
Source: Front Psychol. 2022 Nov 1;13:907315. doi: 10.3389/fpsyg.2022.907315 (PMC9664191; doi:10.3389/fpsyg.2022.907315)
Supplement: Supplementary file 2 [file Data_Sheet_1.ZIP › raw data/╬Γ╝╙▐Ñ/part1.log]

Scenario - For expli1
Logfile written - 2016/7/15 12:25:36

Trial	Event Type	Code	Time	TTime	Uncertainty	Duration	Uncertainty	ReqTime	ReqDur

1	Response	3	355274	355274	1
4	Picture	c001	385994	0	1	15481	197	0	next
4	Response	1	401474	15480	2
6	Picture	c001	421161	0	174	9166	175	0	next
6	Response	1	430185	9024	1
8	Picture	b013	447493	0	2	13110	67	0	next
8	Response	2	460602	13109	2
10	Picture	b001	479494	0	177	35998	179	0	next
10	Response	2	515402	35908	1
12	Picture	b012	533325	0	2	14311	200	0	next
12	Response	2	547635	14310	1
14	Picture	b014	567159	0	173	6499	175	0	next
14	Response	2	573575	6416	2
16	Picture	b009	592825	0	1	6628	48	0	next
16	Response	2	599452	6627	1
18	Picture	c001	619992	0	176	6999	177	0	next
18	Response	1	626820	6828	2
20	Picture	c001	646824	0	1	6206	137	0	next
20	Response	1	653029	6205	1
22	Picture	c001	669991	0	175	5332	177	0	next
22	Response	1	675207	5216	2
24	Picture	a001	694656	0	2	9534	144	0	next
24	Response	1	704189	9533	2
26	Picture	b006	721490	0	175	17666	176	0	next
26	Response	2	739080	17590	2
28	Picture	a002	755823	0	1	6240	103	0	next
28	Response	1	762062	6239	1
30	Picture	a011	779823	0	175	6499	176	0	next
30	Response	1	786274	6451	1
32	Picture	a008	806322	0	1	6455	54	0	next
32	Response	1	812776	6454	1
34	Picture	a003	829656	0	172	5165	174	0	next
34	Response	1	834770	5114	2
36	Picture	a005	855321	0	2	5474	37	0	next
36	Response	1	860794	5473	1
38	Picture	c001	880322	0	175	6665	177	0	next
38	Response	1	886938	6616	1
40	Picture	c001	906821	0	1	6261	81	0	next
40	Response	1	913081	6260	1
42	Picture	b015	931821	0	176	7166	177	0	next
42	Response	2	938806	6985	1
44	Picture	b003	956153	0	2	6446	65	0	next
44	Response	2	962597	6444	2
46	Picture	b004	981320	0	175	6166	176	0	next
46	Response	2	987461	6141	1
48	Picture	b007	1005486	0	1	4866	138	0	next
48	Response	2	1010351	4865	1
50	Picture	c001	1028153	0	171	6332	173	0	next
50	Response	1	1034382	6229	2
52	Picture	c001	1051319	0	1	4737	99	0	next
52	Response	1	1056055	4736	1
54	Picture	b002	1073652	0	175	7666	177	0	next
54	Response	2	1081185	7533	1
56	Picture	c001	1101818	0	2	5844	161	0	next
56	Response	1	1107661	5843	1
58	Picture	c001	1124818	0	175	4999	177	0	next
58	Response	1	1129720	4902	1
60	Picture	a010	1148317	0	2	17844	168	0	next
60	Response	2	1166160	17843	1
62	Picture	a012	1183651	0	175	11832	177	0	next
62	Response	1	1195412	11761	1
64	Picture	a009	1215816	0	2	5596	76	0	next
64	Response	1	1221411	5595	1
66	Picture	c001	1239150	0	175	6999	177	0	next
66	Response	1	1246093	6943	1
68	Picture	c001	1263649	0	2	6265	79	0	next
68	Response	1	1269913	6264	1
70	Picture	b011	1287150	0	176	11499	177	0	next
70	Response	2	1298623	11473	1
72	Picture	b005	1318482	0	1	6375	135	0	next
72	Response	2	1324856	6374	1
74	Picture	b010	1343316	0	175	5832	176	0	next
74	Response	2	1349119	5803	1
76	Picture	b016	1367815	0	1	6167	175	0	next
76	Response	2	1373981	6166	1
78	Picture	c001	1391482	0	174	7166	175	0	next
78	Response	1	1398485	7003	1
80	Picture	c001	1416481	0	1	5135	34	0	next
80	Response	1	1421614	5133	1
82	Picture	a016	1441648	0	174	8165	176	0	next
82	Response	1	1449695	8047	1
84	Picture	a007	1467480	0	1	12121	57	0	next
84	Response	1	1479600	12120	1
86	Picture	a015	1496314	0	177	6999	178	0	next
86	Response	1	1503209	6895	1
88	Picture	a004	1523313	0	1	12396	113	0	next
88	Response	1	1535708	12395	1
90	Picture	a014	1552813	0	176	6499	177	0	next
90	Response	1	1559286	6473	1
92	Picture	b008	1578645	0	2	7473	39	0	next
92	Response	2	1586117	7472	2
94	Picture	a013	1605146	0	174	8832	175	0	next
94	Response	1	1613815	8669	1
96	Picture	c001	1630811	0	2	8023	154	0	next
96	Response	1	1638832	8021	2
98	Picture	a006	1656645	0	168	16165	170	0	next
98	Response	1	1672769	16124	1
101	Response	3	1817424	24448	1
103	Picture	c001	1827476	0	175	7666	176	0	next
103	Response	1	1835003	7527	1
105	Picture	c001	1848142	0	1	5520	156	0	next
105	Response	1	1853661	5519	1
107	Picture	b114	1867809	0	175	28332	176	0	next
107	Response	2	1895983	28174	2
109	Picture	a106	1908474	0	2	8820	191	0	next
109	Response	1	1917293	8819	1
111	Picture	b115	1928975	0	174	9832	175	0	next
111	Response	2	1938635	9660	1
113	Picture	c101	1952640	0	2	6053	125	0	next
113	Response	1	1958692	6052	1
115	Picture	c101	1970141	0	175	6332	177	0	next
115	Response	1	1976304	6163	1
117	Picture	c101	1988307	0	1	4534	136	0	next
117	Response	1	1992840	4533	1
119	Picture	a114	2005807	0	175	10999	177	0	next
119	Response	1	2016685	10878	2
121	Picture	c101	2029806	0	1	7203	134	0	next
121	Response	1	2037008	7202	1
123	Picture	b104	2051807	0	174	7832	175	0	next
123	Response	2	2059602	7795	1
125	Picture	a104	2072472	0	2	10263	80	0	next
125	Response	1	2082734	10262	1
127	Picture	b111	2095473	0	175	8165	177	0	next
127	Response	2	2103601	8128	1
129	Picture	b109	2118805	0	1	7807	36	0	next
129	Response	2	2126611	7806	1
131	Picture	c101	2137972	0	172	7166	173	0	next
131	Response	1	2144996	7024	1
133	Picture	c101	2160138	0	1	5365	144	0	next
133	Response	1	2165502	5364	1
135	Picture	a112	2178638	0	176	7832	178	0	next
135	Response	1	2186425	7787	1
137	Picture	a107	2198137	0	2	6827	184	0	next
137	Response	1	2204963	6826	1
139	Picture	c101	2219971	0	174	7332	176	0	next
139	Response	1	2227198	7227	1
141	Picture	c101	2240303	0	2	4152	352	0	next
141	Response	1	2244454	4151	1
143	Picture	a110	2257471	0	174	3165	176	0	next
143	Response	1	2260483	3012	2
145	Picture	b110	2275803	0	1	6327	183	0	next
145	Response	2	2282128	6325	2
147	Picture	a101	2295803	0	177	6666	178	0	next
147	Response	1	2302333	6530	1
149	Picture	b112	2314802	0	2	5109	62	0	next
149	Response	2	2319910	5108	1
151	Picture	b107	2332136	0	175	5999	177	0	next
151	Response	2	2337969	5833	1
153	Picture	a115	2353302	0	1	5651	192	0	next
153	Response	1	2358952	5650	1
155	Picture	a105	2370969	0	175	9999	176	0	next
155	Response	1	2380829	9860	1
157	Picture	b113	2392968	0	1	22123	47	0	next
157	Response	2	2415090	22122	1
159	Picture	a111	2426968	0	177	5999	179	0	next
159	Response	1	2432903	5935	1
161	Picture	a113	2444967	0	2	7608	64	0	next
161	Response	1	2452574	7607	1
163	Picture	c101	2466968	0	175	5999	176	0	next
163	Response	1	2472931	5963	1
165	Picture	b102	2484467	0	1	8764	79	0	next
165	Response	2	2493230	8763	1
167	Picture	b101	2507134	0	176	6833	177	0	next
167	Response	2	2513857	6723	1
169	Picture	c101	2528466	0	2	6314	191	0	next
169	Response	1	2534779	6313	1
171	Picture	a109	2546467	0	174	6332	176	0	next
171	Response	1	2552663	6196	1
173	Picture	a102	2565466	0	1	5621	57	0	next
173	Response	1	2571086	5620	1
175	Picture	c101	2584133	0	175	4499	177	0	next
175	Response	1	2588577	4444	1
177	Picture	c101	2602465	0	2	11574	104	0	next
177	Response	1	2614038	11573	1
179	Picture	b116	2625633	0	174	7332	175	0	next
179	Response	2	2632814	7181	2
181	Picture	c101	2644465	0	1	6826	183	0	next
181	Response	1	2651290	6825	1
183	Picture	c101	2662799	0	174	5165	176	0	next
183	Response	1	2667885	5086	1
185	Picture	a116	2682798	0	1	8039	130	0	next
185	Response	1	2690836	8038	1
187	Picture	b103	2703132	0	174	6332	175	0	next
187	Response	2	2709398	6266	2
189	Picture	a103	2722964	0	1	5925	85	0	next
189	Response	1	2728887	5923	2
191	Picture	c101	2743131	0	168	6166	169	0	next
191	Response	1	2749186	6055	1
193	Picture	b106	2761297	0	1	10871	138	0	next
193	Response	2	2772167	10870	1
195	Picture	c101	2785797	0	174	6166	175	0	next
195	Response	1	2791802	6005	1
197	Picture	b105	2804463	0	1	8117	53	0	next
197	Response	1	2812578	8115	2
199	Picture	b108	2824297	0	168	6665	170	0	next
199	Response	2	2830901	6604	1
201	Picture	a108	2844462	0	2	7096	75	0	next
201	Response	1	2851557	7095	1
204	Response	3	2976248	12453	2
206	Picture	c101	2986627	0	1	6500	2	0	next
206	Response	1	2993092	6465	2
208	Picture	b113	3005961	0	169	14332	171	0	next
208	Response	2	3020135	14174	2
210	Picture	b101	3033460	0	1	6284	56	0	next
210	Response	2	3039743	6283	2
212	Picture	b112	3053627	0	169	5666	170	0	next
212	Response	2	3059175	5548	1
214	Picture	b116	3072126	0	1	5284	54	0	next
214	Response	2	3077409	5283	1
216	Picture	c101	3088960	0	168	6666	169	0	next
216	Response	1	3095496	6536	2
218	Picture	b114	3108292	0	2	7234	110	0	next
218	Response	2	3115525	7233	1
220	Picture	b111	3126793	0	177	6165	179	0	next
220	Response	2	3132897	6104	1
222	Picture	a112	3144958	0	2	6414	91	0	next
222	Response	1	3151371	6413	2
224	Picture	a116	3162792	0	175	5833	176	0	next
224	Response	1	3168473	5681	1
226	Picture	c101	3182791	0	2	5379	133	0	next
226	Response	1	3188169	5378	2
228	Picture	a110	3201792	0	175	14332	176	0	next
228	Response	1	3216022	14230	1
230	Picture	a101	3227957	0	2	16007	171	0	next
230	Response	1	3243962	16005	2
232	Picture	a105	3255458	0	175	7165	177	0	next
232	Response	1	3262563	7105	1
234	Picture	a108	3275457	0	1	5076	100	0	next
234	Response	1	3280532	5075	1
236	Picture	c101	3295291	0	168	4999	169	0	next
236	Response	1	3300144	4853	1
238	Picture	a111	3313123	0	2	5999	179	0	next
238	Response	1	3319121	5998	1
240	Picture	b102	3330957	0	174	6665	176	0	next
240	Response	2	3337564	6607	1
242	Picture	b106	3351789	0	2	6846	165	0	next
242	Response	2	3358634	6845	1
244	Picture	c101	3373623	0	175	5999	176	0	next
244	Response	1	3379559	5936	1
246	Picture	b105	3393122	0	1	7151	192	0	next
246	Response	2	3400272	7150	1
248	Picture	a114	3412289	0	169	8332	171	0	next
248	Response	1	3420563	8274	1
250	Picture	a115	3435788	0	1	7253	84	0	next
250	Response	1	3443040	7252	1
252	Picture	a109	3454789	0	176	5332	177	0	next
252	Response	1	3459965	5176	1
254	Picture	c101	3473788	0	1	7427	81	0	next
254	Response	1	3481214	7426	1
256	Picture	c101	3495955	0	174	4999	175	0	next
256	Response	1	3500822	4867	1
258	Picture	c101	3513287	0	1	3743	94	0	next
258	Response	1	3517029	3742	1
260	Picture	b115	3528288	0	174	7165	176	0	next
260	Response	2	3535413	7125	1
262	Picture	c101	3547287	0	1	5972	37	0	next
262	Response	1	3553258	5971	1
264	Picture	c101	3568120	0	173	6333	174	0	next
264	Response	1	3574419	6299	2
266	Picture	c101	3587286	0	2	4298	46	0	next
266	Response	1	3591583	4297	1
268	Picture	c101	3603120	0	175	3999	176	0	next
268	Response	1	3607075	3955	2
270	Picture	a106	3618952	0	2	12536	135	0	next
270	Response	1	3631487	12535	1
272	Picture	a104	3643620	0	174	9665	176	0	next
272	Response	1	3653184	9564	1
274	Picture	b110	3667285	0	2	7864	139	0	next
274	Response	2	3675148	7863	1
276	Picture	b108	3689952	0	177	6333	178	0	next
276	Response	2	3696188	6236	1
278	Picture	a107	3711285	0	1	7826	182	0	next
278	Response	1	3719109	7824	2
280	Picture	a103	3731785	0	175	5499	177	0	next
280	Response	1	3737200	5415	1
282	Picture	b103	3751284	0	2	6059	118	0	next
282	Response	2	3757341	6057	2
284	Picture	a113	3770618	0	168	6499	169	0	next
284	Response	1	3777008	6390	2
286	Picture	c101	3790950	0	2	6202	142	0	next
286	Response	1	3797151	6201	1
288	Picture	a102	3811784	0	175	6499	176	0	next
288	Response	1	3818105	6321	1
290	Picture	b107	3831283	0	1	8848	155	0	next
290	Response	2	3840130	8847	1
292	Picture	c101	3853783	0	177	6166	179	0	next
292	Response	1	3859919	6136	1
294	Picture	b104	3871783	0	1	7746	96	0	next
294	Response	2	3879528	7745	1
296	Picture	c101	3893616	0	169	5666	170	0	next
296	Response	1	3899252	5636	1
298	Picture	c101	3910949	0	1	4721	122	0	next
298	Response	1	3915669	4720	1
300	Picture	b109	3929949	0	175	8666	176	0	next
300	Response	2	3938470	8521	2
303	Response	3	4201080	147966	2
305	Picture	c001	4211112	0	169	8166	170	0	next
305	Response	2	4219170	8058	1
307	Picture	b003	4237944	0	2	9606	72	0	next
307	Response	2	4247549	9605	1
309	Picture	b015	4266945	0	168	5166	169	0	next
309	Response	2	4272021	5076	2
311	Picture	a015	4289777	0	2	6568	111	0	next
311	Response	1	4296344	6567	1
313	Picture	c001	4314444	0	175	9999	177	0	next
313	Response	2	4324369	9925	2
315	Picture	a014	4341110	0	1	8237	106	0	next
315	Response	1	4349346	8236	1
317	Picture	b011	4366944	0	175	7832	176	0	next
317	Response	2	4374661	7717	1
319	Picture	a012	4393776	0	1	7598	78	0	next
319	Response	1	4401373	7597	1
321	Picture	c001	4420610	0	174	8832	175	0	next
321	Response	2	4429402	8792	1
323	Picture	b004	4449942	0	1	7876	133	0	next
323	Response	2	4457817	7875	1
325	Picture	a004	4476776	0	176	6832	177	0	next
325	Response	1	4483572	6796	2
327	Picture	a003	4503108	0	1	19203	140	0	next
327	Response	1	4522310	19202	1
329	Picture	b005	4541108	0	175	6999	177	0	next
329	Response	2	4548011	6903	1
331	Picture	a005	4568440	0	2	7241	103	0	next
331	Response	1	4575680	7240	1
333	Picture	c001	4592607	0	175	9666	177	0	next
333	Response	2	4602214	9607	1
335	Picture	a006	4621440	0	1	6561	115	0	next
335	Response	1	4628000	6560	1
337	Picture	a007	4647107	0	175	15832	176	0	next
337	Response	1	4662832	15725	2
339	Picture	b001	4680272	0	2	13932	80	0	next
339	Response	2	4694203	13931	1
341	Picture	b002	4713606	0	178	10666	179	0	next
341	Response	2	4724223	10617	2
343	Picture	a001	4741272	0	1	6646	197	0	next
343	Response	1	4747917	6645	1
345	Picture	c001	4764439	0	171	8832	172	0	next
345	Response	2	4773164	8725	1
347	Picture	b013	4790604	0	2	9091	80	0	next
347	Response	2	4799694	9090	1
349	Picture	a009	4819438	0	175	8499	176	0	next
349	Response	1	4827835	8397	1
351	Picture	b007	4847937	0	1	6462	48	0	next
351	Response	2	4854398	6461	1
353	Picture	c001	4871937	0	176	11166	177	0	next
353	Response	2	4883016	11079	2
355	Picture	c001	4903603	0	1	13289	55	0	next
355	Response	2	4916891	13288	2
357	Picture	b012	4935770	0	168	13665	170	0	next
357	Response	2	4949300	13530	2
359	Picture	c001	4967935	0	2	8344	161	0	next
359	Response	2	4976278	8343	1
361	Picture	b010	4992769	0	175	9666	176	0	next
361	Response	2	5002331	9562	2
363	Picture	c001	5020601	0	2	7971	41	0	next
363	Response	2	5028571	7970	1
365	Picture	a016	5046102	0	169	9665	171	0	next
365	Response	1	5055699	9597	2
367	Picture	c001	5075434	0	1	7813	197	0	next
367	Response	2	5083245	7811	2
369	Picture	a011	5100268	0	174	6832	176	0	next
369	Response	1	5107029	6761	1
371	Picture	a013	5126600	0	1	6430	72	0	next
371	Response	1	5133028	6428	2
373	Picture	b014	5151934	0	174	6832	176	0	next
373	Response	2	5158639	6705	1
375	Picture	c001	5179266	0	1	10445	66	0	next
375	Response	2	5189710	10444	1
377	Picture	a010	5206766	0	175	9333	176	0	next
377	Response	1	5216004	9238	1
379	Picture	c001	5236599	0	1	8119	224	0	next
379	Response	2	5244717	8118	1
381	Picture	c001	5263099	0	174	7166	175	0	next
381	Response	2	5270114	7015	1
383	Picture	c001	5288265	0	1	6474	35	0	next
383	Response	2	5294738	6473	1
385	Picture	b006	5312265	0	175	7832	177	0	next
385	Response	2	5320048	7783	2
387	Picture	c001	5340097	0	2	8815	190	0	next
387	Response	2	5348911	8814	1
389	Picture	a002	5367931	0	175	6666	176	0	next
389	Response	1	5374516	6585	1
391	Picture	b016	5393263	0	2	8329	182	0	next
391	Response	2	5401591	8328	1
393	Picture	c001	5418097	0	176	5666	177	0	next
393	Response	2	5423585	5488	1
395	Picture	b009	5444263	0	1	9557	113	0	next
395	Response	2	5453819	9556	1
397	Picture	a008	5472263	0	176	8499	178	0	next
397	Response	1	5480616	8353	2
399	Picture	b008	5498429	0	1	7204	139	0	next
399	Response	2	5505632	7203	2
402	Response	3	5678224	52296	1
404	Picture	c001	5688593	0	1	6765	78	0	next
404	Response	2	5695357	6764	1
406	Picture	c001	5707593	0	175	5166	177	0	next
406	Response	2	5712696	5103	1
408	Picture	a207	5727093	0	1	8107	69	0	next
408	Response	1	5735198	8105	1
410	Picture	c201	5750093	0	171	7832	173	0	next
410	Response	2	5757792	7699	1
412	Picture	b210	5771925	0	2	6078	100	0	next
412	Response	2	5778002	6077	1
414	Picture	a213	5792592	0	175	6499	177	0	next
414	Response	1	5799013	6421	1
416	Picture	b212	5811591	0	2	5448	63	0	next
416	Response	2	5817039	5448	1
418	Picture	b214	5830259	0	168	4999	169	0	next
418	Response	2	5835216	4957	2
420	Picture	a215	5847091	0	1	5763	80	0	next
420	Response	1	5852853	5762	2
422	Picture	a206	5864925	0	176	8165	178	0	next
422	Response	1	5872971	8046	2
424	Picture	b203	5886590	0	2	6113	65	0	next
424	Response	2	5892702	6112	1
426	Picture	a212	5906924	0	175	6666	176	0	next
426	Response	1	5913415	6491	2
428	Picture	c201	5926423	0	2	7050	127	0	next
428	Response	2	5933472	7049	1
430	Picture	b215	5946757	0	176	8166	177	0	next
430	Response	2	5954870	8113	1
432	Picture	c201	5966923	0	1	5139	37	0	next
432	Response	1	5972060	5137	2
434	Picture	b206	5985590	0	175	6333	176	0	next
434	Response	2	5991764	6174	1
436	Picture	a201	6003422	0	2	6729	115	0	next
436	Response	1	6010150	6728	1
438	Picture	a209	6023423	0	176	6665	178	0	next
438	Response	1	6029969	6546	1
440	Picture	c201	6045089	0	1	10546	130	0	next
440	Response	2	6055633	10544	2
442	Picture	b213	6070422	0	174	5833	175	0	next
442	Response	2	6076081	5659	1
444	Picture	c201	6090921	0	2	6770	74	0	next
444	Response	2	6097690	6769	1
446	Picture	a210	6111922	0	168	6332	169	0	next
446	Response	1	6118078	6156	1
448	Picture	c201	6129587	0	2	6312	199	0	next
448	Response	1	6135897	6310	2
450	Picture	b202	6149921	0	175	10999	177	0	next
450	Response	2	6160791	10870	1
452	Picture	b204	6175587	0	1	6190	153	0	next
452	Response	2	6181777	6190	1
454	Picture	b205	6194587	0	174	7666	175	0	next
454	Response	2	6202161	7574	1
456	Picture	a203	6214920	0	1	7740	103	0	next
456	Response	1	6222659	7739	1
458	Picture	a211	6236254	0	168	8665	170	0	next
458	Response	1	6244688	8434	1
460	Picture	a214	6256419	0	2	5698	146	0	next
460	Response	1	6262117	5698	1
462	Picture	a205	6277252	0	2	5500	3	0	next
462	Response	1	6282651	5399	2
464	Picture	c201	6294752	0	1	6852	158	0	next
464	Response	2	6301603	6851	1
466	Picture	c201	6312753	0	176	5832	177	0	next
466	Response	2	6318527	5774	1
468	Picture	a208	6330085	0	2	7996	181	0	next
468	Response	1	6338080	7995	1
470	Picture	b201	6349419	0	175	9665	177	0	next
470	Response	2	6358974	9555	1
472	Picture	a204	6371751	0	2	7758	86	0	next
472	Response	1	6379508	7757	1
474	Picture	c201	6391252	0	168	5832	169	0	next
474	Response	2	6397061	5809	1
476	Picture	b216	6411417	0	2	6748	96	0	next
476	Response	2	6418164	6747	2
478	Picture	c201	6429918	0	176	9499	177	0	next
478	Response	1	6439291	9373	1
480	Picture	b209	6454250	0	1	14682	161	0	next
480	Response	2	6468931	14681	2
482	Picture	c201	6482917	0	175	7166	176	0	next
482	Response	2	6489998	7081	1
484	Picture	c201	6504249	0	2	3900	111	0	next
484	Response	2	6508148	3899	1
486	Picture	c201	6521917	0	174	4332	175	0	next
486	Response	2	6526173	4256	1
488	Picture	c201	6539416	0	1	3857	152	0	next
488	Response	2	6543272	3856	1
490	Picture	a202	6555750	0	175	7332	176	0	next
490	Response	1	6562970	7220	1
492	Picture	a216	6577748	0	2	11730	114	0	next
492	Response	1	6589477	11729	1
494	Picture	b208	6604582	0	170	7333	171	0	next
494	Response	2	6611801	7219	1
496	Picture	c201	6626415	0	1	6016	160	0	next
496	Response	2	6632429	6014	2
498	Picture	b207	6643915	0	176	6499	178	0	next
498	Response	2	6650247	6332	1
500	Picture	c201	6665247	0	2	5414	99	0	next
500	Response	2	6670660	5413	2
502	Picture	b211	6682415	0	175	17498	177	0	next
502	Response	2	6699874	17459	1
505	Response	3	6855125	40379	1
507	Picture	a208	6865246	0	174	7499	175	0	next
507	Response	1	6872702	7456	1
509	Picture	c201	6884411	0	2	5363	148	0	next
509	Response	1	6889773	5362	2
511	Picture	b216	6902245	0	175	7166	176	0	next
511	Response	2	6909317	7072	2
513	Picture	a209	6924411	0	1	7378	132	0	next
513	Response	1	6931788	7377	1
515	Picture	b207	6944911	0	176	6666	177	0	next
515	Response	2	6951518	6607	1
517	Picture	a203	6965577	0	1	6748	95	0	next
517	Response	1	6972324	6747	2
519	Picture	c201	6985411	0	170	6832	172	0	next
519	Response	2	6992055	6644	1
521	Picture	b214	7006577	0	1	7567	109	0	next
521	Response	2	7014143	7566	1
523	Picture	c201	7028577	0	175	7832	177	0	next
523	Response	2	7036287	7710	1
525	Picture	b208	7050909	0	2	5284	59	0	next
525	Response	2	7056192	5283	1
527	Picture	b215	7070243	0	174	4666	175	0	next
527	Response	2	7074872	4629	1
529	Picture	a216	7086576	0	1	8208	135	0	next
529	Response	1	7094783	8207	1
531	Picture	a211	7109076	0	168	10665	170	0	next
531	Response	1	7119649	10573	1
533	Picture	c201	7133408	0	2	7911	92	0	next
533	Response	2	7141318	7910	1
535	Picture	c201	7152742	0	175	4999	177	0	next
535	Response	2	7157671	4929	1
537	Picture	a213	7169741	0	1	6615	62	0	next
537	Response	1	7176355	6614	1
539	Picture	b206	7187742	0	168	8165	170	0	next
539	Response	2	7195789	8047	2
541	Picture	c201	7207407	0	2	7000	4	0	next
541	Response	2	7214381	6974	1
543	Picture	c201	7228241	0	175	4832	177	0	next
543	Response	2	7232945	4704	2
545	Picture	b205	7246907	0	1	6004	166	0	next
545	Response	2	7252910	6003	1
547	Picture	c201	7265074	0	175	4833	176	0	next
547	Response	2	7269803	4729	1
549	Picture	a207	7281739	0	2	3464	42	0	next
549	Response	2	7285202	3463	1
551	Picture	c201	7298907	0	168	5999	169	0	next
551	Response	2	7304841	5934	2
553	Picture	a201	7319239	0	2	6402	109	0	next
553	Response	1	7325640	6401	1
555	Picture	c201	7337240	0	174	8832	176	0	next
555	Response	2	7345968	8728	1
557	Picture	c201	7359405	0	2	5815	189	0	next
557	Response	2	7365218	5813	2
559	Picture	b209	7378573	0	174	10332	175	0	next
559	Response	2	7388797	10224	1
561	Picture	a215	7400905	0	1	6815	194	0	next
561	Response	1	7407719	6814	1
563	Picture	b211	7420739	0	168	6999	169	0	next
563	Response	2	7427660	6921	1
565	Picture	b203	7443071	0	1	7632	44	0	next
565	Response	2	7450702	7631	1
567	Picture	c201	7462072	0	174	7165	176	0	next
567	Response	2	7469175	7103	1
569	Picture	a205	7481237	0	2	6472	37	0	next
569	Response	1	7487708	6471	1
571	Picture	c201	7501404	0	175	26999	176	0	next
571	Response	2	7528335	26931	1
573	Picture	a210	7541237	0	1	6031	145	0	next
573	Response	1	7547266	6029	2
575	Picture	b212	7561070	0	171	6666	172	0	next
575	Response	2	7567659	6589	1
577	Picture	b210	7582069	0	2	12334	177	0	next
577	Response	2	7594402	12333	1
579	Picture	b213	7606403	0	169	5499	171	0	next
579	Response	2	7611858	5455	1
581	Picture	b202	7626235	0	2	6759	86	0	next
581	Response	2	7632992	6757	2
583	Picture	b201	7645236	0	174	5166	175	0	next
583	Response	2	7650341	5105	1
585	Picture	c201	7662235	0	1	6554	122	0	next
585	Response	2	7668788	6553	1
587	Picture	a212	7683735	0	174	6833	175	0	next
587	Response	1	7690396	6661	1
589	Picture	a206	7704734	0	2	7842	170	0	next
589	Response	1	7712575	7841	1
591	Picture	b204	7726735	0	174	7166	175	0	next
591	Response	2	7733832	7097	1
593	Picture	a214	7747234	0	1	8897	112	0	next
593	Response	1	7756130	8896	1
595	Picture	c201	7771068	0	174	7999	175	0	next
595	Response	2	7778970	7902	1
597	Picture	a202	7792567	0	1	6465	44	0	next
597	Response	1	7799031	6464	1
599	Picture	a204	7813900	0	175	8499	177	0	next
599	Response	1	7822255	8355	1
601	Picture	c201	7834733	0	1	7104	72	0	next
601	Response	2	7841836	7103	1
