# Supplementary material for: The relationship between Chinese college students’ mate preferences and their parents’ education level
Source: Front Psychol. 2022 Nov 1;13:907315. doi: 10.3389/fpsyg.2022.907315 (PMC9664191; doi:10.3389/fpsyg.2022.907315)
Supplement: Supplementary file 2 [file Data_Sheet_1.ZIP › raw data/╬Γ╣·┴·/part1.log]

Scenario - For expli1
Logfile written - 2018/5/26 17:05:28

Trial	Event Type	Code	Time	TTime	Uncertainty	Duration	Uncertainty	ReqTime	ReqDur

1	Response	3	196598	196433	1
3	Picture	b012	206986	0	1	8459	51	0	next
3	Response	2	215444	8458	1
5	Picture	b006	235152	0	177	8165	178	0	next
5	Response	2	243277	8125	1
7	Picture	a015	263649	0	1	6806	36	0	next
7	Response	1	270454	6805	1
9	Picture	c001	286815	0	175	7165	177	0	next
9	Response	2	293825	7010	1
11	Picture	a009	313146	0	1	5540	137	0	next
11	Response	1	318685	5539	1
13	Picture	b005	336812	0	175	5499	176	0	next
13	Response	2	342203	5391	2
15	Picture	b015	359477	0	1	5315	194	0	next
15	Response	2	364791	5314	1
17	Picture	b016	381809	0	177	5332	179	0	next
17	Response	2	387079	5270	2
19	Picture	c001	407140	0	2	7261	83	0	next
19	Response	1	414400	7260	2
19	Response	2	415649	1248	2
21	Picture	b002	432973	0	175	6998	177	0	next
21	Response	2	439854	6881	1
23	Picture	c001	456637	0	2	8082	89	0	next
23	Response	2	464718	8081	2
25	Picture	c001	484636	0	175	4666	176	0	next
25	Response	2	489221	4585	1
27	Picture	a014	507301	0	1	8520	156	0	next
27	Response	1	515820	8519	2
29	Picture	a004	532633	0	169	5999	170	0	next
29	Response	2	538466	5833	1
31	Picture	c001	559131	0	2	6479	192	0	next
31	Response	1	565609	6478	1
33	Picture	b009	585463	0	169	8166	170	0	next
33	Response	2	593464	8001	1
35	Picture	b014	612794	0	2	5890	121	0	next
35	Response	2	618683	5889	2
37	Picture	a013	638794	0	175	6331	177	0	next
37	Response	1	644958	6164	1
39	Picture	b013	662958	0	1	5003	167	0	next
39	Response	2	667960	5002	1
41	Picture	b007	685791	0	168	5499	169	0	next
41	Response	2	691112	5321	1
43	Picture	c001	710288	0	2	5960	52	0	next
43	Response	2	716247	5959	1
45	Picture	c001	732621	0	176	4499	177	0	next
45	Response	2	736949	4328	1
47	Picture	c001	754452	0	2	4248	94	0	next
47	Response	2	758699	4247	1
49	Picture	a007	778452	0	175	6665	176	0	next
49	Response	1	785064	6612	1
51	Picture	a011	803949	0	2	6035	136	0	next
51	Response	1	809983	6034	1
53	Picture	a002	830115	0	176	5999	177	0	next
53	Response	1	835949	5834	1
55	Picture	c001	852946	0	2	5056	115	0	next
55	Response	2	858001	5055	1
57	Picture	a003	877445	0	179	6999	181	0	next
57	Response	2	884363	6918	1
59	Picture	b001	901943	0	2	8722	122	0	next
59	Response	2	910664	8721	2
61	Picture	b004	929442	0	177	5999	178	0	next
61	Response	2	935355	5913	1
63	Picture	a012	955273	0	2	6896	108	0	next
63	Response	1	962168	6895	1
65	Picture	b010	979439	0	168	5999	169	0	next
65	Response	2	985262	5823	2
67	Picture	c001	1003104	0	1	6152	183	0	next
67	Response	2	1009255	6151	2
69	Picture	c001	1028270	0	174	4665	176	0	next
69	Response	2	1032864	4594	1
71	Picture	a008	1051267	0	2	11465	38	0	next
71	Response	1	1062731	11464	1
73	Picture	a016	1081266	0	168	7499	169	0	next
73	Response	1	1088732	7466	1
75	Picture	c001	1106931	0	1	6428	82	0	next
75	Response	2	1113358	6427	1
77	Picture	a010	1133430	0	174	7498	176	0	next
77	Response	2	1140890	7460	1
79	Picture	b008	1158094	0	2	6015	163	0	next
79	Response	2	1164108	6014	1
81	Picture	c001	1183260	0	176	7165	178	0	next
81	Response	2	1190353	7093	1
83	Picture	b003	1210424	0	2	6324	187	0	next
83	Response	2	1216747	6323	1
85	Picture	a005	1233257	0	176	7999	177	0	next
85	Response	1	1241163	7906	1
87	Picture	a006	1258921	0	2	6118	60	0	next
87	Response	1	1265038	6117	1
89	Picture	c001	1281254	0	175	5832	177	0	next
89	Response	2	1286932	5678	1
91	Picture	c001	1304419	0	1	4652	184	0	next
91	Response	2	1309069	4650	2
93	Picture	c001	1327251	0	175	4499	176	0	next
93	Response	2	1331567	4316	1
95	Picture	a001	1349249	0	1	6494	182	0	next
95	Response	1	1355742	6493	1
97	Picture	b011	1372248	0	172	6499	174	0	next
97	Response	2	1378573	6325	1
99	Response	3	1476366	77953	2
100	Response	3	1557780	59040	1
102	Picture	c001	1567903	0	172	5999	173	0	next
102	Response	2	1573783	5880	1
104	Picture	c001	1585401	0	2	4079	99	0	next
104	Response	2	1589479	4078	1
106	Picture	a216	1601068	0	175	5832	176	0	next
106	Response	1	1606824	5756	2
108	Picture	a206	1621732	0	2	6451	59	0	next
108	Response	1	1628182	6450	1
110	Picture	b210	1639565	0	176	5166	177	0	next
110	Response	2	1644628	5063	2
112	Picture	c201	1658230	0	2	5482	196	0	next
112	Response	2	1663711	5481	1
114	Picture	a212	1676063	0	175	5999	176	0	next
114	Response	1	1681981	5918	1
116	Picture	c201	1695061	0	2	4715	130	0	next
116	Response	2	1699775	4714	1
118	Picture	b211	1713561	0	177	6665	179	0	next
118	Response	2	1720178	6617	1
120	Picture	a207	1733559	0	1	6423	87	0	next
120	Response	1	1739981	6422	1
122	Picture	b202	1752725	0	177	5832	179	0	next
122	Response	2	1758522	5797	1
124	Picture	b212	1771557	0	1	6165	178	0	next
124	Response	2	1777721	6164	1
126	Picture	c201	1791223	0	175	5499	176	0	next
126	Response	2	1796534	5311	1
128	Picture	c201	1811387	0	2	3963	48	0	next
128	Response	2	1815349	3962	1
130	Picture	c201	1829220	0	175	4833	176	0	next
130	Response	2	1833862	4642	2
132	Picture	b207	1846885	0	2	5910	101	0	next
132	Response	2	1852794	5909	2
134	Picture	a201	1866385	0	175	6832	176	0	next
134	Response	1	1873073	6688	1
136	Picture	b208	1884550	0	1	4996	180	0	next
136	Response	2	1889545	4995	1
138	Picture	a214	1902216	0	172	6165	174	0	next
138	Response	1	1908296	6080	1
140	Picture	c201	1923047	0	2	8971	42	0	next
140	Response	2	1932017	8970	2
142	Picture	a215	1946047	0	175	6998	177	0	next
142	Response	1	1952897	6850	1
144	Picture	c201	1968211	0	1	5201	142	0	next
144	Response	2	1973411	5200	1
146	Picture	b209	1985711	0	168	8665	169	0	next
146	Response	2	1994346	8635	2
148	Picture	a205	2007375	0	2	6805	40	0	next
148	Response	1	2014179	6804	1
150	Picture	c201	2026375	0	167	4665	169	0	next
150	Response	2	2030953	4578	1
152	Picture	b205	2042707	0	1	6521	155	0	next
152	Response	2	2049227	6520	1
154	Picture	c201	2060373	0	175	9999	176	0	next
154	Response	2	2070194	9821	1
156	Picture	a209	2083037	0	2	5517	160	0	next
156	Response	1	2088553	5516	1
158	Picture	a211	2103370	0	176	5499	177	0	next
158	Response	1	2108705	5335	1
160	Picture	a208	2120702	0	1	4778	58	0	next
160	Response	2	2125479	4777	1
162	Picture	a210	2137035	0	176	7665	178	0	next
162	Response	1	2144648	7613	1
164	Picture	b206	2157866	0	2	6405	99	0	next
164	Response	2	2164270	6404	1
166	Picture	c201	2175866	0	175	5832	176	0	next
166	Response	2	2181524	5658	1
168	Picture	b203	2193364	0	1	5354	156	0	next
168	Response	2	2198717	5353	1
170	Picture	b204	2211364	0	176	5332	177	0	next
170	Response	2	2216569	5205	1
172	Picture	b214	2229695	0	1	5298	45	0	next
172	Response	2	2234992	5297	2
174	Picture	c201	2246195	0	175	6165	177	0	next
174	Response	2	2252181	5986	2
176	Picture	a213	2264360	0	1	4657	186	0	next
176	Response	1	2269016	4656	1
178	Picture	a203	2283192	0	177	4499	179	0	next
178	Response	1	2287553	4361	1
180	Picture	c201	2301691	0	1	5246	97	0	next
180	Response	2	2306935	5244	2
182	Picture	a204	2318190	0	177	4832	179	0	next
182	Response	2	2322929	4739	1
184	Picture	c201	2335855	0	2	7237	107	0	next
184	Response	2	2343090	7235	2
186	Picture	c201	2356021	0	175	4332	177	0	next
186	Response	2	2360285	4264	2
188	Picture	c201	2371686	0	2	3549	122	0	next
188	Response	2	2375234	3548	1
190	Picture	b213	2387353	0	175	5832	176	0	next
190	Response	2	2393086	5733	1
192	Picture	b216	2405018	0	1	6704	131	0	next
192	Response	2	2411720	6702	2
194	Picture	b215	2425017	0	175	5665	177	0	next
194	Response	2	2430595	5578	1
196	Picture	b201	2444682	0	1	5567	110	0	next
196	Response	2	2450248	5566	1
198	Picture	a202	2463848	0	175	5999	176	0	next
198	Response	1	2469748	5900	2
200	Picture	c201	2484513	0	1	6349	162	0	next
200	Response	2	2490861	6348	2
203	Response	3	2613826	8820	2
205	Picture	a201	2624337	0	2	8124	220	0	next
205	Response	1	2632460	8123	1
207	Picture	c201	2644670	0	178	5499	179	0	next
207	Response	2	2650043	5373	1
209	Picture	b215	2661502	0	1	6152	184	0	next
209	Response	2	2667653	6151	1
211	Picture	c201	2680835	0	175	5998	177	0	next
211	Response	2	2686795	5960	1
213	Picture	a205	2701166	0	1	5728	115	0	next
213	Response	1	2706893	5727	1
215	Picture	c201	2721666	0	175	5832	176	0	next
215	Response	2	2727323	5657	1
217	Picture	a206	2739997	0	1	5719	126	0	next
217	Response	1	2745715	5718	1
219	Picture	a209	2759163	0	176	5832	178	0	next
219	Response	1	2764889	5726	1
221	Picture	a212	2778828	0	1	4785	58	0	next
221	Response	1	2783612	4784	1
223	Picture	b214	2795661	0	175	5665	177	0	next
223	Response	2	2801255	5594	1
225	Picture	c201	2812993	0	1	4737	106	0	next
225	Response	2	2817729	4736	1
227	Picture	b209	2831325	0	170	6832	172	0	next
227	Response	2	2838130	6805	2
229	Picture	b201	2850324	0	1	7064	112	0	next
229	Response	2	2857387	7063	1
231	Picture	c201	2869323	0	175	5166	176	0	next
231	Response	2	2874339	5016	2
233	Picture	a210	2889655	0	1	7960	43	0	next
233	Response	1	2897614	7959	2
235	Picture	c201	2909654	0	175	5332	177	0	next
235	Response	2	2914893	5239	1
237	Picture	c201	2926319	0	1	4480	197	0	next
237	Response	2	2930798	4479	2
239	Picture	b207	2943652	0	175	5666	176	0	next
239	Response	2	2949131	5479	1
241	Picture	c201	2962317	0	1	5982	194	0	next
241	Response	2	2968298	5981	1
243	Picture	a204	2981150	0	170	11665	171	0	next
243	Response	1	2992767	11617	1
245	Picture	a211	3005814	0	1	12629	47	0	next
245	Response	1	3018441	12627	2
247	Picture	b203	3030980	0	175	7998	177	0	next
247	Response	2	3038816	7836	1
249	Picture	c201	3051811	0	2	9442	61	0	next
249	Response	2	3061252	9441	1
251	Picture	a216	3076144	0	168	6332	169	0	next
251	Response	1	3082430	6286	1
253	Picture	c201	3096975	0	1	5763	74	0	next
253	Response	2	3102737	5762	1
255	Picture	c201	3117641	0	177	4499	178	0	next
255	Response	2	3121991	4350	1
257	Picture	c201	3134639	0	2	3168	175	0	next
257	Response	2	3137806	3167	1
259	Picture	b216	3152306	0	171	6498	173	0	next
259	Response	2	3158770	6464	1
261	Picture	b202	3173637	0	2	8497	179	0	next
261	Response	2	3182133	8496	1
263	Picture	a213	3194803	0	175	8832	177	0	next
263	Response	1	3203611	8808	1
265	Picture	c201	3217968	0	1	12849	152	0	next
265	Response	2	3230816	12848	1
267	Picture	b210	3244967	0	175	11498	177	0	next
267	Response	2	3256309	11342	1
269	Picture	a214	3271798	0	1	6198	146	0	next
269	Response	1	3277995	6197	1
271	Picture	b208	3290297	0	175	8165	177	0	next
271	Response	2	3298305	8008	1
273	Picture	b212	3311129	0	1	5749	87	0	next
273	Response	1	3316877	5748	1
275	Picture	b206	3328295	0	178	6832	179	0	next
275	Response	2	3334968	6673	2
277	Picture	b213	3349793	0	1	6235	108	0	next
277	Response	2	3356027	6234	2
279	Picture	c201	3367459	0	175	5666	176	0	next
279	Response	2	3372978	5519	1
281	Picture	a202	3384457	0	2	5748	97	0	next
281	Response	1	3390204	5747	1
283	Picture	b204	3402124	0	174	7498	176	0	next
283	Response	2	3409583	7459	1
285	Picture	c201	3424288	0	2	5041	135	0	next
285	Response	2	3429328	5040	1
287	Picture	b205	3444288	0	175	5832	176	0	next
287	Response	2	3450058	5770	1
289	Picture	b211	3463453	0	1	6195	141	0	next
289	Response	2	3469647	6194	2
291	Picture	a207	3482452	0	173	8499	174	0	next
291	Response	1	3490912	8460	1
293	Picture	a215	3505283	0	2	5850	161	0	next
293	Response	1	3511132	5849	1
295	Picture	c201	3522950	0	175	5665	176	0	next
295	Response	2	3528504	5554	1
297	Picture	a203	3543114	0	2	6028	150	0	next
297	Response	1	3549141	6027	2
299	Picture	a208	3562614	0	175	4999	176	0	next
299	Response	2	3567450	4836	2
302	Response	3	3849646	169373	1
305	Picture	c001	3879928	0	176	6998	178	0	next
305	Response	1	3886769	6841	1
307	Picture	a003	3906425	0	2	3803	42	0	next
307	Response	1	3910227	3802	1
309	Picture	a005	3930258	0	174	5499	175	0	next
309	Response	1	3935687	5429	2
311	Picture	a009	3955256	0	1	4758	87	0	next
311	Response	1	3960013	4757	1
313	Picture	c001	3978755	0	175	6332	176	0	next
313	Response	1	3984905	6150	1
315	Picture	c001	4003919	0	2	3840	172	0	next
315	Response	1	4007758	3839	1
317	Picture	a014	4024086	0	174	6831	176	0	next
317	Response	1	4030767	6681	1
319	Picture	a010	4049583	0	2	4096	82	0	next
319	Response	1	4053678	4095	1
321	Picture	a016	4070916	0	175	4832	177	0	next
321	Response	1	4075695	4779	2
323	Picture	a004	4094247	0	1	3587	83	0	next
323	Response	1	4097833	3586	1
325	Picture	c001	4115913	0	173	5166	174	0	next
325	Response	1	4120958	5045	1
327	Picture	b005	4141244	0	2	4095	76	0	next
327	Response	2	4145338	4094	1
329	Picture	a006	4162410	0	175	4999	177	0	next
329	Response	2	4167291	4881	1
331	Picture	b013	4185242	0	1	5057	112	0	next
331	Response	2	4190298	5056	1
333	Picture	b014	4206574	0	177	5166	178	0	next
333	Response	2	4211625	5051	2
335	Picture	a012	4231072	0	1	6136	41	0	next
335	Response	1	4237207	6135	1
337	Picture	c001	4254905	0	175	5165	176	0	next
337	Response	2	4260001	5096	1
339	Picture	c001	4278569	0	2	4079	98	0	next
339	Response	1	4282647	4078	1
341	Picture	b008	4300402	0	176	4999	177	0	next
341	Response	1	4305234	4832	1
343	Picture	c001	4322067	0	1	5337	173	0	next
343	Response	1	4327403	5336	1
345	Picture	c001	4344232	0	176	5333	177	0	next
345	Response	1	4349415	5183	2
347	Picture	c001	4367230	0	2	5130	43	0	next
347	Response	1	4372359	5129	1
349	Picture	a013	4391896	0	168	6666	169	0	next
349	Response	1	4398388	6492	1
351	Picture	a015	4417394	0	1	5022	155	0	next
351	Response	1	4422415	5021	1
353	Picture	b009	4440227	0	175	6998	177	0	next
353	Response	2	4447042	6815	1
355	Picture	b011	4464724	0	2	4964	40	0	next
355	Response	2	4469687	4963	1
357	Picture	b016	4489890	0	179	5999	180	0	next
357	Response	2	4495806	5916	2
359	Picture	b001	4516221	0	2	5377	134	0	next
359	Response	2	4521597	5376	1
361	Picture	c001	4540387	0	176	8499	177	0	next
361	Response	1	4548856	8469	2
363	Picture	c001	4568051	0	2	4888	118	0	next
363	Response	1	4572938	4887	1
365	Picture	b004	4591717	0	175	6499	176	0	next
365	Response	2	4598160	6443	2
367	Picture	a002	4618048	0	2	6294	43	0	next
367	Response	1	4624340	6292	2
369	Picture	b015	4640714	0	169	5499	171	0	next
369	Response	2	4646118	5404	1
371	Picture	a008	4662879	0	1	6304	41	0	next
371	Response	1	4669182	6303	1
373	Picture	c001	4686045	0	175	3998	177	0	next
373	Response	1	4689911	3866	2
375	Picture	c001	4709376	0	1	4917	87	0	next
375	Response	1	4714292	4916	2
377	Picture	a007	4733375	0	177	5832	179	0	next
377	Response	1	4739153	5778	2
379	Picture	b010	4758540	0	1	4938	66	0	next
379	Response	2	4763477	4937	1
381	Picture	c001	4783039	0	174	8332	175	0	next
381	Response	1	4791184	8145	1
383	Picture	c001	4808370	0	1	4505	172	0	next
383	Response	1	4812874	4504	1
385	Picture	c001	4829703	0	178	4832	179	0	next
385	Response	1	4834380	4677	2
387	Picture	b003	4852201	0	1	5694	142	0	next
387	Response	2	4857894	5693	1
389	Picture	a001	4876866	0	176	6332	178	0	next
389	Response	1	4883056	6190	1
391	Picture	a011	4903031	0	1	6148	195	0	next
391	Response	1	4909177	6146	2
393	Picture	b012	4926530	0	176	4999	177	0	next
393	Response	2	4931495	4965	2
395	Picture	b007	4950195	0	1	5530	139	0	next
395	Response	2	4955724	5529	1
397	Picture	b006	4973027	0	175	6166	176	0	next
397	Response	2	4979118	6091	2
399	Picture	b002	4999358	0	2	5672	166	0	next
399	Response	2	5005029	5671	1
401	Response	3	5033272	11248	1
402	Response	3	5125527	3342	2
404	Picture	c001	5136017	0	1	6799	37	0	next
404	Response	1	5142815	6798	2
406	Picture	c001	5154683	0	176	4832	177	0	next
406	Response	1	5159411	4728	2
408	Picture	c101	5173848	0	1	4136	41	0	next
408	Response	1	5177983	4135	1
410	Picture	b104	5190014	0	174	6165	176	0	next
410	Response	2	5196015	6001	1
412	Picture	a107	5210178	0	2	5634	44	0	next
412	Response	1	5215811	5633	1
414	Picture	b108	5230511	0	176	4833	177	0	next
414	Response	2	5235282	4771	2
416	Picture	b106	5248843	0	1	5307	36	0	next
416	Response	2	5254149	5306	1
418	Picture	c101	5268676	0	175	6665	177	0	next
418	Response	1	5275294	6618	1
420	Picture	b102	5288840	0	2	7184	154	0	next
420	Response	2	5296023	7183	1
422	Picture	a104	5309340	0	177	4665	179	0	next
422	Response	2	5313906	4566	1
424	Picture	a109	5326338	0	2	5660	184	0	next
424	Response	1	5331996	5658	2
426	Picture	b109	5344838	0	175	6332	176	0	next
426	Response	2	5351015	6177	1
428	Picture	a113	5364669	0	1	4827	182	0	next
428	Response	1	5369495	4826	1
430	Picture	a116	5381835	0	168	5999	170	0	next
430	Response	1	5387647	5812	1
432	Picture	a101	5400000	0	2	6064	114	0	next
432	Response	1	5406062	6062	2
434	Picture	b115	5419500	0	175	6832	176	0	next
434	Response	2	5426303	6803	2
436	Picture	c101	5438998	0	1	5938	72	0	next
436	Response	1	5444935	5937	1
438	Picture	b105	5458997	0	175	4999	177	0	next
438	Response	2	5463951	4954	2
440	Picture	c101	5478662	0	2	7991	186	0	next
440	Response	1	5486652	7990	2
442	Picture	c101	5501328	0	177	4832	179	0	next
442	Response	1	5505999	4671	2
444	Picture	a115	5517993	0	1	5496	181	0	next
444	Response	1	5523489	5496	1
446	Picture	a103	5536993	0	175	6498	177	0	next
446	Response	1	5543436	6443	2
448	Picture	c101	5556991	0	1	4624	46	0	next
448	Response	1	5561613	4622	2
450	Picture	b112	5573490	0	169	5332	171	0	next
450	Response	2	5578776	5286	1
452	Picture	c101	5592655	0	1	8077	92	0	next
452	Response	1	5600731	8076	1
454	Picture	b107	5613155	0	182	5665	183	0	next
454	Response	2	5618791	5636	2
456	Picture	a111	5631153	0	1	5340	170	0	next
456	Response	1	5636491	5338	2
458	Picture	c101	5650819	0	175	6165	177	0	next
458	Response	1	5656913	6094	1
460	Picture	b101	5670650	0	2	5522	156	0	next
460	Response	2	5676171	5521	1
462	Picture	a112	5689650	0	167	9665	169	0	next
462	Response	1	5699203	9553	1
464	Picture	b103	5713481	0	1	5013	164	0	next
464	Response	2	5718493	5012	1
466	Picture	c101	5729814	0	175	7166	176	0	next
466	Response	1	5736793	6979	1
468	Picture	a114	5749312	0	2	5390	123	0	next
468	Response	1	5754701	5389	1
470	Picture	a102	5766980	0	175	4831	176	0	next
470	Response	1	5771655	4675	1
472	Picture	c101	5786476	0	2	5424	88	0	next
472	Response	1	5791898	5422	2
474	Picture	c101	5803976	0	176	4332	178	0	next
474	Response	1	5808281	4305	1
476	Picture	b116	5821474	0	2	7359	152	0	next
476	Response	2	5828832	7358	1
478	Picture	a110	5843807	0	167	5832	169	0	next
478	Response	1	5849496	5689	2
480	Picture	b111	5862639	0	1	4857	154	0	next
480	Response	2	5867495	4856	1
482	Picture	b114	5878638	0	175	5166	176	0	next
482	Response	2	5883696	5058	1
484	Picture	c101	5895803	0	2	4877	127	0	next
484	Response	1	5900679	4876	2
486	Picture	c101	5915636	0	172	4499	173	0	next
486	Response	1	5919995	4359	1
488	Picture	a105	5932967	0	2	6167	178	0	next
488	Response	1	5939133	6166	2
490	Picture	a106	5950301	0	168	6832	169	0	next
490	Response	1	5957009	6708	2
492	Picture	c101	5971965	0	2	5796	49	0	next
492	Response	1	5977760	5795	1
494	Picture	c101	5990798	0	169	7999	170	0	next
494	Response	1	5998723	7925	1
496	Picture	b113	6013129	0	2	6082	96	0	next
496	Response	2	6019210	6081	1
498	Picture	c101	6032129	0	168	4666	169	0	next
498	Response	1	6036607	4478	2
500	Picture	b110	6050960	0	2	6794	44	0	next
500	Response	2	6057752	6792	2
502	Picture	a108	6069460	0	172	4665	174	0	next
502	Response	1	6073985	4525	2
504	Response	3	6150101	63810	2
505	Response	3	6192220	5601	2
507	Picture	b105	6202285	0	169	6166	170	0	next
507	Response	2	6208426	6141	1
509	Picture	a116	6221117	0	1	5789	54	0	next
509	Response	1	6226905	5788	1
511	Picture	c101	6238283	0	175	5999	176	0	next
511	Response	1	6244156	5873	2
513	Picture	b113	6257281	0	2	4937	68	0	next
513	Response	2	6262217	4936	1
515	Picture	b106	6273281	0	175	6832	176	0	next
515	Response	2	6280036	6755	1
517	Picture	c101	6291612	0	2	5194	150	0	next
517	Response	1	6296805	5193	1
519	Picture	b115	6311445	0	174	9499	175	0	next
519	Response	2	6320794	9349	1
521	Picture	c101	6333110	0	1	4664	179	0	next
521	Response	1	6337772	4662	1
523	Picture	b109	6348943	0	169	5332	170	0	next
523	Response	2	6354096	5153	1
525	Picture	a114	6365774	0	2	5484	194	0	next
525	Response	1	6371257	5483	1
527	Picture	a110	6385607	0	175	5666	176	0	next
527	Response	1	6391112	5505	1
529	Picture	c101	6406105	0	2	3724	121	0	next
529	Response	1	6409828	3723	1
531	Picture	c101	6421772	0	176	3832	177	0	next
531	Response	1	6425551	3779	1
533	Picture	a101	6439936	0	2	6882	129	0	next
533	Response	1	6446817	6881	1
535	Picture	b116	6458936	0	175	4499	176	0	next
535	Response	1	6463256	4320	1
537	Picture	b103	6475434	0	2	4444	61	0	next
537	Response	2	6479877	4443	1
539	Picture	a109	6492101	0	175	6832	176	0	next
539	Response	1	6498746	6645	2
541	Picture	b101	6513098	0	2	4964	48	0	next
541	Response	2	6518061	4963	1
543	Picture	c101	6532098	0	174	5166	175	0	next
543	Response	1	6537169	5071	1
545	Picture	a115	6551096	0	2	4219	126	0	next
545	Response	1	6555314	4218	1
547	Picture	b110	6568929	0	177	9165	179	0	next
547	Response	2	6578018	9089	1
549	Picture	c101	6593093	0	2	4034	138	0	next
549	Response	1	6597125	4032	2
551	Picture	b111	6611760	0	175	6165	177	0	next
551	Response	2	6617759	5999	1
553	Picture	c101	6631758	0	1	11402	108	0	next
553	Response	1	6643158	11400	2
555	Picture	a108	6656757	0	175	5166	176	0	next
555	Response	1	6661877	5120	1
557	Picture	c101	6673755	0	2	4534	144	0	next
557	Response	1	6678288	4533	2
559	Picture	a102	6689922	0	178	4832	179	0	next
559	Response	1	6694641	4719	1
561	Picture	b104	6707253	0	2	4611	67	0	next
561	Response	2	6711863	4610	1
563	Picture	a106	6724753	0	179	5165	181	0	next
563	Response	1	6729797	5044	1
565	Picture	a107	6741585	0	1	4239	104	0	next
565	Response	1	6745823	4238	2
567	Picture	b107	6759751	0	168	4499	169	0	next
567	Response	1	6764124	4373	1
569	Picture	c101	6777582	0	2	4900	111	0	next
569	Response	1	6782481	4899	2
571	Picture	b112	6795582	0	172	4666	173	0	next
571	Response	2	6800183	4601	1
573	Picture	a104	6814747	0	1	4786	57	0	next
573	Response	2	6819532	4785	1
575	Picture	a113	6831413	0	175	4999	176	0	next
575	Response	1	6836245	4832	1
577	Picture	b108	6850578	0	1	4691	152	0	next
577	Response	1	6855268	4690	1
579	Picture	a105	6869744	0	175	5832	177	0	next
579	Response	1	6875388	5644	1
581	Picture	b114	6887742	0	2	5170	174	0	next
581	Response	2	6892911	5169	2
583	Picture	c101	6904409	0	177	7332	178	0	next
583	Response	1	6911689	7280	1
585	Picture	a103	6923074	0	1	5415	96	0	next
585	Response	1	6928488	5414	2
587	Picture	c101	6940740	0	175	7498	177	0	next
587	Response	1	6948105	7365	1
589	Picture	c101	6959905	0	1	4165	178	0	next
589	Response	1	6964069	4164	1
591	Picture	c101	6977071	0	176	6832	177	0	next
591	Response	1	6983746	6675	1
593	Picture	c101	6996736	0	1	3695	148	0	next
593	Response	1	7000430	3694	1
595	Picture	b102	7013402	0	175	5999	176	0	next
595	Response	2	7019329	5927	2
597	Picture	c101	7033567	0	1	5260	83	0	next
597	Response	1	7038826	5259	1
599	Picture	a111	7052233	0	169	6332	170	0	next
599	Response	1	7058382	6149	1
601	Picture	a112	7072731	0	1	4431	79	0	next
601	Response	1	7077160	4429	2
