# Supplementary material for: The relationship between Chinese college students’ mate preferences and their parents’ education level
Source: Front Psychol. 2022 Nov 1;13:907315. doi: 10.3389/fpsyg.2022.907315 (PMC9664191; doi:10.3389/fpsyg.2022.907315)
Supplement: Supplementary file 2 [file Data_Sheet_1.ZIP › raw data/╬Γ─╛┴ß1/part1.log]

Scenario - For expli1
Logfile written - 2018/5/19 16:57:11

Trial	Event Type	Code	Time	TTime	Uncertainty	Duration	Uncertainty	ReqTime	ReqDur

1	Response	3	943335	943335	1
3	Picture	b015	953807	0	1	28499	2	0	next
3	Response	2	982242	28435	1
5	Picture	c001	1001806	0	170	11832	172	0	next
5	Response	2	1013592	11786	1
7	Picture	b012	1030471	0	2	14798	41	0	next
7	Response	2	1045268	14797	1
9	Picture	c001	1063138	0	170	9665	172	0	next
9	Response	2	1072700	9562	1
11	Picture	a012	1090970	0	1	9133	38	0	next
11	Response	1	1100102	9132	1
13	Picture	c001	1117970	0	169	7665	170	0	next
13	Response	2	1125590	7620	1
15	Picture	a013	1144635	0	1	15914	89	0	next
15	Response	1	1160548	15913	1
17	Picture	c001	1179635	0	170	7665	172	0	next
17	Response	2	1187143	7508	1
19	Picture	a005	1206633	0	1	7491	182	0	next
19	Response	1	1214123	7490	1
21	Picture	a009	1230967	0	171	7498	173	0	next
21	Response	1	1238354	7387	1
23	Picture	a011	1258298	0	2	12087	86	0	next
23	Response	1	1270384	12086	1
25	Picture	b016	1287132	0	172	6499	173	0	next
25	Response	2	1293510	6378	2
27	Picture	b013	1312130	0	2	6599	75	0	next
27	Response	2	1318728	6598	1
29	Picture	a002	1338797	0	170	7165	172	0	next
29	Response	1	1345859	7062	1
31	Picture	a003	1362795	0	2	13989	184	0	next
31	Response	1	1376783	13988	1
33	Picture	a016	1393295	0	171	6999	173	0	next
33	Response	1	1400181	6886	1
35	Picture	b010	1418294	0	1	34564	107	0	next
35	Response	2	1452858	34564	1
37	Picture	a015	1470460	0	172	7332	174	0	next
37	Response	1	1477632	7172	1
39	Picture	a008	1495792	0	1	12320	185	0	next
39	Response	1	1508110	12318	2
41	Picture	b008	1527458	0	1	21666	2	0	next
41	Response	2	1549078	21620	1
43	Picture	a014	1566123	0	2	7042	131	0	next
43	Response	1	1573164	7041	1
45	Picture	c001	1590124	0	169	9165	170	0	next
45	Response	2	1599099	8975	1
47	Picture	c001	1619122	0	1	6930	75	0	next
47	Response	2	1626051	6929	1
49	Picture	b014	1644289	0	171	6665	173	0	next
49	Response	2	1650850	6561	1
51	Picture	c001	1668287	0	2	6113	60	0	next
51	Response	2	1674399	6112	2
53	Picture	c001	1692454	0	172	6332	174	0	next
53	Response	2	1698692	6238	2
55	Picture	b004	1717286	0	1	12186	153	0	next
55	Response	2	1729471	12185	1
57	Picture	a007	1747953	0	171	30664	173	0	next
57	Response	1	1778506	30553	1
59	Picture	a010	1796284	0	1	9566	107	0	next
59	Response	1	1805849	9565	1
61	Picture	b006	1825450	0	1	27165	3	0	next
61	Response	2	1852462	27012	1
63	Picture	b011	1869615	0	2	7440	66	0	next
63	Response	2	1877054	7439	1
65	Picture	b001	1893782	0	170	7499	171	0	next
65	Response	2	1901169	7387	1
67	Picture	c001	1918447	0	2	6236	103	0	next
67	Response	2	1924682	6235	1
69	Picture	c001	1942614	0	170	5999	171	0	next
69	Response	2	1948585	5971	1
71	Picture	c001	1965279	0	2	5295	45	0	next
71	Response	2	1970573	5294	1
73	Picture	c001	1989945	0	2	4667	3	0	next
73	Response	2	1994444	4499	1
75	Picture	a006	2011945	0	1	6580	92	0	next
75	Response	1	2018524	6579	2
77	Picture	a001	2038444	0	1	9333	2	0	next
77	Response	1	2047684	9240	1
79	Picture	c001	2064943	0	2	5691	149	0	next
79	Response	2	2070633	5690	2
81	Picture	b007	2089443	0	170	8666	171	0	next
81	Response	2	2098035	8592	2
83	Picture	c001	2116109	0	1	5710	128	0	next
83	Response	2	2121818	5709	2
85	Picture	c001	2138942	0	171	6999	172	0	next
85	Response	2	2145872	6930	1
87	Picture	a004	2163107	0	2	31082	90	0	next
87	Response	1	2194188	31081	1
89	Picture	b002	2210440	0	170	17499	171	0	next
89	Response	2	2227836	17396	2
91	Picture	b005	2246772	0	1	6166	3	0	next
91	Response	2	2252790	6018	1
93	Picture	c001	2271272	0	170	6665	172	0	next
93	Response	2	2277800	6528	1
95	Picture	b003	2294604	0	1	8234	104	0	next
95	Response	2	2302837	8233	1
97	Picture	b009	2322104	0	169	10332	170	0	next
97	Response	2	2332389	10285	1
100	Response	3	2542431	89165	1
102	Picture	c001	2552598	0	170	6498	172	0	next
102	Response	2	2559040	6442	1
104	Picture	c001	2572596	0	2	4316	190	0	next
104	Response	2	2576911	4315	1
106	Picture	b210	2591430	0	170	5999	171	0	next
106	Response	2	2597288	5858	1
108	Picture	b206	2610262	0	1	5555	117	0	next
108	Response	2	2615816	5554	1
110	Picture	a207	2630595	0	171	7333	172	0	next
110	Response	1	2637866	7271	1
112	Picture	a210	2652928	0	1	7496	175	0	next
112	Response	1	2660423	7495	1
114	Picture	a206	2673428	0	171	9165	173	0	next
114	Response	1	2682391	8963	1
116	Picture	b202	2696260	0	1	6122	216	0	next
116	Response	2	2702381	6121	2
118	Picture	b214	2717093	0	170	7832	172	0	next
118	Response	2	2724792	7699	1
120	Picture	c201	2739592	0	1	5134	37	0	next
120	Response	2	2744725	5133	1
122	Picture	b212	2757425	0	171	5666	172	0	next
122	Response	2	2763042	5617	1
124	Picture	a211	2778424	0	2	6792	47	0	next
124	Response	1	2785215	6791	1
126	Picture	a202	2799924	0	170	5999	172	0	next
126	Response	1	2805864	5940	1
128	Picture	c201	2820256	0	2	5870	136	0	next
128	Response	2	2826126	5870	1
130	Picture	c201	2838923	0	170	6166	171	0	next
130	Response	2	2844920	5997	1
132	Picture	a213	2858922	0	1	6022	150	0	next
132	Response	1	2864943	6021	1
134	Picture	b215	2879922	0	170	5666	171	0	next
134	Response	2	2885531	5609	1
136	Picture	c201	2897088	0	1	5265	239	0	next
136	Response	2	2902352	5264	1
138	Picture	b201	2914921	0	170	5832	172	0	next
138	Response	2	2920608	5687	1
140	Picture	a214	2935420	0	1	6000	2	0	next
140	Response	1	2941253	5833	1
142	Picture	b213	2952587	0	170	5332	172	0	next
142	Response	2	2957751	5164	1
144	Picture	a216	2970086	0	1	7118	53	0	next
144	Response	1	2977203	7117	1
146	Picture	c201	2991086	0	170	5666	171	0	next
146	Response	2	2996568	5482	1
148	Picture	a205	3011585	0	1	6496	175	0	next
148	Response	1	3018080	6495	1
150	Picture	a201	3030751	0	171	11999	173	0	next
150	Response	1	3042463	11712	2
152	Picture	a204	3054417	0	1	6188	151	0	next
152	Response	2	3060604	6187	1
154	Picture	b211	3072917	0	171	7332	173	0	next
154	Response	2	3080205	7288	2
156	Picture	c201	3094749	0	1	6254	84	0	next
156	Response	2	3101002	6253	2
158	Picture	a209	3114916	0	170	27331	172	0	next
158	Response	1	3142151	27235	2
160	Picture	b204	3153747	0	2	7680	159	0	next
160	Response	2	3161426	7679	1
162	Picture	a215	3176081	0	170	8665	172	0	next
162	Response	1	3184706	8625	1
164	Picture	b207	3197079	0	2	8458	49	0	next
164	Response	2	3205536	8457	1
166	Picture	c201	3219913	0	170	7332	172	0	next
166	Response	2	3227200	7287	1
168	Picture	c201	3239078	0	2	6530	143	0	next
168	Response	2	3245607	6529	1
170	Picture	b205	3258579	0	170	6832	171	0	next
170	Response	2	3265300	6721	2
172	Picture	c201	3278244	0	1	5256	83	0	next
172	Response	2	3283499	5255	1
174	Picture	a212	3296911	0	170	6832	172	0	next
174	Response	1	3303610	6699	1
176	Picture	b216	3318243	0	1	6794	43	0	next
176	Response	2	3325036	6793	2
178	Picture	c201	3336577	0	170	5832	171	0	next
178	Response	2	3342279	5702	1
180	Picture	a208	3355575	0	2	7620	53	0	next
180	Response	1	3363194	7619	1
182	Picture	c201	3374409	0	171	8332	172	0	next
182	Response	2	3382652	8243	1
184	Picture	b208	3397741	0	1	7055	116	0	next
184	Response	2	3404795	7054	1
186	Picture	c201	3416241	0	170	6499	171	0	next
186	Response	2	3422661	6420	2
188	Picture	b203	3436906	0	2	7334	3	0	next
188	Response	2	3444054	7148	2
190	Picture	c201	3456739	0	2	7500	3	0	next
190	Response	2	3464165	7426	1
192	Picture	a203	3477739	0	1	7913	91	0	next
192	Response	1	3485651	7912	1
194	Picture	c201	3499239	0	170	5832	172	0	next
194	Response	2	3504925	5686	2
196	Picture	c201	3517904	0	2	5132	41	0	next
196	Response	2	3523035	5131	1
198	Picture	b209	3534572	0	169	7331	171	0	next
198	Response	2	3541742	7170	1
200	Picture	c201	3555403	0	2	5227	114	0	next
200	Response	2	3560629	5226	2
203	Response	3	3692453	20052	1
205	Picture	b216	3702899	0	2	6384	122	0	next
205	Response	2	3709282	6383	1
207	Picture	a207	3721233	0	170	8165	172	0	next
207	Response	1	3729275	8042	1
209	Picture	c201	3743565	0	1	5642	29	0	next
209	Response	2	3749206	5641	1
211	Picture	a216	3762065	0	170	6666	171	0	next
211	Response	1	3768631	6566	1
213	Picture	b211	3780397	0	2	5896	110	0	next
213	Response	2	3786292	5895	1
215	Picture	c201	3799897	0	171	5499	173	0	next
215	Response	2	3805358	5461	1
217	Picture	b206	3820229	0	2	9336	172	0	next
217	Response	2	3829564	9335	1
219	Picture	b203	3840896	0	170	6166	171	0	next
219	Response	2	3847016	6120	1
221	Picture	b212	3861062	0	1	5886	119	0	next
221	Response	2	3866947	5885	1
223	Picture	c201	3879228	0	1	6166	3	0	next
223	Response	2	3885235	6007	1
225	Picture	b214	3900394	0	1	5968	38	0	next
225	Response	2	3906362	5968	1
227	Picture	c201	3920727	0	171	5999	173	0	next
227	Response	2	3926680	5953	1
229	Picture	c201	3939060	0	1	4621	50	0	next
229	Response	2	3943680	4620	2
231	Picture	c201	3956060	0	169	4332	171	0	next
231	Response	2	3960324	4264	1
233	Picture	a209	3971892	0	1	14340	166	0	next
233	Response	1	3986231	14339	1
235	Picture	c201	3997392	0	170	10999	171	0	next
235	Response	2	4008318	10926	1
237	Picture	b215	4020724	0	1	7320	185	0	next
237	Response	2	4028043	7319	1
239	Picture	c201	4041391	0	171	5999	172	0	next
239	Response	2	4047226	5835	1
241	Picture	b209	4061056	0	2	5917	89	0	next
241	Response	2	4066972	5916	1
243	Picture	a215	4080557	0	171	5832	172	0	next
243	Response	1	4086240	5683	1
245	Picture	c201	4101555	0	2	5000	3	0	next
245	Response	2	4106499	4944	1
247	Picture	b213	4120389	0	170	4999	171	0	next
247	Response	2	4125259	4870	2
249	Picture	a214	4139721	0	1	5644	194	0	next
249	Response	1	4145364	5643	2
251	Picture	b202	4159221	0	170	6166	171	0	next
251	Response	2	4165263	6042	1
253	Picture	a204	4178053	0	2	9705	135	0	next
253	Response	1	4187757	9704	1
255	Picture	c201	4200887	0	170	5998	172	0	next
255	Response	2	4206849	5962	1
257	Picture	b201	4221885	0	2	8418	88	0	next
257	Response	2	4230302	8417	1
259	Picture	b204	4243885	0	171	6166	172	0	next
259	Response	2	4249989	6104	1
261	Picture	c201	4261718	0	1	5539	134	0	next
261	Response	2	4267255	5537	2
263	Picture	a211	4281218	0	170	5332	171	0	next
263	Response	1	4286463	5245	1
265	Picture	a202	4301550	0	1	5586	85	0	next
265	Response	1	4307135	5585	2
267	Picture	a208	4321717	0	170	6832	171	0	next
267	Response	1	4328436	6719	1
269	Picture	b205	4343715	0	2	5500	4	0	next
269	Response	2	4349169	5454	1
271	Picture	b207	4360882	0	171	6666	172	0	next
271	Response	2	4367481	6599	1
273	Picture	a210	4381214	0	2	5863	143	0	next
273	Response	1	4387076	5862	1
275	Picture	a201	4402048	0	172	5499	173	0	next
275	Response	1	4407421	5373	2
277	Picture	c201	4419380	0	1	5333	2	0	next
277	Response	2	4424625	5245	2
279	Picture	c201	4438547	0	170	4999	171	0	next
279	Response	2	4443507	4960	1
281	Picture	b210	4457712	0	2	6765	75	0	next
281	Response	2	4464476	6764	1
283	Picture	a203	4477879	0	171	6499	172	0	next
283	Response	1	4484312	6433	1
285	Picture	c201	4498378	0	1	5473	32	0	next
285	Response	2	4503850	5472	1
287	Picture	c201	4517545	0	170	8999	171	0	next
287	Response	2	4526376	8831	2
289	Picture	c201	4539210	0	1	4344	164	0	next
289	Response	2	4543553	4343	2
291	Picture	b208	4556877	0	170	10165	172	0	next
291	Response	2	4566916	10039	1
293	Picture	a206	4582042	0	2	6537	136	0	next
293	Response	1	4588578	6536	1
295	Picture	a212	4600376	0	170	6332	172	0	next
295	Response	1	4606596	6220	1
297	Picture	a213	4621041	0	2	4526	147	0	next
297	Response	1	4625566	4525	1
299	Picture	a205	4637375	0	170	4999	171	0	next
299	Response	1	4642264	4889	1
302	Response	3	4841127	87089	1
305	Picture	b005	4871369	0	170	8832	171	0	next
305	Response	2	4880062	8693	1
307	Picture	b003	4900367	0	1	7333	2	0	next
307	Response	2	4907667	7300	1
309	Picture	b001	4927200	0	172	6833	173	0	next
309	Response	2	4933926	6726	2
311	Picture	c001	4952699	0	1	10361	144	0	next
311	Response	1	4963059	10360	1
313	Picture	b004	4981199	0	170	6665	172	0	next
313	Response	2	4987765	6566	1
315	Picture	a006	5004698	0	1	7088	83	0	next
315	Response	1	5011785	7087	2
317	Picture	a009	5030364	0	170	5832	172	0	next
317	Response	1	5036061	5697	1
319	Picture	c001	5053196	0	2	4346	160	0	next
319	Response	1	5057542	4346	1
321	Picture	b007	5077196	0	171	16832	173	0	next
321	Response	2	5093873	16677	1
323	Picture	a011	5114361	0	2	5297	43	0	next
323	Response	1	5119657	5296	1
325	Picture	a014	5137528	0	170	6832	172	0	next
325	Response	1	5144308	6780	1
327	Picture	b011	5162527	0	1	10674	164	0	next
327	Response	2	5173200	10673	1
329	Picture	c001	5189693	0	172	4833	173	0	next
329	Response	1	5194501	4808	1
331	Picture	c001	5212525	0	2	5732	107	0	next
331	Response	1	5218256	5731	1
333	Picture	a013	5236359	0	171	6499	172	0	next
333	Response	1	5242759	6400	1
335	Picture	b009	5263524	0	2	5079	94	0	next
335	Response	2	5268602	5078	2
337	Picture	a007	5285024	0	170	9166	171	0	next
337	Response	1	5294150	9126	2
339	Picture	c001	5311689	0	2	6665	174	0	next
339	Response	1	5318353	6664	1
341	Picture	c001	5335689	0	170	5833	171	0	next
341	Response	1	5341480	5791	1
343	Picture	b016	5360021	0	2	6887	119	0	next
343	Response	2	5366907	6886	1
345	Picture	c001	5383688	0	170	6999	171	0	next
345	Response	1	5390512	6824	1
347	Picture	a002	5408520	0	1	6136	36	0	next
347	Response	1	5414655	6135	1
349	Picture	b014	5431187	0	170	6499	171	0	next
349	Response	2	5437541	6354	1
351	Picture	a010	5455852	0	1	6636	204	0	next
351	Response	1	5462487	6635	1
353	Picture	b010	5482685	0	171	6833	172	0	next
353	Response	2	5489384	6699	1
355	Picture	a001	5507851	0	1	8903	101	0	next
355	Response	1	5516753	8902	1
357	Picture	c001	5534851	0	171	6499	172	0	next
357	Response	1	5541228	6377	1
359	Picture	a008	5561683	0	1	6526	147	0	next
359	Response	1	5568208	6525	1
361	Picture	b002	5585349	0	170	6999	172	0	next
361	Response	2	5592265	6916	1
363	Picture	c001	5609515	0	1	6356	150	0	next
363	Response	1	5615870	6355	1
365	Picture	a012	5635181	0	170	9166	171	0	next
365	Response	1	5644316	9135	1
367	Picture	b008	5664513	0	1	8311	194	0	next
367	Response	2	5672823	8310	2
369	Picture	c001	5689679	0	1	6833	3	0	next
369	Response	1	5696342	6663	1
371	Picture	c001	5715178	0	2	5819	187	0	next
371	Response	1	5720996	5818	1
373	Picture	c001	5741178	0	170	4999	172	0	next
373	Response	1	5746126	4948	1
375	Picture	a003	5764844	0	1	8477	194	0	next
375	Response	1	5773320	8476	1
377	Picture	a016	5790344	0	169	6499	170	0	next
377	Response	1	5796807	6463	1
379	Picture	a015	5817176	0	1	4851	155	0	next
379	Response	1	5822027	4851	1
381	Picture	c001	5841509	0	171	6166	172	0	next
381	Response	1	5847603	6094	1
383	Picture	a005	5866341	0	1	4833	2	0	next
383	Response	1	5871119	4778	1
385	Picture	b012	5890174	0	172	5666	173	0	next
385	Response	2	5895800	5626	1
387	Picture	b006	5916340	0	1	6143	196	0	next
387	Response	2	5922482	6142	1
389	Picture	c001	5941506	0	172	5666	173	0	next
389	Response	1	5947012	5506	1
391	Picture	c001	5966672	0	1	4935	70	0	next
391	Response	1	5971607	4935	1
393	Picture	b015	5987838	0	170	5666	171	0	next
393	Response	2	5993331	5493	2
395	Picture	b013	6011670	0	2	4668	173	0	next
395	Response	2	6016337	4667	1
397	Picture	c001	6034337	0	170	3999	172	0	next
397	Response	1	6038269	3932	1
399	Picture	a004	6058503	0	1	9078	93	0	next
399	Response	1	6067581	9078	1
402	Response	3	6214853	27854	1
404	Picture	c001	6225331	0	2	10684	155	0	next
404	Response	1	6236014	10683	1
406	Picture	c001	6249831	0	171	4833	172	0	next
406	Response	1	6254540	4709	1
408	Picture	c101	6269330	0	2	4213	126	0	next
408	Response	1	6273542	4212	2
410	Picture	c101	6284830	0	171	5166	172	0	next
410	Response	1	6289917	5087	1
412	Picture	a103	6303329	0	2	5979	194	0	next
412	Response	1	6309307	5978	1
414	Picture	b110	6323163	0	170	5665	172	0	next
414	Response	2	6328695	5532	2
416	Picture	c101	6341162	0	1	5580	91	0	next
416	Response	1	6346740	5578	2
418	Picture	c101	6357828	0	170	4833	171	0	next
418	Response	1	6362577	4749	1
420	Picture	a102	6376494	0	2	5863	311	0	next
420	Response	1	6382356	5862	1
422	Picture	b103	6395327	0	171	5833	172	0	next
422	Response	2	6400972	5645	1
424	Picture	b109	6413160	0	1	9923	83	0	next
424	Response	2	6423082	9922	1
426	Picture	a109	6434659	0	1	5666	3	0	next
426	Response	1	6440207	5548	1
428	Picture	b102	6452325	0	2	7066	107	0	next
428	Response	2	6459390	7065	1
430	Picture	b115	6472659	0	170	5665	172	0	next
430	Response	2	6478215	5556	1
432	Picture	a114	6491657	0	2	6279	61	0	next
432	Response	1	6497935	6278	2
434	Picture	c101	6512824	0	171	6166	172	0	next
434	Response	1	6518882	6058	1
436	Picture	a111	6532323	0	1	6941	64	0	next
436	Response	1	6539263	6940	1
438	Picture	a107	6552823	0	170	8166	171	0	next
438	Response	1	6560926	8103	1
440	Picture	b104	6574655	0	2	6352	154	0	next
440	Response	2	6581006	6351	1
442	Picture	c101	6595322	0	171	7999	172	0	next
442	Response	1	6603146	7824	1
444	Picture	c101	6617321	0	1	5490	181	0	next
444	Response	1	6622809	5488	1
446	Picture	b112	6635488	0	170	6165	172	0	next
446	Response	2	6641603	6115	1
448	Picture	b101	6655986	0	2	6892	114	0	next
448	Response	2	6662877	6891	1
450	Picture	a101	6675153	0	170	6666	171	0	next
450	Response	1	6681640	6487	1
452	Picture	a112	6696819	0	1	7292	47	0	next
452	Response	1	6704110	7291	1
454	Picture	b108	6716652	0	170	7999	171	0	next
454	Response	2	6724613	7961	1
456	Picture	a105	6737151	0	1	9666	172	0	next
456	Response	1	6746816	9665	1
458	Picture	c101	6760984	0	170	6166	171	0	next
458	Response	1	6767047	6063	1
460	Picture	c101	6778483	0	2	4610	64	0	next
460	Response	1	6783093	4610	1
462	Picture	a108	6797316	0	1	7666	3	0	next
462	Response	1	6804938	7622	1
464	Picture	a106	6816482	0	1	5943	229	0	next
464	Response	1	6822423	5941	2
466	Picture	b106	6834149	0	170	6665	172	0	next
466	Response	2	6840651	6502	1
468	Picture	a116	6855481	0	1	6594	78	0	next
468	Response	1	6862074	6593	1
470	Picture	b114	6875481	0	170	6166	171	0	next
470	Response	2	6881495	6014	1
472	Picture	c101	6895980	0	1	6520	153	0	next
472	Response	1	6902499	6519	1
474	Picture	b111	6917147	0	170	7332	171	0	next
474	Response	2	6924433	7286	1
476	Picture	b107	6939312	0	1	6457	48	0	next
476	Response	2	6945768	6456	1
478	Picture	b113	6958146	0	169	7499	170	0	next
478	Response	2	6965454	7308	1
480	Picture	a113	6980811	0	1	6000	2	0	next
480	Response	1	6986730	5919	2
482	Picture	b116	7000311	0	170	6499	171	0	next
482	Response	2	7006782	6471	1
484	Picture	a110	7021310	0	1	14338	166	0	next
484	Response	1	7035648	14338	1
486	Picture	c101	7048310	0	170	6332	171	0	next
486	Response	1	7054500	6190	2
488	Picture	a104	7069142	0	1	7954	51	0	next
488	Response	1	7077095	7953	1
490	Picture	b105	7092308	0	1	6500	2	0	next
490	Response	2	7098675	6367	1
492	Picture	c101	7113141	0	1	5408	97	0	next
492	Response	1	7118548	5407	1
494	Picture	c101	7131641	0	172	4832	174	0	next
494	Response	1	7136329	4688	1
496	Picture	c101	7151473	0	1	5026	146	0	next
496	Response	1	7156498	5025	2
498	Picture	c101	7171473	0	170	4666	171	0	next
498	Response	1	7176009	4536	2
500	Picture	c101	7187972	0	1	3756	84	0	next
500	Response	1	7191727	3755	2
502	Picture	a115	7204472	0	172	6666	173	0	next
502	Response	1	7211000	6528	1
505	Response	3	7333745	10610	1
507	Picture	b104	7343802	0	170	6165	172	0	next
507	Response	2	7349912	6110	2
509	Picture	c101	7363301	0	1	8815	189	0	next
509	Response	1	7372115	8814	1
511	Picture	c101	7384634	0	170	4999	171	0	next
511	Response	1	7389479	4845	1
513	Picture	a110	7401300	0	1	5691	147	0	next
513	Response	1	7406990	5690	2
515	Picture	b112	7420466	0	170	5333	171	0	next
515	Response	2	7425696	5230	1
517	Picture	b114	7438632	0	1	5051	120	0	next
517	Response	2	7443682	5050	1
519	Picture	b116	7455465	0	171	8166	172	0	next
519	Response	2	7463578	8113	2
521	Picture	b101	7478298	0	1	6105	66	0	next
521	Response	2	7484402	6104	1
523	Picture	b106	7497464	0	170	5666	171	0	next
523	Response	2	7503044	5580	1
525	Picture	a111	7517630	0	1	5523	148	0	next
525	Response	1	7523152	5522	1
527	Picture	a106	7535630	0	170	6166	171	0	next
527	Response	1	7541708	6078	1
529	Picture	b108	7553629	0	1	6726	112	0	next
529	Response	2	7560354	6725	1
531	Picture	c101	7572296	0	170	7498	172	0	next
531	Response	1	7579744	7448	1
533	Picture	b107	7592961	0	2	5908	99	0	next
533	Response	2	7598868	5907	2
535	Picture	b105	7612127	0	2	5666	4	0	next
535	Response	2	7617694	5567	1
537	Picture	a114	7629460	0	1	6946	59	0	next
537	Response	1	7636405	6945	1
539	Picture	c101	7648627	0	170	5666	171	0	next
539	Response	1	7654184	5557	1
541	Picture	c101	7665792	0	2	5011	162	0	next
541	Response	1	7670802	5010	1
543	Picture	a104	7682126	0	171	9332	173	0	next
543	Response	1	7691303	9177	1
545	Picture	a102	7706291	0	2	5899	108	0	next
545	Response	1	7712189	5898	2
547	Picture	b113	7723958	0	172	8499	173	0	next
547	Response	2	7732361	8403	1
549	Picture	c101	7747290	0	2	13252	87	0	next
549	Response	1	7760541	13251	1
551	Picture	a107	7771957	0	170	7166	171	0	next
551	Response	1	7778949	6992	1
553	Picture	b115	7792122	0	2	6009	164	0	next
553	Response	2	7798130	6008	2
555	Picture	a113	7810789	0	170	6166	171	0	next
555	Response	1	7816868	6079	1
557	Picture	b110	7831288	0	1	5814	191	0	next
557	Response	2	7837101	5813	1
559	Picture	c101	7849788	0	170	6165	172	0	next
559	Response	1	7855897	6109	2
561	Picture	c101	7868120	0	2	4123	51	0	next
561	Response	1	7872242	4122	1
563	Picture	b103	7884121	0	170	5832	171	0	next
563	Response	2	7889843	5722	1
565	Picture	c101	7904286	0	1	6264	74	0	next
565	Response	1	7910549	6263	1
567	Picture	a115	7924619	0	171	5833	172	0	next
567	Response	1	7930366	5747	1
569	Picture	b111	7944285	0	1	6227	111	0	next
569	Response	2	7950511	6226	1
571	Picture	c101	7964618	0	171	6499	173	0	next
571	Response	1	7971007	6389	1
573	Picture	c101	7984617	0	1	6166	3	0	next
573	Response	1	7990735	6118	1
575	Picture	b109	8002784	0	172	11165	174	0	next
575	Response	2	8013861	11077	1
577	Picture	a105	8026949	0	2	9326	180	0	next
577	Response	1	8036274	9325	1
579	Picture	a116	8048783	0	171	13999	172	0	next
579	Response	1	8062484	13701	1
581	Picture	c101	8077281	0	2	9887	119	0	next
581	Response	1	8087166	9885	2
583	Picture	a112	8099448	0	170	6666	171	0	next
583	Response	1	8105992	6544	1
585	Picture	c101	8120447	0	1	6223	115	0	next
585	Response	1	8126669	6222	1
587	Picture	c101	8141447	0	171	5999	172	0	next
587	Response	1	8147289	5842	1
589	Picture	a109	8159446	0	1	6130	42	0	next
589	Response	1	8165575	6129	2
591	Picture	c101	8179445	0	1	5333	3	0	next
591	Response	1	8184609	5164	1
593	Picture	a103	8199945	0	1	5586	87	0	next
593	Response	1	8205530	5585	1
595	Picture	a108	8218611	0	171	11166	172	0	next
595	Response	1	8229616	11005	1
597	Picture	b102	8244110	0	1	6187	151	0	next
597	Response	2	8250297	6187	1
599	Picture	c101	8265277	0	171	17832	172	0	next
599	Response	1	8282985	17708	1
601	Picture	a101	8297942	0	1	10357	148	0	next
601	Response	1	8308298	10356	1
