# Supplementary material for: The relationship between Chinese college students’ mate preferences and their parents’ education level
Source: Front Psychol. 2022 Nov 1;13:907315. doi: 10.3389/fpsyg.2022.907315 (PMC9664191; doi:10.3389/fpsyg.2022.907315)
Supplement: Supplementary file 2 [file Data_Sheet_1.ZIP › raw data/╬Γ╙╛╠╥/part1.log]

Scenario - For expli1
Logfile written - 2018/5/26 17:25:45

Trial	Event Type	Code	Time	TTime	Uncertainty	Duration	Uncertainty	ReqTime	ReqDur

1	Response	3	663580	663580	1
4	Picture	c001	694291	0	1	5824	181	0	next
4	Response	1	700115	5824	1
6	Picture	c001	716790	0	170	6832	171	0	next
6	Response	1	723522	6732	2
8	Picture	c001	740454	0	2	4591	82	0	next
8	Response	1	745044	4590	1
10	Picture	c001	761787	0	171	4666	172	0	next
10	Response	1	766387	4600	1
12	Picture	b013	784118	0	2	9174	168	0	next
12	Response	2	793291	9173	1
14	Picture	a016	809951	0	170	6332	171	0	next
14	Response	1	816129	6178	1
16	Picture	c001	834449	0	1	5499	3	0	next
16	Response	1	839926	5477	1
18	Picture	b003	856782	0	171	6832	172	0	next
18	Response	2	863455	6673	1
20	Picture	a003	882613	0	1	9332	3	0	next
20	Response	1	891762	9149	2
22	Picture	b007	910778	0	172	6665	174	0	next
22	Response	2	917350	6572	1
24	Picture	b004	934776	0	1	6608	64	0	next
24	Response	2	941383	6607	2
26	Picture	a004	961442	0	168	7332	169	0	next
26	Response	1	968674	7232	1
28	Picture	b008	988106	0	2	7502	171	0	next
28	Response	2	995607	7501	1
30	Picture	a012	1012606	0	170	6832	171	0	next
30	Response	1	1019282	6676	2
32	Picture	a011	1037437	0	1	5703	135	0	next
32	Response	1	1043139	5702	1
34	Picture	b015	1061269	0	168	5832	170	0	next
34	Response	2	1067025	5756	1
36	Picture	c001	1084101	0	1	4988	184	0	next
36	Response	1	1089088	4987	1
38	Picture	a013	1105767	0	170	7332	171	0	next
38	Response	1	1112944	7177	1
40	Picture	c001	1132931	0	1	5218	121	0	next
40	Response	1	1138148	5217	1
42	Picture	b006	1155264	0	170	7332	171	0	next
42	Response	2	1162511	7247	1
44	Picture	c001	1179262	0	1	5877	128	0	next
44	Response	1	1185138	5876	1
46	Picture	c001	1205261	0	170	4832	171	0	next
46	Response	1	1210037	4776	1
48	Picture	a001	1227592	0	1	4357	148	0	next
48	Response	2	1231948	4356	1
50	Picture	a015	1249091	0	1	5666	2	0	next
50	Response	1	1254694	5603	1
52	Picture	a006	1274589	0	2	5128	45	0	next
52	Response	1	1279716	5127	1
54	Picture	b002	1295922	0	171	5165	173	0	next
54	Response	2	1300939	5017	1
56	Picture	c001	1317920	0	1	5048	124	0	next
56	Response	1	1322967	5047	1
58	Picture	a009	1341253	0	173	7832	174	0	next
58	Response	1	1349035	7782	1
60	Picture	b005	1369250	0	2	5945	62	0	next
60	Response	2	1375194	5944	1
62	Picture	a007	1394583	0	171	14165	172	0	next
62	Response	1	1408707	14124	1
64	Picture	a002	1428080	0	2	5978	195	0	next
64	Response	1	1434057	5977	1
66	Picture	c001	1451579	0	171	5832	173	0	next
66	Response	1	1457373	5794	2
68	Picture	b012	1477244	0	1	4344	161	0	next
68	Response	2	1481588	4344	1
70	Picture	a010	1498576	0	171	6499	173	0	next
70	Response	1	1504933	6357	1
72	Picture	b010	1524574	0	2	8791	50	0	next
72	Response	2	1533364	8790	1
74	Picture	c001	1551074	0	167	5832	168	0	next
74	Response	1	1556860	5786	2
76	Picture	c001	1576905	0	1	5127	45	0	next
76	Response	1	1582031	5126	1
78	Picture	a014	1600570	0	171	7166	172	0	next
78	Response	1	1607683	7113	1
80	Picture	c001	1625402	0	1	6048	124	0	next
80	Response	1	1631449	6047	2
82	Picture	c001	1647901	0	171	5165	173	0	next
82	Response	1	1652911	5010	1
84	Picture	a008	1671899	0	1	4359	146	0	next
84	Response	1	1676257	4358	2
86	Picture	b016	1692898	0	171	5999	173	0	next
86	Response	2	1698769	5871	1
88	Picture	b009	1716563	0	1	5999	173	0	next
88	Response	2	1722562	5999	1
90	Picture	b011	1739229	0	168	6665	170	0	next
90	Response	2	1745757	6528	2
92	Picture	c001	1764893	0	2	4299	41	0	next
92	Response	1	1769191	4298	1
94	Picture	b014	1787726	0	168	6165	170	0	next
94	Response	2	1793795	6069	1
96	Picture	a005	1812224	0	1	5904	101	0	next
96	Response	1	1818127	5903	1
98	Picture	b001	1835390	0	171	5832	172	0	next
98	Response	2	1841117	5727	1
101	Response	3	2002976	43095	1
103	Picture	c001	2013046	0	171	6165	173	0	next
103	Response	1	2019181	6135	1
105	Picture	c001	2032377	0	2	4353	154	0	next
105	Response	1	2036729	4352	2
107	Picture	b109	2051710	0	171	6999	172	0	next
107	Response	2	2058584	6874	2
109	Picture	b103	2071042	0	1	5688	150	0	next
109	Response	2	2076728	5686	2
111	Picture	a113	2090708	0	171	7165	173	0	next
111	Response	1	2097743	7035	1
113	Picture	a112	2111872	0	2	6320	186	0	next
113	Response	1	2118191	6319	1
115	Picture	a105	2130706	0	171	5832	172	0	next
115	Response	1	2136427	5721	1
117	Picture	c101	2150037	0	1	5224	115	0	next
117	Response	1	2155260	5223	1
119	Picture	a116	2170036	0	169	7666	170	0	next
119	Response	1	2177562	7526	1
121	Picture	a102	2190368	0	1	5165	174	0	next
121	Response	1	2195531	5163	2
123	Picture	c101	2210201	0	171	5832	172	0	next
123	Response	1	2215860	5659	1
125	Picture	b108	2228699	0	1	6414	91	0	next
125	Response	2	2235112	6413	1
127	Picture	c101	2248698	0	171	5833	172	0	next
127	Response	1	2254482	5784	1
129	Picture	b104	2268197	0	1	8976	29	0	next
129	Response	2	2277172	8975	1
131	Picture	b110	2290029	0	170	9332	172	0	next
131	Response	2	2299174	9145	1
133	Picture	c101	2310694	0	1	5495	177	0	next
133	Response	1	2316188	5494	1
135	Picture	a109	2328693	0	1	5666	2	0	next
135	Response	1	2334185	5492	1
137	Picture	a103	2347192	0	1	7652	186	0	next
137	Response	1	2354843	7651	1
139	Picture	c101	2368691	0	1	4999	3	0	next
139	Response	1	2373617	4926	1
141	Picture	c101	2385023	0	1	4666	3	0	next
141	Response	1	2389581	4558	1
143	Picture	a114	2401523	0	171	5832	172	0	next
143	Response	1	2407190	5667	2
145	Picture	a111	2421687	0	2	5535	138	0	next
145	Response	1	2427220	5533	2
147	Picture	a107	2439854	0	171	6832	172	0	next
147	Response	1	2446504	6650	1
149	Picture	c101	2460018	0	2	4874	130	0	next
149	Response	1	2464891	4873	1
151	Picture	c101	2478351	0	171	5166	172	0	next
151	Response	1	2483487	5136	1
153	Picture	b105	2495516	0	2	5910	98	0	next
153	Response	2	2501425	5909	1
155	Picture	c101	2515349	0	171	5666	172	0	next
155	Response	1	2520976	5627	1
157	Picture	c101	2533181	0	1	4268	70	0	next
157	Response	1	2537448	4267	1
159	Picture	a104	2550181	0	171	10165	172	0	next
159	Response	1	2560318	10137	1
161	Picture	a115	2572678	0	2	6714	459	0	next
161	Response	1	2579391	6713	1
163	Picture	b114	2592011	0	171	5332	173	0	next
163	Response	2	2597268	5257	1
165	Picture	c101	2609676	0	2	4362	145	0	next
165	Response	1	2614037	4361	1
167	Picture	a106	2628009	0	172	6666	173	0	next
167	Response	1	2634635	6626	1
169	Picture	c101	2647174	0	1	4770	69	0	next
169	Response	1	2651943	4769	1
171	Picture	b107	2664840	0	171	6166	172	0	next
171	Response	2	2670958	6118	1
173	Picture	b101	2682339	0	1	9332	3	0	next
173	Response	2	2691585	9246	1
175	Picture	b102	2706671	0	171	5999	172	0	next
175	Response	2	2712629	5958	2
177	Picture	c101	2727169	0	2	4333	4	0	next
177	Response	1	2731461	4292	1
179	Picture	b111	2745169	0	171	7332	172	0	next
179	Response	2	2752448	7279	1
181	Picture	a108	2765667	0	1	8095	78	0	next
181	Response	1	2773761	8094	1
183	Picture	b116	2787833	0	171	5665	173	0	next
183	Response	2	2793461	5628	2
185	Picture	a110	2807498	0	1	8652	187	0	next
185	Response	1	2816149	8651	1
187	Picture	c101	2827997	0	172	4666	173	0	next
187	Response	1	2832624	4627	1
189	Picture	a101	2847495	0	2	8538	135	0	next
189	Response	1	2856032	8537	1
191	Picture	b113	2870328	0	171	6999	172	0	next
191	Response	2	2877259	6931	2
193	Picture	b106	2888660	0	1	6626	47	0	next
193	Response	2	2895285	6625	2
195	Picture	c101	2906659	0	171	5166	172	0	next
195	Response	1	2911666	5007	2
197	Picture	b112	2926324	0	1	5105	67	0	next
197	Response	2	2931428	5104	1
199	Picture	b115	2942990	0	1	5666	2	0	next
199	Response	2	2948585	5595	1
201	Picture	c101	2962322	0	1	5338	167	0	next
201	Response	1	2967658	5336	2
204	Response	3	3108930	28115	1
206	Picture	b105	3119313	0	1	6002	169	0	next
206	Response	2	3125314	6001	1
208	Picture	a116	3137812	0	171	6332	173	0	next
208	Response	1	3143992	6180	2
210	Picture	b112	3159144	0	1	5086	85	0	next
210	Response	2	3164228	5084	2
212	Picture	c101	3176143	0	172	4999	173	0	next
212	Response	1	3181084	4941	1
214	Picture	a105	3193308	0	1	7206	133	0	next
214	Response	1	3200513	7205	1
216	Picture	a115	3212141	0	170	6999	171	0	next
216	Response	1	3219045	6904	1
218	Picture	c101	3232472	0	2	5167	3	0	next
218	Response	1	3237548	5076	1
220	Picture	b107	3252305	0	171	5999	172	0	next
220	Response	2	3258115	5810	1
222	Picture	c101	3271470	0	2	4910	96	0	next
222	Response	1	3276379	4909	2
224	Picture	a106	3289136	0	171	5999	173	0	next
224	Response	1	3295061	5925	1
226	Picture	a114	3308301	0	2	5234	106	0	next
226	Response	1	3313534	5233	1
228	Picture	c101	3326468	0	170	6165	171	0	next
228	Response	1	3332516	6048	1
230	Picture	a108	3346466	0	1	5989	183	0	next
230	Response	1	3352454	5988	1
232	Picture	a110	3364132	0	170	6166	171	0	next
232	Response	1	3370119	5987	2
234	Picture	a109	3382297	0	1	6866	139	0	next
234	Response	1	3389162	6865	1
236	Picture	c101	3402296	0	172	5499	173	0	next
236	Response	1	3407721	5425	2
238	Picture	c101	3420461	0	2	5376	131	0	next
238	Response	1	3425836	5375	1
240	Picture	c101	3437794	0	170	4666	171	0	next
240	Response	1	3442276	4482	1
242	Picture	a102	3455292	0	2	6744	96	0	next
242	Response	1	3462035	6743	1
244	Picture	b114	3473792	0	170	7332	171	0	next
244	Response	2	3480987	7195	2
246	Picture	b109	3494957	0	1	8538	134	0	next
246	Response	2	3503494	8537	1
248	Picture	b108	3515956	0	171	5832	173	0	next
248	Response	2	3521635	5679	1
250	Picture	c101	3534788	0	1	4662	343	0	next
250	Response	1	3539449	4661	1
252	Picture	c101	3554287	0	171	4999	173	0	next
252	Response	1	3559235	4948	1
254	Picture	c101	3570619	0	1	3833	172	0	next
254	Response	1	3574451	3832	2
256	Picture	a113	3586952	0	170	6165	172	0	next
256	Response	1	3592955	6003	1
258	Picture	a112	3605117	0	1	8137	36	0	next
258	Response	1	3613253	8136	1
260	Picture	b110	3627283	0	171	6332	172	0	next
260	Response	2	3633490	6207	1
262	Picture	b102	3645948	0	1	6105	67	0	next
262	Response	2	3652051	6103	2
264	Picture	a104	3665447	0	1	7666	2	0	next
264	Response	1	3673002	7555	1
266	Picture	a103	3686945	0	2	5068	105	0	next
266	Response	1	3692012	5067	1
268	Picture	b106	3705612	0	170	5498	172	0	next
268	Response	2	3711021	5409	1
270	Picture	a111	3722777	0	1	5999	2	0	next
270	Response	1	3728654	5877	1
272	Picture	c101	3739943	0	171	5165	173	0	next
272	Response	1	3745003	5060	1
274	Picture	c101	3757274	0	2	5038	137	0	next
274	Response	1	3762311	5037	2
276	Picture	c101	3773775	0	170	4498	172	0	next
276	Response	1	3778123	4348	1
278	Picture	a107	3789939	0	2	9588	252	0	next
278	Response	1	3799525	9586	2
280	Picture	b101	3812438	0	172	6666	173	0	next
280	Response	2	3818956	6518	1
282	Picture	b115	3831270	0	1	6999	3	0	next
282	Response	2	3838233	6963	1
284	Picture	b103	3849936	0	1	5832	3	0	next
284	Response	2	3855628	5692	1
286	Picture	c101	3869934	0	2	4193	147	0	next
286	Response	1	3874126	4192	1
288	Picture	c101	3888601	0	172	4332	173	0	next
288	Response	1	3892806	4205	1
290	Picture	c101	3905599	0	1	3833	2	0	next
290	Response	1	3909305	3706	1
292	Picture	a101	3921265	0	173	6166	174	0	next
292	Response	1	3927357	6092	1
294	Picture	b104	3940430	0	2	5491	182	0	next
294	Response	2	3945920	5490	1
296	Picture	b116	3959430	0	167	6332	168	0	next
296	Response	2	3965586	6156	1
298	Picture	b111	3978595	0	1	6061	111	0	next
298	Response	2	3984655	6060	2
300	Picture	b113	3996261	0	171	6332	172	0	next
300	Response	2	4002410	6149	1
303	Response	3	4249117	134197	1
305	Picture	b009	4259245	0	168	6832	170	0	next
305	Response	2	4265947	6702	1
307	Picture	b012	4282743	0	1	5682	158	0	next
307	Response	2	4288424	5681	1
309	Picture	b008	4307742	0	1	6166	2	0	next
309	Response	2	4313774	6032	1
311	Picture	c001	4333573	0	2	4472	36	0	next
311	Response	2	4338044	4471	1
313	Picture	a011	4355573	0	172	10499	173	0	next
313	Response	1	4365901	10328	1
315	Picture	b013	4385904	0	1	6721	117	0	next
315	Response	2	4392623	6719	2
317	Picture	c001	4411570	0	170	4665	171	0	next
317	Response	2	4416057	4487	1
319	Picture	c001	4434734	0	2	3833	3	0	next
319	Response	2	4438532	3798	2
321	Picture	c001	4455233	0	1	3833	2	0	next
321	Response	2	4459035	3802	1
323	Picture	c001	4477232	0	1	3666	2	0	next
323	Response	2	4480732	3500	1
325	Picture	b004	4499231	0	170	6165	172	0	next
325	Response	2	4505360	6129	1
327	Picture	b014	4523062	0	1	3845	161	0	next
327	Response	2	4526906	3844	2
329	Picture	b001	4544228	0	170	5666	171	0	next
329	Response	2	4549711	5483	1
331	Picture	c001	4568726	0	1	4568	104	0	next
331	Response	2	4573293	4567	1
333	Picture	b002	4592225	0	171	6332	173	0	next
333	Response	2	4598397	6172	2
335	Picture	b011	4618890	0	1	4973	32	0	next
335	Response	2	4623862	4972	1
337	Picture	c001	4642222	0	172	4666	173	0	next
337	Response	2	4646812	4590	1
339	Picture	c001	4666054	0	1	3666	2	0	next
339	Response	2	4669615	3561	2
341	Picture	b010	4686886	0	171	3666	172	0	next
341	Response	2	4690387	3501	1
343	Picture	a006	4710218	0	1	6982	190	0	next
343	Response	1	4717198	6980	2
345	Picture	b005	4736217	0	171	6498	173	0	next
345	Response	2	4742547	6330	1
347	Picture	b007	4760548	0	2	5552	121	0	next
347	Response	2	4766099	5551	1
349	Picture	a010	4783047	0	171	8332	173	0	next
349	Response	1	4791295	8248	1
351	Picture	b006	4808712	0	1	5030	142	0	next
351	Response	2	4813741	5029	1
353	Picture	c001	4831544	0	171	5833	172	0	next
353	Response	2	4837203	5659	1
355	Picture	b003	4855876	0	1	5896	109	0	next
355	Response	2	4861771	5895	1
357	Picture	c001	4881375	0	171	4832	172	0	next
357	Response	2	4886158	4783	1
359	Picture	c001	4903873	0	1	3775	63	0	next
359	Response	2	4907647	3774	1
361	Picture	b015	4923873	0	170	5831	172	0	next
361	Response	2	4929677	5804	1
363	Picture	a008	4948537	0	1	6485	187	0	next
363	Response	1	4955021	6484	1
365	Picture	a016	4971369	0	171	6333	172	0	next
365	Response	1	4977648	6279	1
367	Picture	b016	4995367	0	2	6223	117	0	next
367	Response	2	5001589	6222	1
369	Picture	c001	5018200	0	171	4499	172	0	next
369	Response	2	5022628	4428	1
371	Picture	c001	5040365	0	1	4381	124	0	next
371	Response	2	5044745	4380	1
373	Picture	a014	5061697	0	171	5666	172	0	next
373	Response	1	5067251	5554	1
375	Picture	a012	5085695	0	2	5681	159	0	next
375	Response	1	5091375	5680	1
377	Picture	a003	5111528	0	170	5998	172	0	next
377	Response	1	5117381	5853	1
379	Picture	c001	5137859	0	1	5168	170	0	next
379	Response	2	5143026	5167	1
381	Picture	a001	5159858	0	174	6832	176	0	next
381	Response	1	5166517	6659	1
383	Picture	a005	5185356	0	1	4999	3	0	next
383	Response	1	5190310	4954	1
385	Picture	a007	5208855	0	171	11999	172	0	next
385	Response	1	5220740	11885	2
387	Picture	a009	5238519	0	2	4192	149	0	next
387	Response	1	5242710	4191	1
389	Picture	c001	5262685	0	172	5166	173	0	next
389	Response	2	5267817	5132	1
391	Picture	a004	5287350	0	1	7131	41	0	next
391	Response	1	5294480	7130	1
393	Picture	c001	5314182	0	171	5166	172	0	next
393	Response	2	5319320	5138	1
395	Picture	a013	5336514	0	1	6150	189	0	next
395	Response	1	5342663	6149	2
397	Picture	a002	5360846	0	170	5999	171	0	next
397	Response	1	5366728	5882	2
399	Picture	a015	5386511	0	1	6493	178	0	next
399	Response	2	5393003	6492	2
402	Response	3	5553734	40397	2
404	Picture	c001	5564167	0	1	5166	2	0	next
404	Response	2	5569277	5110	1
406	Picture	c001	5582000	0	170	4665	172	0	next
406	Response	2	5586552	4552	1
408	Picture	a215	5598498	0	1	6333	2	0	next
408	Response	1	5604664	6166	1
410	Picture	c201	5618331	0	172	7498	174	0	next
410	Response	2	5625767	7436	2
412	Picture	a212	5639329	0	1	8288	50	0	next
412	Response	1	5647616	8287	1
414	Picture	c201	5662328	0	171	5166	172	0	next
414	Response	2	5667374	5046	1
416	Picture	b213	5681160	0	1	5434	71	0	next
416	Response	2	5686593	5433	1
418	Picture	c201	5700994	0	169	5331	170	0	next
418	Response	2	5706259	5265	2
420	Picture	a208	5721157	0	2	6682	158	0	next
420	Response	1	5727838	6681	1
422	Picture	c201	5742490	0	167	5166	168	0	next
422	Response	2	5747567	5077	1
424	Picture	b209	5761655	0	1	6894	111	0	next
424	Response	2	5768548	6893	1
426	Picture	c201	5780988	0	171	4665	173	0	next
426	Response	2	5785582	4594	1
428	Picture	a211	5800153	0	1	5753	84	0	next
428	Response	1	5805905	5752	1
430	Picture	c201	5820319	0	170	4665	172	0	next
430	Response	2	5824885	4566	1
432	Picture	b207	5837817	0	2	5686	154	0	next
432	Response	2	5843502	5685	1
434	Picture	b214	5854983	0	171	6499	172	0	next
434	Response	2	5861343	6360	1
436	Picture	b211	5874815	0	1	6045	127	0	next
436	Response	2	5880859	6044	1
438	Picture	a205	5895814	0	171	7499	172	0	next
438	Response	1	5903213	7399	1
440	Picture	b208	5918312	0	2	5227	113	0	next
440	Response	2	5923538	5226	1
442	Picture	a214	5935645	0	171	6499	172	0	next
442	Response	1	5941978	6333	1
444	Picture	b210	5954143	0	2	7028	145	0	next
444	Response	2	5961170	7027	1
446	Picture	c201	5974143	0	171	4165	173	0	next
446	Response	2	5978264	4121	1
448	Picture	a209	5990641	0	2	5345	162	0	next
448	Response	1	5995985	5344	1
450	Picture	a216	6010641	0	171	6665	173	0	next
450	Response	1	6017118	6477	1
452	Picture	b204	6031805	0	2	5760	82	0	next
452	Response	2	6037564	5759	1
454	Picture	c201	6049805	0	171	4332	173	0	next
454	Response	2	6054059	4254	1
456	Picture	c201	6066469	0	3	6059	116	0	next
456	Response	2	6072527	6058	1
458	Picture	c201	6085969	0	1	5333	2	0	next
458	Response	2	6091174	5205	1
460	Picture	b205	6103801	0	2	5632	41	0	next
460	Response	2	6109432	5631	1
462	Picture	a213	6121467	0	171	5999	173	0	next
462	Response	1	6127363	5896	2
464	Picture	a203	6141466	0	1	6614	57	0	next
464	Response	1	6148079	6613	1
466	Picture	b203	6160799	0	170	5165	171	0	next
466	Response	2	6165834	5035	1
468	Picture	b216	6179130	0	2	4874	132	0	next
468	Response	2	6184003	4873	1
470	Picture	a210	6198963	0	170	9498	172	0	next
470	Response	1	6208331	9368	1
472	Picture	a201	6220294	0	2	6928	78	0	next
472	Response	1	6227220	6926	1
474	Picture	b212	6240294	0	171	5498	173	0	next
474	Response	2	6245635	5341	1
476	Picture	c201	6260292	0	1	3833	2	0	next
476	Response	2	6264047	3755	1
478	Picture	b206	6276792	0	170	6832	171	0	next
478	Response	2	6283443	6651	1
480	Picture	c201	6295790	0	1	4808	31	0	next
480	Response	2	6300597	4807	1
482	Picture	b201	6312123	0	170	8832	171	0	next
482	Response	2	6320799	8676	2
484	Picture	b215	6333787	0	2	5900	273	0	next
484	Response	2	6339686	5899	1
486	Picture	b202	6354120	0	172	5832	174	0	next
486	Response	2	6359827	5707	1
488	Picture	a207	6373118	0	2	9870	136	0	next
488	Response	1	6382987	9869	1
490	Picture	a202	6397451	0	172	6999	173	0	next
490	Response	1	6404360	6909	1
492	Picture	c201	6419282	0	2	5107	66	0	next
492	Response	2	6424388	5106	1
494	Picture	c201	6436115	0	171	5332	173	0	next
494	Response	2	6441333	5218	2
496	Picture	c201	6454613	0	2	4324	184	0	next
496	Response	2	6458936	4323	1
498	Picture	a204	6471447	0	168	7331	170	0	next
498	Response	1	6478750	7303	1
500	Picture	a206	6493278	0	1	6158	177	0	next
500	Response	1	6499435	6157	1
502	Picture	c201	6513944	0	171	7499	172	0	next
502	Response	2	6521405	7461	1
505	Response	3	6648197	12261	1
507	Picture	c201	6658269	0	171	5332	172	0	next
507	Response	2	6663533	5264	1
509	Picture	c201	6677767	0	1	5700	138	0	next
509	Response	2	6683466	5699	2
511	Picture	c201	6698433	0	171	5499	172	0	next
511	Response	2	6703848	5415	1
513	Picture	b213	6718931	0	1	5659	180	0	next
513	Response	2	6724589	5658	1
515	Picture	b206	6738597	0	171	6499	172	0	next
515	Response	2	6745060	6463	1
517	Picture	a208	6757595	0	2	7995	179	0	next
517	Response	1	6765589	7994	1
519	Picture	b216	6777095	0	171	5166	172	0	next
519	Response	2	6782088	4993	1
521	Picture	a205	6796593	0	1	6924	81	0	next
521	Response	1	6803516	6923	2
523	Picture	c201	6816093	0	171	5832	172	0	next
523	Response	2	6821808	5715	2
525	Picture	b209	6836924	0	2	5446	60	0	next
525	Response	2	6842369	5445	2
527	Picture	b201	6857090	0	171	5832	173	0	next
527	Response	2	6862781	5691	1
529	Picture	a212	6876922	0	1	6332	173	0	next
529	Response	1	6883253	6331	1
531	Picture	c201	6895255	0	172	4998	174	0	next
531	Response	2	6900112	4857	2
533	Picture	b215	6913753	0	1	6999	3	0	next
533	Response	2	6920584	6831	1
535	Picture	c201	6932253	0	171	4832	172	0	next
535	Response	2	6936992	4739	1
537	Picture	b212	6952084	0	1	4396	109	0	next
537	Response	2	6956479	4395	1
539	Picture	a211	6970583	0	171	6166	172	0	next
539	Response	1	6976567	5984	1
541	Picture	c201	6990082	0	1	6125	46	0	next
541	Response	2	6996206	6124	1
543	Picture	c201	7008748	0	171	4665	173	0	next
543	Response	2	7013272	4524	1
545	Picture	a204	7028246	0	1	13122	49	0	next
545	Response	1	7041367	13121	1
547	Picture	b210	7054078	0	171	5833	172	0	next
547	Response	2	7059660	5582	1
549	Picture	b208	7071410	0	1	8840	165	0	next
549	Response	2	7080249	8839	1
551	Picture	c201	7091576	0	1	4832	3	0	next
551	Response	2	7096357	4781	1
553	Picture	b211	7109908	0	1	5606	66	0	next
553	Response	2	7115513	5605	1
555	Picture	c201	7129907	0	171	6166	172	0	next
555	Response	2	7135985	6078	1
557	Picture	a207	7150905	0	2	9883	123	0	next
557	Response	1	7160787	9882	1
559	Picture	b204	7173071	0	171	5332	173	0	next
559	Response	2	7178302	5231	2
561	Picture	a216	7190236	0	2	6716	124	0	next
561	Response	1	7196951	6715	1
563	Picture	a214	7211736	0	171	6332	172	0	next
563	Response	1	7217963	6227	2
565	Picture	c201	7230567	0	2	4914	93	0	next
565	Response	2	7235479	4912	2
567	Picture	c201	7247900	0	170	4332	172	0	next
567	Response	2	7252093	4193	1
569	Picture	c201	7263732	0	1	3571	101	0	next
569	Response	2	7267302	3570	1
571	Picture	b202	7281065	0	171	5832	172	0	next
571	Response	2	7286728	5663	1
573	Picture	a213	7300230	0	1	6666	2	0	next
573	Response	1	7306780	6550	1
575	Picture	a209	7318396	0	172	6165	174	0	next
575	Response	1	7324414	6018	2
577	Picture	a210	7338894	0	2	5906	100	0	next
577	Response	1	7344799	5905	1
579	Picture	a215	7359726	0	1	7333	2	0	next
579	Response	1	7366945	7219	1
581	Picture	a202	7382225	0	1	5584	88	0	next
581	Response	1	7387808	5583	1
583	Picture	c201	7400891	0	171	4999	172	0	next
583	Response	2	7405771	4880	2
585	Picture	b203	7420389	0	2	5762	78	0	next
585	Response	2	7426150	5761	1
587	Picture	b214	7438222	0	171	5499	172	0	next
587	Response	2	7443661	5439	2
589	Picture	c201	7458220	0	2	5405	102	0	next
589	Response	2	7463624	5404	1
591	Picture	b207	7476553	0	171	5332	173	0	next
591	Response	2	7481791	5238	1
593	Picture	b205	7497051	0	2	5154	186	0	next
593	Response	2	7502204	5153	1
595	Picture	a206	7514551	0	170	8165	172	0	next
595	Response	1	7522674	8123	1
597	Picture	c201	7535882	0	2	6340	167	0	next
597	Response	2	7542221	6339	1
599	Picture	a203	7555549	0	171	8498	172	0	next
599	Response	1	7563915	8366	1
601	Picture	a201	7578213	0	1	5757	82	0	next
601	Response	1	7583969	5756	1
