# Supplementary material for: The relationship between Chinese college students’ mate preferences and their parents’ education level
Source: Front Psychol. 2022 Nov 1;13:907315. doi: 10.3389/fpsyg.2022.907315 (PMC9664191; doi:10.3389/fpsyg.2022.907315)
Supplement: Supplementary file 2 [file Data_Sheet_1.ZIP › raw data/╓▄║úß░/part1.log]

Scenario - For expli1
Logfile written - 2018/5/26 19:21:30

Trial	Event Type	Code	Time	TTime	Uncertainty	Duration	Uncertainty	ReqTime	ReqDur

1	Response	3	1358061	1358061	2
4	Picture	a002	1388916	0	1	6895	106	0	next
4	Response	1	1395809	6893	2
6	Picture	b016	1413415	0	170	4999	171	0	next
6	Response	2	1418304	4889	2
8	Picture	c001	1438413	0	1	20619	51	0	next
8	Response	1	1459031	20618	1
10	Picture	a010	1476911	0	171	8665	173	0	next
10	Response	1	1485529	8618	2
12	Picture	a016	1504742	0	1	12369	136	0	next
12	Response	1	1517110	12368	2
14	Picture	c001	1535741	0	171	11831	173	0	next
14	Response	1	1547464	11723	1
16	Picture	b007	1565738	0	2	6912	95	0	next
16	Response	2	1572649	6911	1
18	Picture	a015	1591237	0	172	12665	174	0	next
18	Response	1	1603842	12605	1
20	Picture	b012	1623902	0	1	6558	113	0	next
20	Response	2	1630459	6557	1
22	Picture	b015	1648234	0	171	7165	173	0	next
22	Response	2	1655343	7109	1
24	Picture	c001	1675232	0	1	10227	111	0	next
24	Response	1	1685458	10226	1
26	Picture	c001	1704731	0	171	6498	173	0	next
26	Response	1	1711180	6449	1
28	Picture	b009	1730562	0	1	15696	142	0	next
28	Response	2	1746257	15695	1
30	Picture	c001	1764727	0	171	8499	172	0	next
30	Response	1	1773116	8389	1
32	Picture	a011	1792558	0	1	8882	123	0	next
32	Response	1	1801439	8881	2
34	Picture	c001	1820390	0	171	6666	172	0	next
34	Response	1	1826982	6592	1
36	Picture	b014	1847555	0	1	5421	84	0	next
36	Response	2	1852975	5420	1
38	Picture	a001	1872387	0	171	7999	172	0	next
38	Response	1	1880313	7926	1
40	Picture	b008	1898385	0	1	6694	146	0	next
40	Response	2	1905077	6692	2
42	Picture	a014	1922384	0	172	6499	173	0	next
42	Response	1	1928767	6383	1
44	Picture	c001	1948049	0	1	5844	161	0	next
44	Response	1	1953892	5843	1
46	Picture	a007	1971881	0	171	7999	172	0	next
46	Response	1	1979762	7881	1
48	Picture	a013	1999212	0	2	7196	144	0	next
48	Response	1	2006407	7195	1
50	Picture	a006	2023545	0	171	12998	173	0	next
50	Response	1	2036428	12883	1
52	Picture	a003	2054876	0	1	7487	185	0	next
52	Response	1	2062362	7486	1
54	Picture	c001	2079375	0	172	6666	173	0	next
54	Response	1	2085870	6495	1
56	Picture	b013	2103373	0	1	6155	183	0	next
56	Response	2	2109527	6154	1
58	Picture	b002	2127372	0	171	6832	172	0	next
58	Response	2	2134024	6652	1
60	Picture	b006	2154203	0	1	5333	2	0	next
60	Response	2	2159357	5154	1
62	Picture	b004	2178702	0	1	6499	3	0	next
62	Response	2	2185165	6463	2
64	Picture	c001	2203867	0	1	8455	51	0	next
64	Response	1	2212321	8454	1
66	Picture	b010	2231199	0	173	5832	175	0	next
66	Response	2	2236902	5703	2
68	Picture	c001	2254530	0	2	10631	43	0	next
68	Response	1	2265160	10630	1
70	Picture	a008	2282529	0	1	13832	3	0	next
70	Response	1	2296260	13731	1
72	Picture	a012	2315694	0	1	6105	66	0	next
72	Response	1	2321798	6104	2
74	Picture	c001	2338859	0	172	6166	173	0	next
74	Response	1	2344856	5997	1
76	Picture	c001	2363357	0	2	5000	3	0	next
76	Response	1	2368186	4829	1
78	Picture	b001	2385357	0	170	5998	172	0	next
78	Response	2	2391275	5918	2
80	Picture	b005	2408521	0	2	6294	46	0	next
80	Response	2	2414814	6293	1
82	Picture	b003	2432021	0	170	5165	171	0	next
82	Response	2	2437037	5016	2
84	Picture	a005	2455518	0	2	5925	82	0	next
84	Response	1	2461441	5923	2
86	Picture	c001	2478518	0	171	5498	173	0	next
86	Response	1	2483873	5355	1
88	Picture	a004	2503849	0	1	11452	53	0	next
88	Response	1	2515300	11451	2
90	Picture	a009	2532348	0	171	6665	173	0	next
90	Response	1	2538957	6609	2
92	Picture	c001	2558679	0	1	5311	194	0	next
92	Response	1	2563989	5310	1
94	Picture	c001	2582012	0	170	6332	171	0	next
94	Response	1	2587916	5904	1
96	Picture	b011	2608176	0	1	6208	131	0	next
96	Response	2	2614383	6207	1
98	Picture	c001	2630842	0	171	9498	173	0	next
98	Response	1	2640313	9471	1
101	Response	3	2838048	80548	1
103	Picture	c001	2848329	0	171	6332	172	0	next
103	Response	1	2854625	6296	1
105	Picture	c001	2868494	0	1	4833	2	0	next
105	Response	1	2873143	4649	1
107	Picture	b105	2887327	0	171	5998	173	0	next
107	Response	2	2893216	5889	2
109	Picture	a114	2905492	0	1	6874	131	0	next
109	Response	1	2912365	6873	1
111	Picture	a101	2924158	0	171	6165	173	0	next
111	Response	1	2930256	6098	2
113	Picture	a104	2942323	0	1	6814	191	0	next
113	Response	1	2949136	6813	1
115	Picture	a113	2962488	0	2	5833	3	0	next
115	Response	1	2968104	5616	2
117	Picture	a109	2982154	0	1	4262	76	0	next
117	Response	1	2986414	4260	2
119	Picture	a102	2998320	0	170	4999	171	0	next
119	Response	1	3003201	4881	1
121	Picture	a105	3014818	0	2	4841	166	0	next
121	Response	1	3019659	4841	1
123	Picture	c101	3033818	0	171	5665	173	0	next
123	Response	1	3039344	5526	2
125	Picture	c101	3053483	0	1	3965	41	0	next
125	Response	1	3057447	3964	1
127	Picture	b115	3070816	0	170	6665	171	0	next
127	Response	2	3077372	6556	1
129	Picture	b107	3088981	0	1	5029	143	0	next
129	Response	2	3094009	5028	1
131	Picture	b104	3108980	0	170	5332	172	0	next
131	Response	2	3114262	5282	1
133	Picture	b111	3127978	0	2	4416	91	0	next
133	Response	2	3132393	4415	1
135	Picture	c101	3146645	0	169	5665	170	0	next
135	Response	1	3152196	5551	1
137	Picture	b101	3164309	0	2	5511	162	0	next
137	Response	2	3169819	5510	1
139	Picture	a103	3183309	0	170	8998	172	0	next
139	Response	1	3192252	8943	1
141	Picture	b110	3203807	0	1	10849	156	0	next
141	Response	2	3214655	10848	1
143	Picture	a116	3229306	0	171	9166	172	0	next
143	Response	1	3238285	8979	2
145	Picture	a115	3252137	0	2	8822	184	0	next
145	Response	1	3260958	8821	1
147	Picture	c101	3274637	0	171	5332	172	0	next
147	Response	1	3279924	5287	1
149	Picture	c101	3292968	0	2	4309	31	0	next
149	Response	1	3297276	4308	1
151	Picture	c101	3311301	0	171	4666	172	0	next
151	Response	1	3315854	4553	1
153	Picture	c101	3330799	0	2	4025	149	0	next
153	Response	1	3334823	4024	1
155	Picture	a107	3348465	0	1	8999	3	0	next
155	Response	1	3357408	8943	1
157	Picture	c101	3371130	0	2	5218	122	0	next
157	Response	1	3376347	5217	1
159	Picture	a106	3388463	0	171	6332	173	0	next
159	Response	1	3394716	6253	1
161	Picture	b116	3406795	0	1	5275	64	0	next
161	Response	2	3412069	5274	1
163	Picture	c101	3423295	0	170	5832	171	0	next
163	Response	1	3428943	5648	2
165	Picture	c101	3443793	0	1	5135	37	0	next
165	Response	1	3448927	5134	1
167	Picture	b103	3462626	0	170	5832	171	0	next
167	Response	2	3468402	5776	2
169	Picture	b106	3479957	0	2	9416	90	0	next
169	Response	2	3489372	9415	2
171	Picture	b113	3504123	0	171	5332	173	0	next
171	Response	2	3509357	5234	1
173	Picture	c101	3522121	0	2	6536	137	0	next
173	Response	1	3528655	6534	2
175	Picture	b112	3540621	0	171	6332	172	0	next
175	Response	2	3546816	6195	2
177	Picture	b109	3559619	0	1	5866	139	0	next
177	Response	2	3565484	5865	1
179	Picture	c101	3577285	0	171	4666	172	0	next
179	Response	2	3581763	4478	1
181	Picture	a111	3596784	0	1	12163	175	0	next
181	Response	1	3608946	12162	1
183	Picture	c101	3621782	0	1	5500	2	0	next
183	Response	1	3627111	5329	1
185	Picture	b102	3641281	0	1	7307	32	0	next
185	Response	2	3648587	7306	1
187	Picture	c101	3662947	0	170	5499	171	0	next
187	Response	1	3668420	5473	1
189	Picture	a108	3681945	0	2	6280	60	0	next
189	Response	1	3688224	6279	1
191	Picture	b114	3702111	0	170	6499	171	0	next
191	Response	2	3708563	6452	1
193	Picture	a110	3723109	0	2	7559	114	0	next
193	Response	1	3730668	7559	1
195	Picture	a112	3742776	0	170	8498	172	0	next
195	Response	1	3751136	8360	1
197	Picture	c101	3765107	0	1	5446	59	0	next
197	Response	1	3770552	5445	1
199	Picture	b108	3782939	0	1	5666	3	0	next
199	Response	2	3788475	5536	1
201	Picture	c101	3800938	0	2	6027	148	0	next
201	Response	1	3806964	6026	1
204	Response	3	3934878	14113	1
206	Picture	a102	3945263	0	1	7031	141	0	next
206	Response	1	3952293	7030	1
208	Picture	a113	3964596	0	170	5332	171	0	next
208	Response	1	3969825	5229	2
210	Picture	b114	3983927	0	2	5703	137	0	next
210	Response	2	3989629	5702	1
212	Picture	a110	4000760	0	172	6832	174	0	next
212	Response	1	4007522	6762	1
214	Picture	c101	4018925	0	1	5474	31	0	next
214	Response	1	4024398	5473	1
216	Picture	a101	4035758	0	170	6165	172	0	next
216	Response	1	4041814	6056	1
218	Picture	b116	4055090	0	1	7159	179	0	next
218	Response	2	4062247	7157	2
220	Picture	a115	4076922	0	171	14832	172	0	next
220	Response	1	4091704	14782	1
222	Picture	a103	4104587	0	1	5038	134	0	next
222	Response	1	4109624	5037	1
224	Picture	b101	4123752	0	1	13499	2	0	next
224	Response	2	4137077	13325	1
226	Picture	c101	4151417	0	2	15537	137	0	next
226	Response	1	4166953	15536	1
228	Picture	b107	4181583	0	170	7332	171	0	next
228	Response	2	4188879	7296	2
230	Picture	c101	4204247	0	2	7400	106	0	next
230	Response	1	4211646	7399	1
232	Picture	c101	4224913	0	172	16332	173	0	next
232	Response	1	4241073	16160	2
234	Picture	c101	4254744	0	2	17792	47	0	next
234	Response	1	4272535	17791	1
236	Picture	a116	4283909	0	1	6333	2	0	next
236	Response	1	4290101	6192	2
238	Picture	b113	4303908	0	1	6120	51	0	next
238	Response	2	4310027	6119	1
240	Picture	c101	4323408	0	170	5832	171	0	next
240	Response	1	4329053	5645	1
242	Picture	a112	4342906	0	1	14978	193	0	next
242	Response	1	4357883	14977	1
244	Picture	a111	4372238	0	172	6999	173	0	next
244	Response	1	4379063	6825	1
246	Picture	c101	4394236	0	1	5324	181	0	next
246	Response	1	4399558	5322	2
248	Picture	a106	4412236	0	170	8498	172	0	next
248	Response	1	4420679	8443	2
250	Picture	b110	4435233	0	2	5345	162	0	next
250	Response	2	4440577	5344	1
252	Picture	c101	4454400	0	171	7165	172	0	next
252	Response	1	4461397	6997	1
254	Picture	a107	4474398	0	1	6090	82	0	next
254	Response	1	4480487	6089	1
256	Picture	b103	4493064	0	172	5832	174	0	next
256	Response	2	4498737	5673	1
258	Picture	c101	4510896	0	1	6693	145	0	next
258	Response	1	4517588	6692	2
260	Picture	a114	4529562	0	171	9832	172	0	next
260	Response	1	4539276	9714	1
262	Picture	b106	4553060	0	1	10803	37	0	next
262	Response	2	4563862	10802	1
264	Picture	c101	4575226	0	170	5665	172	0	next
264	Response	1	4580861	5635	1
266	Picture	c101	4595724	0	1	3955	50	0	next
266	Response	1	4599678	3954	1
268	Picture	b102	4610890	0	1	6166	2	0	next
268	Response	2	4616885	5995	2
270	Picture	b105	4629722	0	1	5534	138	0	next
270	Response	2	4635255	5533	1
272	Picture	a109	4648555	0	171	6832	172	0	next
272	Response	1	4655330	6775	1
274	Picture	b111	4670219	0	2	8055	118	0	next
274	Response	2	4678273	8054	1
276	Picture	b109	4689886	0	170	5665	171	0	next
276	Response	2	4695422	5536	2
278	Picture	b112	4709550	0	2	9625	48	0	next
278	Response	2	4719174	9624	1
280	Picture	b115	4733883	0	171	7165	173	0	next
280	Response	2	4740919	7036	1
282	Picture	b108	4754214	0	2	4509	164	0	next
282	Response	2	4758722	4508	1
284	Picture	b104	4771714	0	171	5332	173	0	next
284	Response	2	4776944	5230	1
286	Picture	a108	4789212	0	2	7389	118	0	next
286	Response	1	4796600	7388	1
288	Picture	a104	4810378	0	171	6332	173	0	next
288	Response	1	4816557	6179	1
290	Picture	a105	4829710	0	1	5876	131	0	next
290	Response	1	4835585	5875	1
292	Picture	c101	4847709	0	1	5999	3	0	next
292	Response	1	4853539	5830	2
294	Picture	c101	4865374	0	2	5163	177	0	next
294	Response	1	4870536	5162	1
296	Picture	c101	4882207	0	172	4500	173	0	next
296	Response	1	4886519	4312	1
298	Picture	c101	4901706	0	1	3635	37	0	next
298	Response	1	4905340	3634	1
300	Picture	c101	4919205	0	171	4166	172	0	next
300	Response	1	4923296	4091	1
303	Response	3	5180112	141581	1
305	Picture	c001	5190189	0	171	4665	173	0	next
305	Response	2	5194810	4621	1
307	Picture	b015	5211854	0	1	5873	132	0	next
307	Response	2	5217726	5872	1
309	Picture	a002	5235353	0	171	6499	172	0	next
309	Response	1	5241714	6361	2
311	Picture	c001	5260351	0	1	5504	168	0	next
311	Response	2	5265854	5503	2
313	Picture	c001	5285517	0	170	8498	172	0	next
313	Response	2	5293849	8332	1
315	Picture	c001	5311181	0	1	4895	112	0	next
315	Response	2	5316075	4894	1
317	Picture	a009	5335014	0	172	6665	174	0	next
317	Response	1	5341503	6489	1
319	Picture	a003	5360678	0	2	6880	126	0	next
319	Response	1	5367557	6879	1
321	Picture	a006	5386011	0	171	7165	172	0	next
321	Response	1	5393041	7030	1
323	Picture	a011	5412842	0	1	4430	75	0	next
323	Response	1	5417271	4429	1
325	Picture	a013	5434841	0	171	4832	173	0	next
325	Response	1	5439559	4718	2
327	Picture	a001	5458506	0	1	6902	103	0	next
327	Response	1	5465407	6901	1
329	Picture	b008	5482004	0	2	9833	3	0	next
329	Response	2	5491759	9755	2
331	Picture	a008	5512169	0	1	5436	69	0	next
331	Response	1	5517604	5435	1
333	Picture	a016	5534335	0	171	7999	172	0	next
333	Response	1	5542158	7823	1
335	Picture	c001	5562499	0	2	6104	69	0	next
335	Response	2	5568602	6103	1
337	Picture	b005	5586665	0	171	7499	172	0	next
337	Response	2	5594057	7392	1
339	Picture	b016	5612830	0	1	11136	36	0	next
339	Response	2	5623965	11135	1
341	Picture	c001	5640162	0	171	7665	173	0	next
341	Response	2	5647716	7554	1
343	Picture	a005	5667160	0	1	5499	3	0	next
343	Response	1	5672633	5473	1
345	Picture	a015	5691492	0	171	11499	172	0	next
345	Response	1	5702813	11321	2
347	Picture	c001	5723490	0	1	7498	174	0	next
347	Response	2	5730987	7497	1
349	Picture	b004	5749322	0	172	6499	173	0	next
349	Response	2	5755753	6431	2
351	Picture	c001	5775820	0	1	6613	59	0	next
351	Response	2	5782432	6612	1
353	Picture	b002	5802486	0	171	5665	173	0	next
353	Response	2	5807976	5490	1
355	Picture	b010	5827650	0	2	6049	124	0	next
355	Response	2	5833698	6048	2
357	Picture	c001	5851316	0	171	4666	172	0	next
357	Response	2	5855922	4606	1
359	Picture	a007	5872814	0	2	5727	113	0	next
359	Response	1	5878540	5726	1
361	Picture	a014	5894814	0	170	5665	171	0	next
361	Response	1	5900438	5624	1
363	Picture	b013	5920645	0	1	4333	2	0	next
363	Response	2	5924909	4264	1
365	Picture	a004	5941644	0	172	5332	174	0	next
365	Response	1	5946863	5219	1
367	Picture	c001	5963809	0	1	10577	94	0	next
367	Response	2	5974385	10576	1
369	Picture	b012	5994474	0	169	5999	171	0	next
369	Response	2	6000348	5874	1
371	Picture	a010	6019472	0	1	5527	145	0	next
371	Response	1	6024998	5526	1
373	Picture	c001	6043137	0	2	9500	3	0	next
373	Response	2	6052606	9469	1
375	Picture	b011	6071636	0	1	5560	112	0	next
375	Response	2	6077195	5559	1
377	Picture	c001	6093635	0	171	8999	172	0	next
377	Response	2	6102590	8955	1
379	Picture	b007	6121799	0	2	5528	145	0	next
379	Response	2	6127326	5527	2
381	Picture	c001	6143965	0	171	5666	172	0	next
381	Response	2	6149523	5558	1
383	Picture	c001	6166963	0	2	3654	186	0	next
383	Response	2	6170616	3653	1
385	Picture	b009	6190629	0	171	5332	173	0	next
385	Response	2	6195893	5264	1
387	Picture	b006	6214794	0	1	5298	41	0	next
387	Response	2	6220091	5297	1
389	Picture	a012	6236792	0	2	7166	4	0	next
389	Response	1	6243875	7083	1
391	Picture	b003	6261291	0	1	5355	150	0	next
391	Response	2	6266645	5354	1
393	Picture	c001	6284957	0	171	10332	172	0	next
393	Response	2	6295119	10162	1
395	Picture	b014	6313955	0	1	16303	37	0	next
395	Response	2	6330257	16302	1
397	Picture	c001	6346787	0	170	22331	171	0	next
397	Response	2	6369012	22225	1
399	Picture	b001	6385950	0	2	15243	96	0	next
399	Response	2	6401192	15242	1
402	Response	3	6538901	20125	1
404	Picture	c001	6549274	0	1	5400	105	0	next
404	Response	2	6554673	5399	1
406	Picture	c001	6565940	0	171	3666	172	0	next
406	Response	2	6569521	3581	1
408	Picture	c201	6580939	0	1	4166	2	0	next
408	Response	2	6584938	3999	1
410	Picture	b204	6596272	0	170	6832	171	0	next
410	Response	2	6602983	6711	1
412	Picture	a212	6615603	0	2	6294	46	0	next
412	Response	1	6621896	6293	1
414	Picture	c201	6637102	0	1	6499	3	0	next
414	Response	2	6643468	6366	1
416	Picture	c201	6657434	0	1	4946	59	0	next
416	Response	2	6662379	4945	1
418	Picture	c201	6674934	0	171	5165	173	0	next
418	Response	2	6679977	5043	1
420	Picture	c201	6692932	0	1	4494	178	0	next
420	Response	2	6697425	4493	1
422	Picture	c201	6712098	0	173	5499	174	0	next
422	Response	2	6717473	5375	1
424	Picture	a213	6729763	0	1	6027	145	0	next
424	Response	1	6735789	6026	1
426	Picture	a215	6748262	0	1	5499	3	0	next
426	Response	1	6753595	5333	1
428	Picture	b202	6768927	0	2	7291	48	0	next
428	Response	1	6776217	7290	1
430	Picture	c201	6789093	0	171	6499	173	0	next
430	Response	2	6795520	6427	2
432	Picture	b203	6810425	0	1	8759	79	0	next
432	Response	2	6819183	8758	1
434	Picture	b211	6831591	0	170	10165	172	0	next
434	Response	2	6841681	10090	1
436	Picture	c201	6854089	0	1	5456	49	0	next
436	Response	2	6859544	5455	1
438	Picture	a206	6871089	0	171	6332	172	0	next
438	Response	1	6877350	6261	1
440	Picture	b206	6890420	0	1	5391	114	0	next
440	Response	2	6895810	5390	1
442	Picture	b210	6907753	0	171	4832	173	0	next
442	Response	2	6912480	4727	1
444	Picture	b201	6927085	0	1	4487	184	0	next
444	Response	2	6931571	4486	1
446	Picture	b208	6945917	0	171	6166	172	0	next
446	Response	2	6952006	6089	1
448	Picture	a207	6964249	0	1	6847	158	0	next
448	Response	1	6971095	6846	1
450	Picture	b213	6985915	0	171	8665	173	0	next
450	Response	2	6994458	8543	1
452	Picture	a211	7007913	0	1	5340	165	0	next
452	Response	1	7013252	5339	1
454	Picture	b215	7027746	0	171	5999	172	0	next
454	Response	2	7033627	5881	2
456	Picture	a216	7047911	0	1	6717	121	0	next
456	Response	1	7054628	6717	1
458	Picture	c201	7068410	0	172	5332	174	0	next
458	Response	2	7073634	5224	1
460	Picture	a214	7087075	0	1	7236	102	0	next
460	Response	1	7094309	7234	2
462	Picture	a209	7108574	0	171	5332	173	0	next
462	Response	1	7113876	5302	2
464	Picture	b205	7125573	0	1	13734	102	0	next
464	Response	2	7139306	13733	1
466	Picture	b214	7152072	0	170	9165	172	0	next
466	Response	2	7161151	9079	1
468	Picture	a210	7175403	0	1	6426	79	0	next
468	Response	1	7181828	6425	1
470	Picture	a201	7196736	0	171	5998	173	0	next
470	Response	1	7202622	5886	2
472	Picture	c201	7214067	0	2	8334	171	0	next
472	Response	2	7222400	8333	1
474	Picture	c201	7233567	0	170	6499	171	0	next
474	Response	2	7239968	6401	1
476	Picture	a204	7254232	0	1	6652	186	0	next
476	Response	1	7260883	6651	1
478	Picture	a205	7275898	0	172	6332	173	0	next
478	Response	1	7282067	6169	1
480	Picture	b212	7297229	0	1	6153	186	0	next
480	Response	2	7303381	6152	1
482	Picture	c201	7317229	0	170	8498	172	0	next
482	Response	2	7325700	8471	1
484	Picture	b216	7337727	0	1	8111	61	0	next
484	Response	2	7345837	8110	1
486	Picture	b207	7358060	0	170	8498	171	0	next
486	Response	2	7366510	8450	2
488	Picture	b209	7379558	0	1	8197	142	0	next
488	Response	2	7387753	8195	2
490	Picture	a203	7402723	0	171	6166	172	0	next
490	Response	1	7408847	6124	1
492	Picture	a202	7421222	0	1	6534	138	0	next
492	Response	1	7427755	6533	1
494	Picture	a208	7439221	0	172	20331	174	0	next
494	Response	1	7459431	20210	1
496	Picture	c201	7473885	0	2	7179	161	0	next
496	Response	2	7481063	7178	2
498	Picture	c201	7493218	0	172	6165	174	0	next
498	Response	2	7499259	6041	1
500	Picture	c201	7511883	0	1	4765	74	0	next
500	Response	2	7516647	4764	2
502	Picture	c201	7530549	0	171	5832	173	0	next
502	Response	2	7536307	5758	1
505	Response	3	7659559	7851	2
507	Picture	a211	7669707	0	171	5333	172	0	next
507	Response	1	7675005	5298	2
509	Picture	a204	7688872	0	2	5705	135	0	next
509	Response	1	7694576	5704	1
511	Picture	c201	7709038	0	1	6166	2	0	next
511	Response	2	7715073	6035	1
513	Picture	b213	7727703	0	2	4968	39	0	next
513	Response	2	7732670	4967	1
515	Picture	a213	7744370	0	171	9665	172	0	next
515	Response	1	7753855	9485	1
517	Picture	c201	7766201	0	1	10842	163	0	next
517	Response	2	7777041	10840	2
519	Picture	b214	7790700	0	1	4166	2	0	next
519	Response	2	7794758	4058	2
521	Picture	a202	7807532	0	1	4016	156	0	next
521	Response	1	7811547	4015	1
523	Picture	c201	7823197	0	2	6500	3	0	next
523	Response	2	7829533	6336	1
525	Picture	b215	7844696	0	2	13079	94	0	next
525	Response	2	7857774	13078	2
527	Picture	b205	7870695	0	172	26831	174	0	next
527	Response	2	7897400	26705	1
529	Picture	a206	7910192	0	2	5167	173	0	next
529	Response	1	7915358	5166	1
531	Picture	c201	7926691	0	2	5666	4	0	next
531	Response	2	7932208	5517	1
533	Picture	a208	7944690	0	2	4695	145	0	next
533	Response	1	7949384	4694	1
535	Picture	b204	7962023	0	171	5332	173	0	next
535	Response	2	7967311	5288	1
537	Picture	b212	7981522	0	1	6375	130	0	next
537	Response	2	7987896	6374	1
539	Picture	b209	8001854	0	170	6332	172	0	next
539	Response	2	8008034	6180	1
541	Picture	a214	8021352	0	2	8000	3	0	next
541	Response	1	8029221	7869	1
543	Picture	b207	8040519	0	171	5665	173	0	next
543	Response	2	8046047	5528	1
545	Picture	c201	8061350	0	1	4746	93	0	next
545	Response	2	8066095	4745	2
547	Picture	a207	8079516	0	171	6166	172	0	next
547	Response	1	8085611	6095	1
549	Picture	c201	8099348	0	1	5418	87	0	next
549	Response	2	8104765	5417	1
551	Picture	a205	8117514	0	170	5832	172	0	next
551	Response	1	8123201	5687	1
553	Picture	a215	8137179	0	1	4249	90	0	next
553	Response	1	8141427	4248	1
555	Picture	c201	8153844	0	2	4833	4	0	next
555	Response	2	8158580	4736	1
557	Picture	c201	8172010	0	1	4319	187	0	next
557	Response	2	8176328	4318	1
559	Picture	c201	8189509	0	1	4500	2	0	next
559	Response	2	8193866	4357	1
561	Picture	a212	8208841	0	1	8662	176	0	next
561	Response	1	8217502	8661	1
563	Picture	c201	8230507	0	171	17999	172	0	next
563	Response	2	8248313	17806	1
565	Picture	c201	8262671	0	2	7395	111	0	next
565	Response	2	8270065	7394	1
567	Picture	c201	8283837	0	1	4666	2	0	next
567	Response	2	8288169	4332	1
569	Picture	b208	8301502	0	2	5667	3	0	next
569	Response	2	8306991	5489	1
571	Picture	a216	8319669	0	170	5165	171	0	next
571	Response	1	8324647	4978	1
573	Picture	a203	8336667	0	2	6803	37	0	next
573	Response	1	8343469	6802	1
575	Picture	a201	8358000	0	171	9165	172	0	next
575	Response	1	8366985	8985	1
577	Picture	b202	8381997	0	2	5158	182	0	next
577	Response	2	8387154	5157	1
579	Picture	c201	8401163	0	1	4666	3	0	next
579	Response	2	8405798	4635	1
581	Picture	c201	8418995	0	2	5686	154	0	next
581	Response	2	8424680	5685	1
583	Picture	c201	8439328	0	171	4666	172	0	next
583	Response	2	8443861	4533	2
585	Picture	c201	8456993	0	1	4999	3	0	next
585	Response	2	8461939	4946	1
587	Picture	b210	8476326	0	171	5832	173	0	next
587	Response	2	8482076	5750	2
589	Picture	b203	8495491	0	1	5469	38	0	next
589	Response	2	8500959	5468	2
591	Picture	a210	8512324	0	171	7498	173	0	next
591	Response	1	8519665	7341	2
593	Picture	b201	8531989	0	1	5499	2	0	next
593	Response	2	8537385	5396	1
595	Picture	b206	8549155	0	171	6165	173	0	next
595	Response	2	8555192	6037	1
597	Picture	b216	8568319	0	2	5040	134	0	next
597	Response	2	8573358	5039	1
599	Picture	b211	8586153	0	170	6332	171	0	next
599	Response	2	8592394	6241	1
601	Picture	a209	8605151	0	1	5321	184	0	next
601	Response	1	8610471	5320	1
