# Supplementary material for: The relationship between Chinese college students’ mate preferences and their parents’ education level
Source: Front Psychol. 2022 Nov 1;13:907315. doi: 10.3389/fpsyg.2022.907315 (PMC9664191; doi:10.3389/fpsyg.2022.907315)
Supplement: Supplementary file 2 [file Data_Sheet_1.ZIP › raw data/═╖╣┐/part1.log]

Scenario - For expli1
Logfile written - 2018/7/12 16:38:21

Trial	Event Type	Code	Time	TTime	Uncertainty	Duration	Uncertainty	ReqTime	ReqDur

1	Response	3	395954	395825	2
4	Picture	a008	426516	0	2	34922	3	0	next
4	Response	1	461390	34874	1
6	Picture	a001	481298	0	1	10130	2	0	next
6	Response	1	491308	10010	2
8	Picture	c001	511821	0	1	6930	3	0	next
8	Response	1	518667	6846	1
10	Picture	a011	538078	0	1	6665	2	0	next
10	Response	1	544585	6507	1
12	Picture	a015	563803	0	1	6264	2	0	next
12	Response	1	570023	6220	2
14	Picture	b009	588061	0	1	12662	3	0	next
14	Response	2	600581	12520	1
16	Picture	b008	617251	0	1	12529	2	0	next
16	Response	1	629700	12449	1
18	Picture	a012	649107	0	1	9330	2	0	next
18	Response	1	658338	9231	1
20	Picture	a005	675231	0	1	8797	2	0	next
20	Response	1	683937	8706	1
22	Picture	b004	701755	0	2	8131	3	0	next
22	Response	2	709855	8100	1
24	Picture	b006	727880	0	1	12662	2	0	next
24	Response	2	740413	12533	1
26	Picture	a006	758136	0	1	11463	2	0	next
26	Response	1	769531	11395	2
28	Picture	a013	789059	0	1	8130	3	0	next
28	Response	1	797050	7991	1
30	Picture	a002	813717	0	1	6531	2	0	next
30	Response	1	820088	6371	1
32	Picture	c001	839175	0	1	8397	2	0	next
32	Response	1	847447	8272	1
34	Picture	a003	866632	0	2	7731	3	0	next
34	Response	1	874325	7693	1
36	Picture	a004	891824	0	1	9730	2	0	next
36	Response	1	901523	9699	1
38	Picture	b002	921280	0	1	8397	3	0	next
38	Response	2	929522	8242	1
40	Picture	b005	946605	0	1	5731	2	0	next
40	Response	2	952240	5635	1
42	Picture	c001	971396	0	2	7464	4	0	next
42	Response	1	978799	7403	1
44	Picture	a014	997387	0	2	5998	4	0	next
44	Response	1	1003277	5890	1
46	Picture	c001	1022179	0	1	6531	2	0	next
46	Response	1	1028556	6377	1
48	Picture	b011	1048170	0	1	7997	3	0	next
48	Response	2	1056074	7904	1
50	Picture	c001	1074161	0	1	6798	2	0	next
50	Response	1	1080872	6711	2
52	Picture	c001	1100152	0	2	5465	3	0	next
52	Response	1	1105511	5359	1
54	Picture	a009	1123877	0	2	6665	3	0	next
54	Response	1	1130470	6593	1
56	Picture	c001	1150268	0	2	7331	3	0	next
56	Response	1	1157507	7239	2
58	Picture	b013	1174527	0	1	9197	2	0	next
58	Response	2	1183586	9059	1
60	Picture	c001	1202251	0	1	7330	3	0	next
60	Response	1	1209505	7254	1
62	Picture	b015	1229841	0	1	6265	2	0	next
62	Response	2	1236063	6222	1
64	Picture	b012	1254233	0	1	5465	2	0	next
64	Response	2	1259581	5348	2
66	Picture	b007	1278225	0	1	6397	3	0	next
66	Response	2	1284540	6315	1
68	Picture	c001	1304349	0	1	6798	2	0	next
68	Response	1	1311098	6749	2
70	Picture	c001	1330873	0	1	7331	2	0	next
70	Response	1	1338136	7263	2
72	Picture	b016	1354865	0	1	8530	3	0	next
72	Response	2	1363255	8390	1
74	Picture	c001	1380590	0	1	6930	3	0	next
74	Response	1	1387414	6824	1
76	Picture	b010	1407913	0	2	6798	3	0	next
76	Response	2	1414612	6699	1
78	Picture	c001	1431239	0	1	5864	3	0	next
78	Response	1	1437011	5772	1
80	Picture	b003	1455897	0	1	5731	3	0	next
80	Response	2	1461489	5592	1
82	Picture	a007	1479089	0	1	9997	2	0	next
82	Response	1	1489008	9919	1
84	Picture	a010	1508679	0	1	8530	3	0	next
84	Response	1	1517166	8487	1
86	Picture	b014	1537203	0	1	8397	2	0	next
86	Response	2	1545484	8281	1
88	Picture	c001	1563060	0	2	11330	3	0	next
88	Response	1	1574282	11222	1
90	Picture	b001	1592650	0	1	11196	3	0	next
90	Response	2	1603721	11071	1
92	Picture	c001	1620507	0	2	10797	3	0	next
92	Response	1	1631239	10732	1
94	Picture	c001	1651697	0	1	8397	2	0	next
94	Response	1	1660037	8340	1
96	Picture	c001	1678088	0	1	7330	3	0	next
96	Response	1	1685316	7228	1
98	Picture	a016	1705145	0	1	7731	2	0	next
98	Response	1	1712834	7689	1
101	Response	3	1911702	79934	1
103	Picture	c001	1922004	0	1	7731	2	0	next
103	Response	1	1929621	7617	1
105	Picture	c001	1944130	0	1	4931	3	0	next
105	Response	1	1948980	4850	1
107	Picture	b109	1963590	0	1	8663	3	0	next
107	Response	2	1972178	8588	1
109	Picture	a101	1987315	0	1	6264	3	0	next
109	Response	1	1993457	6142	1
111	Picture	b104	2005175	0	2	7065	3	0	next
111	Response	1	2012176	7001	1
113	Picture	c101	2023436	0	1	7197	3	0	next
113	Response	1	2030575	7139	1
115	Picture	a112	2044762	0	1	5865	2	0	next
115	Response	1	2050573	5811	2
117	Picture	b111	2063422	0	2	9197	3	0	next
117	Response	2	2072492	9070	1
119	Picture	b102	2087414	0	1	7597	3	0	next
119	Response	2	2094891	7477	1
121	Picture	a110	2107940	0	2	6398	3	0	next
121	Response	1	2114250	6310	1
123	Picture	c101	2129000	0	1	4665	2	0	next
123	Response	1	2133608	4608	2
125	Picture	a114	2146327	0	1	9330	3	0	next
125	Response	1	2155527	9200	1
127	Picture	b105	2170319	0	1	5731	2	0	next
127	Response	2	2176006	5687	1
129	Picture	c101	2190445	0	2	5065	3	0	next
129	Response	1	2195365	4920	1
131	Picture	b103	2207106	0	2	5199	3	0	next
131	Response	2	2212164	5058	1
133	Picture	a106	2227366	0	1	6531	2	0	next
133	Response	1	2233762	6396	1
135	Picture	a109	2246293	0	1	5865	2	0	next
135	Response	1	2252001	5708	1
137	Picture	a103	2263754	0	1	4931	2	0	next
137	Response	1	2268640	4886	1
139	Picture	a104	2282680	0	2	6532	3	0	next
139	Response	1	2289119	6439	1
141	Picture	c101	2301607	0	2	4399	3	0	next
141	Response	1	2305918	4311	1
143	Picture	b115	2318535	0	1	5998	2	0	next
143	Response	2	2324477	5942	1
145	Picture	b112	2338128	0	1	4798	3	0	next
145	Response	2	2342876	4748	1
147	Picture	b108	2356122	0	1	5598	2	0	next
147	Response	2	2361595	5473	1
149	Picture	a102	2374916	0	1	5997	3	0	next
149	Response	1	2380793	5877	1
151	Picture	b114	2395442	0	1	6131	2	0	next
151	Response	2	2401432	5990	1
153	Picture	c101	2413969	0	1	5465	2	0	next
153	Response	1	2419351	5382	1
155	Picture	a111	2431030	0	1	13728	2	0	next
155	Response	1	2444629	13599	1
157	Picture	a105	2459820	0	1	5331	2	0	next
157	Response	1	2465108	5288	1
159	Picture	b107	2478213	0	2	6532	3	0	next
159	Response	2	2484627	6414	1
161	Picture	b106	2498073	0	2	7065	3	0	next
161	Response	2	2505106	7033	1
163	Picture	c101	2517800	0	1	6798	2	0	next
163	Response	1	2524464	6664	1
165	Picture	a113	2537260	0	1	5331	3	0	next
165	Response	1	2542544	5284	1
167	Picture	b116	2555520	0	2	7731	3	0	next
167	Response	2	2563182	7662	2
169	Picture	b101	2576180	0	1	6131	2	0	next
169	Response	2	2582221	6041	1
171	Picture	c101	2594440	0	2	6265	3	0	next
171	Response	1	2600620	6180	1
173	Picture	a115	2615100	0	1	6931	2	0	next
173	Response	1	2621899	6799	1
175	Picture	b113	2633893	0	2	6531	4	0	next
175	Response	2	2640298	6405	1
177	Picture	b110	2652420	0	2	8931	3	0	next
177	Response	2	2661256	8836	1
179	Picture	c101	2673480	0	1	7331	2	0	next
179	Response	1	2680775	7295	1
181	Picture	c101	2693206	0	2	6265	3	0	next
181	Response	1	2699334	6128	1
183	Picture	c101	2712267	0	1	4398	2	0	next
183	Response	1	2716613	4346	1
185	Picture	a107	2730927	0	1	9597	2	0	next
185	Response	1	2740451	9524	1
187	Picture	a116	2755052	0	1	7597	3	0	next
187	Response	1	2762530	7478	1
189	Picture	c101	2776511	0	1	4932	2	0	next
189	Response	1	2781409	4898	1
191	Picture	c101	2794772	0	1	4665	2	0	next
191	Response	1	2799328	4556	1
193	Picture	c101	2812632	0	1	4265	3	0	next
193	Response	1	2816767	4135	1
195	Picture	c101	2831026	0	1	3732	2	0	next
195	Response	1	2834686	3660	1
197	Picture	c101	2846754	0	1	3599	2	0	next
197	Response	1	2850205	3451	1
199	Picture	a108	2864481	0	1	3066	2	0	next
199	Response	1	2867484	3003	1
201	Picture	c101	2879276	0	1	4132	2	0	next
201	Response	1	2883323	4047	1
204	Response	3	3031794	33625	1
206	Picture	c101	3042154	0	1	5464	3	0	next
206	Response	1	3047473	5319	1
208	Picture	b116	3060414	0	1	6798	2	0	next
208	Response	2	3067152	6738	1
210	Picture	b110	3080807	0	1	6798	2	0	next
210	Response	2	3087470	6663	2
212	Picture	c101	3100534	0	1	5864	2	0	next
212	Response	1	3106349	5815	1
214	Picture	a108	3118661	0	1	8397	2	0	next
214	Response	1	3126988	8327	1
216	Picture	b115	3139587	0	1	5864	3	0	next
216	Response	2	3145387	5800	1
218	Picture	a105	3159313	0	2	7464	4	0	next
218	Response	1	3166666	7353	1
220	Picture	a114	3180106	0	2	5332	3	0	next
220	Response	1	3185384	5278	2
222	Picture	b112	3197567	0	1	5731	3	0	next
222	Response	2	3203143	5576	2
224	Picture	a109	3217560	0	1	4665	2	0	next
224	Response	1	3222182	4622	1
226	Picture	b113	3235154	0	1	5198	2	0	next
226	Response	2	3240261	5107	1
228	Picture	a106	3255281	0	1	5864	2	0	next
228	Response	1	3261060	5779	1
230	Picture	a113	3274474	0	1	8664	2	0	next
230	Response	1	3282978	8504	2
232	Picture	b111	3295667	0	1	6797	3	0	next
232	Response	2	3302337	6670	2
234	Picture	b108	3316193	0	1	7731	2	0	next
234	Response	2	3323776	7583	1
236	Picture	c101	3337386	0	1	5998	2	0	next
236	Response	1	3343295	5909	1
238	Picture	a102	3357379	0	1	6264	3	0	next
238	Response	1	3363614	6235	1
240	Picture	b102	3376306	0	1	6131	2	0	next
240	Response	2	3382332	6026	2
242	Picture	b103	3397365	0	1	5998	2	0	next
242	Response	2	3403291	5926	1
244	Picture	b105	3414693	0	1	7864	2	0	next
244	Response	2	3422490	7797	1
246	Picture	c101	3434019	0	2	7464	4	0	next
246	Response	1	3441369	7350	1
248	Picture	c101	3456012	0	1	5198	2	0	next
248	Response	1	3461048	5036	1
250	Picture	c101	3475738	0	2	6265	3	0	next
250	Response	1	3481846	6108	2
252	Picture	a103	3494532	0	1	14928	2	0	next
252	Response	1	3509365	14833	1
254	Picture	c101	3524655	0	1	6398	2	0	next
254	Response	1	3530963	6308	2
256	Picture	a107	3542382	0	1	7064	3	0	next
256	Response	1	3549362	6980	1
258	Picture	c101	3562775	0	1	7598	2	0	next
258	Response	1	3570321	7546	1
260	Picture	c101	3583701	0	2	5065	4	0	next
260	Response	1	3588720	5019	1
262	Picture	b101	3602628	0	1	6398	2	0	next
262	Response	2	3608879	6251	1
264	Picture	a115	3621688	0	2	9197	3	0	next
264	Response	1	3630797	9109	1
266	Picture	a116	3643947	0	2	6132	3	0	next
266	Response	1	3649996	6049	1
268	Picture	a110	3663407	0	2	6398	3	0	next
268	Response	1	3669675	6268	1
270	Picture	c101	3682734	0	1	6531	2	0	next
270	Response	1	3689194	6460	1
272	Picture	c101	3703127	0	1	5465	2	0	next
272	Response	1	3708553	5426	1
274	Picture	b104	3720854	0	2	6532	3	0	next
274	Response	1	3727272	6418	1
276	Picture	c101	3741647	0	1	5865	2	0	next
276	Response	1	3747430	5783	2
278	Picture	c101	3760707	0	2	4266	3	0	next
278	Response	1	3764869	4162	1
280	Picture	b109	3778701	0	1	7864	2	0	next
280	Response	2	3786468	7767	1
282	Picture	c101	3798828	0	1	4532	2	0	next
282	Response	1	3803267	4439	1
286	Picture	c101	3963171	0	2	12796	3	0	next
286	Response	1	3975896	12725	2
288	Picture	a101	3988363	0	1	11196	2	0	next
288	Response	1	3999415	11052	1
290	Picture	c101	4011422	0	1	6931	2	0	next
290	Response	1	4018294	6872	1
292	Picture	a112	4033014	0	1	12796	2	0	next
292	Response	1	4045652	12638	1
294	Picture	b106	4058205	0	2	6132	3	0	next
294	Response	2	4064211	6006	1
296	Picture	b114	4079132	0	1	11063	2	0	next
296	Response	2	4090129	10997	2
298	Picture	a111	4105389	0	2	10397	3	0	next
298	Response	1	4115728	10339	1
300	Picture	a104	4130181	0	1	11996	2	0	next
300	Response	1	4142126	11945	1
303	Response	3	4387711	131173	2
305	Picture	c001	4398089	0	1	14129	2	0	next
305	Response	2	4412190	14101	1
307	Picture	c001	4431678	0	1	6664	2	0	next
307	Response	2	4438268	6590	2
309	Picture	a007	4456602	0	2	12663	3	0	next
309	Response	1	4469146	12544	2
311	Picture	b002	4488991	0	2	13196	3	0	next
311	Response	2	4502104	13113	1
313	Picture	a010	4519514	0	1	15462	2	0	next
313	Response	1	4534902	15388	1
315	Picture	c001	4552036	0	2	5865	3	0	next
315	Response	2	4557781	5745	1
317	Picture	a004	4576828	0	1	16394	2	0	next
317	Response	1	4593139	16311	1
319	Picture	c001	4610816	0	1	6131	3	0	next
319	Response	2	4616817	6001	2
321	Picture	c001	4636941	0	1	10396	2	0	next
321	Response	2	4647216	10275	1
323	Picture	a014	4667064	0	1	56247	2	0	next
323	Response	1	4723211	56147	1
325	Picture	b007	4740239	0	1	7997	2	0	next
325	Response	2	4748169	7930	1
327	Picture	b001	4768362	0	1	7598	2	0	next
327	Response	2	4775848	7486	1
329	Picture	a012	4795553	0	1	15328	2	0	next
329	Response	1	4810726	15173	1
331	Picture	a003	4831007	0	2	7864	4	0	next
331	Response	2	4838724	7717	1
333	Picture	a008	4856999	0	1	13195	2	0	next
333	Response	1	4870082	13083	1
333A	Response	2	4871522	1328	1
335	Picture	c001	4888721	0	1	4798	3	0	next
335	Response	1	4893441	4720	1
337	Picture	a013	4912846	0	1	7464	2	0	next
337	Response	2	4920159	7313	1
339	Picture	b009	4939504	0	1	6397	3	0	next
339	Response	2	4945757	6253	2
341	Picture	b014	4965361	0	2	4532	3	0	next
341	Response	1	4969756	4395	1
341A	Response	2	4970396	503	1
343	Picture	b006	4989087	0	1	4132	2	0	next
343	Response	2	4993115	4028	1
344	Response	1	4999994	1577	1
345	Picture	b008	5011612	0	2	7998	3	0	next
345	Response	1	5019513	7901	1
346	Response	1	5035992	11184	1
347	Picture	b010	5037603	0	2	17461	3	0	next
347	Response	2	5055031	17428	1
349	Picture	c001	5074524	0	1	19327	2	0	next
349	Response	2	5093748	19224	1
351	Picture	a005	5110778	0	2	11596	4	0	next
351	Response	1	5122227	11449	1
353	Picture	c001	5142367	0	2	7598	3	0	next
353	Response	2	5149905	7538	1
355	Picture	a002	5167559	0	1	10396	2	0	next
355	Response	1	5177903	10344	2
357	Picture	a009	5194616	0	2	5465	3	0	next
357	Response	1	5199982	5366	1
359	Picture	b015	5217942	0	1	5331	2	0	next
359	Response	2	5223181	5239	1
361	Picture	a006	5242600	0	1	6264	2	0	next
361	Response	1	5248779	6179	1
363	Picture	b004	5268191	0	1	11196	2	0	next
363	Response	2	5279337	11146	1
365	Picture	c001	5297914	0	1	5998	2	0	next
365	Response	1	5303816	5902	1
367	Picture	b016	5322039	0	2	8264	3	0	next
367	Response	1	5330214	8175	1
369	Picture	a001	5349497	0	1	7464	2	0	next
369	Response	1	5356932	7435	1
371	Picture	c001	5376554	0	1	10930	2	0	next
371	Response	1	5387331	10777	1
373	Picture	b012	5407210	0	1	11996	2	0	next
373	Response	2	5419169	11959	1
375	Picture	c001	5439332	0	2	11996	4	0	next
375	Response	2	5451167	11835	1
377	Picture	c001	5469455	0	2	4266	3	0	next
377	Response	2	5473565	4110	2
379	Picture	a016	5492781	0	1	9330	2	0	next
379	Response	1	5502044	9263	1
381	Picture	a015	5519438	0	2	14395	4	0	next
381	Response	2	5533722	14284	1
381A	Response	2	5535321	1488	2
383	Picture	a011	5552494	0	1	22392	2	0	next
383	Response	1	5574839	22345	1
385	Picture	c001	5592880	0	1	10663	2	0	next
385	Response	2	5603477	10597	2
387	Picture	b003	5623003	0	1	8664	2	0	next
387	Response	2	5631636	8633	1
389	Picture	b013	5649794	0	1	6797	3	0	next
389	Response	2	5656434	6640	1
391	Picture	c001	5675651	0	2	5865	3	0	next
391	Response	2	5681393	5742	1
393	Picture	b011	5700710	0	1	8397	2	0	next
393	Response	2	5709071	8361	1
395	Picture	c001	5727900	0	2	6665	3	0	next
395	Response	2	5734510	6610	1
397	Picture	b005	5753092	0	1	7064	2	0	next
397	Response	2	5760108	7016	1
399	Picture	c001	5777883	0	1	7331	2	0	next
399	Response	2	5785066	7183	2
402	Response	3	6045371	141131	1
404	Picture	c001	6055788	0	1	7064	2	0	next
404	Response	2	6062809	7021	2
406	Picture	c001	6076448	0	1	11062	3	0	next
406	Response	1	6087448	11000	1
408	Picture	a210	6102572	0	1	6131	2	0	next
408	Response	1	6108567	5995	1
410	Picture	b205	6120033	0	1	5464	3	0	next
410	Response	2	6125366	5333	1
412	Picture	b211	6139892	0	2	10264	3	0	next
412	Response	2	6150004	10112	1
414	Picture	b208	6162951	0	2	7731	3	0	next
414	Response	2	6170643	7692	1
416	Picture	a212	6183344	0	2	5732	3	0	next
416	Response	2	6189042	5698	1
418	Picture	c201	6200538	0	2	6665	3	0	next
418	Response	2	6207121	6583	1
420	Picture	a202	6219998	0	2	6532	3	0	next
420	Response	1	6226480	6482	1
422	Picture	b202	6237726	0	1	6397	3	0	next
422	Response	2	6244078	6352	2
424	Picture	c201	6256386	0	1	5065	2	0	next
424	Response	2	6261357	4971	1
426	Picture	c201	6275179	0	2	3733	3	0	next
426	Response	2	6278795	3616	2
428	Picture	c201	6290907	0	2	4132	4	0	next
428	Response	2	6294955	4048	1
430	Picture	a207	6308235	0	1	6664	2	0	next
430	Response	1	6314794	6559	1
432	Picture	c201	6329827	0	2	5065	4	0	next
432	Response	2	6334793	4966	1
434	Picture	b212	6349687	0	2	5732	3	0	next
434	Response	2	6355272	5585	1
436	Picture	c201	6368481	0	1	11463	2	0	next
436	Response	2	6379910	11429	1
438	Picture	a201	6394072	0	1	23059	2	0	next
438	Response	1	6417028	22956	1
440	Picture	a204	6428327	0	1	7064	3	0	next
440	Response	2	6435267	6940	1
442	Picture	a214	6450320	0	1	10129	3	0	next
442	Response	1	6460385	10065	1
444	Picture	c201	6475111	0	1	5998	2	0	next
444	Response	2	6481024	5913	1
446	Picture	b216	6493105	0	1	5731	2	0	next
446	Response	2	6498783	5678	1
448	Picture	a215	6513764	0	2	8797	4	0	next
448	Response	1	6522462	8698	1
450	Picture	a209	6537623	0	1	5998	2	0	next
450	Response	2	6543580	5957	2
452	Picture	c201	6557883	0	1	7064	2	0	next
452	Response	2	6564859	6976	1
454	Picture	a216	6576143	0	1	6265	2	0	next
454	Response	1	6582298	6155	1
456	Picture	a205	6595603	0	1	9464	2	0	next
456	Response	1	6605016	9413	1
458	Picture	a211	6616929	0	1	13729	2	0	next
458	Response	1	6630615	13686	1
460	Picture	b215	6643453	0	2	10663	4	0	next
460	Response	2	6653974	10521	1
462	Picture	b206	6666645	0	2	6132	3	0	next
462	Response	2	6672692	6047	2
464	Picture	b209	6685172	0	2	5732	3	0	next
464	Response	2	6690771	5599	1
466	Picture	c201	6702500	0	1	7997	2	0	next
466	Response	1	6710450	7950	1
468	Picture	b201	6723826	0	1	7864	2	0	next
468	Response	2	6731569	7743	1
470	Picture	c201	6745552	0	1	6398	2	0	next
470	Response	2	6751888	6336	1
472	Picture	c201	6764079	0	1	3998	3	0	next
472	Response	2	6768047	3968	1
474	Picture	b210	6779673	0	2	6265	3	0	next
474	Response	2	6785805	6132	1
476	Picture	a208	6797534	0	1	7597	3	0	next
476	Response	1	6805004	7470	1
478	Picture	b207	6818060	0	2	7198	3	0	next
478	Response	2	6825163	7103	1
480	Picture	c201	6840319	0	2	7998	3	0	next
480	Response	2	6848202	7883	1
482	Picture	c201	6861512	0	1	4399	2	0	next
482	Response	2	6865801	4289	1
484	Picture	a213	6879106	0	1	6131	2	0	next
484	Response	1	6885159	6053	2
486	Picture	a206	6899899	0	1	7597	3	0	next
486	Response	1	6907398	7499	1
488	Picture	c201	6920292	0	1	6264	3	0	next
488	Response	1	6926437	6145	1
490	Picture	b214	6938952	0	1	5465	2	0	next
490	Response	2	6944356	5404	1
492	Picture	b213	6957213	0	1	7064	2	0	next
492	Response	2	6964195	6982	1
494	Picture	c201	6978005	0	2	5865	3	0	next
494	Response	2	6983713	5708	2
496	Picture	a203	6996532	0	2	9997	3	0	next
496	Response	1	7006432	9900	1
498	Picture	c201	7017992	0	1	8797	2	0	next
498	Response	2	7026751	8759	1
500	Picture	b203	7038518	0	1	7464	2	0	next
500	Response	2	7045950	7432	1
502	Picture	b204	7058511	0	2	6931	3	0	next
502	Response	2	7065309	6798	1
505	Response	3	7187541	9871	1
507	Picture	b208	7197930	0	1	16128	2	0	next
507	Response	2	7213939	16009	1
509	Picture	a201	7226320	0	2	14929	3	0	next
509	Response	1	7241138	14818	1
511	Picture	b205	7254044	0	2	8131	3	0	next
511	Response	2	7262096	8052	2
513	Picture	c201	7275104	0	1	6797	3	0	next
513	Response	2	7281775	6671	2
515	Picture	a212	7294430	0	2	7598	3	0	next
515	Response	1	7301934	7504	1
517	Picture	b206	7316423	0	1	8930	2	0	next
517	Response	2	7325293	8870	1
519	Picture	c201	7336683	0	1	8130	2	0	next
519	Response	2	7344651	7968	2
521	Picture	b201	7357076	0	1	6531	2	0	next
521	Response	2	7363530	6454	2
523	Picture	a214	7376003	0	1	8797	2	0	next
523	Response	2	7384649	8646	1
525	Picture	a211	7396662	0	1	6131	3	0	next
525	Response	1	7402728	6066	1
527	Picture	a206	7416922	0	1	13462	2	0	next
527	Response	1	7430246	13324	2
529	Picture	c201	7445312	0	1	7731	2	0	next
529	Response	2	7452965	7653	1
531	Picture	b214	7467704	0	2	5332	3	0	next
531	Response	2	7472964	5260	1
533	Picture	a203	7486765	0	1	22659	2	0	next
533	Response	1	7509282	22517	1
535	Picture	c201	7520886	0	2	5865	3	0	next
535	Response	2	7526720	5834	2
537	Picture	a210	7538080	0	2	11996	4	0	next
537	Response	1	7549919	11839	1
539	Picture	b204	7562605	0	2	6398	3	0	next
539	Response	2	7568958	6353	1
541	Picture	a209	7584065	0	1	7331	2	0	next
541	Response	1	7591357	7292	1
543	Picture	a205	7605657	0	1	5465	2	0	next
543	Response	1	7611035	5378	2
545	Picture	b210	7624184	0	2	9064	3	0	next
545	Response	2	7633114	8930	1
547	Picture	a215	7645910	0	1	5598	2	0	next
547	Response	1	7651353	5443	1
549	Picture	c201	7663904	0	1	6264	3	0	next
549	Response	2	7670072	6168	1
551	Picture	c201	7684297	0	1	22392	3	0	next
551	Response	2	7706550	22253	1
553	Picture	b211	7718152	0	1	17461	2	0	next
553	Response	2	7735508	17356	1
555	Picture	b216	7749741	0	2	6665	3	0	next
555	Response	2	7756307	6566	1
557	Picture	a208	7768002	0	1	53715	2	0	next
557	Response	1	7821583	53581	1
559	Picture	a216	7836378	0	2	16795	3	0	next
559	Response	1	7853101	16723	1
561	Picture	c201	7865835	0	1	12262	3	0	next
561	Response	2	7878059	12224	1
563	Picture	b203	7890760	0	1	5598	2	0	next
563	Response	2	7896298	5538	1
565	Picture	a204	7908087	0	1	14662	2	0	next
565	Response	1	7922696	14609	2
567	Picture	a207	7935144	0	2	9997	3	0	next
567	Response	1	7945095	9951	1
569	Picture	c201	7959803	0	1	12395	3	0	next
569	Response	2	7972133	12330	1
571	Picture	b213	7985133	0	129	5859	130	0	next
571	Response	2	7990852	5719	1
573	Picture	c201	8003388	0	1	5998	2	0	next
573	Response	2	8009251	5863	1
575	Picture	a213	8024314	0	1	5731	3	0	next
575	Response	1	8029889	5575	2
577	Picture	b202	8043108	0	1	5464	2	0	next
577	Response	2	8048449	5341	1
579	Picture	c201	8061235	0	1	6131	2	0	next
579	Response	2	8067328	6093	1
581	Picture	c201	8081494	0	2	4932	3	0	next
581	Response	2	8086366	4872	2
583	Picture	b215	8099621	0	2	4266	3	0	next
583	Response	2	8103805	4184	1
585	Picture	b209	8116682	0	2	5465	3	0	next
585	Response	2	8122044	5362	1
587	Picture	c201	8137342	0	1	5598	2	0	next
587	Response	2	8142843	5501	1
589	Picture	c201	8154403	0	1	4532	2	0	next
589	Response	2	8158842	4439	1
591	Picture	c201	8172663	0	1	3599	2	0	next
591	Response	2	8176121	3458	1
593	Picture	c201	8191323	0	2	3733	3	0	next
593	Response	2	8195000	3677	1
595	Picture	c201	8206518	0	2	4799	3	0	next
595	Response	2	8211159	4641	1
597	Picture	b212	8225712	0	1	5198	2	0	next
597	Response	2	8230838	5126	1
599	Picture	b207	8243839	0	1	6931	2	0	next
599	Response	2	8250676	6837	2
601	Picture	a202	8265965	0	1	5731	2	0	next
601	Response	1	8271635	5670	1
