# Supplementary material for: The relationship between Chinese college students’ mate preferences and their parents’ education level
Source: Front Psychol. 2022 Nov 1;13:907315. doi: 10.3389/fpsyg.2022.907315 (PMC9664191; doi:10.3389/fpsyg.2022.907315)
Supplement: Supplementary file 2 [file Data_Sheet_1.ZIP › raw data/╥a╝╤═«/part1.log]

Scenario - For expli1
Logfile written - 2018/5/24 21:22:21

Trial	Event Type	Code	Time	TTime	Uncertainty	Duration	Uncertainty	ReqTime	ReqDur

1	Response	3	642250	642250	1
4	Picture	c001	672990	0	2	230017	154	0	next
4	Response	1	903006	230016	1
6	Picture	a010	921321	0	170	8832	172	0	next
6	Response	1	930037	8716	1
8	Picture	c001	948320	0	1	8178	160	0	next
8	Response	1	956497	8177	1
10	Picture	a011	976487	0	170	8166	171	0	next
10	Response	1	984574	8087	1
12	Picture	a015	1001486	0	1	7934	71	0	next
12	Response	1	1009420	7934	1
14	Picture	c001	1029653	0	171	7666	172	0	next
14	Response	1	1037232	7579	1
16	Picture	b001	1057319	0	1	7362	142	0	next
16	Response	2	1064680	7361	1
18	Picture	c001	1082652	0	171	6999	173	0	next
18	Response	1	1089619	6967	2
20	Picture	b005	1107151	0	2	6059	114	0	next
20	Response	2	1113209	6058	1
22	Picture	c001	1131318	0	170	6499	172	0	next
22	Response	1	1137726	6408	1
24	Picture	a007	1158151	0	1	9267	71	0	next
24	Response	1	1167417	9266	2
26	Picture	b016	1186651	0	170	7499	171	0	next
26	Response	2	1194035	7384	1
28	Picture	b010	1210983	0	2	8318	188	0	next
28	Response	2	1219300	8317	1
30	Picture	a005	1236984	0	170	8498	172	0	next
30	Response	1	1245406	8422	1
32	Picture	a012	1263982	0	2	7500	4	0	next
32	Response	1	1271392	7410	1
34	Picture	a013	1288316	0	1	6332	3	0	next
34	Response	1	1294566	6250	1
36	Picture	c001	1311815	0	2	6886	120	0	next
36	Response	1	1318700	6885	1
38	Picture	c001	1336482	0	1	6666	2	0	next
38	Response	1	1343009	6527	1
40	Picture	b009	1360981	0	2	8792	49	0	next
40	Response	2	1369772	8791	1
42	Picture	b015	1388482	0	173	7165	175	0	next
42	Response	2	1395487	7005	1
44	Picture	c001	1414814	0	1	6005	166	0	next
44	Response	1	1420818	6004	1
46	Picture	b007	1437981	0	170	6166	171	0	next
46	Response	2	1443985	6004	1
48	Picture	b014	1462313	0	2	6223	116	0	next
48	Response	2	1468535	6222	1
50	Picture	b013	1485980	0	173	6333	174	0	next
50	Response	2	1492156	6176	1
52	Picture	b004	1511646	0	1	5897	108	0	next
52	Response	2	1517542	5896	1
54	Picture	a008	1537646	0	170	6166	171	0	next
54	Response	1	1543772	6126	1
56	Picture	b011	1560978	0	2	7464	43	0	next
56	Response	2	1568442	7464	1
58	Picture	c001	1585812	0	170	5833	171	0	next
58	Response	1	1591464	5652	1
60	Picture	b002	1610978	0	1	5725	113	0	next
60	Response	2	1616702	5724	1
62	Picture	c001	1635478	0	170	5499	172	0	next
62	Response	1	1640894	5416	1
64	Picture	a006	1661144	0	1	5913	92	0	next
64	Response	1	1667056	5912	1
66	Picture	a003	1687144	0	170	6166	171	0	next
66	Response	1	1693133	5989	1
68	Picture	a016	1713310	0	1	6323	182	0	next
68	Response	1	1719631	6321	2
70	Picture	c001	1737310	0	172	5999	174	0	next
70	Response	1	1743165	5855	1
72	Picture	c001	1761809	0	2	5432	74	0	next
72	Response	1	1767240	5431	1
74	Picture	a002	1787310	0	170	5999	171	0	next
74	Response	1	1793174	5864	1
76	Picture	a004	1812142	0	1	7166	3	0	next
76	Response	1	1819253	7111	1
78	Picture	c001	1839476	0	172	6165	174	0	next
78	Response	1	1845598	6122	1
80	Picture	b008	1865975	0	1	5277	62	0	next
80	Response	2	1871251	5276	1
82	Picture	b006	1890141	0	1	5166	3	0	next
82	Response	2	1895209	5068	1
84	Picture	c001	1912974	0	1	5502	170	0	next
84	Response	1	1918475	5501	1
86	Picture	c001	1936474	0	170	5333	171	0	next
86	Response	1	1941729	5255	1
88	Picture	a014	1959973	0	2	5284	56	0	next
88	Response	1	1965256	5283	1
90	Picture	a009	1983474	0	171	5999	172	0	next
90	Response	1	1989294	5820	1
92	Picture	b012	2008306	0	2	5391	115	0	next
92	Response	2	2013696	5390	1
94	Picture	a001	2030473	0	170	7333	171	0	next
94	Response	1	2037739	7266	1
96	Picture	c001	2057639	0	1	5500	2	0	next
96	Response	1	2063001	5362	1
98	Picture	b003	2081639	0	170	5166	171	0	next
98	Response	2	2086770	5131	1
101	Response	3	2272760	65123	1
103	Picture	c001	2282969	0	1	6167	2	0	next
103	Response	1	2289063	6094	1
105	Picture	c001	2303136	0	1	5418	87	0	next
105	Response	1	2308553	5417	1
107	Picture	a105	2323302	0	1	5000	2	0	next
107	Response	1	2328192	4890	2
109	Picture	c101	2342468	0	2	5724	116	0	next
109	Response	1	2348191	5723	2
111	Picture	b110	2360802	0	170	4833	171	0	next
111	Response	2	2365497	4695	1
113	Picture	b113	2380301	0	2	4500	3	0	next
113	Response	2	2384660	4359	1
115	Picture	a108	2397468	0	1	5999	3	0	next
115	Response	1	2403402	5934	1
117	Picture	c101	2418301	0	1	4802	36	0	next
117	Response	1	2423102	4801	1
119	Picture	a104	2434301	0	170	7999	172	0	next
119	Response	1	2442265	7964	1
121	Picture	c101	2454467	0	1	4833	3	0	next
121	Response	1	2459186	4719	1
123	Picture	a115	2471134	0	172	4999	173	0	next
123	Response	1	2475950	4816	2
125	Picture	b105	2491300	0	1	5500	2	0	next
125	Response	2	2496669	5369	1
127	Picture	c101	2508967	0	170	5166	171	0	next
127	Response	1	2514094	5127	1
129	Picture	c101	2528466	0	1	4576	96	0	next
129	Response	1	2533041	4575	1
131	Picture	a113	2548299	0	1	5166	3	0	next
131	Response	1	2553369	5070	1
133	Picture	a116	2567465	0	2	7577	96	0	next
133	Response	1	2575042	7577	1
135	Picture	b109	2588299	0	172	7499	174	0	next
135	Response	2	2595705	7406	1
137	Picture	b112	2607132	0	1	5942	63	0	next
137	Response	2	2613073	5941	1
139	Picture	a109	2628298	0	1	6833	3	0	next
139	Response	1	2635022	6724	1
141	Picture	c101	2649298	0	1	5726	112	0	next
141	Response	1	2655024	5726	1
143	Picture	b102	2668297	0	2	6167	3	0	next
143	Response	2	2674395	6098	1
145	Picture	c101	2689131	0	1	5446	59	0	next
145	Response	1	2694576	5445	2
147	Picture	c101	2706630	0	2	5667	3	0	next
147	Response	1	2712213	5583	1
149	Picture	a102	2726630	0	1	6423	82	0	next
149	Response	1	2733052	6422	1
151	Picture	c101	2746464	0	170	5665	172	0	next
151	Response	1	2751974	5510	1
153	Picture	b111	2765296	0	2	6167	3	0	next
153	Response	2	2771318	6022	1
155	Picture	c101	2784463	0	172	5666	174	0	next
155	Response	1	2790094	5631	1
157	Picture	b103	2803962	0	2	5835	171	0	next
157	Response	2	2809796	5834	1
159	Picture	c101	2822630	0	170	5499	171	0	next
159	Response	1	2827912	5282	1
161	Picture	c101	2840295	0	2	5403	103	0	next
161	Response	1	2845697	5402	1
163	Picture	c101	2860462	0	1	4666	3	0	next
163	Response	1	2865097	4635	2
165	Picture	c101	2879128	0	1	5368	139	0	next
165	Response	1	2884495	5367	1
167	Picture	a106	2899128	0	171	5999	173	0	next
167	Response	1	2905058	5930	1
169	Picture	b106	2920128	0	1	11397	108	0	next
169	Response	2	2931524	11396	1
171	Picture	a103	2945128	0	170	13832	172	0	next
171	Response	1	2958837	13709	1
173	Picture	a111	2971294	0	1	8666	2	0	next
173	Response	1	2979889	8595	1
175	Picture	b116	2994127	0	170	6666	171	0	next
175	Response	2	3000698	6571	2
177	Picture	a107	3015793	0	1	9464	41	0	next
177	Response	1	3025256	9463	1
179	Picture	b104	3036627	0	170	6832	172	0	next
179	Response	2	3043432	6805	1
181	Picture	b114	3058292	0	2	5833	4	0	next
181	Response	2	3064095	5803	1
183	Picture	a110	3075793	0	170	9832	172	0	next
183	Response	1	3085478	9685	2
185	Picture	a101	3097292	0	2	6000	3	0	next
185	Response	1	3103202	5910	1
187	Picture	b101	3114792	0	1	6333	2	0	next
187	Response	2	3120957	6165	1
189	Picture	c101	3135291	0	2	5550	123	0	next
189	Response	1	3140841	5550	1
191	Picture	c101	3152959	0	170	4832	171	0	next
191	Response	1	3157699	4740	1
193	Picture	b115	3171624	0	2	5659	182	0	next
193	Response	2	3177282	5658	1
195	Picture	a112	3189458	0	170	6166	171	0	next
195	Response	1	3195490	6032	1
197	Picture	a114	3207290	0	2	5500	4	0	next
197	Response	1	3212678	5388	1
199	Picture	b107	3224790	0	2	7833	4	0	next
199	Response	2	3232470	7680	1
201	Picture	b108	3245123	0	2	6665	175	0	next
201	Response	2	3251787	6664	1
204	Response	3	3387694	23405	1
206	Picture	c101	3398121	0	2	5720	120	0	next
206	Response	1	3403839	5718	2
208	Picture	c101	3416455	0	171	5332	173	0	next
208	Response	1	3421715	5260	2
210	Picture	a108	3433121	0	1	7061	110	0	next
210	Response	1	3440181	7060	1
212	Picture	b114	3452621	0	172	6166	173	0	next
212	Response	2	3458656	6035	1
214	Picture	a101	3471287	0	2	5608	65	0	next
214	Response	1	3476894	5607	1
216	Picture	b102	3489454	0	170	6999	172	0	next
216	Response	2	3496270	6816	1
218	Picture	a107	3509953	0	2	7043	130	0	next
218	Response	1	3516995	7042	1
220	Picture	a115	3531620	0	172	5499	174	0	next
220	Response	1	3537049	5429	1
222	Picture	c101	3551286	0	1	5587	85	0	next
222	Response	1	3556872	5586	2
224	Picture	b106	3570286	0	1	6499	3	0	next
224	Response	2	3576726	6440	1
226	Picture	c101	3591619	0	1	5354	151	0	next
226	Response	1	3596972	5353	1
228	Picture	a104	3609786	0	171	7499	172	0	next
228	Response	1	3617184	7398	1
230	Picture	a110	3628785	0	1	6666	172	0	next
230	Response	1	3635450	6665	1
232	Picture	a102	3650285	0	171	5833	172	0	next
232	Response	1	3655991	5706	1
234	Picture	b115	3668951	0	1	4857	148	0	next
234	Response	2	3673807	4856	1
236	Picture	b116	3686452	0	171	6832	172	0	next
236	Response	2	3693212	6760	1
238	Picture	b113	3706451	0	1	5241	98	0	next
238	Response	2	3711691	5240	1
240	Picture	c101	3723118	0	170	5499	171	0	next
240	Response	1	3728520	5402	1
242	Picture	c101	3741450	0	2	6294	43	0	next
242	Response	1	3747743	6293	1
244	Picture	a113	3762617	0	174	7166	175	0	next
244	Response	1	3769686	7069	1
246	Picture	a105	3783783	0	1	8166	3	0	next
246	Response	1	3791813	8030	1
248	Picture	c101	3805950	0	171	5499	172	0	next
248	Response	1	3811332	5382	1
250	Picture	c101	3825449	0	1	5000	2	0	next
250	Response	1	3830344	4895	1
252	Picture	a111	3842950	0	169	6332	170	0	next
252	Response	1	3849174	6224	2
254	Picture	c101	3864115	0	2	4942	64	0	next
254	Response	1	3869056	4941	1
256	Picture	b109	3881616	0	170	6999	171	0	next
256	Response	2	3888550	6934	1
258	Picture	a116	3901781	0	2	6000	4	0	next
258	Response	1	3907593	5812	1
260	Picture	a114	3920448	0	1	5333	2	0	next
260	Response	1	3925710	5262	1
262	Picture	b112	3938948	0	1	5655	181	0	next
262	Response	2	3944602	5654	2
264	Picture	a112	3956615	0	170	5332	172	0	next
264	Response	1	3961787	5172	1
266	Picture	c101	3973947	0	1	5686	151	0	next
266	Response	1	3979632	5685	1
268	Picture	a109	3991114	0	172	5999	174	0	next
268	Response	1	3996998	5884	1
270	Picture	c101	4008947	0	1	5181	157	0	next
270	Response	1	4014127	5180	1
272	Picture	a103	4027114	0	170	5999	171	0	next
272	Response	1	4033052	5938	2
274	Picture	a106	4046780	0	1	5586	85	0	next
274	Response	1	4052365	5585	1
276	Picture	b103	4063613	0	1	5333	2	0	next
276	Response	2	4068801	5188	1
278	Picture	b101	4083612	0	2	8667	3	0	next
278	Response	2	4092094	8482	1
280	Picture	c101	4104280	0	170	5665	172	0	next
280	Response	1	4109760	5480	1
282	Picture	b105	4121445	0	2	5891	115	0	next
282	Response	2	4127335	5890	1
284	Picture	b107	4138779	0	172	6166	173	0	next
284	Response	2	4144793	6014	1
286	Picture	b111	4157445	0	1	6782	56	0	next
286	Response	2	4164226	6781	1
288	Picture	c101	4179279	0	171	5165	173	0	next
288	Response	1	4184411	5132	1
290	Picture	c101	4195778	0	1	5372	133	0	next
290	Response	1	4201149	5371	1
292	Picture	b108	4213945	0	170	7332	172	0	next
292	Response	2	4221207	7262	1
294	Picture	c101	4234777	0	1	5333	3	0	next
294	Response	1	4239922	5145	1
296	Picture	b110	4251278	0	170	7332	171	0	next
296	Response	2	4258516	7238	1
298	Picture	c101	4271110	0	1	6000	2	0	next
298	Response	1	4276965	5855	1
300	Picture	b104	4291110	0	1	8666	2	0	next
300	Response	2	4299691	8581	2
303	Response	3	4738958	325350	1
305	Picture	b014	4749104	0	170	7833	171	0	next
305	Response	2	4756900	7796	1
307	Picture	a003	4774270	0	1	5899	106	0	next
307	Response	2	4780168	5898	1
309	Picture	c001	4799104	0	170	6332	172	0	next
309	Response	2	4805381	6277	1
311	Picture	b006	4823936	0	1	9110	62	0	next
311	Response	2	4833046	9110	1
313	Picture	c001	4851770	0	171	7165	173	0	next
313	Response	2	4858824	7054	1
315	Picture	a015	4878602	0	1	7166	3	0	next
315	Response	1	4885674	7072	1
317	Picture	c001	4905102	0	1	4833	2	0	next
317	Response	2	4909830	4728	2
319	Picture	a013	4927935	0	1	5758	82	0	next
319	Response	1	4933692	5757	1
321	Picture	c001	4953102	0	172	7665	174	0	next
321	Response	2	4960658	7556	1
323	Picture	b012	4977601	0	1	7166	3	0	next
323	Response	2	4984695	7094	1
325	Picture	c001	5001268	0	170	5999	171	0	next
325	Response	2	5007112	5844	1
327	Picture	b001	5025267	0	1	6416	90	0	next
327	Response	2	5031682	6415	2
329	Picture	a016	5048101	0	170	12832	171	0	next
329	Response	1	5060774	12673	1
331	Picture	c001	5080599	0	2	5527	146	0	next
331	Response	2	5086125	5526	1
333	Picture	a002	5104433	0	170	8499	172	0	next
333	Response	1	5112793	8360	1
335	Picture	b011	5130765	0	2	14028	145	0	next
335	Response	2	5144791	14026	2
337	Picture	b005	5162599	0	171	5832	173	0	next
337	Response	2	5168286	5687	1
339	Picture	a008	5188098	0	1	7459	46	0	next
339	Response	1	5195556	7458	1
341	Picture	b008	5214598	0	172	5500	173	0	next
341	Response	2	5219917	5319	2
343	Picture	a014	5237931	0	1	6666	3	0	next
343	Response	1	5244523	6592	1
345	Picture	a012	5261431	0	170	6332	172	0	next
345	Response	1	5267599	6168	2
347	Picture	b016	5287430	0	1	5584	88	0	next
347	Response	2	5293013	5583	1
349	Picture	b009	5310430	0	1	6499	3	0	next
349	Response	2	5316783	6353	1
351	Picture	a005	5333929	0	2	6292	48	0	next
351	Response	1	5340220	6291	2
353	Picture	c001	5359597	0	169	4998	171	0	next
353	Response	2	5364523	4926	1
355	Picture	c001	5381595	0	2	4903	105	0	next
355	Response	2	5386497	4902	1
357	Picture	a006	5403929	0	170	6333	171	0	next
357	Response	1	5410113	6184	1
359	Picture	a004	5427095	0	1	6659	179	0	next
359	Response	1	5433753	6658	1
361	Picture	b013	5451929	0	170	7332	171	0	next
361	Response	1	5459164	7235	2
363	Picture	c001	5476928	0	1	6271	67	0	next
363	Response	2	5483198	6270	1
365	Picture	b004	5502095	0	170	6165	172	0	next
365	Response	2	5508129	6034	1
367	Picture	a010	5526760	0	2	7233	107	0	next
367	Response	1	5533992	7232	2
369	Picture	a007	5553427	0	1	9666	2	0	next
369	Response	1	5563020	9593	1
371	Picture	c001	5580760	0	1	4886	119	0	next
371	Response	2	5585646	4886	1
373	Picture	c001	5606259	0	2	3667	3	0	next
373	Response	2	5609830	3571	1
375	Picture	b007	5628592	0	2	7547	126	0	next
375	Response	2	5636138	7546	1
377	Picture	c001	5654759	0	170	7833	171	0	next
377	Response	2	5662537	7778	1
379	Picture	c001	5681092	0	1	5809	29	0	next
379	Response	2	5686900	5808	1
381	Picture	b015	5703925	0	170	6333	171	0	next
381	Response	1	5710131	6206	1
383	Picture	c001	5727591	0	1	5918	87	0	next
383	Response	2	5733508	5917	1
385	Picture	b010	5752424	0	1	5833	2	0	next
385	Response	2	5758083	5659	2
387	Picture	a011	5775090	0	2	6000	3	0	next
387	Response	1	5780919	5829	1
389	Picture	c001	5801257	0	172	5666	174	0	next
389	Response	2	5806842	5585	1
391	Picture	a001	5824423	0	1	7500	2	0	next
391	Response	1	5831835	7412	1
393	Picture	b002	5851423	0	170	5833	171	0	next
393	Response	2	5857070	5647	1
395	Picture	b003	5877256	0	1	5499	3	0	next
395	Response	2	5882602	5346	1
397	Picture	c001	5899589	0	171	5833	172	0	next
397	Response	2	5905289	5700	1
399	Picture	a009	5925088	0	2	5554	119	0	next
399	Response	1	5930640	5552	2
402	Response	3	6075899	28811	1
404	Picture	c001	6086420	0	1	4784	54	0	next
404	Response	2	6091203	4783	1
406	Picture	c001	6104420	0	170	6832	172	0	next
406	Response	2	6111114	6694	1
408	Picture	a211	6124752	0	2	7136	37	0	next
408	Response	1	6131887	7135	1
410	Picture	c201	6144753	0	170	6166	171	0	next
410	Response	2	6150776	6023	2
412	Picture	c201	6166085	0	2	5320	186	0	next
412	Response	2	6171404	5319	1
414	Picture	a204	6184918	0	2	6667	3	0	next
414	Response	1	6191490	6572	1
416	Picture	b215	6205585	0	1	8114	59	0	next
416	Response	2	6213698	8113	1
418	Picture	a203	6228252	0	170	6999	171	0	next
418	Response	1	6235099	6847	1
420	Picture	c201	6248417	0	2	6047	126	0	next
420	Response	2	6254463	6046	1
422	Picture	b211	6266584	0	1	7333	2	0	next
422	Response	2	6273888	7304	1
424	Picture	c201	6287750	0	2	6520	153	0	next
424	Response	2	6294269	6519	1
426	Picture	c201	6309084	0	170	6332	172	0	next
426	Response	2	6315252	6168	1
428	Picture	b202	6326916	0	2	6263	77	0	next
428	Response	2	6333178	6262	2
430	Picture	b210	6347417	0	171	5666	172	0	next
430	Response	2	6353026	5609	1
432	Picture	a213	6367749	0	2	5421	86	0	next
432	Response	1	6373169	5420	1
434	Picture	b209	6385250	0	170	6999	171	0	next
434	Response	2	6392080	6830	1
436	Picture	b206	6405249	0	1	6257	81	0	next
436	Response	2	6411505	6256	1
438	Picture	b204	6424916	0	170	6332	172	0	next
438	Response	2	6431109	6193	2
440	Picture	c201	6445415	0	1	5538	134	0	next
440	Response	2	6450952	5537	1
442	Picture	a212	6464582	0	170	5666	171	0	next
442	Response	1	6470196	5614	1
444	Picture	b212	6483914	0	2	5618	55	0	next
444	Response	2	6489531	5617	1
446	Picture	c201	6502582	0	168	5665	170	0	next
446	Response	2	6508118	5536	1
448	Picture	c201	6519914	0	2	5262	77	0	next
448	Response	2	6525175	5261	1
450	Picture	b207	6538748	0	170	8832	172	0	next
450	Response	1	6547472	8724	1
452	Picture	a201	6562080	0	1	10831	174	0	next
452	Response	1	6572910	10830	1
454	Picture	b213	6586247	0	170	6999	172	0	next
454	Response	2	6593081	6834	2
456	Picture	a208	6605080	0	1	6378	126	0	next
456	Response	1	6611457	6377	2
458	Picture	a215	6624580	0	170	6332	172	0	next
458	Response	1	6630882	6302	1
460	Picture	c201	6642746	0	1	6246	94	0	next
460	Response	2	6648991	6245	1
462	Picture	c201	6660580	0	170	4665	172	0	next
462	Response	2	6665153	4573	1
464	Picture	c201	6678078	0	2	5000	4	0	next
464	Response	2	6683054	4976	2
466	Picture	a205	6696412	0	171	6333	172	0	next
466	Response	1	6702686	6274	1
468	Picture	b205	6715245	0	1	10221	117	0	next
468	Response	2	6725465	10220	1
470	Picture	c201	6737412	0	170	6332	172	0	next
470	Response	2	6743570	6158	2
472	Picture	a216	6755411	0	1	5635	37	0	next
472	Response	1	6761045	5634	1
474	Picture	b216	6772411	0	170	9166	171	0	next
474	Response	2	6781550	9139	1
476	Picture	c201	6794577	0	1	6883	122	0	next
476	Response	2	6801459	6882	1
478	Picture	b214	6812578	0	170	6832	171	0	next
478	Response	2	6819236	6658	1
480	Picture	a214	6833577	0	1	5590	81	0	next
480	Response	1	6839166	5589	2
482	Picture	a206	6852244	0	170	7999	171	0	next
482	Response	1	6860118	7874	2
484	Picture	a210	6873909	0	2	7399	109	0	next
484	Response	1	6881307	7398	1
486	Picture	b208	6893743	0	170	6832	172	0	next
486	Response	2	6900434	6691	1
488	Picture	c201	6913409	0	1	5581	90	0	next
488	Response	2	6918989	5580	1
490	Picture	b201	6931909	0	170	8999	172	0	next
490	Response	2	6940807	8898	1
492	Picture	b203	6955075	0	1	5500	2	0	next
492	Response	2	6960499	5424	2
494	Picture	a202	6972908	0	1	6666	3	0	next
494	Response	1	6979538	6630	1
496	Picture	c201	6994741	0	1	5500	2	0	next
496	Response	2	7000132	5391	2
498	Picture	a209	7014408	0	170	9166	171	0	next
498	Response	1	7023539	9131	2
500	Picture	c201	7036241	0	1	5469	37	0	next
500	Response	2	7041709	5468	1
502	Picture	a207	7055574	0	172	6999	174	0	next
502	Response	1	7062421	6847	1
505	Response	3	7189607	11702	1
507	Picture	a216	7199739	0	171	6499	173	0	next
507	Response	1	7206163	6424	2
509	Picture	c201	7221071	0	2	5059	114	0	next
509	Response	2	7226129	5058	1
511	Picture	c201	7237571	0	2	6167	3	0	next
511	Response	2	7243582	6011	1
513	Picture	c201	7257238	0	1	4728	110	0	next
513	Response	2	7261965	4727	1
515	Picture	b205	7274571	0	172	6166	174	0	next
515	Response	2	7280614	6043	1
517	Picture	c201	7293070	0	2	5354	153	0	next
517	Response	2	7298423	5353	2
519	Picture	c201	7312904	0	170	5499	172	0	next
519	Response	2	7318270	5366	1
521	Picture	c201	7330070	0	1	5666	3	0	next
521	Response	2	7335692	5622	1
523	Picture	b208	7350571	0	169	6665	171	0	next
523	Response	2	7357123	6552	2
525	Picture	a209	7368903	0	1	6033	139	0	next
525	Response	1	7374934	6031	2
527	Picture	a206	7387070	0	170	5832	172	0	next
527	Response	1	7392770	5700	2
529	Picture	b207	7405569	0	1	5341	164	0	next
529	Response	2	7410909	5340	1
531	Picture	c201	7423236	0	172	5833	173	0	next
531	Response	2	7428959	5723	1
533	Picture	a213	7441235	0	2	6553	117	0	next
533	Response	1	7447787	6552	1
535	Picture	a214	7461069	0	171	6499	173	0	next
535	Response	1	7467481	6412	1
537	Picture	a205	7480901	0	2	9841	165	0	next
537	Response	1	7490740	9839	2
539	Picture	b206	7503902	0	170	10499	171	0	next
539	Response	2	7514268	10366	2
541	Picture	b212	7526567	0	2	5995	178	0	next
541	Response	2	7532561	5994	1
543	Picture	c201	7546735	0	170	5499	171	0	next
543	Response	2	7552142	5407	1
545	Picture	a211	7567233	0	2	6071	102	0	next
545	Response	1	7573303	6070	2
547	Picture	a210	7588234	0	170	9166	171	0	next
547	Response	1	7597248	9014	2
549	Picture	b201	7611900	0	1	8101	70	0	next
549	Response	2	7620000	8100	1
551	Picture	b216	7634067	0	170	7332	172	0	next
551	Response	2	7641341	7274	2
553	Picture	b213	7653566	0	1	6810	28	0	next
553	Response	2	7660374	6808	2
555	Picture	a204	7672733	0	170	9832	172	0	next
555	Response	1	7682467	9734	1
557	Picture	b203	7697565	0	2	6500	3	0	next
557	Response	2	7704016	6451	2
559	Picture	c201	7718232	0	171	6333	172	0	next
559	Response	2	7724524	6292	1
561	Picture	c201	7736565	0	1	6787	53	0	next
561	Response	2	7743351	6786	1
563	Picture	b204	7756399	0	170	6498	172	0	next
563	Response	2	7762847	6448	2
565	Picture	b211	7775398	0	1	7093	78	0	next
565	Response	2	7782490	7092	1
567	Picture	c201	7797231	0	170	6833	171	0	next
567	Response	2	7803900	6669	1
569	Picture	a208	7815897	0	2	5788	51	0	next
569	Response	1	7821684	5787	1
571	Picture	a215	7835064	0	172	6499	174	0	next
571	Response	1	7841534	6470	2
573	Picture	c201	7855897	0	1	6089	82	0	next
573	Response	2	7861985	6088	1
575	Picture	a212	7874564	0	170	5832	171	0	next
575	Response	1	7880342	5778	1
577	Picture	b202	7892563	0	1	6137	36	0	next
577	Response	2	7898699	6136	1
579	Picture	c201	7912230	0	170	5999	171	0	next
579	Response	2	7918074	5844	1
581	Picture	b210	7930229	0	1	6383	123	0	next
581	Response	2	7936611	6382	1
583	Picture	c201	7948895	0	2	6500	3	0	next
583	Response	2	7955207	6312	1
585	Picture	a207	7968895	0	1	7905	100	0	next
585	Response	1	7976799	7904	1
587	Picture	b215	7989896	0	171	6498	173	0	next
587	Response	2	7996286	6390	1
589	Picture	a201	8008895	0	1	7833	2	0	next
589	Response	1	8016586	7691	1
591	Picture	c201	8028895	0	171	5999	172	0	next
591	Response	2	8034793	5898	1
593	Picture	a203	8046227	0	2	6621	52	0	next
593	Response	1	8052847	6620	1
595	Picture	b209	8064561	0	170	10332	172	0	next
595	Response	2	8074851	10290	1
597	Picture	b214	8089060	0	1	5886	119	0	next
597	Response	2	8094945	5885	1
599	Picture	c201	8107227	0	170	6166	171	0	next
599	Response	2	8113270	6043	1
601	Picture	a202	8125060	0	1	6333	2	0	next
601	Response	1	8131264	6204	2
