# Supplementary material for: The relationship between Chinese college students’ mate preferences and their parents’ education level
Source: Front Psychol. 2022 Nov 1;13:907315. doi: 10.3389/fpsyg.2022.907315 (PMC9664191; doi:10.3389/fpsyg.2022.907315)
Supplement: Supplementary file 2 [file Data_Sheet_1.ZIP › raw data/╥n╙≡╛2/part1.log]

Scenario - For expli1
Logfile written - 2018/6/14 15:56:58

Trial	Event Type	Code	Time	TTime	Uncertainty	Duration	Uncertainty	ReqTime	ReqDur

1	Response	3	707402	707402	1
4	Picture	a009	738115	0	2	5609	71	0	next
4	Response	1	743722	5607	2
6	Picture	a003	760281	0	176	5999	177	0	next
6	Response	1	766090	5809	1
8	Picture	c001	785446	0	1	5107	61	0	next
8	Response	1	790552	5106	2
10	Picture	a006	808111	0	175	4832	177	0	next
10	Response	1	812859	4748	1
12	Picture	c001	830276	0	1	6061	115	0	next
12	Response	1	836336	6060	1
14	Picture	c001	853775	0	175	4499	176	0	next
14	Response	1	858133	4358	1
16	Picture	b014	877939	0	2	5256	81	0	next
16	Response	2	883194	5255	2
18	Picture	c001	902105	0	174	5499	175	0	next
18	Response	1	907509	5404	1
20	Picture	b005	926603	0	1	4951	51	0	next
20	Response	2	931553	4950	1
22	Picture	a008	951602	0	175	4998	177	0	next
22	Response	1	956434	4832	1
24	Picture	b006	974433	0	1	5778	64	0	next
24	Response	2	980210	5777	1
26	Picture	b001	996765	0	175	5499	176	0	next
26	Response	2	1002216	5451	2
28	Picture	a014	1021096	0	2	5766	79	0	next
28	Response	1	1026861	5765	1
30	Picture	c001	1044762	0	176	5166	177	0	next
30	Response	2	1049770	5008	1
32	Picture	b004	1067426	0	2	6235	110	0	next
32	Response	2	1073660	6234	2
34	Picture	b013	1091759	0	174	5499	175	0	next
34	Response	2	1097167	5408	1
36	Picture	c001	1115090	0	1	4328	174	0	next
36	Response	1	1119417	4327	1
38	Picture	b015	1139089	0	167	4165	169	0	next
38	Response	2	1143194	4105	1
40	Picture	b012	1162253	0	2	5018	160	0	next
40	Response	2	1167270	5017	1
42	Picture	a012	1186919	0	176	6332	178	0	next
42	Response	1	1193201	6282	1
44	Picture	a001	1213583	0	2	5255	82	0	next
44	Response	1	1218837	5254	1
46	Picture	c001	1236582	0	175	5166	176	0	next
46	Response	1	1241598	5016	1
48	Picture	b008	1261747	0	1	6266	76	0	next
48	Response	2	1268012	6265	1
50	Picture	c001	1286912	0	176	4499	178	0	next
50	Response	1	1291369	4457	2
52	Picture	c001	1308077	0	1	5062	107	0	next
52	Response	1	1313138	5061	1
54	Picture	a010	1330909	0	176	7832	178	0	next
54	Response	1	1338713	7804	1
56	Picture	b009	1359073	0	2	8756	88	0	next
56	Response	2	1367828	8755	2
58	Picture	c001	1384906	0	176	4665	178	0	next
58	Response	1	1389392	4486	1
60	Picture	b007	1406737	0	1	5117	52	0	next
60	Response	2	1411853	5116	1
62	Picture	a015	1430569	0	175	6332	177	0	next
62	Response	1	1436800	6231	1
64	Picture	a004	1454067	0	2	6423	89	0	next
64	Response	1	1460489	6422	1
66	Picture	a016	1480066	0	177	5999	178	0	next
66	Response	1	1485945	5879	1
68	Picture	a007	1504063	0	2	5455	57	0	next
68	Response	1	1509517	5454	1
70	Picture	c001	1527230	0	167	5165	168	0	next
70	Response	1	1532249	5019	1
72	Picture	a013	1550894	0	1	4985	183	0	next
72	Response	1	1555878	4984	1
74	Picture	c001	1575560	0	167	4998	169	0	next
74	Response	1	1580406	4846	1
76	Picture	c001	1599224	0	1	4274	61	0	next
76	Response	1	1603497	4273	1
78	Picture	b003	1621556	0	169	5166	170	0	next
78	Response	2	1626556	5000	2
80	Picture	a005	1645221	0	1	5744	99	0	next
80	Response	1	1650964	5743	1
82	Picture	a002	1668553	0	169	5333	170	0	next
82	Response	1	1673697	5144	1
84	Picture	b016	1694051	0	1	5404	98	0	next
84	Response	2	1699454	5403	1
86	Picture	c001	1717717	0	174	5332	175	0	next
86	Response	1	1722933	5216	1
88	Picture	c001	1741714	0	2	4164	173	0	next
88	Response	1	1745877	4163	2
90	Picture	b010	1765047	0	176	5665	178	0	next
90	Response	2	1770615	5568	1
92	Picture	b011	1789878	0	1	5835	167	0	next
92	Response	2	1795712	5834	2
94	Picture	c001	1813377	0	167	4832	168	0	next
94	Response	1	1818116	4739	1
96	Picture	a011	1836208	0	1	4848	155	0	next
96	Response	1	1841055	4847	1
98	Picture	b002	1860040	0	177	5499	178	0	next
98	Response	2	1865465	5425	1
101	Response	3	2064832	79134	2
103	Picture	c001	2074859	0	175	4499	176	0	next
103	Response	1	2079301	4442	1
105	Picture	c001	2091524	0	1	3831	179	0	next
105	Response	1	2095354	3830	2
107	Picture	a116	2108690	0	178	5832	180	0	next
107	Response	1	2114344	5654	1
109	Picture	a103	2128355	0	2	6718	126	0	next
109	Response	1	2135072	6717	1
111	Picture	c101	2146188	0	175	4998	177	0	next
111	Response	1	2151094	4906	1
113	Picture	b103	2166186	0	1	4376	134	0	next
113	Response	2	2170561	4375	1
115	Picture	a112	2184685	0	175	4499	176	0	next
115	Response	1	2189132	4447	1
117	Picture	c101	2200683	0	2	4202	135	0	next
117	Response	1	2204883	4200	2
119	Picture	a115	2217516	0	179	4666	180	0	next
119	Response	2	2222046	4530	1
121	Picture	b108	2234681	0	1	5060	138	0	next
121	Response	2	2239740	5059	1
123	Picture	c101	2253181	0	193	4332	194	0	next
123	Response	1	2257441	4260	1
125	Picture	a109	2270012	0	1	4952	58	0	next
125	Response	1	2274963	4951	1
127	Picture	b107	2289345	0	201	5832	202	0	next
127	Response	2	2295122	5777	2
129	Picture	c101	2309176	0	1	4217	126	0	next
129	Response	1	2313392	4216	1
131	Picture	c101	2326176	0	195	3998	197	0	next
131	Response	1	2330014	3838	2
133	Picture	b115	2343507	0	1	5287	78	0	next
133	Response	2	2348793	5286	2
135	Picture	c101	2362173	0	201	4999	202	0	next
135	Response	1	2367036	4863	1
137	Picture	b113	2380005	0	1	4314	216	0	next
137	Response	2	2384319	4314	1
139	Picture	a111	2395504	0	195	5166	196	0	next
139	Response	1	2400490	4986	2
141	Picture	c101	2414502	0	1	3631	66	0	next
141	Response	1	2418132	3630	1
143	Picture	c101	2429668	0	197	3833	198	0	next
143	Response	1	2433319	3651	1
145	Picture	c101	2445333	0	2	3803	42	0	next
145	Response	1	2449135	3802	2
147	Picture	a113	2464166	0	197	5332	199	0	next
147	Response	1	2469473	5307	2
149	Picture	b109	2481998	0	1	5179	182	0	next
149	Response	1	2487176	5178	1
150	Response	2	2488604	1427	1
151	Picture	a108	2500497	0	194	5332	196	0	next
151	Response	1	2505788	5291	1
153	Picture	b105	2519662	0	1	4702	162	0	next
153	Response	2	2524363	4701	1
155	Picture	a110	2536161	0	197	5499	198	0	next
155	Response	1	2541462	5301	1
157	Picture	b101	2554326	0	1	5799	66	0	next
157	Response	2	2560124	5798	1
159	Picture	c101	2571326	0	196	4165	198	0	next
159	Response	1	2575396	4070	1
161	Picture	b110	2589824	0	1	5369	162	0	next
161	Response	2	2595192	5368	1
163	Picture	b114	2609656	0	193	4833	194	0	next
163	Response	2	2614299	4643	1
165	Picture	b106	2628988	0	1	5290	73	0	next
165	Response	2	2634277	5289	1
167	Picture	c101	2645987	0	196	5166	197	0	next
167	Response	1	2651109	5122	2
169	Picture	a106	2666318	0	2	5340	193	0	next
169	Response	1	2671657	5339	1
171	Picture	b116	2686651	0	196	5499	197	0	next
171	Response	2	2692053	5402	2
173	Picture	b102	2707149	0	1	5512	184	0	next
173	Response	2	2712660	5511	1
175	Picture	c101	2725149	0	198	4498	200	0	next
175	Response	1	2729496	4347	1
177	Picture	c101	2742813	0	2	4476	56	0	next
177	Response	1	2747288	4475	1
179	Picture	b104	2760646	0	196	4999	197	0	next
179	Response	2	2765468	4822	1
181	Picture	c101	2778478	0	1	4330	201	0	next
181	Response	1	2782807	4329	1
183	Picture	a102	2796144	0	175	5165	177	0	next
183	Response	1	2801258	5114	1
185	Picture	a101	2814642	0	1	5512	164	0	next
185	Response	1	2820153	5511	1
187	Picture	a104	2832975	0	177	6498	179	0	next
187	Response	1	2839446	6471	1
189	Picture	b112	2854472	0	2	4981	197	0	next
189	Response	2	2859453	4981	1
191	Picture	a105	2874139	0	174	5998	176	0	next
191	Response	1	2879966	5827	1
193	Picture	c101	2894303	0	2	5011	168	0	next
193	Response	1	2899313	5010	1
195	Picture	c101	2911136	0	176	3832	178	0	next
195	Response	1	2914919	3783	1
197	Picture	a107	2926801	0	1	4619	58	0	next
197	Response	1	2931419	4618	1
199	Picture	b111	2945467	0	177	4165	179	0	next
199	Response	2	2949473	4006	1
201	Picture	a114	2961965	0	2	4251	86	0	next
201	Response	1	2966215	4250	1
204	Response	3	3108571	29446	2
206	Picture	c101	3118955	0	1	4478	198	0	next
206	Response	1	3123432	4477	1
208	Picture	c101	3137121	0	175	3665	177	0	next
208	Response	1	3140624	3503	1
210	Picture	c101	3152786	0	1	3413	96	0	next
210	Response	1	3156198	3412	1
212	Picture	a115	3171285	0	168	5666	169	0	next
212	Response	1	3176926	5641	1
214	Picture	c101	3192116	0	2	5483	194	0	next
214	Response	1	3197597	5481	1
216	Picture	b105	3209616	0	175	4165	177	0	next
216	Response	2	3213648	4032	2
218	Picture	c101	3227114	0	1	4416	94	0	next
218	Response	1	3231529	4415	1
220	Picture	c101	3245280	0	175	3832	177	0	next
220	Response	1	3249019	3739	1
222	Picture	b103	3263778	0	2	4470	41	0	next
222	Response	2	3268247	4469	1
224	Picture	b104	3282111	0	178	5332	179	0	next
224	Response	2	3287388	5277	1
226	Picture	c101	3300276	0	1	4333	177	0	next
226	Response	1	3304608	4332	1
228	Picture	a105	3318109	0	174	5998	176	0	next
228	Response	1	3324080	5971	1
230	Picture	a116	3339106	0	2	4379	124	0	next
230	Response	1	3343484	4378	1
232	Picture	a113	3358106	0	167	4332	168	0	next
232	Response	1	3362353	4247	1
234	Picture	c101	3374937	0	2	4699	145	0	next
234	Response	1	3379635	4698	1
236	Picture	a106	3393603	0	177	5833	178	0	next
236	Response	1	3399313	5710	1
238	Picture	b112	3410768	0	2	4149	195	0	next
238	Response	2	3414916	4148	1
240	Picture	b107	3427768	0	171	4832	172	0	next
240	Response	2	3432497	4729	2
242	Picture	a112	3446266	0	1	4563	114	0	next
242	Response	1	3450828	4562	1
244	Picture	a111	3464432	0	177	5165	179	0	next
244	Response	1	3469490	5058	1
246	Picture	b111	3480930	0	2	6716	128	0	next
246	Response	2	3487645	6715	1
248	Picture	c101	3501096	0	175	4666	176	0	next
248	Response	1	3505645	4549	1
250	Picture	c101	3518761	0	1	4197	147	0	next
250	Response	1	3522957	4196	2
252	Picture	b106	3534927	0	179	6666	180	0	next
252	Response	2	3541283	6356	2
254	Picture	b102	3556425	0	1	4355	155	0	next
254	Response	2	3560779	4354	1
256	Picture	c101	3574091	0	175	4499	177	0	next
256	Response	1	3578540	4449	2
258	Picture	b108	3592256	0	1	3895	107	0	next
258	Response	1	3596150	3894	1
260	Picture	b116	3608922	0	175	5332	177	0	next
260	Response	2	3614179	5257	1
262	Picture	a107	3628754	0	1	6154	190	0	next
262	Response	1	3634907	6153	1
264	Picture	a103	3649253	0	175	5665	177	0	next
264	Response	1	3654736	5483	1
266	Picture	c101	3667084	0	2	4481	189	0	next
266	Response	1	3671564	4480	1
268	Picture	c101	3684250	0	176	5499	178	0	next
268	Response	1	3689565	5315	1
270	Picture	b109	3703082	0	1	5086	91	0	next
270	Response	2	3708167	5085	1
272	Picture	c101	3719581	0	175	4333	176	0	next
272	Response	1	3723801	4220	1
274	Picture	b115	3739079	0	2	4700	144	0	next
274	Response	2	3743778	4699	1
276	Picture	c101	3756912	0	176	4499	178	0	next
276	Response	1	3761273	4361	1
278	Picture	a109	3772744	0	1	4795	48	0	next
278	Response	1	3777538	4794	1
280	Picture	a108	3792410	0	175	4332	176	0	next
280	Response	1	3796647	4237	1
282	Picture	b101	3809908	0	1	5369	133	0	next
282	Response	2	3815276	5368	1
284	Picture	a102	3829574	0	175	5666	176	0	next
284	Response	1	3835198	5624	1
286	Picture	a114	3847572	0	1	4041	128	0	next
286	Response	1	3851612	4040	1
288	Picture	b110	3863238	0	175	5166	176	0	next
288	Response	2	3868324	5086	1
290	Picture	b113	3883236	0	2	3901	102	0	next
290	Response	2	3887136	3900	1
292	Picture	a101	3898736	0	167	6332	169	0	next
292	Response	1	3904899	6163	1
294	Picture	c101	3916401	0	1	4348	163	0	next
294	Response	1	3920748	4347	1
296	Picture	a104	3932567	0	176	6332	178	0	next
296	Response	1	3938779	6212	1
298	Picture	b114	3951232	0	1	5456	53	0	next
298	Response	2	3956687	5455	1
300	Picture	a110	3969065	0	175	5998	177	0	next
300	Response	1	3974925	5860	1
303	Response	3	4214056	124167	2
305	Picture	a016	4224214	0	175	7165	177	0	next
305	Response	1	4231259	7045	1
307	Picture	b004	4250878	0	2	6682	162	0	next
307	Response	2	4257559	6681	2
309	Picture	b001	4275877	0	175	5499	176	0	next
309	Response	2	4281226	5349	2
311	Picture	a008	4298875	0	1	5600	77	0	next
311	Response	1	4304474	5599	1
313	Picture	a007	4321707	0	176	6332	178	0	next
313	Response	2	4327873	6166	1
315	Picture	a012	4347872	0	1	4831	177	0	next
315	Response	1	4352702	4830	1
317	Picture	c001	4370038	0	175	4998	177	0	next
317	Response	1	4374962	4924	1
319	Picture	a009	4392868	0	2	6024	154	0	next
319	Response	1	4398891	6023	2
321	Picture	b013	4418034	0	175	4832	177	0	next
321	Response	2	4422740	4706	1
323	Picture	b016	4442865	0	2	5130	41	0	next
323	Response	2	4447994	5129	1
325	Picture	c001	4466531	0	168	3499	169	0	next
325	Response	2	4469981	3450	1
327	Picture	b011	4488862	0	1	5597	80	0	next
327	Response	2	4494458	5596	1
329	Picture	c001	4512028	0	175	5165	177	0	next
329	Response	1	4517136	5108	1
331	Picture	c001	4536692	0	2	4740	263	0	next
331	Response	2	4541431	4739	1
333	Picture	a014	4560358	0	175	6665	177	0	next
333	Response	1	4566982	6624	1
335	Picture	b007	4585855	0	2	4910	94	0	next
335	Response	2	4590764	4909	1
337	Picture	c001	4610521	0	175	3832	177	0	next
337	Response	2	4614186	3665	1
339	Picture	a011	4632519	0	1	4369	141	0	next
339	Response	2	4636887	4368	1
341	Picture	a004	4656352	0	167	6332	168	0	next
341	Response	1	4662525	6173	2
343	Picture	c001	4681182	0	2	5066	104	0	next
343	Response	2	4686247	5065	2
345	Picture	a010	4706348	0	176	6665	178	0	next
345	Response	1	4712938	6590	2
347	Picture	a001	4730512	0	2	5524	146	0	next
347	Response	1	4736036	5524	1
349	Picture	c001	4752845	0	175	4499	176	0	next
349	Response	2	4757215	4370	1
351	Picture	b006	4777509	0	2	6124	53	0	next
351	Response	2	4783632	6123	1
353	Picture	b010	4803508	0	175	5832	177	0	next
353	Response	2	4809244	5736	1
355	Picture	c001	4827006	0	1	5393	109	0	next
355	Response	2	4832398	5392	1
357	Picture	b014	4852172	0	175	5165	176	0	next
357	Response	2	4857199	5027	1
359	Picture	a015	4874836	0	1	4053	124	0	next
359	Response	1	4878888	4052	1
361	Picture	b012	4897669	0	174	4999	175	0	next
361	Response	2	4902492	4823	1
363	Picture	c001	4921500	0	1	2863	139	0	next
363	Response	2	4924362	2862	1
365	Picture	c001	4941332	0	168	3666	169	0	next
365	Response	2	4944913	3581	1
367	Picture	b008	4962830	0	1	5420	82	0	next
367	Response	2	4968249	5419	1
369	Picture	c001	4986496	0	170	4832	171	0	next
369	Response	2	4991228	4732	1
371	Picture	a013	5008994	0	1	4104	72	0	next
371	Response	1	5013097	4103	1
373	Picture	a005	5029660	0	167	4998	169	0	next
373	Response	1	5034514	4854	1
375	Picture	b009	5054657	0	2	5136	43	0	next
375	Response	2	5059791	5134	2
377	Picture	b003	5076823	0	175	4499	176	0	next
377	Response	2	5081152	4329	1
379	Picture	c001	5098154	0	2	3548	123	0	next
379	Response	2	5101701	3547	1
381	Picture	b002	5119654	0	167	4998	169	0	next
381	Response	2	5124499	4845	1
383	Picture	a006	5145151	0	1	4423	79	0	next
383	Response	1	5149573	4422	1
385	Picture	b015	5165984	0	167	4999	168	0	next
385	Response	2	5170844	4860	1
387	Picture	c001	5189815	0	1	4456	54	0	next
387	Response	2	5194270	4455	1
389	Picture	c001	5211981	0	175	4998	177	0	next
389	Response	2	5216919	4938	2
391	Picture	a002	5236812	0	1	6383	119	0	next
391	Response	1	5243194	6382	1
393	Picture	c001	5259977	0	175	4666	176	0	next
393	Response	2	5264521	4544	1
395	Picture	a003	5282309	0	1	7914	95	0	next
395	Response	1	5290222	7913	1
397	Picture	b005	5308474	0	173	5665	175	0	next
397	Response	2	5313982	5508	2
399	Picture	c001	5330972	0	1	4008	170	0	next
399	Response	1	5334979	4007	1
402	Response	3	5477114	22316	1
404	Picture	c001	5487628	0	2	3359	144	0	next
404	Response	2	5490986	3358	1
406	Picture	c001	5504961	0	170	3666	171	0	next
406	Response	2	5508513	3552	1
408	Picture	c201	5522792	0	2	3579	91	0	next
408	Response	2	5526370	3578	1
410	Picture	c201	5538125	0	175	3832	177	0	next
410	Response	2	5541829	3704	1
412	Picture	a215	5557123	0	2	4060	119	0	next
412	Response	1	5561182	4059	1
414	Picture	a204	5573456	0	174	5333	175	0	next
414	Response	1	5578618	5162	1
416	Picture	b202	5593954	0	2	5062	115	0	next
416	Response	2	5599015	5061	1
418	Picture	a202	5612954	0	167	5832	168	0	next
418	Response	1	5618668	5714	1
420	Picture	a205	5630285	0	1	5187	149	0	next
420	Response	1	5635472	5187	1
422	Picture	b208	5648951	0	172	4499	173	0	next
422	Response	1	5653354	4403	1
424	Picture	a206	5667783	0	1	5756	79	0	next
424	Response	1	5673538	5755	2
426	Picture	b204	5685615	0	176	6666	177	0	next
426	Response	2	5692228	6613	2
428	Picture	c201	5705113	0	2	5601	77	0	next
428	Response	2	5710713	5600	1
430	Picture	a212	5722613	0	168	5832	169	0	next
430	Response	1	5728356	5743	1
432	Picture	c201	5741278	0	1	6278	57	0	next
432	Response	2	5747555	6277	1
434	Picture	c201	5762277	0	175	3999	176	0	next
434	Response	2	5766158	3881	1
436	Picture	c201	5778442	0	1	3802	42	0	next
436	Response	2	5782243	3801	1
438	Picture	b209	5796608	0	175	5499	176	0	next
438	Response	2	5801927	5319	1
440	Picture	c201	5817272	0	2	5986	184	0	next
440	Response	2	5823257	5985	1
442	Picture	a214	5834605	0	169	5499	170	0	next
442	Response	1	5839971	5366	1
444	Picture	c201	5854437	0	1	5004	172	0	next
444	Response	2	5859440	5003	1
446	Picture	a211	5870936	0	169	6165	171	0	next
446	Response	1	5876960	6024	1
448	Picture	a209	5891101	0	1	6197	146	0	next
448	Response	1	5897297	6196	1
450	Picture	c201	5909934	0	175	5498	177	0	next
450	Response	2	5915327	5393	1
452	Picture	c201	5929931	0	2	5409	94	0	next
452	Response	2	5935339	5408	1
454	Picture	b206	5948264	0	177	5499	178	0	next
454	Response	2	5953730	5466	1
456	Picture	b215	5967595	0	2	5578	100	0	next
456	Response	2	5973172	5577	1
458	Picture	c201	5987595	0	167	5499	168	0	next
458	Response	2	5992911	5316	1
460	Picture	a210	6005593	0	1	6100	69	0	next
460	Response	1	6011693	6100	1
462	Picture	c201	6023926	0	175	5332	176	0	next
462	Response	2	6029217	5291	1
464	Picture	b214	6042924	0	1	11569	108	0	next
464	Response	2	6054492	11568	1
466	Picture	b203	6068756	0	177	4999	178	0	next
466	Response	2	6073576	4820	1
468	Picture	b216	6088588	0	1	5422	88	0	next
468	Response	2	6094008	5420	2
470	Picture	a213	6108587	0	175	6332	176	0	next
470	Response	1	6114742	6155	1
472	Picture	a203	6128251	0	2	10151	193	0	next
472	Response	1	6138401	10150	1
474	Picture	c201	6152751	0	170	5498	172	0	next
474	Response	2	6158140	5389	1
476	Picture	c201	6172082	0	1	5679	164	0	next
476	Response	2	6177760	5678	2
478	Picture	b210	6189581	0	176	9165	178	0	next
478	Response	2	6198699	9118	1
480	Picture	a201	6213412	0	2	6376	135	0	next
480	Response	1	6219787	6375	1
482	Picture	b201	6233745	0	175	7499	176	0	next
482	Response	2	6241085	7340	2
484	Picture	c201	6256243	0	1	4170	173	0	next
484	Response	2	6260412	4169	1
486	Picture	b213	6274242	0	176	4666	177	0	next
486	Response	2	6278837	4595	1
488	Picture	b211	6292574	0	1	5494	174	0	next
488	Response	2	6298068	5494	1
490	Picture	a207	6311740	0	167	5498	169	0	next
490	Response	1	6317212	5472	1
492	Picture	c201	6329071	0	2	4378	125	0	next
492	Response	2	6333448	4377	1
494	Picture	b205	6346404	0	175	4665	177	0	next
494	Response	2	6351006	4602	1
496	Picture	b212	6364069	0	1	4343	159	0	next
496	Response	2	6368411	4342	1
498	Picture	a208	6380235	0	176	3832	178	0	next
498	Response	2	6384020	3785	2
500	Picture	b207	6395400	0	1	4293	50	0	next
500	Response	2	6399692	4292	1
502	Picture	a216	6412900	0	167	4665	169	0	next
502	Response	1	6417428	4528	2
505	Response	3	6537463	7572	1
507	Picture	b211	6547557	0	167	4999	168	0	next
507	Response	2	6552506	4949	1
509	Picture	a209	6565555	0	2	4213	124	0	next
509	Response	1	6569767	4212	1
511	Picture	b212	6582055	0	167	5165	169	0	next
511	Response	1	6587082	5027	1
512	Response	2	6587855	635	1
513	Picture	b204	6599886	0	2	5311	200	0	next
513	Response	2	6605196	5310	1
515	Picture	b209	6618219	0	167	5499	168	0	next
515	Response	2	6623593	5374	1
517	Picture	b208	6636217	0	1	4874	138	0	next
517	Response	2	6641090	4873	1
519	Picture	b205	6653550	0	175	5166	176	0	next
519	Response	2	6658527	4977	1
521	Picture	c201	6671048	0	1	3149	187	0	next
521	Response	2	6674196	3148	1
523	Picture	c201	6687381	0	176	3499	177	0	next
523	Response	2	6690732	3351	1
525	Picture	a212	6705379	0	1	5098	78	0	next
525	Response	1	6710476	5097	2
527	Picture	b210	6723212	0	175	4832	177	0	next
527	Response	2	6727912	4700	2
529	Picture	c201	6741543	0	2	4169	175	0	next
529	Response	2	6745711	4168	1
531	Picture	b203	6758710	0	175	4998	177	0	next
531	Response	2	6763658	4948	1
533	Picture	a202	6775541	0	1	4982	194	0	next
533	Response	1	6780522	4981	1
535	Picture	a207	6793207	0	175	6166	176	0	next
535	Response	1	6799247	6040	1
537	Picture	a210	6813872	0	1	4847	163	0	next
537	Response	1	6818717	4845	1
539	Picture	c201	6831705	0	175	5165	176	0	next
539	Response	2	6836752	5047	1
541	Picture	c201	6848869	0	2	4210	135	0	next
541	Response	2	6853078	4209	1
543	Picture	a211	6864869	0	175	5165	177	0	next
543	Response	1	6870005	5136	1
545	Picture	b215	6884200	0	2	4499	180	0	next
545	Response	2	6888698	4498	2
547	Picture	c201	6900033	0	168	4999	170	0	next
547	Response	2	6904999	4966	1
549	Picture	b207	6916698	0	2	9184	160	0	next
549	Response	2	6925881	9183	1
551	Picture	a214	6939531	0	174	6165	176	0	next
551	Response	1	6945562	6031	2
553	Picture	c201	6960862	0	1	6604	72	0	next
553	Response	2	6967465	6603	1
555	Picture	b206	6981028	0	176	9332	177	0	next
555	Response	2	6990264	9236	1
557	Picture	c201	7005192	0	2	4332	179	0	next
557	Response	2	7009522	4330	2
559	Picture	a213	7021025	0	176	5666	177	0	next
559	Response	1	7026658	5633	1
561	Picture	b201	7040856	0	2	4524	154	0	next
561	Response	2	7045379	4523	1
563	Picture	a201	7059356	0	168	5999	169	0	next
563	Response	1	7065270	5914	2
565	Picture	c201	7078854	0	1	3731	111	0	next
565	Response	2	7082583	3729	2
567	Picture	b213	7096020	0	178	4499	179	0	next
567	Response	2	7100465	4445	1
569	Picture	c201	7113352	0	1	3858	144	0	next
569	Response	2	7117209	3857	1
571	Picture	c201	7130351	0	176	3666	177	0	next
571	Response	2	7133950	3599	1
573	Picture	c201	7148683	0	1	3483	185	0	next
573	Response	2	7152165	3482	1
575	Picture	b214	7166849	0	167	3332	168	0	next
575	Response	2	7170045	3196	2
577	Picture	c201	7183180	0	2	4658	185	0	next
577	Response	2	7187837	4657	1
579	Picture	a204	7201846	0	176	3832	178	0	next
579	Response	2	7205512	3666	1
581	Picture	c201	7220678	0	1	4125	43	0	next
581	Response	2	7224801	4123	2
583	Picture	b202	7238844	0	174	5998	176	0	next
583	Response	2	7244721	5877	2
585	Picture	a215	7258675	0	2	5669	175	0	next
585	Response	1	7264343	5668	1
587	Picture	a206	7276841	0	177	5166	178	0	next
587	Response	1	7281896	5055	1
589	Picture	a216	7295673	0	1	5038	140	0	next
589	Response	1	7300710	5037	1
591	Picture	a203	7315672	0	175	7998	177	0	next
591	Response	1	7323600	7928	1
593	Picture	c201	7338003	0	1	3635	200	0	next
593	Response	2	7341637	3634	1
595	Picture	a208	7353003	0	167	5998	169	0	next
595	Response	1	7358834	5831	1
597	Picture	c201	7373001	0	1	4229	106	0	next
597	Response	1	7377229	4228	1
599	Picture	a205	7392000	0	175	5332	177	0	next
599	Response	1	7397238	5238	1
601	Picture	b216	7411665	0	1	5398	112	0	next
601	Response	2	7417062	5397	1
