# Supplementary material for: The relationship between Chinese college students’ mate preferences and their parents’ education level
Source: Front Psychol. 2022 Nov 1;13:907315. doi: 10.3389/fpsyg.2022.907315 (PMC9664191; doi:10.3389/fpsyg.2022.907315)
Supplement: Supplementary file 2 [file Data_Sheet_1.ZIP › raw data/╫»╦╝∞╚0/part1.log]

Scenario - For expli1
Logfile written - 2018/5/19 21:00:35

Trial	Event Type	Code	Time	TTime	Uncertainty	Duration	Uncertainty	ReqTime	ReqDur

1	Response	3	238493	238493	1
4	Picture	b009	269308	0	1	8641	35	0	next
4	Response	2	277948	8640	1
6	Picture	a002	294306	0	175	7332	177	0	next
6	Response	1	301580	7274	1
8	Picture	c001	320470	0	1	5338	172	0	next
8	Response	1	325807	5337	1
10	Picture	a012	343802	0	177	5166	178	0	next
10	Response	1	348782	4980	2
12	Picture	a004	367299	0	2	9248	96	0	next
12	Response	1	376546	9247	1
14	Picture	c001	393964	0	173	6999	174	0	next
14	Response	1	400810	6846	1
16	Picture	b015	418628	0	1	6117	59	0	next
16	Response	2	424744	6116	1
18	Picture	b007	441627	0	169	5998	171	0	next
18	Response	2	447449	5822	1
20	Picture	b004	466790	0	2	5520	157	0	next
20	Response	2	472309	5519	1
22	Picture	c001	490956	0	175	6331	177	0	next
22	Response	1	497198	6242	1
24	Picture	a001	515453	0	1	4633	43	0	next
24	Response	1	520085	4632	2
26	Picture	c001	538285	0	175	6998	177	0	next
26	Response	1	545190	6905	1
28	Picture	c001	562949	0	1	6121	56	0	next
28	Response	1	569069	6120	1
30	Picture	b002	589114	0	175	10664	177	0	next
30	Response	2	599678	10564	1
32	Picture	a014	620277	0	1	6040	136	0	next
32	Response	1	626316	6039	1
34	Picture	c001	644609	0	175	5998	177	0	next
34	Response	1	650493	5884	2
36	Picture	c001	667606	0	1	4998	178	0	next
36	Response	1	672603	4997	1
38	Picture	b001	691771	0	175	6832	176	0	next
38	Response	2	698512	6741	1
40	Picture	b011	717768	0	2	7169	175	0	next
40	Response	2	724936	7168	1
42	Picture	b016	744933	0	175	7998	177	0	next
42	Response	2	752887	7954	1
44	Picture	b003	771930	0	1	5704	140	0	next
44	Response	2	777633	5703	1
46	Picture	a013	794429	0	174	7832	175	0	next
46	Response	1	802082	7653	1
48	Picture	b014	822092	0	2	5096	82	0	next
48	Response	2	827187	5095	1
50	Picture	a003	845591	0	176	6499	177	0	next
50	Response	1	851904	6313	1
52	Picture	c001	869088	0	1	5945	65	0	next
52	Response	1	875032	5944	1
54	Picture	a008	893586	0	176	6999	178	0	next
54	Response	1	900525	6939	1
56	Picture	b010	920084	0	1	5249	95	0	next
56	Response	2	925332	5248	1
58	Picture	a009	941582	0	171	8832	172	0	next
58	Response	1	950280	8698	1
60	Picture	c001	970079	0	1	5129	49	0	next
60	Response	1	975206	5127	2
62	Picture	b005	995244	0	175	6832	177	0	next
62	Response	2	1001661	6417	1
64	Picture	c001	1019408	0	1	5198	138	0	next
64	Response	1	1024605	5197	1
66	Picture	a016	1043240	0	176	6332	177	0	next
66	Response	1	1049411	6171	2
68	Picture	b012	1068904	0	1	5309	34	0	next
68	Response	2	1074212	5308	2
70	Picture	b008	1092236	0	177	6998	178	0	next
70	Response	2	1099046	6810	1
72	Picture	c001	1118399	0	2	5032	138	0	next
72	Response	1	1123430	5031	1
74	Picture	a015	1141398	0	178	6665	180	0	next
74	Response	1	1147964	6566	1
76	Picture	c001	1167395	0	1	4542	135	0	next
76	Response	1	1171936	4541	1
78	Picture	b006	1188727	0	169	6332	170	0	next
78	Response	2	1194947	6220	1
80	Picture	b013	1213558	0	1	7214	129	0	next
80	Response	2	1220771	7213	1
82	Picture	a005	1237390	0	174	7998	175	0	next
82	Response	1	1245245	7855	2
84	Picture	a010	1263053	0	1	6730	113	0	next
84	Response	1	1269782	6729	1
86	Picture	a011	1289052	0	174	5998	176	0	next
86	Response	1	1295008	5956	1
88	Picture	c001	1315049	0	1	5666	177	0	next
88	Response	1	1320714	5665	1
90	Picture	c001	1339880	0	176	5332	178	0	next
90	Response	1	1345070	5190	1
92	Picture	c001	1364211	0	1	5489	180	0	next
92	Response	1	1369699	5488	1
94	Picture	a006	1387543	0	175	6498	177	0	next
94	Response	1	1394000	6457	1
96	Picture	c001	1411707	0	1	4889	122	0	next
96	Response	1	1416595	4888	2
98	Picture	a007	1433539	0	175	6831	177	0	next
98	Response	1	1440204	6665	1
101	Response	3	1831201	273841	1
103	Picture	c001	1841336	0	175	6332	176	0	next
103	Response	1	1847505	6169	1
105	Picture	c001	1860667	0	1	5091	85	0	next
105	Response	1	1865757	5090	1
107	Picture	c101	1879999	0	176	4665	178	0	next
107	Response	1	1884521	4522	1
109	Picture	b109	1899163	0	2	12719	118	0	next
109	Response	2	1911881	12718	1
111	Picture	a105	1924495	0	169	6332	170	0	next
111	Response	1	1930668	6173	2
113	Picture	c101	1943326	0	1	5918	85	0	next
113	Response	1	1949243	5917	1
115	Picture	b106	1962658	0	176	6666	177	0	next
115	Response	2	1969257	6599	2
117	Picture	a113	1982156	0	1	7713	131	0	next
117	Response	1	1989868	7712	1
119	Picture	b103	2003821	0	176	5832	178	0	next
119	Response	2	2009609	5788	1
121	Picture	b112	2021153	0	1	5773	70	0	next
121	Response	2	2026925	5772	2
123	Picture	b110	2040652	0	167	5831	169	0	next
123	Response	2	2046341	5689	2
125	Picture	c101	2057816	0	1	5605	71	0	next
125	Response	1	2063420	5604	1
127	Picture	c101	2076315	0	175	5832	176	0	next
127	Response	1	2082053	5738	1
129	Picture	a103	2097146	0	1	7080	97	0	next
129	Response	1	2104225	7079	1
131	Picture	a106	2115312	0	175	5998	177	0	next
131	Response	1	2121242	5930	1
133	Picture	a101	2136309	0	1	5218	127	0	next
133	Response	1	2141526	5217	1
135	Picture	b115	2155808	0	169	5665	171	0	next
135	Response	2	2161418	5610	1
137	Picture	b101	2173472	0	2	6524	154	0	next
137	Response	2	2179995	6523	1
139	Picture	a114	2191971	0	176	6499	177	0	next
139	Response	1	2198330	6359	2
141	Picture	b116	2211302	0	2	6446	66	0	next
141	Response	2	2217747	6445	1
143	Picture	a110	2229968	0	176	12331	178	0	next
143	Response	1	2242197	12229	2
145	Picture	c101	2256632	0	1	5318	184	0	next
145	Response	1	2261949	5317	1
147	Picture	b105	2274464	0	176	5665	178	0	next
147	Response	2	2279987	5523	1
149	Picture	c101	2292962	0	1	5631	46	0	next
149	Response	1	2298592	5630	1
151	Picture	a115	2311294	0	178	7832	179	0	next
151	Response	1	2319056	7762	1
153	Picture	c101	2331458	0	2	5070	109	0	next
153	Response	1	2336527	5069	1
155	Picture	c101	2350457	0	175	4999	176	0	next
155	Response	1	2355285	4828	1
157	Picture	c101	2366955	0	2	4302	36	0	next
157	Response	1	2371256	4301	1
159	Picture	c101	2382955	0	175	4831	177	0	next
159	Response	1	2387646	4691	2
161	Picture	c101	2402785	0	2	4490	188	0	next
161	Response	1	2407274	4489	1
163	Picture	b113	2420618	0	172	5665	174	0	next
163	Response	2	2426124	5506	1
165	Picture	b114	2437782	0	2	5813	198	0	next
165	Response	2	2443594	5812	1
167	Picture	c101	2457281	0	176	4999	177	0	next
167	Response	1	2462144	4863	1
169	Picture	a111	2474612	0	2	5482	196	0	next
169	Response	1	2480093	5481	2
171	Picture	a102	2493111	0	176	5166	177	0	next
171	Response	1	2498190	5079	1
173	Picture	b104	2511776	0	1	5827	182	0	next
173	Response	2	2517602	5826	1
175	Picture	c101	2529608	0	170	5499	171	0	next
175	Response	1	2534919	5311	1
177	Picture	b111	2548606	0	1	5399	111	0	next
177	Response	2	2554005	5399	1
179	Picture	c101	2568271	0	176	5166	177	0	next
179	Response	1	2573329	5058	1
181	Picture	b108	2588436	0	1	7544	132	0	next
181	Response	2	2595979	7543	1
183	Picture	a108	2609601	0	176	5665	178	0	next
183	Response	1	2615156	5555	1
185	Picture	a112	2626765	0	3	7357	155	0	next
185	Response	1	2634121	7356	1
187	Picture	b107	2648764	0	177	5999	178	0	next
187	Response	2	2654651	5887	1
189	Picture	c101	2667595	0	2	5694	151	0	next
189	Response	1	2673288	5693	1
191	Picture	b102	2687927	0	168	5832	170	0	next
191	Response	2	2693692	5765	1
193	Picture	a109	2705592	0	1	5416	94	0	next
193	Response	1	2711007	5415	1
195	Picture	a104	2725924	0	176	5665	178	0	next
195	Response	2	2731535	5611	1
197	Picture	a107	2745255	0	1	7290	53	0	next
197	Response	1	2752544	7289	1
199	Picture	c101	2765421	0	175	5498	177	0	next
199	Response	1	2770881	5460	1
201	Picture	a116	2785251	0	2	5709	136	0	next
201	Response	1	2790959	5708	1
204	Response	3	3094647	191905	1
206	Picture	a111	3105056	0	2	6376	135	0	next
206	Response	1	3111432	6376	1
208	Picture	c101	3125222	0	176	5499	177	0	next
208	Response	1	3130674	5452	1
210	Picture	b115	3145386	0	2	6329	175	0	next
210	Response	2	3151714	6328	1
212	Picture	c101	3165552	0	177	5832	178	0	next
212	Response	1	3171251	5699	2
214	Picture	c101	3183383	0	1	5491	185	0	next
214	Response	1	3188873	5490	1
216	Picture	b116	3202715	0	175	7832	176	0	next
216	Response	2	3210512	7797	1
218	Picture	a116	3223713	0	1	5952	58	0	next
218	Response	1	3229664	5951	1
220	Picture	a112	3244212	0	175	5331	177	0	next
220	Response	1	3249412	5200	1
222	Picture	c101	3264376	0	1	4544	125	0	next
222	Response	1	3268919	4543	1
224	Picture	b111	3283041	0	176	6832	178	0	next
224	Response	2	3289746	6705	1
226	Picture	b106	3301706	0	1	6075	100	0	next
226	Response	2	3307780	6074	1
228	Picture	b102	3319871	0	177	6832	179	0	next
228	Response	2	3326572	6701	1
230	Picture	a113	3339536	0	1	4809	34	0	next
230	Response	1	3344344	4808	1
232	Picture	a108	3358868	0	177	6332	178	0	next
232	Response	1	3365050	6182	1
234	Picture	a107	3378865	0	2	5572	105	0	next
234	Response	1	3384436	5571	1
236	Picture	c101	3397531	0	176	5499	177	0	next
236	Response	1	3402894	5363	1
238	Picture	a104	3416029	0	1	7421	88	0	next
238	Response	1	3423448	7419	2
240	Picture	b109	3436194	0	176	6999	177	0	next
240	Response	2	3443078	6884	1
242	Picture	a105	3455192	0	1	5807	36	0	next
242	Response	1	3460998	5806	1
244	Picture	a103	3472691	0	177	5832	179	0	next
244	Response	1	3478439	5748	1
246	Picture	a106	3490689	0	1	5850	152	0	next
246	Response	1	3496539	5850	1
248	Picture	a109	3508188	0	176	5665	178	0	next
248	Response	1	3513769	5581	1
250	Picture	a114	3528519	0	1	5205	138	0	next
250	Response	1	3533723	5204	1
252	Picture	b101	3546851	0	175	6665	177	0	next
252	Response	2	3553440	6589	1
254	Picture	b114	3566349	0	1	4801	42	0	next
254	Response	2	3571148	4799	2
256	Picture	c101	3583848	0	176	6332	177	0	next
256	Response	1	3590086	6238	2
258	Picture	c101	3603179	0	1	5276	67	0	next
258	Response	1	3608454	5275	1
260	Picture	b103	3622678	0	175	6165	177	0	next
260	Response	2	3628682	6004	1
262	Picture	c101	3643175	0	2	5673	164	0	next
262	Response	1	3648847	5672	1
264	Picture	a102	3662674	0	177	6332	179	0	next
264	Response	1	3668861	6187	1
266	Picture	c101	3680672	0	1	5388	123	0	next
266	Response	1	3686059	5387	1
268	Picture	b110	3699004	0	178	6499	179	0	next
268	Response	2	3705415	6411	2
270	Picture	c101	3718335	0	2	5570	108	0	next
270	Response	1	3723904	5569	1
272	Picture	c101	3736501	0	175	4499	176	0	next
272	Response	1	3740832	4331	1
274	Picture	b107	3755999	0	1	6290	52	0	next
274	Response	2	3762289	6290	1
276	Picture	c101	3777164	0	176	6332	178	0	next
276	Response	1	3783353	6189	2
278	Picture	b112	3798662	0	1	5043	131	0	next
278	Response	2	3803703	5041	2
280	Picture	c101	3817327	0	168	5499	169	0	next
280	Response	1	3822700	5373	1
282	Picture	b104	3837325	0	1	6356	155	0	next
282	Response	2	3843680	6355	1
284	Picture	a115	3855658	0	176	5998	177	0	next
284	Response	1	3861567	5909	1
286	Picture	b113	3875988	0	1	4876	126	0	next
286	Response	2	3880863	4875	1
288	Picture	c101	3895820	0	176	6332	178	0	next
288	Response	1	3901869	6049	1
290	Picture	a110	3914485	0	1	7044	132	0	next
290	Response	1	3921528	7043	1
292	Picture	b105	3933984	0	175	6165	176	0	next
292	Response	2	3940083	6099	1
294	Picture	b108	3952481	0	2	6661	184	0	next
294	Response	2	3959141	6660	1
296	Picture	c101	3972314	0	177	7165	178	0	next
296	Response	1	3979401	7087	1
298	Picture	c101	3994144	0	2	5157	188	0	next
298	Response	1	3999300	5156	2
300	Picture	a101	4014143	0	176	5499	177	0	next
300	Response	1	4019592	5449	1
303	Response	3	4404003	269704	1
305	Picture	c001	4414108	0	177	8165	178	0	next
305	Response	2	4422109	8001	1
307	Picture	b002	4441438	0	1	5877	133	0	next
307	Response	2	4447314	5876	1
309	Picture	b011	4465436	0	176	5666	177	0	next
309	Response	2	4470993	5557	1
311	Picture	a013	4488267	0	1	6221	122	0	next
311	Response	1	4494487	6220	1
313	Picture	c001	4513766	0	169	8498	170	0	next
313	Response	2	4522086	8320	1
315	Picture	b004	4539596	0	1	6072	104	0	next
315	Response	2	4545667	6071	1
317	Picture	b003	4565428	0	175	7165	176	0	next
317	Response	2	4572428	7000	1
319	Picture	b008	4593091	0	1	6307	36	0	next
319	Response	2	4599397	6306	1
321	Picture	c001	4616423	0	175	6332	176	0	next
321	Response	2	4622710	6287	1
323	Picture	a010	4640420	0	2	5752	93	0	next
323	Response	1	4646171	5751	1
325	Picture	a001	4663919	0	175	6498	177	0	next
325	Response	1	4670380	6461	1
327	Picture	c001	4690582	0	2	5778	67	0	next
327	Response	2	4696359	5777	2
329	Picture	b012	4716081	0	176	4832	177	0	next
329	Response	2	4720753	4672	1
331	Picture	b010	4741245	0	1	5762	73	0	next
331	Response	2	4747006	5761	2
333	Picture	a007	4764577	0	175	7165	176	0	next
333	Response	1	4771699	7122	1
335	Picture	b005	4791240	0	2	6231	114	0	next
335	Response	2	4797470	6230	1
337	Picture	b015	4813739	0	176	5498	178	0	next
337	Response	2	4819134	5395	1
339	Picture	a012	4836570	0	1	4737	104	0	next
339	Response	1	4841305	4735	2
341	Picture	b009	4859735	0	176	8332	177	0	next
341	Response	2	4868031	8296	2
343	Picture	a016	4885232	0	1	6891	120	0	next
343	Response	1	4892122	6890	1
345	Picture	c001	4911064	0	174	7165	175	0	next
345	Response	2	4918133	7069	1
347	Picture	b001	4935394	0	2	5002	176	0	next
347	Response	2	4940395	5001	2
349	Picture	b013	4959226	0	176	4999	177	0	next
349	Response	2	4964190	4964	1
351	Picture	a006	4983890	0	1	7244	99	0	next
351	Response	1	4991133	7243	1
353	Picture	c001	5011055	0	175	7332	176	0	next
353	Response	2	5018222	7167	1
355	Picture	a008	5038885	0	1	5797	46	0	next
355	Response	1	5044681	5796	1
357	Picture	c001	5062384	0	177	6331	179	0	next
357	Response	2	5068623	6239	1
359	Picture	a011	5088381	0	1	6581	95	0	next
359	Response	1	5094961	6580	1
361	Picture	a015	5113212	0	176	6499	177	0	next
361	Response	1	5119538	6326	1
363	Picture	b007	5140043	0	1	5772	63	0	next
363	Response	2	5145814	5771	1
365	Picture	b016	5163375	0	167	6165	168	0	next
365	Response	2	5169485	6110	2
367	Picture	a009	5189372	0	1	4744	100	0	next
367	Response	1	5194114	4742	2
369	Picture	c001	5211370	0	176	6999	177	0	next
369	Response	2	5218263	6893	1
371	Picture	a014	5236701	0	1	5924	79	0	next
371	Response	1	5242624	5923	2
373	Picture	c001	5262199	0	176	5666	177	0	next
373	Response	2	5267675	5476	1
375	Picture	b014	5287696	0	2	4885	119	0	next
375	Response	2	5292579	4883	2
377	Picture	c001	5309695	0	176	5999	177	0	next
377	Response	1	5315505	5810	2
379	Picture	a003	5336192	0	1	5683	327	0	next
379	Response	1	5341874	5682	1
381	Picture	a002	5358357	0	175	6832	176	0	next
381	Response	1	5365065	6708	1
383	Picture	c001	5385687	0	2	5238	107	0	next
383	Response	2	5390924	5237	1
385	Picture	c001	5409186	0	176	7165	178	0	next
385	Response	2	5416275	7089	1
387	Picture	c001	5436350	0	1	4921	90	0	next
387	Response	2	5441270	4920	1
389	Picture	c001	5458515	0	177	4832	179	0	next
389	Response	2	5463296	4781	2
391	Picture	c001	5481012	0	2	5303	43	0	next
391	Response	2	5486314	5302	2
393	Picture	a004	5503344	0	177	5499	179	0	next
393	Response	2	5508765	5421	1
395	Picture	a005	5528508	0	2	7401	110	0	next
395	Response	1	5535908	7400	1
397	Picture	c001	5554173	0	176	6832	178	0	next
397	Response	2	5560869	6696	2
399	Picture	b006	5579337	0	2	6912	99	0	next
399	Response	2	5586248	6911	1
402	Response	3	5766261	62434	1
404	Picture	c001	5776653	0	1	5403	107	0	next
404	Response	2	5782055	5402	1
406	Picture	c001	5796152	0	175	6165	176	0	next
406	Response	2	5802133	5981	1
408	Picture	b215	5814316	0	1	5529	148	0	next
408	Response	2	5819844	5528	1
410	Picture	c201	5834815	0	175	5999	176	0	next
410	Response	2	5840787	5972	1
412	Picture	a204	5855146	0	1	5957	48	0	next
412	Response	1	5861102	5956	1
414	Picture	a213	5875311	0	176	6332	178	0	next
414	Response	1	5881475	6164	2
416	Picture	c201	5896642	0	2	6495	183	0	next
416	Response	1	5903136	6494	1
418	Picture	b204	5916141	0	175	7665	177	0	next
418	Response	2	5923628	7487	1
420	Picture	b208	5935472	0	1	5741	104	0	next
420	Response	2	5941212	5740	1
422	Picture	b206	5954138	0	169	6332	170	0	next
422	Response	2	5960358	6220	1
424	Picture	b209	5973302	0	1	6021	156	0	next
424	Response	2	5979322	6020	1
426	Picture	a209	5993301	0	175	6832	176	0	next
426	Response	1	5999967	6666	1
428	Picture	a212	6012965	0	1	6715	126	0	next
428	Response	1	6019679	6714	1
430	Picture	c201	6033297	0	176	6832	178	0	next
430	Response	2	6040021	6724	2
432	Picture	a201	6054628	0	1	6607	71	0	next
432	Response	1	6061234	6606	1
434	Picture	c201	6073794	0	175	7665	176	0	next
434	Response	2	6081432	7638	1
436	Picture	b216	6094625	0	1	6550	127	0	next
436	Response	2	6101175	6550	1
438	Picture	c201	6114957	0	176	6832	177	0	next
438	Response	2	6121672	6715	1
440	Picture	c201	6137121	0	1	5734	109	0	next
440	Response	2	6142854	5733	1
442	Picture	b213	6154453	0	177	5499	178	0	next
442	Response	2	6159788	5335	1
444	Picture	b211	6172951	0	1	5358	152	0	next
444	Response	2	6178308	5357	1
446	Picture	b210	6190950	0	176	6166	177	0	next
446	Response	2	6196942	5992	2
448	Picture	a214	6212114	0	2	5895	116	0	next
448	Response	1	6218008	5894	1
450	Picture	c201	6229780	0	175	4499	176	0	next
450	Response	2	6234157	4377	1
452	Picture	b214	6248278	0	1	5386	123	0	next
452	Response	2	6253663	5385	1
454	Picture	c201	6264944	0	167	6165	168	0	next
454	Response	2	6271072	6128	1
456	Picture	a207	6284108	0	1	8153	182	0	next
456	Response	1	6292260	8152	1
458	Picture	a203	6304440	0	180	8165	181	0	next
458	Response	1	6312426	7986	1
460	Picture	a208	6323938	0	1	5809	34	0	next
460	Response	1	6329746	5808	1
462	Picture	b201	6342103	0	177	6332	179	0	next
462	Response	2	6348357	6254	1
464	Picture	c201	6360101	0	1	5936	74	0	next
464	Response	2	6366036	5935	1
466	Picture	a211	6380767	0	175	6498	177	0	next
466	Response	1	6387162	6395	1
468	Picture	b203	6398764	0	2	5688	155	0	next
468	Response	2	6404451	5687	1
470	Picture	c201	6418097	0	174	5998	176	0	next
470	Response	2	6424017	5920	1
472	Picture	a215	6438261	0	1	5741	95	0	next
472	Response	1	6444001	5740	1
474	Picture	b202	6458094	0	176	5498	177	0	next
474	Response	2	6463479	5385	2
476	Picture	b207	6477757	0	2	5413	98	0	next
476	Response	2	6483168	5411	2
478	Picture	b205	6494590	0	174	5165	175	0	next
478	Response	2	6499594	5004	1
480	Picture	a216	6514254	0	1	5961	46	0	next
480	Response	1	6520214	5960	1
482	Picture	a206	6534420	0	175	13498	176	0	next
482	Response	1	6547873	13453	2
484	Picture	b212	6559583	0	2	5309	36	0	next
484	Response	2	6564891	5308	1
486	Picture	c201	6578249	0	175	6332	176	0	next
486	Response	2	6584400	6151	1
488	Picture	c201	6598747	0	1	5071	105	0	next
488	Response	2	6603817	5070	1
490	Picture	a202	6617079	0	176	5665	178	0	next
490	Response	1	6622692	5613	2
492	Picture	a205	6637076	0	2	6414	97	0	next
492	Response	1	6643488	6412	2
494	Picture	c201	6656575	0	176	7499	177	0	next
494	Response	2	6663953	7378	1
496	Picture	a210	6677573	0	1	6460	50	0	next
496	Response	1	6684032	6459	1
498	Picture	c201	6696239	0	175	4165	176	0	next
498	Response	2	6700301	4062	2
500	Picture	c201	6713903	0	1	4768	75	0	next
500	Response	2	6718670	4767	1
502	Picture	c201	6733735	0	178	5832	180	0	next
502	Response	2	6739435	5700	1
505	Response	3	6881540	29816	1
507	Picture	a210	6891721	0	176	5832	178	0	next
507	Response	1	6897365	5644	1
509	Picture	b206	6912385	0	2	5898	113	0	next
509	Response	2	6918282	5897	1
511	Picture	c201	6932884	0	175	5832	177	0	next
511	Response	2	6938629	5745	1
513	Picture	a211	6953382	0	1	5864	138	0	next
513	Response	1	6959245	5863	2
515	Picture	a209	6972214	0	175	7165	177	0	next
515	Response	1	6979289	7075	1
517	Picture	b211	6993212	0	1	5980	196	0	next
517	Response	2	6999191	5979	1
519	Picture	c201	7010544	0	168	5832	169	0	next
519	Response	2	7016242	5698	1
521	Picture	b213	7028542	0	1	4843	159	0	next
521	Response	2	7033384	4842	1
523	Picture	c201	7044874	0	168	6165	170	0	next
523	Response	2	7051005	6131	2
525	Picture	a215	7064372	0	1	6381	129	0	next
525	Response	1	7070751	6379	2
527	Picture	c201	7083204	0	176	6332	177	0	next
527	Response	2	7089508	6304	1
529	Picture	c201	7102368	0	2	4819	192	0	next
529	Response	2	7107186	4818	1
531	Picture	b204	7120534	0	176	5665	178	0	next
531	Response	2	7126067	5533	1
533	Picture	a207	7138199	0	1	6626	50	0	next
533	Response	1	7144824	6625	1
535	Picture	a213	7157531	0	175	6498	177	0	next
535	Response	1	7164002	6471	1
537	Picture	c201	7177029	0	1	10889	120	0	next
537	Response	2	7187917	10888	1
539	Picture	b208	7200860	0	176	5499	178	0	next
539	Response	2	7206200	5340	1
541	Picture	c201	7219691	0	2	4910	102	0	next
541	Response	2	7224600	4909	1
543	Picture	a204	7238190	0	176	6999	177	0	next
543	Response	1	7245038	6848	1
545	Picture	b215	7256522	0	1	6226	117	0	next
545	Response	2	7262747	6225	1
547	Picture	a214	7274521	0	175	5665	176	0	next
547	Response	1	7280126	5605	1
549	Picture	a205	7292185	0	1	7536	140	0	next
549	Response	1	7299720	7535	1
551	Picture	c201	7314517	0	177	9665	178	0	next
551	Response	2	7324053	9536	1
553	Picture	a206	7337348	0	1	5583	93	0	next
553	Response	1	7342930	5582	1
555	Picture	b202	7356013	0	176	6166	177	0	next
555	Response	2	7361986	5973	1
557	Picture	b205	7377177	0	2	5093	85	0	next
557	Response	2	7382269	5092	1
559	Picture	b216	7396676	0	177	5833	178	0	next
559	Response	2	7402466	5790	2
561	Picture	b212	7416507	0	2	5109	69	0	next
561	Response	2	7421615	5108	1
563	Picture	c201	7433340	0	175	5498	177	0	next
563	Response	2	7438784	5444	1
565	Picture	b207	7450838	0	1	5539	138	0	next
565	Response	2	7456375	5537	2
567	Picture	a208	7468837	0	175	8165	176	0	next
567	Response	1	7476812	7975	2
569	Picture	c201	7489668	0	1	9680	163	0	next
569	Response	2	7499347	9679	2
571	Picture	c201	7513500	0	175	7998	176	0	next
571	Response	2	7521430	7930	2
573	Picture	a203	7536330	0	1	6139	38	0	next
573	Response	1	7542468	6138	1
575	Picture	a212	7555496	0	175	11498	176	0	next
575	Response	1	7566859	11363	1
577	Picture	a202	7581992	0	2	6086	92	0	next
577	Response	1	7588077	6085	1
579	Picture	c201	7602825	0	176	6332	177	0	next
579	Response	2	7609080	6255	1
581	Picture	c201	7622989	0	1	5120	50	0	next
581	Response	2	7628108	5119	1
583	Picture	b203	7642822	0	175	5665	176	0	next
583	Response	2	7648332	5510	1
585	Picture	a201	7662319	0	1	5733	110	0	next
585	Response	1	7668051	5732	2
587	Picture	b210	7680485	0	175	5498	177	0	next
587	Response	2	7685848	5363	1
589	Picture	a216	7698149	0	1	5889	121	0	next
589	Response	1	7704037	5888	1
591	Picture	c201	7718648	0	175	5498	177	0	next
591	Response	2	7724020	5372	1
593	Picture	b214	7737979	0	1	5095	74	0	next
593	Response	2	7743073	5094	1
595	Picture	b209	7757478	0	175	7332	176	0	next
595	Response	2	7764679	7201	1
597	Picture	c201	7779808	0	2	5578	100	0	next
597	Response	2	7785385	5577	1
599	Picture	b201	7797141	0	176	6998	178	0	next
599	Response	2	7804084	6943	1
601	Picture	c201	7815972	0	1	6543	134	0	next
601	Response	2	7822513	6541	2
