# Supplementary material for: The relationship between Chinese college students’ mate preferences and their parents’ education level
Source: Front Psychol. 2022 Nov 1;13:907315. doi: 10.3389/fpsyg.2022.907315 (PMC9664191; doi:10.3389/fpsyg.2022.907315)
Supplement: Supplementary file 2 [file Data_Sheet_1.ZIP › raw data/╫»┼μ╙▒/part1.log]

Scenario - For expli1
Logfile written - 2016/7/15 14:24:35

Trial	Event Type	Code	Time	TTime	Uncertainty	Duration	Uncertainty	ReqTime	ReqDur

1	Response	3	1675429	1675429	1
4	Picture	b014	1706217	0	1	12283	60	0	next
4	Response	2	1718499	12282	2
6	Picture	b009	1734716	0	174	6832	175	0	next
6	Response	2	1741360	6644	1
8	Picture	a006	1761713	0	1	15051	126	0	next
8	Response	1	1776763	15050	1
10	Picture	b006	1796711	0	174	6499	176	0	next
10	Response	2	1803174	6463	1
12	Picture	c001	1823042	0	2	9920	91	0	next
12	Response	1	1832961	9919	2
14	Picture	a016	1850708	0	175	7665	176	0	next
14	Response	1	1858306	7598	1
16	Picture	b004	1878205	0	2	7827	176	0	next
16	Response	2	1886031	7826	1
18	Picture	c001	1904205	0	175	7165	176	0	next
18	Response	1	1911337	7132	1
20	Picture	c001	1930202	0	1	6326	183	0	next
20	Response	1	1936527	6325	1
22	Picture	a014	1956701	0	168	6665	169	0	next
22	Response	1	1963297	6596	1
24	Picture	a004	1981532	0	1	9879	130	0	next
24	Response	1	1991410	9878	1
26	Picture	c001	2009530	0	176	6833	177	0	next
26	Response	1	2016302	6772	2
28	Picture	c001	2036361	0	2	5192	145	0	next
28	Response	1	2041552	5191	1
30	Picture	b001	2061027	0	168	7165	170	0	next
30	Response	2	2068086	7059	1
32	Picture	b008	2086358	0	1	6231	114	0	next
32	Response	2	2092588	6230	1
34	Picture	b010	2109857	0	175	5999	176	0	next
34	Response	2	2115747	5890	1
36	Picture	b007	2135355	0	1	7404	105	0	next
36	Response	2	2142758	7403	1
38	Picture	c001	2159854	0	177	7498	179	0	next
38	Response	1	2167260	7406	1
40	Picture	c001	2184185	0	1	7220	123	0	next
40	Response	1	2191404	7219	1
42	Picture	c001	2210350	0	168	5999	169	0	next
42	Response	1	2216325	5975	1
44	Picture	a005	2233848	0	2	13400	110	0	next
44	Response	1	2247247	13399	1
46	Picture	b011	2264513	0	175	7999	176	0	next
46	Response	2	2272224	7711	1
48	Picture	a008	2292677	0	2	8321	182	0	next
48	Response	1	2300997	8320	1
50	Picture	a013	2321010	0	175	6498	177	0	next
50	Response	1	2327440	6430	1
52	Picture	a001	2344507	0	2	8599	80	0	next
52	Response	1	2353106	8599	1
54	Picture	a007	2372839	0	178	8499	179	0	next
54	Response	1	2381158	8319	1
56	Picture	b013	2400170	0	1	7045	132	0	next
56	Response	2	2407214	7044	1
58	Picture	c001	2425669	0	175	6832	176	0	next
58	Response	1	2432258	6589	2
60	Picture	b005	2451500	0	1	10905	103	0	next
60	Response	2	2462404	10904	2
62	Picture	b003	2479666	0	168	7498	169	0	next
62	Response	2	2487002	7336	2
64	Picture	b016	2504830	0	1	9303	41	0	next
64	Response	2	2514132	9302	1
66	Picture	c001	2531995	0	172	6832	174	0	next
66	Response	1	2538666	6671	1
68	Picture	a002	2555493	0	1	7617	52	0	next
68	Response	1	2563109	7616	2
70	Picture	b015	2582992	0	175	7332	176	0	next
70	Response	2	2590238	7246	1
72	Picture	c001	2608323	0	1	6271	64	0	next
72	Response	1	2614594	6271	1
74	Picture	c001	2631155	0	178	7499	179	0	next
74	Response	1	2638591	7436	1
76	Picture	a015	2657986	0	1	6630	46	0	next
76	Response	1	2664615	6629	1
78	Picture	b002	2682152	0	176	8498	178	0	next
78	Response	2	2690521	8369	2
80	Picture	a012	2707816	0	1	7807	36	0	next
80	Response	1	2715622	7806	1
82	Picture	a011	2731815	0	168	7332	170	0	next
82	Response	1	2738960	7145	1
84	Picture	c001	2758979	0	2	7084	94	0	next
84	Response	1	2766062	7083	2
86	Picture	c001	2783145	0	175	5999	176	0	next
86	Response	1	2789072	5927	1
88	Picture	b012	2809309	0	2	7191	154	0	next
88	Response	2	2816499	7190	1
90	Picture	a003	2836142	0	174	10998	175	0	next
90	Response	1	2847002	10860	1
92	Picture	a009	2865639	0	1	9510	166	0	next
92	Response	1	2875148	9509	1
94	Picture	a010	2891804	0	175	12332	177	0	next
94	Response	1	2903977	12173	1
96	Picture	c001	2923302	0	1	6433	69	0	next
96	Response	1	2929733	6431	2
98	Picture	c001	2949801	0	175	6165	176	0	next
98	Response	1	2955785	5984	1
101	Response	3	3149156	75198	1
103	Picture	c001	3159287	0	167	5665	168	0	next
103	Response	1	3164851	5564	1
105	Picture	c001	3177285	0	1	5799	44	0	next
105	Response	1	3183083	5798	1
107	Picture	c101	3194784	0	168	4499	169	0	next
107	Response	1	3199103	4319	2
109	Picture	a101	3213782	0	1	6091	86	0	next
109	Response	1	3219872	6090	1
111	Picture	a107	3231782	0	175	6498	177	0	next
111	Response	1	3238133	6351	1
113	Picture	b116	3253279	0	2	6012	165	0	next
113	Response	2	3259289	6010	2
115	Picture	a115	3273945	0	179	5999	181	0	next
115	Response	1	3279788	5843	1
117	Picture	a113	3293943	0	2	5030	148	0	next
117	Response	1	3298972	5029	1
119	Picture	c101	3313776	0	176	5999	177	0	next
119	Response	1	3319621	5845	2
121	Picture	b102	3333607	0	2	6035	136	0	next
121	Response	2	3339641	6034	1
123	Picture	c101	3354107	0	176	5165	178	0	next
123	Response	1	3359214	5107	2
125	Picture	b114	3373938	0	1	5865	145	0	next
125	Response	2	3379802	5864	2
127	Picture	a116	3391938	0	172	6998	174	0	next
127	Response	1	3398808	6870	2
129	Picture	a112	3413269	0	1	5233	110	0	next
129	Response	1	3418501	5232	1
131	Picture	c101	3431102	0	174	5498	176	0	next
131	Response	1	3436522	5420	1
133	Picture	c101	3448266	0	2	4308	37	0	next
133	Response	1	3452573	4307	1
135	Picture	a108	3463766	0	175	4166	176	0	next
135	Response	1	3467760	3994	1
137	Picture	c101	3479598	0	1	5315	194	0	next
137	Response	1	3484912	5314	1
139	Picture	b107	3497097	0	168	5832	170	0	next
139	Response	2	3502874	5777	1
141	Picture	a111	3515262	0	1	7574	102	0	next
141	Response	1	3522835	7573	1
143	Picture	c101	3534428	0	177	5832	178	0	next
143	Response	1	3540081	5653	1
145	Picture	b113	3554259	0	2	5455	49	0	next
145	Response	2	3559713	5454	1
147	Picture	b101	3571759	0	175	7165	177	0	next
147	Response	2	3578840	7081	1
149	Picture	a110	3593257	0	1	7901	110	0	next
149	Response	1	3601157	7900	1
151	Picture	a106	3613756	0	175	5165	177	0	next
151	Response	1	3618761	5005	2
153	Picture	b115	3633587	0	2	5346	165	0	next
153	Response	2	3638932	5345	1
155	Picture	c101	3651420	0	168	6832	170	0	next
155	Response	1	3658089	6669	1
157	Picture	b105	3672085	0	1	5963	47	0	next
157	Response	2	3678047	5962	1
159	Picture	c101	3691417	0	176	7332	178	0	next
159	Response	1	3698694	7277	1
161	Picture	c101	3713749	0	1	7176	167	0	next
161	Response	1	3720924	7175	1
163	Picture	b106	3732748	0	175	5665	177	0	next
163	Response	2	3738348	5600	1
165	Picture	b103	3750246	0	2	5288	57	0	next
165	Response	2	3755533	5287	1
167	Picture	b110	3769245	0	175	5666	176	0	next
167	Response	2	3774748	5503	2
169	Picture	c101	3789910	0	1	6292	51	0	next
169	Response	1	3796201	6291	1
171	Picture	c101	3807743	0	176	4832	177	0	next
171	Response	1	3812342	4599	2
173	Picture	b104	3826408	0	1	5599	77	0	next
173	Response	2	3832006	5598	1
175	Picture	b108	3845574	0	167	5999	168	0	next
175	Response	2	3851399	5825	1
177	Picture	c101	3865072	0	1	5334	176	0	next
177	Response	1	3870405	5333	1
179	Picture	a114	3883404	0	176	6332	178	0	next
179	Response	1	3889591	6187	1
181	Picture	a104	3902236	0	1	5230	113	0	next
181	Response	2	3907465	5229	1
183	Picture	a109	3919069	0	168	5665	170	0	next
183	Response	1	3924591	5522	1
185	Picture	c101	3936400	0	2	4931	73	0	next
185	Response	1	3941330	4930	1
187	Picture	a102	3954233	0	170	5666	171	0	next
187	Response	1	3959711	5478	1
189	Picture	b109	3973231	0	1	6686	157	0	next
189	Response	2	3979916	6685	1
191	Picture	c101	3993564	0	178	5998	180	0	next
191	Response	1	3999399	5835	1
193	Picture	c101	4013895	0	1	5677	168	0	next
193	Response	1	4019571	5676	1
195	Picture	a103	4031728	0	175	8332	176	0	next
195	Response	1	4039916	8188	1
197	Picture	b111	4052059	0	1	5342	168	0	next
197	Response	2	4057399	5340	2
199	Picture	b112	4068892	0	177	5999	178	0	next
199	Response	2	4074854	5962	1
201	Picture	a105	4086223	0	2	7430	81	0	next
201	Response	1	4093652	7429	1
204	Response	3	4227259	22042	1
206	Picture	b111	4237713	0	2	6438	73	0	next
206	Response	2	4244150	6437	1
208	Picture	a105	4259046	0	177	7165	179	0	next
208	Response	1	4266113	7067	1
210	Picture	b106	4281044	0	1	4943	59	0	next
210	Response	2	4285985	4941	2
212	Picture	b108	4300543	0	178	4999	179	0	next
212	Response	2	4305503	4960	1
214	Picture	b110	4317874	0	2	5412	100	0	next
214	Response	2	4323285	5411	1
216	Picture	b112	4336707	0	178	5666	179	0	next
216	Response	2	4342203	5496	1
218	Picture	a106	4356039	0	1	8930	79	0	next
218	Response	1	4364968	8929	1
220	Picture	a115	4377371	0	168	4999	169	0	next
220	Response	1	4382297	4926	1
222	Picture	b109	4395369	0	2	4829	182	0	next
222	Response	2	4400197	4828	1
224	Picture	a107	4414702	0	176	6832	177	0	next
224	Response	1	4421439	6737	1
226	Picture	b107	4434200	0	1	5322	188	0	next
226	Response	2	4439520	5320	2
228	Picture	c101	4451700	0	175	5998	177	0	next
228	Response	1	4457635	5935	1
230	Picture	a114	4471198	0	1	5444	66	0	next
230	Response	1	4476641	5443	1
232	Picture	a110	4491364	0	175	6831	177	0	next
232	Response	1	4498122	6758	2
234	Picture	c101	4513028	0	1	5564	105	0	next
234	Response	1	4518591	5563	1
236	Picture	c101	4532861	0	176	4832	177	0	next
236	Response	1	4537625	4764	1
238	Picture	c101	4550859	0	1	4339	163	0	next
238	Response	1	4555197	4338	1
240	Picture	b113	4569692	0	175	5498	177	0	next
240	Response	2	4575038	5346	1
242	Picture	b104	4590189	0	2	7020	158	0	next
242	Response	2	4597208	7019	1
244	Picture	a109	4611856	0	174	5998	176	0	next
244	Response	1	4617678	5822	1
246	Picture	b101	4629520	0	2	6267	70	0	next
246	Response	2	4635786	6266	1
248	Picture	a111	4647853	0	168	8165	170	0	next
248	Response	1	4655895	8042	1
250	Picture	c101	4668518	0	1	5221	122	0	next
250	Response	1	4673737	5219	2
252	Picture	b105	4687350	0	176	6332	178	0	next
252	Response	2	4693638	6288	2
254	Picture	c101	4707182	0	1	5763	79	0	next
254	Response	1	4712944	5762	1
256	Picture	b103	4725348	0	176	5498	178	0	next
256	Response	2	4730784	5436	2
258	Picture	c101	4745179	0	1	6284	60	0	next
258	Response	1	4751461	6282	2
260	Picture	c101	4766512	0	175	5165	177	0	next
260	Response	1	4771629	5117	1
262	Picture	b114	4785010	0	1	5655	188	0	next
262	Response	2	4790664	5654	2
264	Picture	c101	4804342	0	175	4666	176	0	next
264	Response	1	4808921	4579	1
266	Picture	a116	4823841	0	1	6499	177	0	next
266	Response	1	4830339	6498	1
268	Picture	b115	4843840	0	173	10665	174	0	next
268	Response	2	4854327	10487	1
270	Picture	a112	4868004	0	1	5657	179	0	next
270	Response	1	4873660	5656	1
272	Picture	c101	4888170	0	177	4332	179	0	next
272	Response	1	4892337	4167	2
274	Picture	c101	4904835	0	2	5406	105	0	next
274	Response	1	4910240	5405	1
276	Picture	c101	4924501	0	178	4832	180	0	next
276	Response	1	4929215	4714	2
278	Picture	a113	4941666	0	1	5692	151	0	next
278	Response	1	4947357	5691	1
280	Picture	a101	4959499	0	172	6165	173	0	next
280	Response	1	4965588	6089	1
282	Picture	c101	4977330	0	1	6069	108	0	next
282	Response	1	4983398	6068	1
284	Picture	a108	4996996	0	175	7499	176	0	next
284	Response	1	5004374	7378	1
286	Picture	b116	5018994	0	1	5879	123	0	next
286	Response	2	5024872	5878	1
288	Picture	c101	5037493	0	176	6499	178	0	next
288	Response	1	5043967	6474	1
290	Picture	c101	5057158	0	1	4769	75	0	next
290	Response	1	5061926	4768	1
292	Picture	c101	5074658	0	173	4332	174	0	next
292	Response	1	5078962	4304	1
294	Picture	a102	5090323	0	1	6391	119	0	next
294	Response	1	5096713	6390	2
296	Picture	b102	5109489	0	173	5832	174	0	next
296	Response	2	5115270	5781	1
298	Picture	a103	5127153	0	2	5657	187	0	next
298	Response	1	5132808	5655	2
300	Picture	a104	5144153	0	168	7165	170	0	next
300	Response	1	5151242	7089	1
303	Response	3	5334976	71165	1
305	Picture	a014	5345139	0	168	8832	170	0	next
305	Response	1	5353891	8752	1
307	Picture	a010	5373803	0	2	8762	83	0	next
307	Response	1	5382564	8761	1
309	Picture	a013	5401969	0	177	6332	178	0	next
309	Response	1	5408194	6225	1
311	Picture	a008	5427467	0	1	8147	195	0	next
311	Response	1	5435613	8146	1
313	Picture	b011	5452799	0	168	5999	169	0	next
313	Response	2	5458706	5907	1
315	Picture	c001	5475963	0	2	5448	63	0	next
315	Response	2	5481410	5447	2
317	Picture	b013	5497629	0	168	5332	170	0	next
317	Response	2	5502923	5294	2
319	Picture	a011	5520460	0	2	6694	151	0	next
319	Response	1	5527152	6692	2
321	Picture	b008	5543626	0	170	5665	172	0	next
321	Response	2	5549231	5605	1
323	Picture	c001	5568457	0	1	6106	71	0	next
323	Response	2	5574562	6105	2
325	Picture	a007	5593789	0	175	9832	177	0	next
325	Response	1	5603477	9688	1
327	Picture	b007	5621953	0	2	5961	43	0	next
327	Response	2	5627913	5960	1
329	Picture	c001	5646786	0	178	7332	179	0	next
329	Response	2	5654018	7232	2
331	Picture	c001	5670950	0	1	6130	47	0	next
331	Response	2	5677079	6129	1
333	Picture	c001	5694116	0	174	4832	175	0	next
333	Response	2	5698855	4739	1
335	Picture	c001	5717114	0	1	5547	130	0	next
335	Response	2	5722660	5546	1
337	Picture	b004	5741280	0	177	6165	178	0	next
337	Response	2	5747307	6027	1
339	Picture	c001	5766110	0	2	4498	172	0	next
339	Response	2	5770607	4497	1
341	Picture	b005	5788943	0	175	5332	176	0	next
341	Response	2	5794233	5290	1
343	Picture	a004	5812107	0	2	4978	200	0	next
343	Response	2	5817084	4977	1
345	Picture	c001	5836440	0	175	8165	176	0	next
345	Response	2	5844563	8123	1
347	Picture	a003	5865104	0	1	8013	163	0	next
347	Response	1	5873116	8012	1
349	Picture	b001	5891436	0	175	6665	177	0	next
349	Response	2	5898001	6565	1
351	Picture	b016	5915100	0	2	5907	106	0	next
351	Response	2	5921006	5906	1
353	Picture	c001	5940766	0	170	5832	172	0	next
353	Response	2	5946515	5749	1
355	Picture	c001	5965597	0	2	6098	80	0	next
355	Response	2	5971693	6096	2
357	Picture	a009	5990929	0	175	7166	176	0	next
357	Response	1	5997947	7018	1
359	Picture	c001	6017760	0	1	8529	148	0	next
359	Response	2	6026288	8528	2
361	Picture	a016	6042926	0	168	7665	170	0	next
361	Response	1	6050523	7597	1
363	Picture	c001	6070757	0	1	6142	34	0	next
363	Response	2	6076898	6141	1
365	Picture	b014	6093422	0	176	5999	177	0	next
365	Response	2	6099391	5969	1
367	Picture	b012	6119587	0	1	5195	141	0	next
367	Response	2	6124781	5194	2
369	Picture	b006	6141252	0	178	6332	180	0	next
369	Response	2	6147485	6233	1
371	Picture	c001	6164417	0	1	4815	195	0	next
371	Response	2	6169231	4814	1
373	Picture	a005	6186250	0	167	13664	169	0	next
373	Response	1	6199780	13530	1
375	Picture	a012	6219747	0	1	5662	173	0	next
375	Response	1	6225407	5660	2
377	Picture	b009	6243912	0	168	7166	169	0	next
377	Response	2	6250976	7064	2
379	Picture	b003	6269743	0	2	6055	125	0	next
379	Response	2	6275797	6054	2
381	Picture	c001	6294076	0	172	7165	173	0	next
381	Response	2	6301063	6987	1
383	Picture	c001	6321573	0	2	5390	121	0	next
383	Response	2	6326962	5389	1
385	Picture	b015	6345572	0	176	5499	177	0	next
385	Response	2	6351038	5466	2
387	Picture	a002	6368570	0	1	14453	58	0	next
387	Response	1	6383022	14452	1
389	Picture	a006	6400902	0	175	9331	177	0	next
389	Response	1	6410111	9209	1
391	Picture	c001	6428566	0	1	10608	68	0	next
391	Response	2	6439173	10607	1
393	Picture	a001	6455398	0	176	6665	178	0	next
393	Response	1	6461940	6542	1
395	Picture	b002	6478896	0	1	6343	167	0	next
395	Response	2	6485238	6342	1
397	Picture	a015	6505561	0	168	13998	170	0	next
397	Response	1	6519519	13958	1
399	Picture	b010	6539392	0	1	10894	108	0	next
399	Response	2	6550285	10893	1
402	Response	3	6715307	44757	1
404	Picture	c001	6725713	0	1	9737	106	0	next
404	Response	2	6735449	9736	1
406	Picture	c001	6748378	0	176	7166	177	0	next
406	Response	2	6755441	7063	2
408	Picture	a209	6767043	0	2	5259	252	0	next
408	Response	1	6772301	5258	1
410	Picture	a214	6786209	0	176	7832	178	0	next
410	Response	1	6793872	7663	1
412	Picture	c201	6806374	0	1	6174	169	0	next
412	Response	2	6812548	6174	1
414	Picture	a205	6824873	0	176	12332	177	0	next
414	Response	1	6837076	12203	1
416	Picture	b216	6848871	0	1	5032	145	0	next
416	Response	2	6853902	5031	1
418	Picture	a213	6867537	0	175	5999	176	0	next
418	Response	1	6873384	5847	2
420	Picture	b214	6887201	0	2	5488	190	0	next
420	Response	2	6892687	5486	2
422	Picture	b206	6906201	0	179	5666	180	0	next
422	Response	2	6911690	5489	1
424	Picture	c201	6925866	0	1	6114	62	0	next
424	Response	2	6931979	6113	1
426	Picture	a210	6945032	0	168	5832	169	0	next
426	Response	1	6950834	5802	1
428	Picture	c201	6963030	0	1	11372	130	0	next
428	Response	2	6974402	11372	1
430	Picture	a212	6989362	0	176	6999	177	0	next
430	Response	1	6996183	6821	1
432	Picture	a202	7008360	0	2	5514	163	0	next
432	Response	1	7013873	5513	1
434	Picture	c201	7026360	0	175	6665	176	0	next
434	Response	2	7032875	6515	1
436	Picture	c201	7045191	0	1	5229	115	0	next
436	Response	2	7050419	5228	1
438	Picture	a206	7062691	0	175	6499	176	0	next
438	Response	1	7069006	6315	1
440	Picture	c201	7080522	0	1	7338	172	0	next
440	Response	2	7087859	7337	1
442	Picture	c201	7101521	0	170	5332	172	0	next
442	Response	2	7106684	5163	1
444	Picture	c201	7121686	0	1	5913	97	0	next
444	Response	2	7127597	5911	2
446	Picture	a216	7139519	0	168	8665	169	0	next
446	Response	1	7148128	8609	1
448	Picture	b209	7160183	0	2	7011	165	0	next
448	Response	2	7167192	7009	2
450	Picture	b208	7179016	0	168	6499	169	0	next
450	Response	2	7185363	6347	1
452	Picture	a207	7198347	0	2	7781	57	0	next
452	Response	1	7206127	7780	2
454	Picture	b204	7217847	0	172	6499	173	0	next
454	Response	2	7224177	6330	1
456	Picture	b210	7237012	0	1	5841	161	0	next
456	Response	2	7242852	5840	1
458	Picture	c201	7256678	0	177	6998	179	0	next
458	Response	2	7263557	6879	1
460	Picture	a203	7276842	0	2	11093	77	0	next
460	Response	1	7287934	11092	1
462	Picture	b202	7301008	0	174	5832	175	0	next
462	Response	2	7306731	5723	1
464	Picture	b207	7321173	0	1	5398	112	0	next
464	Response	2	7326570	5397	1
466	Picture	c201	7340005	0	176	7166	177	0	next
466	Response	2	7347097	7092	1
468	Picture	b212	7361503	0	1	5103	74	0	next
468	Response	2	7366606	5103	1
470	Picture	c201	7380336	0	175	8665	177	0	next
470	Response	2	7388862	8526	1
472	Picture	b211	7402167	0	2	6001	177	0	next
472	Response	2	7408167	6000	1
474	Picture	a208	7422667	0	174	9998	175	0	next
474	Response	1	7432478	9811	2
476	Picture	a215	7444331	0	1	9181	155	0	next
476	Response	1	7453511	9180	1
478	Picture	b205	7468330	0	167	5832	169	0	next
478	Response	2	7474009	5679	1
480	Picture	c201	7487828	0	1	5934	69	0	next
480	Response	2	7493761	5933	1
482	Picture	a211	7506661	0	175	6998	177	0	next
482	Response	1	7513634	6973	1
484	Picture	c201	7528158	0	2	4871	140	0	next
484	Response	2	7533028	4870	1
486	Picture	c201	7547991	0	175	7332	177	0	next
486	Response	2	7555225	7234	1
488	Picture	b203	7569323	0	1	5535	141	0	next
488	Response	2	7574857	5534	1
490	Picture	b213	7586156	0	170	6498	171	0	next
490	Response	2	7592460	6304	1
492	Picture	a204	7606320	0	1	17653	189	0	next
492	Response	1	7623972	17652	1
494	Picture	a201	7636985	0	168	6666	169	0	next
494	Response	1	7643542	6557	2
496	Picture	b201	7656483	0	2	5978	200	0	next
496	Response	2	7662460	5977	1
498	Picture	c201	7675483	0	168	10998	170	0	next
498	Response	2	7686297	10814	1
500	Picture	c201	7700147	0	1	5034	135	0	next
500	Response	2	7705180	5033	1
502	Picture	b215	7716480	0	175	5832	177	0	next
502	Response	2	7722154	5674	1
505	Response	3	7852081	14276	1
507	Picture	c201	7862137	0	167	6832	168	0	next
507	Response	2	7868944	6807	1
509	Picture	a201	7883135	0	1	6696	147	0	next
509	Response	1	7889830	6695	1
511	Picture	c201	7904301	0	176	7165	178	0	next
511	Response	2	7911430	7129	1
513	Picture	b213	7923132	0	1	4650	194	0	next
513	Response	2	7927781	4649	1
515	Picture	a215	7941632	0	174	5498	176	0	next
515	Response	1	7947025	5393	1
517	Picture	c201	7960630	0	1	4921	89	0	next
517	Response	2	7965550	4920	1
519	Picture	b205	7976963	0	174	5998	176	0	next
519	Response	2	7982825	5862	2
521	Picture	a205	7997460	0	2	7324	188	0	next
521	Response	1	8004783	7323	1
523	Picture	b203	8016960	0	168	5832	169	0	next
523	Response	2	8022685	5725	1
525	Picture	b208	8037291	0	2	6603	76	0	next
525	Response	2	8043893	6602	1
527	Picture	c201	8058790	0	174	7332	176	0	next
527	Response	2	8065971	7181	2
529	Picture	a216	8078622	0	1	6503	173	0	next
529	Response	1	8085124	6502	1
531	Picture	c201	8097788	0	174	10831	176	0	next
531	Response	2	8108515	10727	2
533	Picture	a214	8120286	0	1	7206	137	0	next
533	Response	1	8127491	7205	1
535	Picture	a203	8142451	0	177	10499	178	0	next
535	Response	1	8152911	10460	1
537	Picture	a202	8167949	0	1	6982	187	0	next
537	Response	1	8174930	6981	1
539	Picture	a210	8187948	0	178	5832	180	0	next
539	Response	1	8193643	5695	1
541	Picture	c201	8207946	0	2	6852	151	0	next
541	Response	2	8214797	6851	1
543	Picture	c201	8226613	0	167	6665	168	0	next
543	Response	1	8233087	6474	2
545	Picture	c201	8247110	0	2	6173	164	0	next
545	Response	2	8253282	6172	1
547	Picture	c201	8265610	0	175	3999	176	0	next
547	Response	2	8269482	3872	1
549	Picture	b210	8282274	0	2	5886	126	0	next
549	Response	2	8288159	5885	1
551	Picture	a209	8302441	0	177	7665	178	0	next
551	Response	1	8309969	7528	1
553	Picture	c201	8323272	0	1	5495	181	0	next
553	Response	2	8328765	5493	2
555	Picture	b209	8343605	0	175	5832	176	0	next
555	Response	2	8349411	5806	2
557	Picture	b201	8362769	0	2	5048	130	0	next
557	Response	2	8367816	5047	2
559	Picture	b202	8381102	0	175	5499	176	0	next
559	Response	2	8386525	5423	1
561	Picture	b204	8399267	0	1	5994	175	0	next
561	Response	2	8405259	5992	2
563	Picture	a204	8419600	0	174	9998	175	0	next
563	Response	1	8429569	9969	2
565	Picture	a211	8441431	0	1	12903	106	0	next
565	Response	1	8454333	12902	1
567	Picture	a213	8467430	0	175	6832	176	0	next
567	Response	1	8474176	6746	1
569	Picture	b216	8486261	0	1	5997	347	0	next
569	Response	2	8492257	5996	1
571	Picture	b215	8506594	0	175	6332	176	0	next
571	Response	2	8512878	6284	1
573	Picture	c201	8526092	0	1	5705	130	0	next
573	Response	2	8531796	5704	1
575	Picture	b214	8544425	0	167	5831	169	0	next
575	Response	2	8550203	5778	1
577	Picture	c201	8562423	0	1	6310	199	0	next
577	Response	2	8568732	6309	1
579	Picture	c201	8580089	0	175	5332	176	0	next
579	Response	2	8585347	5258	2
581	Picture	b212	8597754	0	1	7791	52	0	next
581	Response	2	8605544	7790	1
583	Picture	c201	8617586	0	177	8832	179	0	next
583	Response	2	8626371	8785	1
585	Picture	a208	8638417	0	2	9257	87	0	next
585	Response	1	8647673	9256	1
587	Picture	b206	8659417	0	167	6165	168	0	next
587	Response	2	8665545	6128	1
589	Picture	b207	8677415	0	1	6091	86	0	next
589	Response	2	8683505	6090	1
591	Picture	a207	8694914	0	179	10665	181	0	next
591	Response	1	8705521	10607	1
593	Picture	a212	8718912	0	1	15017	159	0	next
593	Response	1	8733928	15016	2
595	Picture	c201	8748577	0	179	5999	181	0	next
595	Response	2	8754429	5852	1
597	Picture	b211	8769409	0	1	5610	67	0	next
597	Response	2	8775018	5609	1
599	Picture	a206	8788741	0	175	8665	177	0	next
599	Response	1	8797304	8563	2
601	Picture	c201	8811239	0	2	9728	108	0	next
601	Response	2	8820966	9727	1
