# Supplementary material for: The relationship between Chinese college students’ mate preferences and their parents’ education level
Source: Front Psychol. 2022 Nov 1;13:907315. doi: 10.3389/fpsyg.2022.907315 (PMC9664191; doi:10.3389/fpsyg.2022.907315)
Supplement: Supplementary file 2 [file Data_Sheet_1.ZIP › raw data/╒┼╡ñ╖∩/part1.log]

Scenario - For expli1
Logfile written - 2018/9/14 16:24:19

Trial	Event Type	Code	Time	TTime	Uncertainty	Duration	Uncertainty	ReqTime	ReqDur

1	Response	3	1754511	1754511	1
4	Picture	b002	1785324	0	1	17927	84	0	next
4	Response	1	1803249	17925	2
6	Picture	c001	1821158	0	178	9499	179	0	next
6	Response	1	1830469	9311	1
8	Picture	a007	1849157	0	1	9274	69	0	next
8	Response	1	1858430	9273	1
10	Picture	c001	1877324	0	169	11666	170	0	next
10	Response	1	1888837	11513	2
12	Picture	c001	1906490	0	1	5246	97	0	next
12	Response	1	1911735	5245	2
14	Picture	c001	1928324	0	169	7499	171	0	next
14	Response	1	1935734	7410	1
16	Picture	b015	1955657	0	1	6430	80	0	next
16	Response	2	1962085	6428	2
18	Picture	c001	1982157	0	168	6166	169	0	next
18	Response	1	1988138	5981	1
20	Picture	b011	2004990	0	1	12127	50	0	next
20	Response	2	2017116	12126	1
22	Picture	b001	2036823	0	176	7333	177	0	next
22	Response	2	2044096	7273	1
24	Picture	c001	2061156	0	1	6225	119	0	next
24	Response	1	2067380	6224	1
26	Picture	b012	2086657	0	175	7999	176	0	next
26	Response	2	2094573	7916	1
28	Picture	c001	2114989	0	1	5169	167	0	next
28	Response	1	2120157	5168	1
30	Picture	a011	2137156	0	176	9166	177	0	next
30	Response	1	2146186	9030	1
32	Picture	a010	2164156	0	1	7435	67	0	next
32	Response	1	2171591	7435	1
34	Picture	a015	2189489	0	173	6666	175	0	next
34	Response	1	2196122	6633	1
36	Picture	a006	2213155	0	2	6577	102	0	next
36	Response	1	2219731	6576	1
38	Picture	c001	2237656	0	177	6499	178	0	next
38	Response	1	2244030	6374	1
40	Picture	c001	2261655	0	1	4616	53	0	next
40	Response	1	2266270	4615	1
42	Picture	b008	2285322	0	175	16333	176	0	next
42	Response	2	2301505	16183	1
44	Picture	c001	2318321	0	2	5275	70	0	next
44	Response	1	2323595	5274	1
46	Picture	b009	2341322	0	176	13666	177	0	next
46	Response	2	2354842	13520	1
48	Picture	b003	2375154	0	2	5655	191	0	next
48	Response	2	2380808	5654	1
50	Picture	c001	2397655	0	175	6166	176	0	next
50	Response	1	2403761	6106	1
52	Picture	c001	2420488	0	1	5306	37	0	next
52	Response	1	2425793	5305	1
54	Picture	b014	2444322	0	176	5665	178	0	next
54	Response	2	2449938	5616	1
56	Picture	a008	2469987	0	2	8777	63	0	next
56	Response	1	2478763	8776	1
58	Picture	a003	2495155	0	176	7332	177	0	next
58	Response	1	2502432	7277	1
60	Picture	a016	2520487	0	1	9706	137	0	next
60	Response	1	2530192	9705	1
62	Picture	c001	2546654	0	174	6833	175	0	next
62	Response	1	2553389	6735	1
64	Picture	a005	2571653	0	2	9135	43	0	next
64	Response	1	2580787	9134	1
66	Picture	a001	2598487	0	177	7166	179	0	next
66	Response	1	2605474	6987	1
68	Picture	c001	2623320	0	1	5531	146	0	next
68	Response	1	2628850	5530	1
70	Picture	a002	2647821	0	175	6499	176	0	next
70	Response	1	2654282	6461	1
72	Picture	b016	2672320	0	1	7871	139	0	next
72	Response	2	2680190	7870	1
74	Picture	c001	2698820	0	175	6500	176	0	next
74	Response	1	2705143	6323	2
76	Picture	a014	2724153	0	1	6991	180	0	next
76	Response	1	2731143	6990	1
78	Picture	b006	2749653	0	176	8666	178	0	next
78	Response	2	2758276	8623	1
80	Picture	a013	2776653	0	1	6818	188	0	next
80	Response	1	2783470	6817	1
82	Picture	b007	2801986	0	176	7166	178	0	next
82	Response	2	2809023	7037	1
84	Picture	b010	2825819	0	1	8517	161	0	next
84	Response	2	2834335	8516	1
86	Picture	b005	2853486	0	175	5833	176	0	next
86	Response	2	2859290	5804	1
88	Picture	b013	2877485	0	2	5776	68	0	next
88	Response	2	2883261	5776	1
90	Picture	a009	2899653	0	175	5832	176	0	next
90	Response	1	2905350	5697	1
92	Picture	a004	2923652	0	1	8802	42	0	next
92	Response	1	2932453	8801	1
94	Picture	b004	2950319	0	168	7666	169	0	next
94	Response	2	2957886	7567	1
96	Picture	a012	2976985	0	1	6125	45	0	next
96	Response	1	2983109	6124	1
98	Picture	c001	3001485	0	176	6499	178	0	next
98	Response	1	3007857	6372	1
101	Response	3	3278166	152182	1
103	Picture	c001	3288317	0	176	6833	177	0	next
103	Response	1	3294988	6671	1
105	Picture	c001	3307483	0	2	5097	81	0	next
105	Response	1	3312579	5096	1
107	Picture	c101	3326817	0	167	4000	168	0	next
107	Response	1	3330767	3950	1
109	Picture	b108	3343983	0	1	8368	143	0	next
109	Response	2	3352350	8367	1
111	Picture	b109	3365984	0	175	6665	177	0	next
111	Response	2	3372503	6519	1
113	Picture	c101	3386650	0	1	5414	96	0	next
113	Response	1	3392063	5413	1
115	Picture	c101	3405983	0	176	3833	177	0	next
115	Response	1	3409770	3787	1
117	Picture	c101	3424982	0	2	3990	186	0	next
117	Response	1	3428971	3989	1
119	Picture	b113	3440317	0	175	6332	177	0	next
119	Response	2	3446592	6275	1
121	Picture	a116	3460983	0	1	5887	123	0	next
121	Response	1	3466868	5885	2
123	Picture	a115	3478150	0	175	5665	177	0	next
123	Response	1	3483773	5623	1
125	Picture	c101	3496982	0	2	5245	100	0	next
125	Response	1	3502226	5244	2
127	Picture	a110	3515983	0	169	7833	170	0	next
127	Response	1	3523631	7648	1
129	Picture	b104	3538482	0	2	6260	77	0	next
129	Response	2	3544741	6259	1
131	Picture	b115	3556316	0	175	6832	177	0	next
131	Response	2	3563106	6790	1
133	Picture	c101	3577149	0	1	5903	107	0	next
133	Response	1	3583051	5902	1
135	Picture	a109	3597983	0	175	5999	176	0	next
135	Response	1	3603802	5819	1
137	Picture	a111	3615315	0	2	5780	64	0	next
137	Response	1	3621095	5780	1
139	Picture	c101	3632982	0	175	5833	176	0	next
139	Response	1	3638625	5643	1
141	Picture	a103	3652815	0	1	9935	75	0	next
141	Response	1	3662749	9934	1
143	Picture	b110	3674816	0	174	6832	175	0	next
143	Response	2	3681562	6746	1
145	Picture	a113	3694315	0	1	5793	51	0	next
145	Response	1	3700107	5792	1
147	Picture	b105	3712649	0	171	8165	173	0	next
147	Response	2	3720684	8035	1
149	Picture	b106	3734981	0	2	5652	193	0	next
149	Response	2	3740632	5651	1
151	Picture	c101	3752982	0	175	5499	176	0	next
151	Response	1	3758434	5452	1
153	Picture	b107	3771814	0	2	6480	198	0	next
153	Response	2	3778293	6479	1
155	Picture	c101	3792482	0	176	5665	178	0	next
155	Response	1	3798091	5609	1
157	Picture	a114	3810647	0	2	11152	195	0	next
157	Response	1	3821798	11151	1
159	Picture	b111	3835148	0	174	5832	176	0	next
159	Response	2	3840880	5732	1
161	Picture	a106	3854480	0	2	6234	112	0	next
161	Response	1	3860713	6233	2
163	Picture	a104	3874481	0	175	10499	177	0	next
163	Response	1	3884869	10388	1
165	Picture	b103	3897480	0	2	7131	41	0	next
165	Response	2	3904610	7130	2
167	Picture	b101	3918148	0	175	6665	177	0	next
167	Response	1	3924653	6505	1
169	Picture	c101	3938647	0	1	5150	194	0	next
169	Response	1	3943796	5149	1
171	Picture	c101	3956147	0	168	5333	169	0	next
171	Response	1	3961418	5271	1
173	Picture	b116	3976313	0	2	8275	71	0	next
173	Response	2	3984587	8274	1
175	Picture	c101	3996314	0	175	5666	176	0	next
175	Response	2	4001941	5627	1
177	Picture	b102	4015813	0	2	9776	68	0	next
177	Response	2	4025588	9775	1
179	Picture	a112	4040147	0	175	6666	176	0	next
179	Response	1	4046731	6584	2
181	Picture	c101	4059313	0	1	5605	72	0	next
181	Response	1	4064917	5604	1
183	Picture	a101	4078980	0	175	6833	176	0	next
183	Response	1	4085640	6660	1
185	Picture	c101	4100479	0	2	4658	187	0	next
185	Response	1	4105136	4657	1
187	Picture	a105	4118313	0	178	6833	179	0	next
187	Response	1	4125019	6706	2
189	Picture	a108	4138979	0	2	4763	75	0	next
189	Response	1	4143741	4762	1
191	Picture	a102	4154980	0	167	5999	168	0	next
191	Response	1	4160823	5843	2
193	Picture	c101	4173145	0	2	5926	78	0	next
193	Response	1	4179069	5924	2
195	Picture	b114	4193980	0	175	5999	176	0	next
195	Response	2	4199883	5903	1
197	Picture	c101	4212812	0	2	5646	198	0	next
197	Response	1	4218457	5645	1
199	Picture	b112	4230146	0	175	5666	176	0	next
199	Response	2	4235717	5571	1
201	Picture	a107	4250645	0	2	6302	43	0	next
201	Response	1	4256946	6301	1
204	Response	3	4444111	72132	1
206	Picture	b104	4454478	0	1	6839	171	0	next
206	Response	2	4461316	6838	1
208	Picture	c101	4475145	0	176	5332	178	0	next
208	Response	1	4480363	5218	2
210	Picture	b106	4495477	0	2	9991	187	0	next
210	Response	2	4505467	9990	1
212	Picture	c101	4519978	0	177	6666	178	0	next
212	Response	1	4526488	6510	1
214	Picture	b107	4538644	0	1	6929	81	0	next
214	Response	2	4545572	6928	1
216	Picture	b111	4559311	0	176	12333	177	0	next
216	Response	2	4571455	12144	1
218	Picture	a110	4584477	0	1	6599	80	0	next
218	Response	1	4591075	6598	1
220	Picture	a105	4603478	0	168	7165	170	0	next
220	Response	1	4610485	7007	1
222	Picture	c101	4622143	0	2	5636	42	0	next
222	Response	1	4627779	5636	1
224	Picture	a112	4640811	0	171	6832	173	0	next
224	Response	1	4647519	6708	1
226	Picture	c101	4661143	0	2	5105	74	0	next
226	Response	1	4666247	5104	1
228	Picture	b112	4680644	0	175	9832	177	0	next
228	Response	2	4690396	9752	1
230	Picture	a104	4704643	0	2	9223	122	0	next
230	Response	1	4713865	9222	1
232	Picture	c101	4725977	0	176	7333	177	0	next
232	Response	1	4733128	7151	1
234	Picture	b103	4746309	0	2	6172	173	0	next
234	Response	2	4752479	6170	2
236	Picture	b102	4766977	0	177	10999	178	0	next
236	Response	1	4777796	10819	1
238	Picture	c101	4789476	0	1	9523	154	0	next
238	Response	1	4798998	9522	1
240	Picture	c101	4812143	0	169	5666	170	0	next
240	Response	1	4817723	5580	1
242	Picture	c101	4830809	0	1	6954	49	0	next
242	Response	1	4837762	6953	1
244	Picture	a111	4852143	0	174	10666	175	0	next
244	Response	1	4862660	10517	2
246	Picture	c101	4877976	0	1	4722	121	0	next
246	Response	1	4882697	4721	2
248	Picture	b110	4896476	0	178	13832	180	0	next
248	Response	2	4910158	13682	1
250	Picture	b113	4924809	0	1	12247	96	0	next
250	Response	2	4937055	12246	2
252	Picture	b105	4951143	0	170	6999	171	0	next
252	Response	2	4958020	6877	1
254	Picture	b116	4971142	0	1	6533	145	0	next
254	Response	2	4977674	6532	1
256	Picture	a106	4991309	0	170	7832	172	0	next
256	Response	1	4999114	7805	2
258	Picture	c101	5010642	0	1	5561	108	0	next
258	Response	1	5016202	5560	1
260	Picture	c101	5029976	0	176	4832	177	0	next
260	Response	1	5034750	4774	1
262	Picture	a108	5046308	0	1	5587	90	0	next
262	Response	1	5051894	5586	1
264	Picture	a114	5066475	0	174	5333	175	0	next
264	Response	1	5071695	5220	1
266	Picture	b108	5083975	0	1	14528	147	0	next
266	Response	2	5098502	14527	1
268	Picture	c101	5112308	0	176	6000	177	0	next
268	Response	1	5118124	5816	1
270	Picture	c101	5131141	0	1	4279	63	0	next
270	Response	1	5135419	4278	1
272	Picture	a116	5148975	0	167	7999	168	0	next
272	Response	1	5156946	7971	1
274	Picture	a102	5168474	0	1	5350	160	0	next
274	Response	1	5173823	5349	1
276	Picture	b115	5184975	0	167	8332	169	0	next
276	Response	2	5193146	8171	1
278	Picture	c101	5205474	0	1	5448	55	0	next
278	Response	1	5210921	5447	1
280	Picture	a103	5225141	0	176	13999	178	0	next
280	Response	1	5239038	13897	1
282	Picture	a113	5252640	0	2	5157	188	0	next
282	Response	1	5257795	5155	2
284	Picture	a109	5272141	0	167	4499	168	0	next
284	Response	1	5276550	4409	1
286	Picture	c101	5291474	0	1	4312	198	0	next
286	Response	1	5295785	4311	2
288	Picture	b109	5308807	0	176	8833	177	0	next
288	Response	1	5317498	8691	1
290	Picture	b101	5330640	0	1	7316	187	0	next
290	Response	2	5337955	7315	2
292	Picture	b114	5351641	0	175	5666	176	0	next
292	Response	2	5357128	5487	1
294	Picture	c101	5370973	0	1	5213	123	0	next
294	Response	1	5376185	5212	1
296	Picture	a115	5390974	0	168	7165	170	0	next
296	Response	1	5398069	7095	1
298	Picture	a107	5412640	0	1	7168	175	0	next
298	Response	1	5419807	7167	1
300	Picture	a101	5432807	0	169	5666	170	0	next
300	Response	1	5438414	5607	1
303	Response	3	6081121	527815	1
305	Picture	b002	6091304	0	169	16665	171	0	next
305	Response	1	6107927	16623	1
307	Picture	c001	6124969	0	2	9378	133	0	next
307	Response	2	6134346	9377	1
309	Picture	b007	6153970	0	177	6832	179	0	next
309	Response	2	6160735	6765	2
311	Picture	b010	6177469	0	1	11921	83	0	next
311	Response	2	6189389	11920	1
313	Picture	a007	6207303	0	175	12499	176	0	next
313	Response	1	6219626	12323	2
315	Picture	c001	6236969	0	1	4073	104	0	next
315	Response	2	6241041	4072	1
317	Picture	c001	6257303	0	175	4665	177	0	next
317	Response	2	6261828	4525	1
319	Picture	a010	6280468	0	2	8675	170	0	next
319	Response	1	6289142	8674	1
321	Picture	a016	6305802	0	177	6500	178	0	next
321	Response	1	6312194	6392	1
323	Picture	b003	6331801	0	2	6337	176	0	next
323	Response	2	6338137	6336	1
325	Picture	a013	6354802	0	169	7166	170	0	next
325	Response	1	6361789	6987	1
327	Picture	c001	6381635	0	1	6578	99	0	next
327	Response	2	6388211	6576	2
329	Picture	a003	6408302	0	176	7832	178	0	next
329	Response	1	6416062	7760	2
331	Picture	c001	6434801	0	2	7386	126	0	next
331	Response	2	6442186	7385	1
333	Picture	a001	6460468	0	169	8166	171	0	next
333	Response	1	6468486	8018	1
335	Picture	b013	6488634	0	2	14502	169	0	next
335	Response	1	6503135	14501	1
337	Picture	b015	6522301	0	176	6999	178	0	next
337	Response	2	6529256	6955	1
339	Picture	c001	6545967	0	2	8575	103	0	next
339	Response	2	6554541	8574	1
341	Picture	a002	6572801	0	169	7166	170	0	next
341	Response	1	6579941	7140	1
343	Picture	b011	6598134	0	1	6584	91	0	next
343	Response	2	6604717	6583	1
345	Picture	c001	6621468	0	175	8332	176	0	next
345	Response	2	6629697	8229	1
347	Picture	a012	6648633	0	2	8256	89	0	next
347	Response	1	6656888	8255	1
349	Picture	c001	6673134	0	175	5499	176	0	next
349	Response	1	6678498	5364	1
351	Picture	a014	6698300	0	1	8285	52	0	next
351	Response	1	6706584	8284	1
353	Picture	c001	6723800	0	176	7166	178	0	next
353	Response	2	6730852	7052	1
355	Picture	c001	6749300	0	1	5909	101	0	next
355	Response	2	6755209	5909	1
357	Picture	a011	6773967	0	176	6666	177	0	next
357	Response	1	6780460	6493	2
359	Picture	a004	6800299	0	2	10668	177	0	next
359	Response	2	6810966	10667	1
361	Picture	b001	6828467	0	175	6499	176	0	next
361	Response	2	6834822	6355	1
363	Picture	b016	6853966	0	1	8765	78	0	next
363	Response	2	6862730	8764	2
365	Picture	b006	6882800	0	175	7999	176	0	next
365	Response	2	6890646	7846	1
367	Picture	b009	6908299	0	1	16195	148	0	next
367	Response	2	6924493	16194	2
369	Picture	b004	6944633	0	175	7499	176	0	next
369	Response	2	6951988	7355	2
371	Picture	c001	6972632	0	1	3450	60	0	next
371	Response	2	6976081	3449	2
373	Picture	a006	6996132	0	175	9333	176	0	next
373	Response	1	7005423	9291	1
375	Picture	a015	7023798	0	2	5992	186	0	next
375	Response	1	7029789	5991	1
377	Picture	a009	7047132	0	179	5832	181	0	next
377	Response	1	7052869	5737	1
379	Picture	b012	7070631	0	2	7228	117	0	next
379	Response	2	7077858	7227	1
381	Picture	c001	7096965	0	171	6333	172	0	next
381	Response	2	7103114	6149	2
383	Picture	b008	7120798	0	1	8499	178	0	next
383	Response	2	7129296	8498	1
385	Picture	b005	7149132	0	175	6832	176	0	next
385	Response	2	7155893	6761	1
387	Picture	c001	7173631	0	1	5667	176	0	next
387	Response	2	7179297	5666	1
389	Picture	c001	7198298	0	175	5666	176	0	next
389	Response	2	7203863	5565	1
391	Picture	b014	7223797	0	2	5053	125	0	next
391	Response	2	7228849	5052	1
393	Picture	a008	7247631	0	175	6333	176	0	next
393	Response	1	7253773	6142	1
395	Picture	a005	7271797	0	1	6585	92	0	next
395	Response	1	7278381	6584	1
397	Picture	c001	7296298	0	174	4665	176	0	next
397	Response	1	7300891	4593	1
399	Picture	c001	7318963	0	2	4176	169	0	next
399	Response	2	7323138	4175	1
402	Response	3	7533472	93009	1
404	Picture	c001	7543962	0	2	7555	290	0	next
404	Response	2	7551516	7554	1
406	Picture	c001	7566130	0	167	3499	168	0	next
406	Response	2	7569526	3396	1
408	Picture	b215	7583295	0	2	5257	88	0	next
408	Response	2	7588551	5256	1
410	Picture	a209	7600129	0	177	6833	178	0	next
410	Response	1	7606854	6725	1
412	Picture	c201	7621295	0	2	5659	186	0	next
412	Response	2	7626953	5658	1
414	Picture	b204	7641129	0	175	5999	177	0	next
414	Response	2	7646990	5861	1
416	Picture	b201	7661795	0	1	9261	82	0	next
416	Response	2	7671055	9260	1
418	Picture	b203	7684629	0	175	5832	177	0	next
418	Response	2	7690316	5687	1
420	Picture	c201	7703461	0	2	5640	38	0	next
420	Response	2	7709100	5639	1
422	Picture	c201	7723629	0	175	4499	176	0	next
422	Response	2	7728094	4465	1
424	Picture	c201	7742961	0	2	4306	41	0	next
424	Response	2	7747266	4305	1
426	Picture	b212	7761129	0	175	5332	176	0	next
426	Response	2	7766347	5218	1
428	Picture	c201	7778294	0	2	6480	198	0	next
428	Response	2	7784773	6479	1
430	Picture	b206	7799795	0	178	9166	179	0	next
430	Response	2	7808865	9070	2
432	Picture	a212	7822294	0	2	6935	77	0	next
432	Response	1	7829228	6934	1
434	Picture	a202	7842461	0	176	7833	177	0	next
434	Response	1	7850220	7759	2
436	Picture	a207	7863127	0	2	7251	86	0	next
436	Response	1	7870378	7251	1
438	Picture	a205	7883295	0	174	6166	175	0	next
438	Response	1	7889280	5985	1
440	Picture	c201	7901794	0	1	6748	95	0	next
440	Response	2	7908541	6747	1
442	Picture	a201	7922294	0	175	7499	177	0	next
442	Response	1	7929625	7331	1
444	Picture	c201	7941627	0	1	10364	139	0	next
444	Response	2	7951990	10363	1
446	Picture	c201	7966794	0	177	5333	178	0	next
446	Response	2	7971941	5147	1
448	Picture	a214	7984960	0	1	7436	74	0	next
448	Response	1	7992395	7435	2
450	Picture	c201	8007461	0	175	9665	177	0	next
450	Response	1	8016968	9507	1
452	Picture	a215	8031460	0	1	7044	133	0	next
452	Response	1	8038503	7043	1
454	Picture	b214	8050460	0	168	6999	170	0	next
454	Response	2	8057409	6949	1
456	Picture	a208	8072460	0	1	6359	143	0	next
456	Response	2	8078818	6358	1
458	Picture	b205	8090627	0	175	5999	176	0	next
458	Response	2	8096522	5895	2
460	Picture	a206	8109626	0	1	12927	83	0	next
460	Response	1	8122552	12926	2
462	Picture	b202	8135293	0	168	9999	170	0	next
462	Response	2	8145128	9835	1
464	Picture	a213	8158793	0	1	6225	118	0	next
464	Response	1	8165017	6224	1
466	Picture	c201	8179960	0	175	4165	177	0	next
466	Response	2	8184045	4085	2
468	Picture	c201	8198626	0	1	3878	132	0	next
468	Response	2	8202503	3877	1
470	Picture	c201	8214460	0	176	4332	177	0	next
470	Response	2	8218699	4239	1
472	Picture	b207	8233959	0	1	11700	143	0	next
472	Response	2	8245658	11699	1
474	Picture	b209	8259626	0	176	5499	178	0	next
474	Response	2	8264982	5356	1
476	Picture	c201	8277625	0	2	5906	100	0	next
476	Response	2	8283530	5905	1
478	Picture	a203	8297126	0	175	6832	177	0	next
478	Response	1	8303866	6740	2
480	Picture	a216	8319125	0	1	8600	77	0	next
480	Response	1	8327724	8599	1
482	Picture	b216	8339126	0	168	6999	169	0	next
482	Response	2	8346096	6970	1
484	Picture	b208	8358792	0	1	10981	195	0	next
484	Response	2	8369772	10980	1
486	Picture	c201	8382959	0	176	5999	177	0	next
486	Response	2	8388918	5959	1
488	Picture	a210	8402291	0	2	16390	114	0	next
488	Response	1	8418680	16389	2
490	Picture	c201	8430625	0	175	5833	176	0	next
490	Response	2	8436274	5649	1
492	Picture	b210	8447958	0	1	8089	81	0	next
492	Response	2	8456045	8087	2
494	Picture	a204	8468125	0	175	7499	177	0	next
494	Response	1	8475552	7427	1
496	Picture	b211	8490458	0	1	12710	132	0	next
496	Response	2	8503167	12709	1
498	Picture	c201	8517791	0	168	4666	170	0	next
498	Response	2	8522341	4550	1
500	Picture	a211	8536457	0	2	17555	117	0	next
500	Response	1	8554011	17554	1
502	Picture	b213	8565958	0	175	8332	177	0	next
502	Response	2	8574261	8303	2
505	Response	3	8724962	38005	2
507	Picture	b207	8735124	0	175	7499	176	0	next
507	Response	2	8742500	7376	1
509	Picture	c201	8754290	0	1	6046	131	0	next
509	Response	2	8760335	6045	1
511	Picture	c201	8771957	0	175	4999	176	0	next
511	Response	2	8776916	4959	2
513	Picture	c201	8788789	0	2	3967	45	0	next
513	Response	2	8792755	3966	1
515	Picture	a215	8804623	0	175	5999	177	0	next
515	Response	1	8810503	5880	1
517	Picture	c201	8823123	0	1	5306	37	0	next
517	Response	2	8828428	5305	1
519	Picture	c201	8841957	0	175	5498	177	0	next
519	Response	2	8847307	5350	1
521	Picture	a203	8858956	0	1	8190	154	0	next
521	Response	1	8867145	8189	1
523	Picture	c201	8879790	0	175	5832	176	0	next
523	Response	2	8885518	5728	1
525	Picture	b216	8897955	0	2	6743	102	0	next
525	Response	2	8904697	6742	1
527	Picture	c201	8915956	0	168	5332	170	0	next
527	Response	2	8921131	5175	1
529	Picture	c201	8933455	0	2	4054	124	0	next
529	Response	2	8937508	4053	2
531	Picture	b212	8949623	0	167	5499	168	0	next
531	Response	2	8954988	5365	1
533	Picture	a202	8966622	0	1	6556	121	0	next
533	Response	1	8973177	6555	1
535	Picture	a208	8985622	0	177	9166	179	0	next
535	Response	1	8994675	9053	1
537	Picture	c201	9009455	0	1	6095	84	0	next
537	Response	2	9015549	6094	1
539	Picture	a206	9027622	0	175	6499	177	0	next
539	Response	1	9033978	6356	2
541	Picture	a205	9046288	0	1	5701	143	0	next
541	Response	1	9051988	5700	1
543	Picture	b205	9064289	0	175	7499	176	0	next
543	Response	2	9071521	7232	1
545	Picture	c201	9083788	0	1	6727	116	0	next
545	Response	2	9090514	6726	1
547	Picture	c201	9103788	0	176	4499	178	0	next
547	Response	2	9108257	4469	1
549	Picture	c201	9123121	0	1	3892	120	0	next
549	Response	2	9127012	3891	2
551	Picture	c201	9138955	0	175	3832	177	0	next
551	Response	2	9142634	3679	2
553	Picture	c201	9157454	0	1	3551	125	0	next
553	Response	2	9161003	3549	2
555	Picture	b215	9174121	0	169	6333	170	0	next
555	Response	2	9180382	6261	1
557	Picture	b209	9193954	0	1	7060	117	0	next
557	Response	2	9201013	7059	1
559	Picture	a211	9213121	0	176	8499	178	0	next
559	Response	1	9221465	8344	1
561	Picture	b203	9235454	0	1	5301	43	0	next
561	Response	2	9240754	5300	1
563	Picture	a204	9253788	0	175	6165	177	0	next
563	Response	1	9259864	6076	1
565	Picture	b214	9274620	0	2	6269	76	0	next
565	Response	2	9280888	6268	1
567	Picture	b208	9293287	0	176	12333	177	0	next
567	Response	2	9305520	12233	1
569	Picture	b202	9318287	0	1	4085	92	0	next
569	Response	2	9322371	4084	1
571	Picture	a201	9336454	0	171	14832	173	0	next
571	Response	1	9351178	14724	1
573	Picture	a207	9366120	0	1	5904	106	0	next
573	Response	1	9372023	5903	1
575	Picture	a216	9385454	0	175	6499	176	0	next
575	Response	1	9391849	6395	1
577	Picture	a209	9406119	0	2	9051	128	0	next
577	Response	1	9415168	9049	2
579	Picture	a214	9428287	0	169	5832	171	0	next
579	Response	1	9433988	5701	1
581	Picture	c201	9448953	0	1	5315	194	0	next
581	Response	2	9454267	5314	1
583	Picture	c201	9467620	0	175	3666	176	0	next
583	Response	2	9471115	3495	1
585	Picture	b213	9484952	0	2	10677	168	0	next
585	Response	2	9495628	10676	1
587	Picture	b210	9510120	0	171	7332	173	0	next
587	Response	2	9517305	7185	2
589	Picture	b201	9530785	0	2	5754	91	0	next
589	Response	2	9536537	5752	2
591	Picture	b204	9548953	0	168	6166	169	0	next
591	Response	2	9555058	6105	1
593	Picture	a212	9569952	0	1	6730	111	0	next
593	Response	1	9576681	6729	1
595	Picture	a210	9590286	0	175	6332	177	0	next
595	Response	1	9596515	6229	1
597	Picture	a213	9609619	0	1	9593	83	0	next
597	Response	1	9619211	9592	1
599	Picture	b211	9633786	0	174	14832	176	0	next
599	Response	2	9648465	14679	1
601	Picture	b206	9663618	0	2	6291	56	0	next
601	Response	2	9669908	6290	1
