# Supplementary material for: The relationship between Chinese college students’ mate preferences and their parents’ education level
Source: Front Psychol. 2022 Nov 1;13:907315. doi: 10.3389/fpsyg.2022.907315 (PMC9664191; doi:10.3389/fpsyg.2022.907315)
Supplement: Supplementary file 2 [file Data_Sheet_1.ZIP › raw data/╒┼╬─0/part1.log]

Scenario - For expli1
Logfile written - 2018/5/19 19:24:23

Trial	Event Type	Code	Time	TTime	Uncertainty	Duration	Uncertainty	ReqTime	ReqDur

1	Response	3	1581882	1581717	1
4	Picture	a002	1612637	0	2	7312	195	0	next
4	Response	1	1619948	7311	1
6	Picture	c001	1637138	0	171	8332	172	0	next
6	Response	1	1645390	8252	1
8	Picture	c001	1662970	0	2	6486	187	0	next
8	Response	1	1669455	6485	1
10	Picture	a009	1687137	0	171	6166	172	0	next
10	Response	1	1693160	6023	1
12	Picture	c001	1712302	0	2	4235	106	0	next
12	Response	1	1716536	4234	1
14	Picture	c001	1734136	0	171	5166	172	0	next
14	Response	1	1739191	5055	1
16	Picture	b005	1758468	0	1	5144	196	0	next
16	Response	2	1763611	5143	2
18	Picture	a016	1780135	0	170	6499	172	0	next
18	Response	1	1786564	6429	1
20	Picture	b011	1804467	0	2	8253	87	0	next
20	Response	2	1812719	8252	1
22	Picture	c001	1829468	0	170	6332	171	0	next
22	Response	1	1835613	6145	1
24	Picture	b014	1853466	0	2	5165	175	0	next
24	Response	2	1858630	5164	1
26	Picture	c001	1878800	0	170	6332	172	0	next
26	Response	1	1885078	6278	1
28	Picture	c001	1904632	0	2	4500	3	0	next
28	Response	1	1909110	4478	1
30	Picture	c001	1927299	0	171	8166	172	0	next
30	Response	1	1935383	8084	1
32	Picture	b006	1954798	0	1	5667	2	0	next
32	Response	2	1960340	5542	1
34	Picture	c001	1977965	0	172	5332	174	0	next
34	Response	1	1983204	5239	1
36	Picture	c001	2002631	0	1	6216	123	0	next
36	Response	1	2008846	6215	2
38	Picture	b012	2025464	0	171	8999	173	0	next
38	Response	2	2034281	8817	1
40	Picture	a008	2052963	0	1	6753	86	0	next
40	Response	1	2059714	6751	2
42	Picture	b002	2077297	0	170	5999	171	0	next
42	Response	2	2083235	5938	1
44	Picture	b010	2101629	0	2	4533	140	0	next
44	Response	2	2106161	4532	1
46	Picture	a007	2125796	0	171	7332	173	0	next
46	Response	1	2133061	7265	2
48	Picture	a014	2152295	0	1	5938	64	0	next
48	Response	1	2158232	5937	1
50	Picture	b013	2178128	0	169	7333	170	0	next
50	Response	2	2185432	7304	1
52	Picture	b007	2203794	0	1	5312	193	0	next
52	Response	2	2209105	5311	2
54	Picture	b004	2225794	0	171	6832	173	0	next
54	Response	2	2232512	6718	1
56	Picture	a004	2251960	0	1	8263	75	0	next
56	Response	1	2260221	8261	2
58	Picture	c001	2278460	0	171	5999	172	0	next
58	Response	1	2284311	5851	1
60	Picture	a011	2301459	0	1	6553	119	0	next
60	Response	1	2308011	6552	1
62	Picture	a005	2326292	0	171	4999	173	0	next
62	Response	1	2331235	4943	1
64	Picture	b008	2348291	0	2	5120	53	0	next
64	Response	1	2353410	5119	1
66	Picture	b015	2373458	0	171	5832	173	0	next
66	Response	2	2379165	5707	1
68	Picture	b016	2396457	0	1	5870	136	0	next
68	Response	2	2402325	5868	2
70	Picture	c001	2419124	0	172	6832	174	0	next
70	Response	1	2425874	6750	1
72	Picture	c001	2444623	0	1	5432	73	0	next
72	Response	1	2450054	5431	2
74	Picture	a013	2467957	0	171	6332	172	0	next
74	Response	1	2474143	6186	1
76	Picture	a006	2492955	0	2	5665	175	0	next
76	Response	1	2498619	5664	1
78	Picture	c001	2518622	0	172	6166	173	0	next
78	Response	1	2524710	6088	1
80	Picture	a003	2542788	0	1	7717	122	0	next
80	Response	1	2550505	7717	1
82	Picture	a010	2569787	0	2	6000	4	0	next
82	Response	1	2575728	5941	1
84	Picture	b001	2595120	0	2	5474	33	0	next
84	Response	2	2600593	5473	1
86	Picture	a012	2617787	0	171	5499	173	0	next
86	Response	1	2623187	5400	1
88	Picture	c001	2641119	0	2	5857	150	0	next
88	Response	1	2646975	5856	1
90	Picture	a015	2666120	0	170	4999	171	0	next
90	Response	1	2671069	4949	1
92	Picture	b009	2689619	0	1	7629	43	0	next
92	Response	2	2697247	7628	2
94	Picture	b003	2714286	0	170	5498	172	0	next
94	Response	2	2719725	5439	1
96	Picture	c001	2738784	0	2	6080	94	0	next
96	Response	1	2744863	6079	1
98	Picture	a001	2763785	0	170	8999	171	0	next
98	Response	1	2772656	8871	1
101	Response	3	3033994	143212	1
103	Picture	c001	3044113	0	172	6332	174	0	next
103	Response	1	3050315	6202	2
105	Picture	c001	3064445	0	2	5059	115	0	next
105	Response	1	3069503	5058	1
107	Picture	c101	3082946	0	170	4999	171	0	next
107	Response	1	3087796	4850	1
109	Picture	a113	3101945	0	1	5761	78	0	next
109	Response	1	3107705	5760	1
111	Picture	c101	3120945	0	170	4499	172	0	next
111	Response	1	3125309	4364	1
113	Picture	b105	3137777	0	2	5372	135	0	next
113	Response	2	3143148	5371	1
115	Picture	a111	3155278	0	170	4999	171	0	next
115	Response	1	3160214	4936	2
117	Picture	c101	3173777	0	1	5504	168	0	next
117	Response	1	3179280	5503	1
119	Picture	b104	3192610	0	1	6166	3	0	next
119	Response	2	3198409	5799	1
121	Picture	c101	3212443	0	1	4832	173	0	next
121	Response	1	3217274	4831	1
123	Picture	a109	3229443	0	170	4999	172	0	next
123	Response	1	3234399	4956	2
125	Picture	c101	3247276	0	1	5203	135	0	next
125	Response	1	3252478	5202	1
127	Picture	a112	3266943	0	171	5332	172	0	next
127	Response	1	3272171	5228	1
129	Picture	b112	3286942	0	1	5013	159	0	next
129	Response	2	3291954	5012	1
131	Picture	b110	3305108	0	172	5666	174	0	next
131	Response	2	3310665	5557	1
133	Picture	c101	3323274	0	2	5558	115	0	next
133	Response	1	3328832	5558	1
135	Picture	b111	3340775	0	170	6832	171	0	next
135	Response	2	3347479	6704	1
137	Picture	b102	3362607	0	1	6093	79	0	next
137	Response	2	3368699	6092	1
139	Picture	b109	3383774	0	171	6332	173	0	next
139	Response	2	3390062	6288	1
141	Picture	c101	3403939	0	2	6292	48	0	next
141	Response	1	3410230	6291	2
143	Picture	b101	3423440	0	171	6165	173	0	next
143	Response	2	3429442	6002	1
145	Picture	b103	3441106	0	1	5606	66	0	next
145	Response	2	3446711	5605	2
147	Picture	c101	3460272	0	1	9333	2	0	next
147	Response	1	3469424	9152	1
149	Picture	a105	3482938	0	1	5519	153	0	next
149	Response	1	3488456	5518	1
151	Picture	b115	3500272	0	171	5832	173	0	next
151	Response	2	3505997	5725	1
153	Picture	a106	3521104	0	2	5390	117	0	next
153	Response	1	3526493	5389	1
155	Picture	a104	3541104	0	171	5999	173	0	next
155	Response	1	3547051	5947	1
157	Picture	a107	3559603	0	2	5649	191	0	next
157	Response	1	3565251	5648	1
159	Picture	b116	3578104	0	171	5999	172	0	next
159	Response	2	3584074	5970	1
161	Picture	c101	3596769	0	2	5206	134	0	next
161	Response	1	3601974	5205	1
163	Picture	c101	3613937	0	170	5998	172	0	next
163	Response	1	3619902	5965	1
165	Picture	b113	3634269	0	1	5655	183	0	next
165	Response	2	3639923	5654	2
167	Picture	a115	3654436	0	171	6999	172	0	next
167	Response	1	3661322	6886	1
169	Picture	a101	3676601	0	2	5131	43	0	next
169	Response	1	3681731	5130	1
171	Picture	a116	3695935	0	170	5332	172	0	next
171	Response	1	3701128	5193	1
173	Picture	c101	3715101	0	1	5299	40	0	next
173	Response	1	3720399	5298	2
175	Picture	b106	3732434	0	172	8500	173	0	next
175	Response	2	3740746	8312	1
177	Picture	c101	3755100	0	2	6454	49	0	next
177	Response	1	3761552	6452	1
179	Picture	a114	3775267	0	170	6166	171	0	next
179	Response	1	3781277	6010	1
181	Picture	a102	3795932	0	2	4916	91	0	next
181	Response	1	3800847	4915	1
183	Picture	b114	3812266	0	173	5333	174	0	next
183	Response	2	3817522	5256	1
185	Picture	b107	3829932	0	1	5850	156	0	next
185	Response	2	3835781	5849	2
187	Picture	b108	3847599	0	170	7999	171	0	next
187	Response	2	3855563	7964	1
189	Picture	c101	3867598	0	1	6433	73	0	next
189	Response	1	3874030	6432	1
191	Picture	a103	3885432	0	171	7332	172	0	next
191	Response	1	3892707	7275	1
193	Picture	a108	3904597	0	2	4814	192	0	next
193	Response	1	3909410	4813	1
195	Picture	c101	3924431	0	171	4999	172	0	next
195	Response	1	3929251	4820	2
197	Picture	a110	3943097	0	1	6145	194	0	next
197	Response	1	3949240	6143	2
199	Picture	c101	3961097	0	171	6166	172	0	next
199	Response	1	3967200	6103	1
201	Picture	c101	3981763	0	1	4471	35	0	next
201	Response	1	3986232	4469	2
204	Response	3	4137551	36123	1
206	Picture	a102	4147926	0	2	5225	115	0	next
206	Response	1	4153150	5224	1
208	Picture	c101	4166760	0	170	5332	172	0	next
208	Response	1	4171947	5187	2
210	Picture	c101	4185926	0	1	4043	129	0	next
210	Response	1	4189968	4042	1
212	Picture	c101	4202759	0	171	4166	173	0	next
212	Response	1	4206822	4063	1
214	Picture	a113	4218259	0	1	5240	98	0	next
214	Response	1	4223498	5239	1
216	Picture	b102	4238259	0	167	4999	168	0	next
216	Response	1	4243101	4842	2
218	Picture	a114	4257925	0	1	4421	84	0	next
218	Response	1	4262345	4420	2
220	Picture	a115	4277092	0	170	6165	172	0	next
220	Response	1	4283114	6022	2
222	Picture	c101	4294924	0	1	4180	159	0	next
222	Response	1	4299103	4179	1
224	Picture	b115	4310591	0	170	5832	172	0	next
224	Response	2	4316254	5663	2
226	Picture	c101	4331590	0	1	5643	29	0	next
226	Response	1	4337232	5642	1
228	Picture	a106	4349590	0	171	5666	172	0	next
228	Response	1	4355162	5572	1
230	Picture	a107	4369089	0	2	6389	118	0	next
230	Response	1	4375477	6388	1
232	Picture	b107	4389756	0	171	5333	172	0	next
232	Response	2	4394992	5236	1
234	Picture	b105	4406589	0	1	4303	36	0	next
234	Response	2	4410891	4302	1
236	Picture	a101	4425256	0	170	4999	171	0	next
236	Response	1	4430079	4823	1
238	Picture	b109	4442421	0	2	5323	184	0	next
238	Response	2	4447743	5322	1
240	Picture	c101	4462588	0	170	5333	171	0	next
240	Response	1	4467823	5235	1
242	Picture	c101	4480421	0	1	4079	93	0	next
242	Response	1	4484499	4078	1
244	Picture	c101	4498088	0	170	4332	172	0	next
244	Response	1	4502282	4194	1
246	Picture	c101	4514253	0	2	3868	139	0	next
246	Response	1	4518121	3868	1
248	Picture	a109	4533087	0	171	4832	173	0	next
248	Response	1	4537844	4757	1
250	Picture	c101	4552253	0	1	4150	189	0	next
250	Response	1	4556402	4149	1
252	Picture	c101	4569253	0	171	4499	173	0	next
252	Response	1	4573583	4330	2
254	Picture	a104	4588585	0	2	5198	144	0	next
254	Response	1	4593782	5197	1
256	Picture	b104	4607252	0	171	5833	172	0	next
256	Response	2	4612906	5654	1
258	Picture	a111	4625251	0	2	4630	44	0	next
258	Response	1	4629880	4629	1
260	Picture	b103	4644418	0	171	5500	172	0	next
260	Response	2	4649782	5364	1
262	Picture	a116	4662251	0	1	4833	174	0	next
262	Response	1	4667083	4832	1
264	Picture	b116	4681084	0	171	5999	173	0	next
264	Response	2	4687014	5930	1
266	Picture	b101	4701583	0	2	4334	3	0	next
266	Response	2	4705840	4257	1
268	Picture	c101	4720417	0	172	8166	173	0	next
268	Response	1	4728399	7982	1
270	Picture	b111	4743416	0	1	5394	112	0	next
270	Response	2	4748809	5393	1
272	Picture	b112	4760083	0	170	5666	171	0	next
272	Response	2	4765603	5520	2
274	Picture	b110	4777082	0	1	5555	117	0	next
274	Response	2	4782636	5554	1
276	Picture	b114	4794916	0	171	5499	172	0	next
276	Response	2	4800237	5321	1
278	Picture	a110	4814581	0	2	5000	4	0	next
278	Response	1	4819539	4958	1
280	Picture	a103	4834248	0	171	4999	173	0	next
280	Response	1	4839142	4894	1
282	Picture	b108	4854580	0	2	4405	103	0	next
282	Response	1	4858984	4404	1
284	Picture	c101	4873581	0	170	5499	171	0	next
284	Response	1	4879033	5452	1
286	Picture	c101	4894247	0	1	6033	139	0	next
286	Response	1	4900279	6032	1
288	Picture	a105	4913914	0	171	6499	172	0	next
288	Response	1	4920272	6358	1
290	Picture	b106	4935079	0	2	8141	32	0	next
290	Response	2	4943219	8140	1
292	Picture	a108	4955580	0	170	5332	171	0	next
292	Response	1	4960846	5266	1
294	Picture	a112	4973079	0	1	5791	48	0	next
294	Response	1	4978869	5790	1
296	Picture	c101	4992912	0	171	4999	173	0	next
296	Response	1	4997872	4960	1
298	Picture	c101	5012078	0	1	4263	74	0	next
298	Response	1	5016340	4262	1
300	Picture	b113	5028245	0	171	5832	173	0	next
300	Response	2	5033941	5696	2
303	Response	3	5362380	212804	1
305	Picture	b002	5372406	0	170	9499	171	0	next
305	Response	2	5381777	9371	1
307	Picture	c001	5400405	0	1	6256	84	0	next
307	Response	2	5406660	6255	1
309	Picture	c001	5424071	0	172	4499	174	0	next
309	Response	2	5428415	4344	1
311	Picture	c001	5448570	0	2	3991	183	0	next
311	Response	2	5452560	3990	2
313	Picture	b011	5472404	0	171	5666	172	0	next
313	Response	2	5477965	5561	1
315	Picture	b001	5494736	0	2	5521	152	0	next
315	Response	2	5500256	5520	1
317	Picture	b016	5518569	0	1	4833	3	0	next
317	Response	2	5523232	4663	1
319	Picture	c001	5544068	0	2	4560	114	0	next
319	Response	2	5548627	4559	1
321	Picture	a007	5566736	0	171	5665	173	0	next
321	Response	2	5572261	5525	1
323	Picture	c001	5592068	0	1	9533	139	0	next
323	Response	2	5601600	9532	1
325	Picture	b003	5621568	0	171	6332	173	0	next
325	Response	2	5627741	6173	2
327	Picture	b004	5647900	0	2	5357	151	0	next
327	Response	2	5653256	5356	1
329	Picture	c001	5670067	0	171	4332	173	0	next
329	Response	2	5674347	4280	1
331	Picture	c001	5694066	0	1	4094	78	0	next
331	Response	2	5698159	4093	1
333	Picture	a008	5715066	0	171	6999	173	0	next
333	Response	1	5722032	6966	1
335	Picture	b010	5740065	0	2	5424	83	0	next
335	Response	2	5745488	5423	1
337	Picture	a010	5764899	0	170	7166	171	0	next
337	Response	1	5771934	7035	2
339	Picture	a011	5789564	0	2	5000	4	0	next
339	Response	1	5794495	4931	1
341	Picture	a013	5811565	0	170	5332	171	0	next
341	Response	1	5816725	5160	1
343	Picture	a006	5835564	0	1	4467	39	0	next
343	Response	1	5840030	4466	2
345	Picture	a012	5859064	0	171	4666	172	0	next
345	Response	1	5863548	4484	1
347	Picture	b014	5884229	0	2	4599	75	0	next
347	Response	2	5888827	4598	2
349	Picture	b012	5908896	0	171	4833	172	0	next
349	Response	2	5913626	4730	1
351	Picture	a003	5933062	0	1	4258	81	0	next
351	Response	1	5937319	4257	2
353	Picture	c001	5956895	0	172	5666	174	0	next
353	Response	2	5962419	5524	1
355	Picture	b013	5982061	0	1	4316	189	0	next
355	Response	2	5986376	4315	1
357	Picture	a009	6004895	0	170	5665	172	0	next
357	Response	1	6010487	5592	1
359	Picture	b007	6031060	0	2	4978	195	0	next
359	Response	2	6036037	4977	1
361	Picture	a002	6054060	0	171	5666	173	0	next
361	Response	1	6059666	5606	1
363	Picture	b006	6077559	0	2	6011	163	0	next
363	Response	2	6083569	6010	1
365	Picture	c001	6101726	0	171	5333	172	0	next
365	Response	1	6106930	5204	1
367	Picture	a014	6127558	0	2	6025	149	0	next
367	Response	1	6133582	6024	1
369	Picture	c001	6151559	0	170	4999	171	0	next
369	Response	1	6156464	4905	1
371	Picture	a005	6175224	0	2	4544	130	0	next
371	Response	2	6179767	4543	1
373	Picture	a015	6198891	0	171	6166	172	0	next
373	Response	1	6204952	6061	1
375	Picture	b008	6224723	0	2	5569	105	0	next
375	Response	2	6230291	5568	1
377	Picture	a004	6249724	0	170	6166	171	0	next
377	Response	1	6255715	5991	2
379	Picture	a001	6273889	0	2	7345	162	0	next
379	Response	1	6281233	7344	1
381	Picture	b009	6301389	0	173	5833	174	0	next
381	Response	2	6307108	5719	1
383	Picture	c001	6325055	0	2	9275	66	0	next
383	Response	2	6334329	9274	1
385	Picture	c001	6354388	0	172	7333	173	0	next
385	Response	2	6361611	7223	1
387	Picture	a016	6382054	0	1	6359	147	0	next
387	Response	1	6388412	6358	1
389	Picture	c001	6405388	0	170	6332	171	0	next
389	Response	2	6411629	6241	2
391	Picture	b015	6429720	0	1	5992	180	0	next
391	Response	2	6435711	5991	1
393	Picture	c001	6455720	0	171	5832	173	0	next
393	Response	2	6461407	5687	1
395	Picture	c001	6478386	0	1	5190	145	0	next
395	Response	2	6483575	5189	1
397	Picture	b005	6502219	0	171	4666	172	0	next
397	Response	2	6506821	4602	1
399	Picture	c001	6525385	0	1	5989	182	0	next
399	Response	2	6531373	5988	1
402	Response	3	6744104	92887	2
404	Picture	c001	6754548	0	1	3905	267	0	next
404	Response	2	6758452	3904	1
406	Picture	c001	6771381	0	171	3999	173	0	next
406	Response	2	6775303	3922	2
408	Picture	b207	6789714	0	1	2862	143	0	next
408	Response	2	6792575	2861	1
410	Picture	b205	6803881	0	170	4165	172	0	next
410	Response	2	6807959	4078	1
412	Picture	c201	6820546	0	2	3756	84	0	next
412	Response	2	6824301	3755	1
414	Picture	a207	6838213	0	168	4333	169	0	next
414	Response	2	6842469	4256	2
416	Picture	a213	6854379	0	1	5500	2	0	next
416	Response	1	6859705	5326	1
418	Picture	a201	6874213	0	171	5832	173	0	next
418	Response	1	6879875	5662	1
420	Picture	b213	6892545	0	1	4153	185	0	next
420	Response	2	6896697	4152	1
422	Picture	a205	6909879	0	172	4665	174	0	next
422	Response	1	6914414	4535	1
424	Picture	c201	6927878	0	1	6225	116	0	next
424	Response	2	6934102	6224	1
426	Picture	b210	6945712	0	170	5499	171	0	next
426	Response	2	6951040	5328	1
428	Picture	b209	6962544	0	1	5585	89	0	next
428	Response	2	6968128	5584	1
430	Picture	c201	6982544	0	171	7833	172	0	next
430	Response	2	6990209	7665	1
432	Picture	b211	7003710	0	1	5333	2	0	next
432	Response	2	7009002	5292	1
434	Picture	c201	7023044	0	170	6998	172	0	next
434	Response	2	7030003	6959	1
436	Picture	b214	7042042	0	2	4215	124	0	next
436	Response	2	7046256	4214	1
438	Picture	b204	7058377	0	167	4998	169	0	next
438	Response	2	7063256	4879	1
440	Picture	a215	7076042	0	1	6067	105	0	next
440	Response	1	7082108	6066	2
442	Picture	c201	7094709	0	172	7832	174	0	next
442	Response	2	7102367	7658	2
444	Picture	c201	7113875	0	1	4386	120	0	next
444	Response	2	7118260	4385	1
446	Picture	a208	7132708	0	170	6333	171	0	next
446	Response	1	7138966	6258	1
448	Picture	a204	7154207	0	2	6782	59	0	next
448	Response	1	7160988	6781	1
450	Picture	a206	7173874	0	170	6333	171	0	next
450	Response	1	7180078	6204	1
452	Picture	c201	7193040	0	1	4935	70	0	next
452	Response	1	7197974	4934	1
454	Picture	a216	7213040	0	170	6666	171	0	next
454	Response	1	7219573	6533	1
456	Picture	a203	7234206	0	1	5666	3	0	next
456	Response	1	7239801	5595	1
458	Picture	c201	7251206	0	170	7832	172	0	next
458	Response	2	7259008	7802	1
460	Picture	c201	7271372	0	1	3411	96	0	next
460	Response	2	7274782	3410	1
462	Picture	a209	7289039	0	169	6832	171	0	next
462	Response	1	7295696	6657	1
464	Picture	c201	7308205	0	1	5714	124	0	next
464	Response	2	7313919	5714	1
466	Picture	b212	7328205	0	170	4666	171	0	next
466	Response	2	7332826	4621	2
468	Picture	c201	7346870	0	2	6244	96	0	next
468	Response	2	7353113	6243	2
470	Picture	b216	7365371	0	172	6166	173	0	next
470	Response	2	7371427	6056	1
472	Picture	b202	7385870	0	1	12891	114	0	next
472	Response	2	7398760	12890	2
474	Picture	b203	7411203	0	171	5166	173	0	next
474	Response	2	7416232	5029	2
476	Picture	a202	7428536	0	1	12044	128	0	next
476	Response	1	7440579	12043	1
478	Picture	c201	7452869	0	171	5499	173	0	next
478	Response	2	7458208	5339	1
480	Picture	c201	7473202	0	1	4007	165	0	next
480	Response	2	7477208	4006	1
482	Picture	c201	7490035	0	172	4166	173	0	next
482	Response	2	7494119	4084	1
484	Picture	b201	7508868	0	1	5090	82	0	next
484	Response	2	7513957	5089	1
486	Picture	a210	7526701	0	172	6833	173	0	next
486	Response	1	7533434	6733	2
488	Picture	b206	7546534	0	1	6027	145	0	next
488	Response	2	7552560	6026	1
490	Picture	c201	7564867	0	171	5833	172	0	next
490	Response	2	7570606	5739	1
492	Picture	a211	7583033	0	2	6096	79	0	next
492	Response	1	7589128	6095	1
494	Picture	a212	7602367	0	172	6332	173	0	next
494	Response	1	7608670	6303	1
496	Picture	a214	7623699	0	1	7666	3	0	next
496	Response	1	7631287	7588	1
498	Picture	b208	7645865	0	2	5833	4	0	next
498	Response	2	7651638	5773	1
500	Picture	b215	7666198	0	2	5370	137	0	next
500	Response	2	7671567	5369	1
502	Picture	c201	7685199	0	170	5332	171	0	next
502	Response	2	7690454	5255	1
505	Response	3	7861533	55504	1
507	Picture	a215	7871695	0	171	5833	172	0	next
507	Response	1	7877342	5647	1
509	Picture	b211	7892194	0	2	6154	183	0	next
509	Response	2	7898346	6152	1
511	Picture	a212	7913195	0	170	4999	171	0	next
511	Response	1	7918063	4868	2
513	Picture	a211	7932027	0	1	5315	190	0	next
513	Response	1	7937341	5314	1
515	Picture	b203	7948861	0	170	6165	172	0	next
515	Response	2	7954971	6110	1
517	Picture	c201	7970026	0	2	7387	120	0	next
517	Response	2	7977412	7386	1
519	Picture	c201	7990193	0	171	4666	172	0	next
519	Response	2	7994682	4489	1
521	Picture	b216	8007359	0	1	6000	2	0	next
521	Response	2	8013293	5934	1
523	Picture	b208	8027193	0	170	6332	172	0	next
523	Response	2	8033432	6239	1
525	Picture	b202	8045358	0	2	5255	87	0	next
525	Response	2	8050612	5254	1
527	Picture	b204	8064859	0	168	6165	170	0	next
527	Response	2	8070899	6040	1
529	Picture	c201	8084358	0	1	7666	172	0	next
529	Response	2	8092023	7665	1
531	Picture	a204	8105525	0	170	5332	171	0	next
531	Response	2	8110757	5232	1
533	Picture	b205	8124190	0	2	5392	116	0	next
533	Response	2	8129581	5391	1
535	Picture	c201	8143524	0	170	6499	171	0	next
535	Response	2	8149836	6312	1
537	Picture	c201	8165023	0	1	7700	139	0	next
537	Response	2	8172722	7699	2
539	Picture	a216	8186023	0	171	5999	173	0	next
539	Response	1	8191872	5849	2
541	Picture	a210	8205022	0	2	6246	94	0	next
541	Response	1	8211267	6245	1
543	Picture	b207	8224189	0	171	5499	173	0	next
543	Response	2	8229557	5368	2
545	Picture	b201	8244688	0	2	5488	185	0	next
545	Response	2	8250175	5487	2
547	Picture	b213	8262022	0	171	6666	172	0	next
547	Response	2	8268522	6500	1
549	Picture	a201	8283188	0	1	5237	101	0	next
549	Response	1	8288424	5236	1
551	Picture	c201	8299688	0	170	7332	172	0	next
551	Response	2	8306892	7204	1
553	Picture	a207	8322020	0	2	6113	61	0	next
553	Response	1	8328132	6112	1
555	Picture	a208	8340187	0	171	9666	172	0	next
555	Response	1	8349705	9518	1
557	Picture	a213	8361186	0	2	5852	155	0	next
557	Response	1	8367037	5851	1
559	Picture	c201	8381520	0	171	4499	172	0	next
559	Response	1	8385984	4464	1
561	Picture	c201	8399019	0	1	4981	191	0	next
561	Response	1	8403999	4980	1
563	Picture	c201	8418519	0	1	3666	2	0	next
563	Response	2	8422044	3525	1
565	Picture	b209	8437018	0	2	5647	193	0	next
565	Response	2	8442664	5646	1
567	Picture	a214	8456852	0	171	7832	173	0	next
567	Response	1	8464534	7682	2
569	Picture	a205	8477684	0	2	6093	80	0	next
569	Response	1	8483776	6092	2
571	Picture	b210	8497351	0	170	5832	172	0	next
571	Response	2	8503107	5756	2
573	Picture	b212	8517683	0	2	5173	169	0	next
573	Response	2	8522855	5172	1
575	Picture	b214	8536851	0	170	6165	172	0	next
575	Response	2	8542846	5995	2
577	Picture	c201	8554349	0	2	7527	147	0	next
577	Response	2	8561875	7526	1
579	Picture	b215	8574850	0	171	5166	172	0	next
579	Response	2	8579831	4981	1
581	Picture	c201	8591682	0	2	5835	172	0	next
581	Response	2	8597516	5834	1
583	Picture	c201	8612349	0	171	4499	173	0	next
583	Response	2	8616727	4378	2
585	Picture	c201	8631681	0	2	4380	127	0	next
585	Response	2	8636060	4379	1
587	Picture	a202	8649682	0	171	7832	173	0	next
587	Response	1	8657393	7711	1
589	Picture	c201	8672347	0	2	6471	37	0	next
589	Response	2	8678817	6470	2
591	Picture	a209	8691514	0	171	7833	172	0	next
591	Response	1	8699251	7737	1
593	Picture	b206	8714347	0	1	8838	167	0	next
593	Response	2	8723185	8838	1
595	Picture	a206	8736347	0	171	5666	172	0	next
595	Response	1	8741978	5631	1
597	Picture	c201	8755679	0	2	4645	195	0	next
597	Response	2	8760323	4644	1
599	Picture	c201	8773513	0	170	3832	172	0	next
599	Response	2	8777235	3722	1
601	Picture	a203	8790679	0	1	5769	70	0	next
601	Response	1	8796447	5768	1
