# Supplementary material for: The relationship between Chinese college students’ mate preferences and their parents’ education level
Source: Front Psychol. 2022 Nov 1;13:907315. doi: 10.3389/fpsyg.2022.907315 (PMC9664191; doi:10.3389/fpsyg.2022.907315)
Supplement: Supplementary file 2 [file Data_Sheet_1.ZIP › raw data/╒┼╨╟╗¬/part1.log]

Scenario - For expli1
Logfile written - 2018/6/5 17:58:27

Trial	Event Type	Code	Time	TTime	Uncertainty	Duration	Uncertainty	ReqTime	ReqDur

1	Response	3	69097	69097	1
4	Picture	b013	99823	0	2	21774	69	0	next
4	Response	2	121596	21773	1
6	Picture	b014	140487	0	168	14165	169	0	next
6	Response	2	154485	13998	1
8	Picture	b012	172317	0	2	12149	195	0	next
8	Response	2	184464	12147	2
10	Picture	b009	201149	0	167	20664	169	0	next
10	Response	2	221640	20491	1
12	Picture	a011	241478	0	2	17458	52	0	next
12	Response	1	258935	17457	1
14	Picture	c001	276476	0	175	24664	176	0	next
14	Response	1	301027	24551	1
16	Picture	a012	319305	0	2	14014	163	0	next
16	Response	1	333318	14013	1
18	Picture	a008	350304	0	171	9498	172	0	next
18	Response	1	359613	9309	1
20	Picture	a003	377634	0	1	7557	119	0	next
20	Response	1	385190	7556	1
22	Picture	c001	403966	0	175	8665	176	0	next
22	Response	1	412534	8568	1
24	Picture	b006	432463	0	1	22135	40	0	next
24	Response	2	454597	22134	2
26	Picture	a006	472960	0	167	17998	168	0	next
26	Response	1	490879	17919	1
28	Picture	c001	510623	0	1	10511	164	0	next
28	Response	1	521133	10510	1
30	Picture	b016	540121	0	170	25497	172	0	next
30	Response	2	565510	25389	1
32	Picture	a001	582617	0	1	9580	96	0	next
32	Response	1	592196	9579	1
34	Picture	c001	611949	0	175	9165	176	0	next
34	Response	1	620980	9031	1
36	Picture	c001	638612	0	2	6594	84	0	next
36	Response	1	645204	6592	2
38	Picture	a009	662944	0	179	11665	181	0	next
38	Response	1	674439	11495	1
40	Picture	b011	694108	0	1	14391	119	0	next
40	Response	2	708498	14390	1
42	Picture	a014	725106	0	175	8165	176	0	next
42	Response	1	733232	8126	1
44	Picture	b002	750770	0	1	30169	172	0	next
44	Response	2	780938	30168	2
46	Picture	c001	799766	0	168	7832	170	0	next
46	Response	1	807439	7673	1
48	Picture	c001	824430	0	2	6816	195	0	next
48	Response	1	831245	6815	1
50	Picture	b003	848262	0	175	7832	177	0	next
50	Response	2	856010	7748	2
52	Picture	c001	873426	0	2	6869	301	0	next
52	Response	1	880293	6867	2
54	Picture	a004	897425	0	169	13498	170	0	next
54	Response	1	910842	13417	1
56	Picture	b004	931255	0	1	11191	151	0	next
56	Response	2	942445	11190	1
58	Picture	c001	960587	0	173	7665	174	0	next
58	Response	1	968138	7551	1
60	Picture	a010	985417	0	1	13364	145	0	next
60	Response	1	998780	13363	1
62	Picture	b005	1017915	0	175	8999	176	0	next
62	Response	2	1026844	8929	1
64	Picture	c001	1046745	0	2	6274	70	0	next
64	Response	1	1053018	6273	2
66	Picture	a005	1071744	0	177	14165	178	0	next
66	Response	1	1085757	14013	2
68	Picture	a013	1105574	0	1	8670	173	0	next
68	Response	1	1114243	8669	1
70	Picture	c001	1131739	0	175	9332	176	0	next
70	Response	1	1140954	9215	1
72	Picture	c001	1159403	0	1	6495	181	0	next
72	Response	1	1165897	6494	1
74	Picture	b007	1184735	0	175	7831	177	0	next
74	Response	2	1192489	7754	1
76	Picture	a002	1211399	0	1	21956	45	0	next
76	Response	1	1233354	21955	1
78	Picture	b001	1250563	0	175	16831	176	0	next
78	Response	2	1267354	16791	1
80	Picture	c001	1286725	0	2	8816	195	0	next
80	Response	1	1295540	8815	1
82	Picture	c001	1312224	0	175	6999	176	0	next
82	Response	1	1319161	6937	2
84	Picture	a016	1339055	0	1	9580	88	0	next
84	Response	1	1348634	9579	1
86	Picture	b015	1365053	0	175	7665	177	0	next
86	Response	2	1372588	7535	1
88	Picture	c001	1391383	0	2	12055	123	0	next
88	Response	1	1403437	12054	1
90	Picture	b010	1420549	0	167	21497	168	0	next
90	Response	2	1441994	21445	2
92	Picture	c001	1459045	0	1	6815	194	0	next
92	Response	1	1465859	6814	1
94	Picture	a007	1483377	0	179	15997	181	0	next
94	Response	1	1499260	15883	1
96	Picture	a015	1517040	0	1	8456	54	0	next
96	Response	1	1525495	8455	1
98	Picture	b008	1543038	0	175	9165	177	0	next
98	Response	2	1552117	9079	1
101	Response	3	1733207	63680	1
103	Picture	c001	1743355	0	175	11498	177	0	next
103	Response	1	1754706	11351	1
105	Picture	c001	1768519	0	2	6094	84	0	next
105	Response	1	1774612	6093	2
107	Picture	a116	1789018	0	177	12998	179	0	next
107	Response	1	1801923	12905	1
109	Picture	c101	1815349	0	1	6776	67	0	next
109	Response	1	1822124	6775	1
111	Picture	b107	1837181	0	175	8498	177	0	next
111	Response	2	1845630	8449	1
113	Picture	a105	1857012	0	1	16110	65	0	next
113	Response	1	1873121	16109	1
115	Picture	c101	1884510	0	176	5832	178	0	next
115	Response	1	1890272	5762	1
117	Picture	b110	1901841	0	2	6266	78	0	next
117	Response	2	1908106	6265	1
119	Picture	a113	1922174	0	177	11165	178	0	next
119	Response	1	1933227	11053	1
121	Picture	a106	1948338	0	1	9745	90	0	next
121	Response	1	1958082	9744	1
123	Picture	b103	1970670	0	176	7998	178	0	next
123	Response	2	1978558	7888	2
125	Picture	c101	1991168	0	1	6397	113	0	next
125	Response	1	1997565	6397	1
127	Picture	c101	2012000	0	167	6665	169	0	next
127	Response	1	2018552	6552	1
129	Picture	b113	2031498	0	1	6093	85	0	next
129	Response	2	2037590	6092	2
131	Picture	c101	2051163	0	175	5666	176	0	next
131	Response	1	2056657	5494	1
133	Picture	a115	2068328	0	1	7428	74	0	next
133	Response	1	2075755	7427	1
135	Picture	c101	2087994	0	175	6165	176	0	next
135	Response	1	2094045	6051	1
137	Picture	b105	2108491	0	2	10351	160	0	next
137	Response	2	2118841	10350	1
139	Picture	a114	2133490	0	175	12498	176	0	next
139	Response	1	2145850	12360	1
141	Picture	b116	2159987	0	1	8920	90	0	next
141	Response	2	2168906	8919	2
143	Picture	a111	2181819	0	176	17831	178	0	next
143	Response	1	2199514	17695	2
145	Picture	a112	2214316	0	1	7714	128	0	next
145	Response	1	2222029	7713	1
147	Picture	a110	2234815	0	174	10331	176	0	next
147	Response	1	2245053	10238	2
149	Picture	c101	2259479	0	1	7373	137	0	next
149	Response	1	2266851	7372	1
151	Picture	c101	2280144	0	171	4999	173	0	next
151	Response	1	2285077	4933	1
153	Picture	a107	2297142	0	2	8262	83	0	next
153	Response	1	2305403	8261	1
155	Picture	b101	2318308	0	167	7998	169	0	next
155	Response	2	2326241	7933	1
157	Picture	c101	2338472	0	2	5791	55	0	next
157	Response	1	2344262	5790	1
159	Picture	b102	2356805	0	175	7665	176	0	next
159	Response	2	2364437	7632	1
161	Picture	b108	2378802	0	2	7341	170	0	next
161	Response	2	2386142	7340	1
163	Picture	b114	2398801	0	175	7499	176	0	next
163	Response	1	2406138	7337	1
165	Picture	b104	2417632	0	2	12910	101	0	next
165	Response	1	2430541	12909	1
167	Picture	b106	2442464	0	176	9332	178	0	next
167	Response	2	2451678	9214	1
169	Picture	a109	2466795	0	1	11955	54	0	next
169	Response	1	2478749	11954	1
171	Picture	a104	2490627	0	169	9665	170	0	next
171	Response	1	2500122	9495	1
173	Picture	c101	2511625	0	1	5135	43	0	next
173	Response	1	2516759	5134	1
175	Picture	b111	2528624	0	175	11998	177	0	next
175	Response	2	2540473	11849	1
177	Picture	c101	2554788	0	1	6581	95	0	next
177	Response	1	2561368	6580	1
179	Picture	b115	2572954	0	176	7665	177	0	next
179	Response	2	2580584	7630	1
181	Picture	a103	2593118	0	1	17862	147	0	next
181	Response	1	2610979	17861	2
183	Picture	b112	2623783	0	167	10165	168	0	next
183	Response	2	2633826	10043	1
185	Picture	c101	2646280	0	2	6253	83	0	next
185	Response	1	2652532	6252	1
187	Picture	a101	2664613	0	176	9665	177	0	next
187	Response	1	2674207	9594	1
189	Picture	c101	2688277	0	1	4458	44	0	next
189	Response	1	2692734	4457	1
191	Picture	a108	2704609	0	175	4499	177	0	next
191	Response	1	2708952	4343	1
193	Picture	b109	2722441	0	1	9594	80	0	next
193	Response	2	2732034	9593	2
195	Picture	c101	2743773	0	167	6165	169	0	next
195	Response	1	2749812	6039	1
197	Picture	c101	2761604	0	1	6976	34	0	next
197	Response	1	2768579	6975	1
199	Picture	a102	2780603	0	175	6832	177	0	next
199	Response	1	2787255	6652	1
201	Picture	c101	2801767	0	2	4647	190	0	next
201	Response	1	2806413	4646	1
204	Response	3	2943704	25779	1
206	Picture	a103	2954088	0	2	16424	86	0	next
206	Response	1	2970511	16423	1
208	Picture	a115	2983253	0	175	6832	177	0	next
208	Response	1	2990026	6773	2
210	Picture	c101	3001418	0	1	6955	54	0	next
210	Response	1	3008372	6954	1
212	Picture	a102	3020250	0	170	5832	171	0	next
212	Response	1	3026029	5779	1
214	Picture	b110	3037581	0	2	7068	111	0	next
214	Response	2	3044648	7067	2
216	Picture	c101	3059414	0	167	6831	169	0	next
216	Response	1	3066113	6699	1
218	Picture	c101	3080911	0	1	6041	136	0	next
218	Response	1	3086951	6040	1
220	Picture	c101	3098910	0	169	5166	170	0	next
220	Response	1	3104038	5128	1
222	Picture	a114	3117075	0	1	5700	143	0	next
222	Response	1	3122775	5700	1
224	Picture	b111	3134574	0	167	8665	169	0	next
224	Response	2	3143131	8557	1
226	Picture	b106	3157738	0	1	9316	186	0	next
226	Response	2	3167053	9315	1
228	Picture	b108	3182070	0	167	6999	168	0	next
228	Response	2	3188934	6864	1
230	Picture	c101	3200901	0	2	6262	82	0	next
230	Response	1	3207162	6261	1
232	Picture	b102	3220567	0	175	10998	177	0	next
232	Response	2	3231442	10875	1
234	Picture	c101	3245398	0	1	7272	71	0	next
234	Response	1	3252669	7271	1
236	Picture	a110	3264397	0	175	16164	177	0	next
236	Response	1	3280252	15855	2
238	Picture	a111	3292727	0	2	7675	161	0	next
238	Response	1	3300401	7674	1
240	Picture	b114	3315226	0	175	8665	176	0	next
240	Response	2	3323816	8590	1
242	Picture	b104	3339223	0	2	23179	156	0	next
242	Response	2	3362400	23177	2
244	Picture	b115	3376054	0	175	6665	177	0	next
244	Response	2	3382604	6550	1
246	Picture	c101	3394219	0	1	6852	150	0	next
246	Response	1	3401070	6851	1
248	Picture	a107	3412551	0	176	9498	178	0	next
248	Response	1	3421966	9415	1
250	Picture	c101	3436215	0	1	6467	42	0	next
250	Response	1	3442681	6466	1
252	Picture	c101	3455714	0	170	5166	171	0	next
252	Response	1	3460848	5134	1
254	Picture	a101	3475045	0	2	8320	190	0	next
254	Response	1	3483364	8319	1
256	Picture	a112	3495544	0	168	6499	169	0	next
256	Response	1	3501953	6409	1
258	Picture	a113	3513875	0	2	5500	178	0	next
258	Response	1	3519374	5499	1
260	Picture	b112	3531541	0	169	6999	170	0	next
260	Response	2	3538383	6842	1
262	Picture	c101	3550706	0	1	7676	168	0	next
262	Response	1	3558381	7675	1
264	Picture	c101	3570705	0	177	5665	178	0	next
264	Response	1	3576312	5607	1
266	Picture	a109	3588036	0	1	10011	165	0	next
266	Response	1	3598046	10010	1
268	Picture	b103	3613035	0	174	5165	175	0	next
268	Response	2	3618075	5040	1
270	Picture	b109	3630033	0	1	12115	61	0	next
270	Response	2	3642146	12113	2
272	Picture	b101	3656198	0	175	8498	177	0	next
272	Response	2	3664598	8400	1
274	Picture	b116	3678695	0	2	8296	48	0	next
274	Response	2	3686990	8295	1
276	Picture	c101	3699861	0	176	7665	177	0	next
276	Response	1	3707344	7483	1
278	Picture	a104	3720858	0	2	12598	78	0	next
278	Response	1	3733455	12597	1
280	Picture	c101	3744690	0	176	7166	177	0	next
280	Response	1	3751742	7052	1
282	Picture	a108	3763522	0	1	5550	119	0	next
282	Response	1	3769071	5549	1
284	Picture	b107	3781854	0	173	6832	174	0	next
284	Response	2	3788647	6793	1
286	Picture	c101	3802185	0	1	6186	157	0	next
286	Response	1	3808370	6185	1
288	Picture	a116	3820684	0	178	8499	179	0	next
288	Response	1	3828995	8311	1
290	Picture	a105	3843682	0	1	5610	58	0	next
290	Response	1	3849291	5609	1
292	Picture	c101	3863681	0	175	4832	176	0	next
292	Response	1	3868357	4676	2
294	Picture	a106	3881678	0	2	6559	111	0	next
294	Response	1	3888236	6558	1
296	Picture	c101	3901178	0	174	4998	176	0	next
296	Response	1	3906014	4836	1
298	Picture	b113	3918009	0	1	8091	78	0	next
298	Response	2	3926099	8090	2
300	Picture	b105	3941174	0	175	6165	177	0	next
300	Response	2	3947205	6031	1
303	Response	3	4181877	122047	2
305	Picture	a014	4191987	0	175	11998	177	0	next
305	Response	1	4203894	11907	1
307	Picture	c001	4222150	0	2	9716	126	0	next
307	Response	2	4231865	9715	2
309	Picture	a008	4249649	0	177	15498	178	0	next
309	Response	1	4265116	15467	1
311	Picture	a011	4283145	0	2	6761	83	0	next
311	Response	1	4289906	6761	1
313	Picture	c001	4307977	0	176	6833	177	0	next
313	Response	1	4314638	6661	1
315	Picture	b003	4332975	0	1	12335	174	0	next
315	Response	2	4345309	12334	1
317	Picture	c001	4364473	0	167	5832	168	0	next
317	Response	2	4370133	5660	1
319	Picture	a009	4387637	0	1	8912	97	0	next
319	Response	1	4396548	8911	1
321	Picture	a005	4415802	0	175	10665	176	0	next
321	Response	1	4426409	10607	2
323	Picture	a004	4446465	0	2	8036	134	0	next
323	Response	1	4454500	8035	1
325	Picture	a002	4473297	0	169	11998	171	0	next
325	Response	1	4485232	11935	1
327	Picture	a001	4504127	0	2	5748	88	0	next
327	Response	1	4509874	5747	1
329	Picture	c001	4526126	0	167	8999	168	0	next
329	Response	2	4535000	8874	1
331	Picture	b013	4554623	0	2	10480	197	0	next
331	Response	2	4565102	10479	1
333	Picture	c001	4583455	0	167	8998	169	0	next
333	Response	2	4592386	8931	1
335	Picture	b011	4611618	0	2	38037	138	0	next
335	Response	2	4649654	38036	1
337	Picture	b010	4665948	0	176	5999	177	0	next
337	Response	2	4671780	5832	2
339	Picture	a012	4692611	0	2	12868	135	0	next
339	Response	1	4705478	12867	1
341	Picture	c001	4723943	0	175	6499	176	0	next
341	Response	1	4730272	6329	2
343	Picture	a015	4747607	0	1	9071	105	0	next
343	Response	1	4756677	9070	1
345	Picture	a003	4775272	0	175	8999	176	0	next
345	Response	1	4784224	8952	2
347	Picture	a016	4803769	0	2	7999	4	0	next
347	Response	1	4811746	7977	1
349	Picture	c001	4829434	0	175	9332	177	0	next
349	Response	2	4838577	9143	1
351	Picture	b007	4857098	0	2	9454	58	0	next
351	Response	2	4866551	9453	2
353	Picture	c001	4883097	0	175	10498	176	0	next
353	Response	2	4893444	10347	1
355	Picture	c001	4913094	0	1	5236	99	0	next
355	Response	2	4918329	5235	1
357	Picture	b014	4936426	0	175	7831	177	0	next
357	Response	2	4944203	7777	1
359	Picture	a006	4961923	0	1	9655	189	0	next
359	Response	1	4971576	9653	2
361	Picture	c001	4990421	0	176	7499	177	0	next
361	Response	2	4997751	7330	1
363	Picture	c001	5016752	0	1	5675	160	0	next
363	Response	2	5022426	5674	1
365	Picture	b005	5041250	0	175	8332	177	0	next
365	Response	2	5049500	8250	1
367	Picture	b008	5066581	0	1	9454	47	0	next
367	Response	2	5076034	9453	1
369	Picture	c001	5092413	0	175	9665	176	0	next
369	Response	2	5101969	9556	2
371	Picture	c001	5119576	0	2	5421	91	0	next
371	Response	2	5124996	5420	1
373	Picture	b002	5144242	0	167	7665	168	0	next
373	Response	2	5151832	7590	1
375	Picture	b001	5170239	0	2	6418	93	0	next
375	Response	2	5176656	6417	1
377	Picture	c001	5195071	0	175	5499	176	0	next
377	Response	2	5200344	5273	1
379	Picture	c001	5221068	0	2	5333	180	0	next
379	Response	2	5226400	5332	1
381	Picture	b012	5243234	0	167	11831	169	0	next
381	Response	2	5254916	11682	1
383	Picture	b006	5274397	0	1	28947	61	0	next
383	Response	2	5303343	28946	1
385	Picture	b004	5323227	0	167	5832	169	0	next
385	Response	2	5328979	5752	1
387	Picture	a013	5348391	0	1	8509	166	0	next
387	Response	1	5356899	8508	1
389	Picture	a007	5374723	0	168	6332	169	0	next
389	Response	1	5380951	6228	2
391	Picture	b015	5400887	0	1	24803	40	0	next
391	Response	2	5425688	24801	2
393	Picture	b009	5441884	0	176	19998	177	0	next
393	Response	2	5461698	19814	1
395	Picture	a010	5479714	0	1	10108	60	0	next
395	Response	1	5489821	10107	2
397	Picture	b016	5508379	0	174	14164	176	0	next
397	Response	2	5522354	13975	1
399	Picture	c001	5541708	0	2	44273	70	0	next
399	Response	2	5585980	44272	1
402	Response	3	5733680	28651	2
404	Picture	c001	5744192	0	1	15792	43	0	next
404	Response	2	5759983	15791	1
406	Picture	c001	5772190	0	167	5165	169	0	next
406	Response	2	5777223	5033	1
408	Picture	c201	5789855	0	1	4036	132	0	next
408	Response	2	5793890	4035	1
410	Picture	c201	5806521	0	175	3832	176	0	next
410	Response	2	5810260	3739	1
412	Picture	c201	5824518	0	2	3674	171	0	next
412	Response	2	5828191	3673	1
414	Picture	b201	5839518	0	175	7998	177	0	next
414	Response	2	5847408	7890	1
416	Picture	c201	5861682	0	2	7015	154	0	next
416	Response	2	5868696	7014	1
418	Picture	c201	5880848	0	175	4332	176	0	next
418	Response	2	5885126	4278	1
420	Picture	b206	5898012	0	2	6422	89	0	next
420	Response	2	5904433	6421	1
422	Picture	a204	5917178	0	175	8998	177	0	next
422	Response	1	5926022	8844	1
424	Picture	b210	5940842	0	2	6679	157	0	next
424	Response	2	5947520	6678	1
426	Picture	b212	5959675	0	176	8165	177	0	next
426	Response	2	5967672	7997	1
428	Picture	a205	5980506	0	1	7767	76	0	next
428	Response	1	5988272	7766	1
430	Picture	c201	6001505	0	175	8331	177	0	next
430	Response	2	6009743	8238	1
432	Picture	a207	6024502	0	1	19392	109	0	next
432	Response	1	6043893	19391	1
434	Picture	a212	6056333	0	168	8332	170	0	next
434	Response	1	6064641	8308	1
436	Picture	c201	6078831	0	1	6556	121	0	next
436	Response	2	6085386	6555	1
438	Picture	c201	6099497	0	175	5165	176	0	next
438	Response	2	6104575	5078	1
440	Picture	c201	6118661	0	1	4117	52	0	next
440	Response	2	6122777	4116	1
442	Picture	c201	6136660	0	177	4165	179	0	next
442	Response	2	6140707	4047	1
444	Picture	a215	6152491	0	2	7585	93	0	next
444	Response	1	6160075	7584	1
446	Picture	a202	6171824	0	175	6832	176	0	next
446	Response	1	6178546	6722	1
448	Picture	c201	6191155	0	1	7813	189	0	next
448	Response	2	6198967	7812	1
450	Picture	b214	6212987	0	168	10165	170	0	next
450	Response	2	6223047	10060	1
452	Picture	c201	6236151	0	2	4861	149	0	next
452	Response	2	6241011	4860	1
454	Picture	c201	6253484	0	176	17331	177	0	next
454	Response	2	6270662	17178	1
456	Picture	b213	6283814	0	1	6278	57	0	next
456	Response	2	6290091	6277	1
458	Picture	b215	6303313	0	167	5499	168	0	next
458	Response	2	6308708	5395	1
460	Picture	a213	6322311	0	1	7835	166	0	next
460	Response	1	6330145	7834	2
462	Picture	b216	6343976	0	168	9832	169	0	next
462	Response	2	6353769	9793	1
464	Picture	a201	6365474	0	2	7213	130	0	next
464	Response	1	6372686	7212	1
466	Picture	a210	6386140	0	168	6165	169	0	next
466	Response	1	6392180	6040	1
468	Picture	b207	6406637	0	2	6444	68	0	next
468	Response	2	6413080	6443	1
470	Picture	a203	6424970	0	167	23663	169	0	next
470	Response	1	6448516	23546	2
472	Picture	b203	6463299	0	1	6205	138	0	next
472	Response	2	6469503	6204	1
474	Picture	b208	6482965	0	175	7165	176	0	next
474	Response	2	6490099	7134	1
476	Picture	a206	6503629	0	1	9556	112	0	next
476	Response	1	6513184	9555	1
478	Picture	b211	6524295	0	175	20830	177	0	next
478	Response	2	6545088	20793	1
480	Picture	b205	6557791	0	2	7299	38	0	next
480	Response	2	6565089	7298	1
482	Picture	c201	6577790	0	177	9332	179	0	next
482	Response	2	6587006	9216	1
484	Picture	b204	6600121	0	2	6705	132	0	next
484	Response	2	6606825	6704	1
486	Picture	a211	6619120	0	175	7166	176	0	next
486	Response	1	6626224	7104	1
488	Picture	b209	6637951	0	2	8511	159	0	next
488	Response	2	6646461	8510	2
490	Picture	c201	6659284	0	175	7665	176	0	next
490	Response	2	6666847	7563	2
492	Picture	b202	6682114	0	2	5571	107	0	next
492	Response	2	6687684	5570	1
494	Picture	c201	6701614	0	168	6331	170	0	next
494	Response	2	6707800	6186	1
496	Picture	a214	6719778	0	1	6939	70	0	next
496	Response	1	6726716	6938	1
498	Picture	a208	6740610	0	178	9332	179	0	next
498	Response	1	6749772	9162	1
500	Picture	a216	6763774	0	2	6895	116	0	next
500	Response	1	6770668	6894	1
502	Picture	a209	6783440	0	175	5165	177	0	next
502	Response	1	6788449	5009	1
505	Response	3	6924664	23734	1
507	Picture	b212	6934761	0	175	11165	176	0	next
507	Response	2	6945896	11135	1
509	Picture	c201	6959758	0	2	7003	176	0	next
509	Response	2	6966760	7002	1
511	Picture	b203	6979424	0	176	6165	178	0	next
511	Response	2	6985408	5984	1
513	Picture	b216	7000422	0	1	5042	134	0	next
513	Response	2	7005463	5041	2
515	Picture	a201	7018087	0	175	9165	177	0	next
515	Response	1	7027228	9141	1
517	Picture	c201	7038585	0	1	8226	110	0	next
517	Response	2	7046810	8225	1
519	Picture	a203	7058251	0	175	10332	176	0	next
519	Response	1	7068401	10150	1
521	Picture	b207	7083081	0	2	5562	116	0	next
521	Response	2	7088642	5561	2
523	Picture	c201	7103247	0	175	7166	176	0	next
523	Response	2	7110349	7102	2
525	Picture	b206	7123911	0	2	6975	35	0	next
525	Response	2	7130885	6974	1
527	Picture	a216	7143244	0	177	6998	179	0	next
527	Response	1	7150133	6889	1
529	Picture	a212	7163241	0	2	6918	85	0	next
529	Response	1	7170158	6917	1
531	Picture	b202	7183907	0	168	6832	169	0	next
531	Response	2	7190575	6668	1
533	Picture	c201	7203738	0	1	7077	100	0	next
533	Response	2	7210814	7076	1
535	Picture	b215	7223404	0	174	6665	176	0	next
535	Response	2	7229943	6539	1
537	Picture	a207	7242902	0	1	7608	67	0	next
537	Response	1	7250510	7608	1
539	Picture	c201	7264067	0	176	6166	177	0	next
539	Response	2	7270122	6055	1
541	Picture	c201	7284565	0	1	6845	165	0	next
541	Response	2	7291410	6845	1
543	Picture	a210	7302564	0	169	8332	170	0	next
543	Response	1	7310808	8244	1
545	Picture	c201	7322728	0	2	5832	171	0	next
545	Response	2	7328559	5831	2
547	Picture	a215	7343061	0	177	7165	178	0	next
547	Response	1	7350117	7056	2
549	Picture	b211	7363558	0	2	36038	137	0	next
549	Response	2	7399595	36037	1
551	Picture	a209	7413055	0	167	13998	168	0	next
551	Response	1	7427004	13949	2
553	Picture	a214	7438885	0	2	17472	38	0	next
553	Response	1	7456356	17471	1
555	Picture	b214	7468717	0	176	7498	178	0	next
555	Response	2	7476055	7338	1
557	Picture	c201	7488715	0	1	15131	44	0	next
557	Response	1	7503845	15130	1
559	Picture	c201	7515046	0	176	8666	177	0	next
559	Response	2	7523574	8528	2
561	Picture	b209	7535544	0	2	13216	120	0	next
561	Response	2	7548759	13215	1
563	Picture	a202	7562043	0	169	7998	171	0	next
563	Response	1	7569899	7856	2
565	Picture	b213	7581540	0	2	6799	47	0	next
565	Response	2	7588338	6798	1
567	Picture	c201	7600040	0	167	6998	169	0	next
567	Response	2	7606896	6856	2
569	Picture	a208	7618704	0	2	4504	166	0	next
569	Response	2	7623207	4503	1
571	Picture	a204	7636370	0	175	13665	176	0	next
571	Response	1	7649923	13553	1
573	Picture	c201	7662200	0	2	10631	39	0	next
573	Response	2	7672830	10630	1
575	Picture	b201	7685533	0	175	22830	176	0	next
575	Response	2	7708273	22740	1
577	Picture	a211	7720362	0	2	19845	160	0	next
577	Response	1	7740206	19844	1
579	Picture	c201	7755193	0	176	6999	177	0	next
579	Response	2	7762062	6869	1
581	Picture	c201	7773858	0	1	11893	116	0	next
581	Response	2	7785750	11892	1
583	Picture	a213	7798856	0	176	7499	178	0	next
583	Response	1	7806197	7341	1
585	Picture	c201	7821187	0	2	8608	62	0	next
585	Response	2	7829794	8607	1
587	Picture	a206	7843186	0	175	12665	176	0	next
587	Response	1	7855733	12547	1
589	Picture	a205	7868517	0	1	8145	197	0	next
589	Response	1	7876661	8144	1
591	Picture	b205	7889849	0	175	10998	177	0	next
591	Response	2	7900739	10890	1
593	Picture	b204	7914680	0	1	29209	131	0	next
593	Response	2	7943888	29208	1
595	Picture	b208	7958343	0	177	6166	178	0	next
595	Response	2	7964430	6087	1
597	Picture	c201	7977008	0	1	6885	117	0	next
597	Response	2	7983892	6884	1
599	Picture	b210	7997174	0	174	8498	175	0	next
599	Response	2	8005573	8399	1
601	Picture	c201	8017171	0	1	8404	98	0	next
601	Response	2	8025573	8402	2
