# Supplementary material for: The relationship between Chinese college students’ mate preferences and their parents’ education level
Source: Front Psychol. 2022 Nov 1;13:907315. doi: 10.3389/fpsyg.2022.907315 (PMC9664191; doi:10.3389/fpsyg.2022.907315)
Supplement: Supplementary file 2 [file Data_Sheet_1.ZIP › raw data/╒┼╕█╗¬/part1.log]

Scenario - For expli1
Logfile written - 2018/6/27 13:27:45

Trial	Event Type	Code	Time	TTime	Uncertainty	Duration	Uncertainty	ReqTime	ReqDur

1	Response	3	76814	76814	2
3	Picture	b016	87326	0	1	17094	73	0	next
3	Response	2	104419	17093	1
5	Picture	c001	123824	0	175	242315	177	0	next
5	Response	2	366002	242178	1
7	Picture	a013	383971	0	2	15253	91	0	next
7	Response	1	399223	15252	1
9	Picture	a011	418137	0	168	10998	169	0	next
9	Response	1	429047	10910	1
11	Picture	a001	448300	0	2	5947	56	0	next
11	Response	1	454246	5946	2
13	Picture	a016	470633	0	175	6332	176	0	next
13	Response	1	476897	6264	1
15	Picture	a007	496964	0	1	10206	131	0	next
15	Response	1	507168	10204	2
17	Picture	b007	526296	0	174	7498	176	0	next
17	Response	2	533658	7362	1
19	Picture	c001	553460	0	1	10926	76	0	next
19	Response	2	564385	10925	1
21	Picture	a004	580792	0	168	13998	169	0	next
21	Response	1	594659	13867	2
23	Picture	a008	611622	0	2	7817	191	0	next
23	Response	1	619438	7816	1
25	Picture	b013	639121	0	172	6998	174	0	next
25	Response	2	645958	6837	1
27	Picture	c001	663618	0	2	6735	110	0	next
27	Response	2	670351	6733	2
29	Picture	c001	686951	0	175	6165	177	0	next
29	Response	2	693002	6051	2
31	Picture	b008	713115	0	1	34706	135	0	next
31	Response	2	747820	34705	1
33	Picture	a015	764112	0	176	7499	177	0	next
33	Response	1	771429	7317	1
35	Picture	a010	789943	0	1	11550	126	0	next
35	Response	1	801491	11548	2
37	Picture	c001	818608	0	176	6832	178	0	next
37	Response	2	825342	6734	1
39	Picture	a012	842773	0	1	8200	142	0	next
39	Response	1	850972	8199	2
41	Picture	b001	868438	0	168	8665	170	0	next
41	Response	2	877046	8608	1
43	Picture	c001	894102	0	2	6191	153	0	next
43	Response	2	900292	6190	1
45	Picture	a005	920101	0	177	7165	179	0	next
45	Response	1	927176	7075	1
47	Picture	c001	945932	0	1	7170	166	0	next
47	Response	2	953101	7169	1
49	Picture	b003	971931	0	175	6165	177	0	next
49	Response	2	978071	6140	1
51	Picture	b005	996428	0	2	5651	193	0	next
51	Response	2	1002077	5649	2
53	Picture	b012	1021261	0	167	7665	168	0	next
53	Response	2	1028782	7521	1
55	Picture	c001	1048258	0	1	6210	133	0	next
55	Response	2	1054467	6209	1
57	Picture	a003	1073924	0	176	11331	178	0	next
57	Response	1	1085167	11243	1
59	Picture	b009	1103421	0	1	13073	430	0	next
59	Response	2	1116493	13072	2
61	Picture	a002	1134586	0	175	6999	176	0	next
61	Response	1	1141553	6967	1
63	Picture	b011	1160084	0	1	14898	111	0	next
63	Response	2	1174981	14897	1
65	Picture	a014	1193748	0	176	7832	178	0	next
65	Response	1	1201443	7695	1
67	Picture	c001	1222079	0	2	10329	181	0	next
67	Response	2	1232407	10328	1
69	Picture	c001	1252244	0	168	6499	169	0	next
69	Response	2	1258569	6325	1
71	Picture	c001	1275409	0	1	7018	158	0	next
71	Response	2	1282426	7017	1
73	Picture	b010	1299742	0	174	7831	175	0	next
73	Response	2	1307480	7738	2
75	Picture	b006	1326072	0	1	9822	187	0	next
75	Response	2	1335893	9821	1
77	Picture	c001	1356070	0	177	6499	179	0	next
77	Response	2	1362417	6347	1
79	Picture	a009	1381235	0	1	7164	179	0	next
79	Response	1	1388397	7162	2
81	Picture	b015	1405900	0	168	8165	170	0	next
81	Response	2	1413928	8028	1
83	Picture	b014	1433731	0	1	10290	53	0	next
83	Response	2	1444020	10289	1
85	Picture	c001	1463896	0	177	6999	178	0	next
85	Response	2	1470847	6951	1
87	Picture	c001	1490394	0	1	4818	184	0	next
87	Response	2	1495211	4817	1
89	Picture	a006	1513726	0	174	11165	175	0	next
89	Response	1	1524854	11128	1
91	Picture	c001	1542390	0	1	6859	151	0	next
91	Response	2	1549248	6858	1
93	Picture	c001	1568722	0	175	4999	176	0	next
93	Response	2	1573641	4919	1
95	Picture	b004	1591886	0	2	17943	68	0	next
95	Response	2	1609828	17942	1
97	Picture	b002	1629051	0	175	7165	177	0	next
97	Response	2	1636173	7122	2
100	Response	3	1800278	45236	1
102	Picture	c001	1810372	0	176	7332	177	0	next
102	Response	2	1817595	7223	1
104	Picture	c001	1829036	0	2	4313	197	0	next
104	Response	2	1833348	4312	1
106	Picture	a216	1845703	0	172	23330	174	0	next
106	Response	1	1868875	23172	1
108	Picture	b213	1883866	0	1	5507	170	0	next
108	Response	2	1889372	5506	1
110	Picture	c201	1904032	0	175	5665	177	0	next
110	Response	2	1909567	5535	1
112	Picture	a211	1923030	0	1	6912	99	0	next
112	Response	1	1929941	6911	1
114	Picture	a203	1942196	0	175	6498	177	0	next
114	Response	1	1948575	6379	1
116	Picture	b211	1961860	0	2	14349	154	0	next
116	Response	2	1976207	14347	2
118	Picture	a206	1987526	0	175	19831	176	0	next
118	Response	1	2007264	19738	1
120	Picture	c201	2022190	0	1	6080	88	0	next
120	Response	2	2028269	6079	2
122	Picture	a209	2042522	0	168	6665	170	0	next
122	Response	1	2049061	6539	1
124	Picture	c201	2062520	0	1	5476	27	0	next
124	Response	2	2067995	5475	1
126	Picture	b207	2079353	0	168	8165	169	0	next
126	Response	2	2087410	8057	1
128	Picture	a213	2101684	0	1	8473	37	0	next
128	Response	1	2110156	8472	1
130	Picture	a202	2124183	0	177	6165	179	0	next
130	Response	1	2130258	6075	1
132	Picture	b214	2145181	0	1	6021	156	0	next
132	Response	2	2151201	6020	2
134	Picture	a207	2164014	0	167	28664	168	0	next
134	Response	1	2192489	28475	1
136	Picture	c201	2206177	0	1	5216	127	0	next
136	Response	2	2211392	5215	1
138	Picture	a204	2226343	0	167	6165	168	0	next
138	Response	2	2232335	5992	1
140	Picture	b202	2247507	0	1	14396	113	0	next
140	Response	2	2261902	14395	1
142	Picture	c201	2275506	0	175	6498	177	0	next
142	Response	2	2281916	6410	1
144	Picture	c201	2295504	0	1	8524	152	0	next
144	Response	2	2304027	8523	1
146	Picture	c201	2315836	0	175	5499	176	0	next
146	Response	2	2321280	5444	2
148	Picture	a210	2333668	0	1	24853	149	0	next
148	Response	1	2358520	24852	1
150	Picture	b212	2373165	0	177	6999	178	0	next
150	Response	2	2380123	6958	2
152	Picture	c201	2395330	0	1	5529	148	0	next
152	Response	2	2400857	5527	2
154	Picture	c201	2413996	0	176	4999	177	0	next
154	Response	2	2418954	4958	1
156	Picture	a214	2430494	0	1	13726	118	0	next
156	Response	1	2444219	13725	1
158	Picture	c201	2458993	0	175	5665	177	0	next
158	Response	2	2464503	5510	1
160	Picture	a201	2478157	0	2	6542	137	0	next
160	Response	1	2484698	6541	1
162	Picture	c201	2498657	0	175	4998	177	0	next
162	Response	1	2503600	4943	1
164	Picture	b209	2517655	0	1	25404	104	0	next
164	Response	2	2543058	25403	1
166	Picture	c201	2557652	0	173	6166	174	0	next
166	Response	2	2563704	6052	2
168	Picture	b201	2576650	0	2	13704	141	0	next
168	Response	2	2590353	13703	1
170	Picture	b204	2601649	0	175	7832	177	0	next
170	Response	2	2609381	7732	1
172	Picture	b215	2622314	0	1	5498	179	0	next
172	Response	2	2627811	5497	1
174	Picture	b208	2640313	0	168	7999	169	0	next
174	Response	2	2648188	7875	1
176	Picture	b205	2659811	0	2	5692	151	0	next
176	Response	2	2665502	5691	1
178	Picture	c201	2677977	0	176	6166	177	0	next
178	Response	2	2684046	6069	1
180	Picture	b206	2696808	0	2	9863	148	0	next
180	Response	2	2706669	9861	2
182	Picture	c201	2719974	0	175	5499	177	0	next
182	Response	2	2725425	5451	1
184	Picture	c201	2737472	0	2	4339	173	0	next
184	Response	2	2741809	4337	2
186	Picture	c201	2754472	0	168	4166	169	0	next
186	Response	2	2758464	3992	1
188	Picture	a205	2770637	0	1	18136	32	0	next
188	Response	1	2788772	18135	1
190	Picture	b203	2801469	0	176	25497	177	0	next
190	Response	2	2826912	25443	1
192	Picture	a208	2840632	0	1	27391	117	0	next
192	Response	1	2868022	27390	1
194	Picture	b216	2882130	0	175	29663	177	0	next
194	Response	2	2911655	29525	1
196	Picture	a215	2923293	0	1	14054	121	0	next
196	Response	1	2937346	14053	1
198	Picture	b210	2952125	0	174	13331	176	0	next
198	Response	2	2965402	13277	1
200	Picture	a212	2977289	0	1	23041	135	0	next
200	Response	1	3000329	23040	1
203	Response	3	3137095	21649	1
205	Picture	c201	3147610	0	2	7164	181	0	next
205	Response	2	3154773	7163	1
207	Picture	a206	3167776	0	176	10332	177	0	next
207	Response	1	3177969	10193	1
209	Picture	a201	3190441	0	1	6009	162	0	next
209	Response	1	3196449	6008	1
211	Picture	b205	3210940	0	170	5998	172	0	next
211	Response	2	3216824	5884	1
213	Picture	b201	3231937	0	2	6283	62	0	next
213	Response	2	3238219	6282	1
215	Picture	a208	3252437	0	176	10998	178	0	next
215	Response	1	3263277	10840	2
217	Picture	c201	3275101	0	2	6477	200	0	next
217	Response	2	3281577	6476	1
219	Picture	a212	3294767	0	175	7666	176	0	next
219	Response	1	3302301	7534	2
221	Picture	c201	3316432	0	1	6265	77	0	next
221	Response	2	3322696	6264	1
223	Picture	a216	3335931	0	175	7832	176	0	next
223	Response	1	3343603	7672	1
225	Picture	b208	3357262	0	1	6919	92	0	next
225	Response	2	3364180	6918	1
227	Picture	a213	3375761	0	175	10499	176	0	next
227	Response	1	3386136	10375	2
229	Picture	c201	3399759	0	1	5991	183	0	next
229	Response	2	3405748	5989	2
231	Picture	c201	3417758	0	169	6499	171	0	next
231	Response	2	3424072	6314	2
233	Picture	b206	3439423	0	1	7566	110	0	next
233	Response	2	3446988	7565	1
235	Picture	a207	3459422	0	176	10165	178	0	next
235	Response	1	3469454	10032	1
237	Picture	c201	3481920	0	1	6249	94	0	next
237	Response	2	3488168	6248	1
239	Picture	a202	3502253	0	167	6665	168	0	next
239	Response	1	3508769	6516	2
241	Picture	c201	3523250	0	2	6511	167	0	next
241	Response	2	3529760	6510	1
243	Picture	b204	3543416	0	176	20831	178	0	next
243	Response	2	3564194	20778	1
245	Picture	b203	3577080	0	1	5680	156	0	next
245	Response	2	3582759	5679	2
247	Picture	a203	3594079	0	176	8332	178	0	next
247	Response	1	3602313	8234	1
249	Picture	b211	3614411	0	1	23051	117	0	next
249	Response	2	3637461	23050	2
251	Picture	b209	3650242	0	176	18664	178	0	next
251	Response	2	3668866	18624	2
253	Picture	c201	3682739	0	1	5679	157	0	next
253	Response	2	3688417	5678	1
255	Picture	a209	3703405	0	175	5999	176	0	next
255	Response	1	3709230	5825	1
257	Picture	c201	3721570	0	1	11084	92	0	next
257	Response	2	3732653	11083	2
259	Picture	a215	3747569	0	176	13831	177	0	next
259	Response	1	3761241	13672	1
261	Picture	c201	3773899	0	2	7767	77	0	next
261	Response	2	3781665	7766	1
263	Picture	b216	3795898	0	177	18498	179	0	next
263	Response	2	3814359	18461	2
265	Picture	a204	3828062	0	2	16018	159	0	next
265	Response	2	3844080	16018	1
267	Picture	b210	3858394	0	170	8332	171	0	next
267	Response	2	3866570	8176	1
269	Picture	b215	3879725	0	2	10779	65	0	next
269	Response	2	3890503	10778	1
271	Picture	b213	3902058	0	174	4665	176	0	next
271	Response	2	3906669	4611	1
273	Picture	a211	3919556	0	1	7507	162	0	next
273	Response	1	3927061	7505	2
275	Picture	c201	3938222	0	174	7165	175	0	next
275	Response	2	3945297	7075	1
277	Picture	a205	3958053	0	1	7999	178	0	next
277	Response	1	3966051	7998	1
279	Picture	c201	3978552	0	176	6999	177	0	next
279	Response	2	3985483	6931	1
281	Picture	b212	3999217	0	1	9061	108	0	next
281	Response	2	4008278	9061	1
283	Picture	b207	4021716	0	175	6832	176	0	next
283	Response	2	4028495	6779	1
285	Picture	b214	4042214	0	1	4908	95	0	next
285	Response	2	4047120	4906	2
287	Picture	c201	4061547	0	171	5998	172	0	next
287	Response	2	4067426	5879	1
289	Picture	a210	4081211	0	1	47336	170	0	next
289	Response	1	4128546	47335	1
291	Picture	c201	4143041	0	178	6498	180	0	next
291	Response	2	4149422	6381	1
293	Picture	b202	4164705	0	1	24871	138	0	next
293	Response	2	4189575	24870	1
295	Picture	c201	4204203	0	175	5499	176	0	next
295	Response	2	4209544	5341	1
297	Picture	a214	4222868	0	1	5928	74	0	next
297	Response	1	4228795	5927	1
299	Picture	c201	4243700	0	175	6832	177	0	next
299	Response	2	4250386	6686	1
302	Response	3	4411884	49193	1
305	Picture	a010	4442186	0	170	43663	171	0	next
305	Response	1	4485815	43629	2
307	Picture	b005	4504348	0	1	12896	111	0	next
307	Response	2	4517243	12895	1
309	Picture	b013	4534846	0	176	9332	178	0	next
309	Response	2	4544081	9235	1
311	Picture	b008	4562677	0	1	6894	116	0	next
311	Response	2	4569570	6893	1
313	Picture	c001	4586009	0	176	8832	178	0	next
313	Response	2	4594734	8725	1
315	Picture	a015	4613507	0	1	11698	145	0	next
315	Response	1	4625204	11697	1
317	Picture	c001	4642339	0	167	12998	168	0	next
317	Response	2	4655310	12971	1
319	Picture	a001	4673336	0	1	54966	41	0	next
319	Response	1	4728301	54965	1
321	Picture	b004	4747165	0	167	12331	169	0	next
321	Response	2	4759368	12203	2
323	Picture	a002	4778328	0	2	6439	72	0	next
323	Response	1	4784766	6438	2
325	Picture	c001	4801661	0	175	6998	177	0	next
325	Response	2	4808518	6857	1
327	Picture	c001	4826658	0	2	10679	165	0	next
327	Response	2	4837336	10678	1
329	Picture	a016	4853824	0	167	60661	169	0	next
329	Response	1	4914343	60519	2
331	Picture	c001	4933317	0	2	6485	185	0	next
331	Response	2	4939801	6484	1
333	Picture	a014	4958650	0	175	10498	176	0	next
333	Response	1	4969009	10359	2
335	Picture	a007	4985980	0	2	55692	149	0	next
335	Response	1	5041671	55691	2
337	Picture	b014	5059143	0	174	17498	175	0	next
337	Response	2	5076457	17314	1
339	Picture	a004	5097139	0	2	8229	116	0	next
339	Response	2	5105367	8228	1
341	Picture	c001	5124305	0	176	8665	177	0	next
341	Response	1	5132930	8625	1
343	Picture	c001	5151802	0	1	28119	58	0	next
343	Response	2	5179920	28118	1
345	Picture	c001	5199466	0	175	6499	176	0	next
345	Response	1	5205794	6328	2
347	Picture	a011	5223130	0	2	8154	192	0	next
347	Response	1	5231283	8153	1
349	Picture	a003	5249962	0	176	10665	178	0	next
349	Response	1	5260492	10530	2
351	Picture	b011	5281293	0	1	44394	113	0	next
351	Response	2	5325685	44392	1
353	Picture	b007	5345122	0	176	31831	177	0	next
353	Response	2	5376844	31722	1
355	Picture	b015	5393951	0	2	11713	131	0	next
355	Response	2	5405663	11712	2
357	Picture	b006	5424950	0	176	107492	177	0	next
357	Response	2	5532331	107381	1
359	Picture	c001	5552940	0	2	8419	94	0	next
359	Response	1	5561358	8418	1
361	Picture	b002	5580106	0	174	10165	175	0	next
361	Response	2	5590085	9979	1
363	Picture	c001	5610436	0	2	6063	113	0	next
363	Response	1	5616498	6062	1
365	Picture	a009	5633435	0	176	6999	177	0	next
365	Response	1	5640398	6963	1
367	Picture	a006	5659933	0	1	39781	60	0	next
367	Response	1	5699713	39780	2
369	Picture	c001	5718596	0	177	4499	178	0	next
369	Response	1	5722922	4326	1
371	Picture	a005	5741927	0	1	11014	162	0	next
371	Response	1	5752940	11013	1
373	Picture	b012	5770592	0	176	9332	178	0	next
373	Response	2	5779838	9246	1
375	Picture	b010	5798256	0	2	30342	160	0	next
375	Response	2	5828597	30341	1
377	Picture	c001	5848587	0	175	7165	177	0	next
377	Response	1	5855708	7121	2
379	Picture	b003	5873251	0	1	9987	181	0	next
379	Response	2	5883237	9986	1
381	Picture	a008	5899750	0	171	12665	172	0	next
381	Response	1	5912353	12603	1
383	Picture	c001	5932580	0	2	7695	142	0	next
383	Response	1	5940274	7694	1
385	Picture	b016	5958412	0	176	13998	178	0	next
385	Response	2	5972297	13885	1
387	Picture	b009	5990243	0	1	11861	148	0	next
387	Response	2	6002103	11860	1
389	Picture	a012	6021575	0	175	11665	176	0	next
389	Response	1	6033141	11566	2
391	Picture	c001	6050572	0	1	5601	67	0	next
391	Response	1	6056172	5600	1
393	Picture	c001	6072404	0	176	4166	177	0	next
393	Response	1	6076414	4010	1
395	Picture	c001	6097235	0	2	4250	87	0	next
395	Response	1	6101484	4249	1
397	Picture	b001	6118068	0	175	10165	176	0	next
397	Response	2	6128140	10072	1
399	Picture	a013	6146232	0	1	6708	127	0	next
399	Response	1	6152939	6707	1
402	Response	3	6290250	20360	1
404	Picture	c001	6300721	0	1	5164	171	0	next
404	Response	1	6305883	5162	2
406	Picture	c001	6318220	0	176	4832	178	0	next
406	Response	1	6322947	4727	1
408	Picture	b103	6334385	0	1	6463	48	0	next
408	Response	2	6340847	6462	1
410	Picture	b101	6354384	0	168	7166	169	0	next
410	Response	2	6361454	7070	1
412	Picture	a109	6375382	0	2	8418	93	0	next
412	Response	1	6383799	8417	1
414	Picture	c101	6397048	0	170	7332	172	0	next
414	Response	1	6404278	7230	1
416	Picture	b112	6417713	0	1	6689	148	0	next
416	Response	2	6424401	6688	2
418	Picture	c101	6438712	0	175	5165	177	0	next
418	Response	1	6443709	4997	1
420	Picture	b109	6456377	0	1	11686	156	0	next
420	Response	2	6468061	11684	2
422	Picture	b111	6481376	0	175	13164	177	0	next
422	Response	2	6494449	13073	1
424	Picture	a112	6509873	0	1	8296	47	0	next
424	Response	1	6518168	8295	1
426	Picture	a108	6530705	0	168	6832	170	0	next
426	Response	1	6537452	6747	1
428	Picture	a103	6551537	0	1	5917	93	0	next
428	Response	1	6557453	5916	1
430	Picture	b110	6569203	0	175	8831	177	0	next
430	Response	2	6577936	8733	2
432	Picture	b113	6592867	0	1	8882	129	0	next
432	Response	2	6601748	8881	1
434	Picture	b108	6612866	0	168	20164	170	0	next
434	Response	1	6632996	20130	1
436	Picture	c101	6648030	0	1	7124	53	0	next
436	Response	1	6655153	7123	1
438	Picture	c101	6669529	0	175	7499	176	0	next
438	Response	1	6676714	7185	2
440	Picture	a105	6688694	0	1	7666	177	0	next
440	Response	1	6696359	7665	1
442	Picture	b106	6709526	0	176	6999	177	0	next
442	Response	2	6716480	6954	1
444	Picture	a115	6728857	0	2	8800	45	0	next
444	Response	1	6737655	8798	1
446	Picture	a111	6752023	0	175	15998	176	0	next
446	Response	1	6767883	15860	2
448	Picture	b114	6782020	0	2	45393	116	0	next
448	Response	2	6827412	45392	1
450	Picture	b116	6842017	0	175	11165	176	0	next
450	Response	2	6853146	11129	1
452	Picture	a106	6868014	0	1	8944	66	0	next
452	Response	1	6876957	8943	1
454	Picture	c101	6888847	0	178	6165	180	0	next
454	Response	1	6894980	6133	1
456	Picture	b104	6907845	0	1	10946	63	0	next
456	Response	2	6918790	10945	1
458	Picture	a102	6930677	0	175	6332	177	0	next
458	Response	1	6936872	6195	2
460	Picture	c101	6949009	0	1	5887	122	0	next
460	Response	1	6954895	5886	1
462	Picture	c101	6967341	0	177	4666	178	0	next
462	Response	1	6971959	4618	1
464	Picture	c101	6985673	0	1	3590	82	0	next
464	Response	1	6989262	3589	1
466	Picture	a113	7000839	0	175	7332	176	0	next
466	Response	1	7008003	7164	1
468	Picture	c101	7022503	0	2	6130	48	0	next
468	Response	1	7028631	6128	2
470	Picture	c101	7040503	0	170	3832	171	0	next
470	Response	1	7044258	3755	2
472	Picture	a101	7057168	0	1	6789	46	0	next
472	Response	1	7063956	6788	1
474	Picture	a116	7078667	0	175	5832	176	0	next
474	Response	1	7084378	5711	1
476	Picture	a104	7098498	0	1	15448	63	0	next
476	Response	1	7113945	15447	1
478	Picture	c101	7127330	0	167	5332	168	0	next
478	Response	1	7132570	5240	1
480	Picture	c101	7146661	0	2	4528	142	0	next
480	Response	1	7151188	4527	2
482	Picture	a110	7162827	0	176	10166	177	0	next
482	Response	1	7172803	9976	1
484	Picture	b102	7186825	0	2	36831	178	0	next
484	Response	1	7223655	36830	1
486	Picture	c101	7237322	0	176	4999	177	0	next
486	Response	1	7242286	4964	1
488	Picture	b115	7257653	0	2	11142	36	0	next
488	Response	2	7268794	11141	1
490	Picture	a107	7281819	0	176	8332	177	0	next
490	Response	1	7290111	8292	2
492	Picture	b105	7304317	0	1	5436	66	0	next
492	Response	2	7309752	5435	1
494	Picture	c101	7321816	0	176	5166	177	0	next
494	Response	1	7326815	4999	1
496	Picture	c101	7341981	0	1	6336	174	0	next
496	Response	1	7348316	6335	1
498	Picture	a114	7361313	0	176	6499	178	0	next
498	Response	1	7367750	6437	1
500	Picture	b107	7382644	0	2	5351	161	0	next
500	Response	2	7387994	5350	2
502	Picture	c101	7402644	0	177	3999	178	0	next
502	Response	1	7406558	3914	1
505	Response	3	7532769	13967	2
507	Picture	a101	7542801	0	167	9498	168	0	next
507	Response	1	7552234	9433	1
509	Picture	b110	7563965	0	1	13874	133	0	next
509	Response	2	7577838	13873	1
511	Picture	c101	7590131	0	175	6332	176	0	next
511	Response	1	7596307	6176	1
513	Picture	b113	7610128	0	2	6449	64	0	next
513	Response	2	7616576	6448	1
515	Picture	c101	7628795	0	176	5665	177	0	next
515	Response	2	7634321	5526	1
516	Response	2	7636026	1566	2
517	Picture	c101	7647793	0	1	4000	176	0	next
517	Response	1	7651792	3999	1
519	Picture	c101	7663625	0	168	3999	170	0	next
519	Response	1	7667534	3909	1
521	Picture	b104	7681790	0	1	36961	47	0	next
521	Response	2	7718750	36960	1
523	Picture	a116	7730787	0	177	10165	179	0	next
523	Response	1	7740785	9998	2
525	Picture	c101	7753285	0	1	4804	41	0	next
525	Response	1	7758088	4803	2
527	Picture	c101	7769951	0	168	3999	169	0	next
527	Response	1	7773830	3879	2
529	Picture	c101	7788616	0	1	3145	199	0	next
529	Response	1	7791759	3143	2
531	Picture	c101	7803282	0	176	3832	178	0	next
531	Response	1	7806991	3709	2
533	Picture	c101	7820114	0	1	3131	46	0	next
533	Response	1	7823244	3130	1
535	Picture	c101	7837113	0	176	3666	177	0	next
535	Response	1	7840665	3552	1
537	Picture	b109	7853611	0	2	11013	165	0	next
537	Response	2	7864623	11012	1
539	Picture	a105	7878444	0	167	6332	168	0	next
539	Response	1	7884743	6299	1
541	Picture	a106	7899941	0	2	22404	106	0	next
541	Response	1	7922343	22402	1
543	Picture	a108	7933440	0	167	9498	169	0	next
543	Response	1	7942915	9475	1
545	Picture	b102	7957104	0	2	13039	138	0	next
545	Response	2	7970141	13037	2
547	Picture	c101	7982436	0	176	4999	178	0	next
547	Response	1	7987381	4945	1
549	Picture	b115	8001768	0	1	8103	74	0	next
549	Response	2	8009870	8102	1
551	Picture	c101	8021266	0	2	7833	3	0	next
551	Response	1	8028909	7643	1
553	Picture	c101	8040432	0	1	4249	94	0	next
553	Response	1	8044680	4248	1
555	Picture	b103	8058598	0	175	14331	176	0	next
555	Response	2	8072895	14297	2
557	Picture	b116	8084928	0	2	22929	80	0	next
557	Response	2	8107856	22928	2
559	Picture	a111	8120760	0	175	26330	177	0	next
559	Response	1	8146988	26228	1
561	Picture	a114	8158590	0	1	11099	77	0	next
561	Response	1	8169688	11098	1
563	Picture	a104	8184089	0	176	60995	177	0	next
563	Response	1	8244950	60861	2
565	Picture	a113	8256416	0	2	6045	133	0	next
565	Response	1	8262460	6044	1
567	Picture	c101	8275916	0	176	7831	178	0	next
567	Response	1	8283719	7803	2
569	Picture	c101	8298580	0	1	4149	193	0	next
569	Response	1	8302728	4148	1
571	Picture	a107	8315080	0	175	28997	176	0	next
571	Response	1	8344047	28967	1
573	Picture	a110	8357243	0	1	29894	111	0	next
573	Response	1	8387136	29893	1
575	Picture	a103	8401240	0	168	4999	169	0	next
575	Response	1	8406115	4875	1
577	Picture	b112	8419405	0	1	4968	42	0	next
577	Response	2	8424372	4967	1
579	Picture	a109	8436571	0	170	6999	171	0	next
579	Response	1	8443531	6960	1
581	Picture	b107	8456569	0	1	7589	89	0	next
581	Response	2	8464157	7588	1
583	Picture	c101	8477068	0	175	6499	176	0	next
583	Response	1	8483525	6457	1
585	Picture	b101	8497233	0	1	24133	35	0	next
585	Response	2	8521365	24132	1
587	Picture	b105	8534897	0	176	4999	178	0	next
587	Response	2	8539869	4972	1
589	Picture	b108	8551895	0	2	6383	128	0	next
589	Response	2	8558277	6382	1
591	Picture	a112	8570895	0	173	7832	174	0	next
591	Response	1	8578632	7737	1
593	Picture	a115	8593226	0	1	12335	175	0	next
593	Response	1	8605560	12334	1
595	Picture	b106	8618891	0	176	9166	177	0	next
595	Response	2	8628021	9130	1
597	Picture	b111	8641223	0	1	30937	71	0	next
597	Response	2	8672159	30936	1
599	Picture	b114	8684054	0	168	5998	170	0	next
599	Response	2	8689941	5887	1
601	Picture	a102	8703885	0	1	44017	157	0	next
601	Response	1	8747900	44015	2
