# Supplementary material for: The relationship between Chinese college students’ mate preferences and their parents’ education level
Source: Front Psychol. 2022 Nov 1;13:907315. doi: 10.3389/fpsyg.2022.907315 (PMC9664191; doi:10.3389/fpsyg.2022.907315)
Supplement: Supplementary file 2 [file Data_Sheet_1.ZIP › raw data/╟┐≤π│┐1/part1.log]

Scenario - For expli1
Logfile written - 2018/5/19 21:17:19

Trial	Event Type	Code	Time	TTime	Uncertainty	Duration	Uncertainty	ReqTime	ReqDur

1	Response	3	630415	630415	1
3	Picture	c001	640815	0	1	11147	191	0	next
3	Response	2	651960	11145	1
5	Picture	b003	668982	0	170	8832	171	0	next
5	Response	2	677625	8643	1
7	Picture	b010	694980	0	1	5324	181	0	next
7	Response	2	700303	5323	1
9	Picture	c001	716814	0	170	6165	172	0	next
9	Response	2	722948	6134	1
11	Picture	b016	742312	0	2	7974	33	0	next
11	Response	2	750286	7974	1
13	Picture	c001	768145	0	171	5999	173	0	next
13	Response	2	774036	5891	1
15	Picture	c001	791144	0	2	5748	92	0	next
15	Response	2	796891	5747	1
17	Picture	a014	816478	0	170	7332	171	0	next
17	Response	1	823630	7152	1
19	Picture	b005	842476	0	2	9480	193	0	next
19	Response	2	851955	9479	1
21	Picture	c001	869809	0	171	6166	172	0	next
21	Response	2	875887	6078	1
23	Picture	a005	893475	0	1	17133	38	0	next
23	Response	1	910608	17133	1
25	Picture	a009	928641	0	172	6499	174	0	next
25	Response	1	934990	6349	1
27	Picture	c001	955473	0	1	5332	174	0	next
27	Response	2	960804	5331	2
29	Picture	c001	978473	0	171	6333	172	0	next
29	Response	2	984619	6146	1
31	Picture	b004	1004472	0	1	9939	66	0	next
31	Response	2	1014410	9938	1
33	Picture	b002	1031972	0	170	8665	172	0	next
33	Response	2	1040553	8581	1
35	Picture	b008	1059637	0	1	12017	155	0	next
35	Response	1	1071654	12017	1
37	Picture	b014	1091970	0	172	5332	174	0	next
37	Response	2	1097170	5200	1
39	Picture	a012	1114302	0	1	7071	101	0	next
39	Response	1	1121372	7070	1
41	Picture	a016	1139802	0	170	6332	172	0	next
41	Response	1	1146050	6248	1
43	Picture	c001	1163967	0	2	5500	4	0	next
43	Response	2	1169321	5354	1
45	Picture	b011	1188134	0	170	9166	171	0	next
45	Response	2	1197258	9124	1
47	Picture	b012	1214966	0	1	4760	79	0	next
47	Response	2	1219725	4759	1
49	Picture	b009	1236299	0	171	9166	172	0	next
49	Response	2	1245389	9090	1
51	Picture	c001	1265631	0	2	5097	76	0	next
51	Response	2	1270727	5096	1
53	Picture	b007	1288965	0	171	6499	172	0	next
53	Response	2	1295286	6321	1
55	Picture	b006	1314130	0	1	6221	118	0	next
55	Response	2	1320350	6220	1
57	Picture	a015	1338297	0	170	5666	171	0	next
57	Response	1	1343773	5476	1
59	Picture	c001	1362129	0	1	5395	110	0	next
59	Response	2	1367523	5394	1
61	Picture	a006	1385462	0	170	8333	171	0	next
61	Response	1	1393604	8142	1
63	Picture	a001	1413961	0	1	8298	40	0	next
63	Response	1	1422257	8296	2
65	Picture	c001	1439461	0	171	5999	172	0	next
65	Response	2	1445382	5921	1
67	Picture	a013	1462959	0	2	6238	102	0	next
67	Response	1	1469196	6237	1
69	Picture	a002	1487126	0	172	6166	173	0	next
69	Response	1	1493128	6002	1
71	Picture	a008	1513291	0	2	5980	193	0	next
71	Response	1	1519270	5979	1
73	Picture	c001	1535625	0	171	5332	173	0	next
73	Response	2	1540932	5307	1
75	Picture	a011	1558290	0	1	5798	41	0	next
75	Response	1	1564087	5797	1
77	Picture	c001	1581957	0	170	4999	171	0	next
77	Response	2	1586767	4810	2
79	Picture	a004	1604122	0	2	24867	139	0	next
79	Response	1	1628988	24866	1
81	Picture	b001	1646288	0	172	6333	173	0	next
81	Response	2	1652559	6271	1
83	Picture	b013	1672787	0	1	6364	141	0	next
83	Response	2	1679150	6363	1
85	Picture	c001	1697120	0	171	5333	172	0	next
85	Response	2	1702396	5276	1
87	Picture	c001	1719952	0	2	6016	158	0	next
87	Response	2	1725967	6015	2
89	Picture	b015	1745286	0	170	5499	171	0	next
89	Response	2	1750736	5450	1
91	Picture	a007	1771117	0	2	9409	99	0	next
91	Response	1	1780525	9408	1
93	Picture	a003	1797951	0	170	12332	172	0	next
93	Response	1	1810225	12274	1
95	Picture	c001	1827616	0	2	5702	139	0	next
95	Response	2	1833316	5700	2
97	Picture	a010	1852950	0	172	12832	173	0	next
97	Response	2	1865646	12696	2
100	Response	3	2058454	71842	1
102	Picture	c001	2068610	0	172	6166	173	0	next
102	Response	2	2074589	5979	1
104	Picture	c001	2087776	0	1	3991	180	0	next
104	Response	2	2091766	3990	1
106	Picture	a204	2105109	0	171	8500	172	0	next
106	Response	1	2113428	8319	1
108	Picture	b204	2126108	0	1	8293	47	0	next
108	Response	2	2134400	8292	1
110	Picture	b206	2147941	0	1	9999	3	0	next
110	Response	2	2157823	9882	1
112	Picture	a201	2169940	0	2	8435	72	0	next
112	Response	1	2178374	8434	2
114	Picture	c201	2191107	0	170	4499	172	0	next
114	Response	2	2195576	4469	1
116	Picture	b201	2207106	0	1	6333	2	0	next
116	Response	2	2213262	6156	1
118	Picture	c201	2225273	0	170	4832	172	0	next
118	Response	2	2230079	4806	1
120	Picture	a213	2241938	0	2	5530	143	0	next
120	Response	1	2247467	5529	1
122	Picture	b209	2259439	0	170	6665	172	0	next
122	Response	2	2265991	6552	1
124	Picture	b205	2279437	0	2	4958	49	0	next
124	Response	2	2284394	4957	1
126	Picture	b215	2297104	0	170	4166	171	0	next
126	Response	2	2301153	4049	1
128	Picture	c201	2313436	0	2	4445	62	0	next
128	Response	2	2317880	4444	1
130	Picture	c201	2330103	0	171	4000	172	0	next
130	Response	2	2333919	3816	2
132	Picture	b210	2347602	0	2	4631	42	0	next
132	Response	2	2352232	4630	1
134	Picture	a212	2363936	0	172	5332	174	0	next
134	Response	1	2369107	5171	1
136	Picture	a207	2383935	0	1	9492	179	0	next
136	Response	1	2393426	9491	1
138	Picture	a214	2407101	0	171	5666	172	0	next
138	Response	1	2412725	5624	1
140	Picture	c201	2428267	0	1	4954	51	0	next
140	Response	2	2433220	4953	1
142	Picture	c201	2448267	0	170	4832	172	0	next
142	Response	2	2453025	4758	1
144	Picture	c201	2467932	0	2	4219	121	0	next
144	Response	2	2472151	4219	1
146	Picture	a210	2483433	0	170	57664	171	0	next
146	Response	2	2541058	57625	1
148	Picture	a206	2552597	0	1	7736	102	0	next
148	Response	1	2560332	7735	1
150	Picture	c201	2571930	0	170	5166	171	0	next
150	Response	2	2576943	5013	1
152	Picture	a208	2588929	0	1	5614	58	0	next
152	Response	1	2594542	5613	1
154	Picture	b202	2608429	0	170	8333	171	0	next
154	Response	2	2616591	8162	1
156	Picture	b216	2631094	0	2	7941	63	0	next
156	Response	2	2639034	7940	1
158	Picture	c201	2651928	0	170	5166	171	0	next
158	Response	2	2656930	5002	1
160	Picture	a211	2671927	0	1	6963	42	0	next
160	Response	1	2678889	6962	1
162	Picture	c201	2693760	0	172	5499	174	0	next
162	Response	2	2699233	5473	1
164	Picture	a203	2713259	0	1	11253	86	0	next
164	Response	1	2724511	11252	1
166	Picture	c201	2738759	0	171	6832	173	0	next
166	Response	2	2745426	6667	1
168	Picture	a216	2759924	0	2	7373	134	0	next
168	Response	1	2767296	7372	1
170	Picture	a205	2779091	0	171	46665	172	0	next
170	Response	1	2825660	46569	1
172	Picture	b207	2839422	0	2	39430	76	0	next
172	Response	2	2878851	39429	1
174	Picture	a215	2892088	0	171	5999	173	0	next
174	Response	1	2898006	5918	1
176	Picture	c201	2911087	0	1	6833	2	0	next
176	Response	2	2917876	6789	1
178	Picture	b208	2930087	0	170	13499	171	0	next
178	Response	2	2943512	13425	1
180	Picture	b211	2957919	0	1	9265	74	0	next
180	Response	2	2967183	9264	1
182	Picture	b203	2978586	0	170	7832	172	0	next
182	Response	2	2986277	7691	1
184	Picture	a209	2999751	0	2	7624	49	0	next
184	Response	1	3007374	7623	1
186	Picture	c201	3020585	0	171	6665	173	0	next
186	Response	2	3027090	6505	1
188	Picture	c201	3041584	0	1	4956	49	0	next
188	Response	2	3046540	4956	1
190	Picture	c201	3058584	0	170	4666	171	0	next
190	Response	2	3063062	4478	1
192	Picture	c201	3076583	0	1	3499	3	0	next
192	Response	2	3079973	3390	1
194	Picture	b213	3093416	0	170	6166	171	0	next
194	Response	2	3099451	6035	2
196	Picture	b214	3111415	0	1	3833	2	0	next
196	Response	2	3115105	3690	2
198	Picture	b212	3128748	0	173	4832	175	0	next
198	Response	2	3133450	4702	1
200	Picture	a202	3146581	0	1	4974	31	0	next
200	Response	1	3151554	4973	1
203	Response	3	3279664	13419	1
205	Picture	c201	3290077	0	1	6024	148	0	next
205	Response	2	3296100	6023	1
207	Picture	b204	3308744	0	170	5999	171	0	next
207	Response	2	3314597	5853	1
209	Picture	c201	3326243	0	1	4820	184	0	next
209	Response	2	3331062	4819	1
211	Picture	a205	3343243	0	170	22665	171	0	next
211	Response	1	3365725	22482	2
213	Picture	a202	3380908	0	1	7797	43	0	next
213	Response	1	3388704	7796	1
215	Picture	b211	3403240	0	2	5500	4	0	next
215	Response	2	3408634	5394	1
217	Picture	c201	3422407	0	1	4752	86	0	next
217	Response	2	3427158	4751	1
219	Picture	a211	3439573	0	171	6333	172	0	next
219	Response	1	3445833	6260	1
221	Picture	a204	3459572	0	2	5116	57	0	next
221	Response	2	3464687	5115	1
223	Picture	a213	3478572	0	171	5333	172	0	next
223	Response	1	3483779	5207	2
225	Picture	b208	3497238	0	1	10842	165	0	next
225	Response	2	3508079	10841	1
227	Picture	b213	3522404	0	172	5833	173	0	next
227	Response	2	3528126	5722	1
229	Picture	a203	3539737	0	1	4493	178	0	next
229	Response	1	3544229	4492	1
231	Picture	c201	3556404	0	170	5332	171	0	next
231	Response	2	3561557	5153	1
233	Picture	c201	3575402	0	2	4350	157	0	next
233	Response	2	3579751	4349	1
235	Picture	b207	3591403	0	170	5165	172	0	next
235	Response	2	3596425	5022	2
237	Picture	c201	3611568	0	1	4009	163	0	next
237	Response	2	3615576	4008	1
239	Picture	c201	3628235	0	173	4333	174	0	next
239	Response	2	3632397	4162	1
241	Picture	b209	3645734	0	1	7337	168	0	next
241	Response	2	3653071	7337	1
243	Picture	c201	3664567	0	171	5833	172	0	next
243	Response	2	3670311	5744	1
245	Picture	b216	3682400	0	1	12712	126	0	next
245	Response	2	3695110	12710	2
247	Picture	a207	3709566	0	172	10332	174	0	next
247	Response	1	3719731	10165	1
249	Picture	a201	3732232	0	1	11679	159	0	next
249	Response	1	3743910	11678	1
251	Picture	b206	3755732	0	171	8999	172	0	next
251	Response	2	3764560	8828	1
253	Picture	a214	3779897	0	1	5669	170	0	next
253	Response	1	3785565	5668	1
255	Picture	b212	3797564	0	170	5999	171	0	next
255	Response	2	3803461	5897	1
257	Picture	a212	3817729	0	2	5515	159	0	next
257	Response	1	3823244	5515	1
259	Picture	a215	3835396	0	171	6832	173	0	next
259	Response	1	3842068	6672	1
261	Picture	c201	3853895	0	1	4816	189	0	next
261	Response	2	3858710	4815	1
263	Picture	b205	3872728	0	171	7666	172	0	next
263	Response	2	3880311	7583	2
265	Picture	b210	3893727	0	2	4841	166	0	next
265	Response	2	3898567	4840	1
267	Picture	b201	3910227	0	171	7166	172	0	next
267	Response	2	3917339	7112	1
269	Picture	a208	3930726	0	2	6243	97	0	next
269	Response	1	3936968	6242	1
271	Picture	a210	3948893	0	170	25998	172	0	next
271	Response	1	3974799	25906	2
273	Picture	a206	3989391	0	2	9795	45	0	next
273	Response	1	3999185	9794	1
275	Picture	b203	4014225	0	170	27165	171	0	next
275	Response	2	4041231	27006	1
277	Picture	b214	4053890	0	1	4762	76	0	next
277	Response	2	4058651	4761	1
279	Picture	a216	4073056	0	171	6999	173	0	next
279	Response	1	4079954	6898	1
281	Picture	b202	4092055	0	2	23791	49	0	next
281	Response	2	4115844	23789	1
283	Picture	c201	4127555	0	170	6666	171	0	next
283	Response	2	4134042	6487	2
285	Picture	c201	4146387	0	1	4931	74	0	next
285	Response	2	4151317	4930	1
287	Picture	a209	4165387	0	1	5833	2	0	next
287	Response	1	4171039	5652	1
289	Picture	c201	4184553	0	1	5404	101	0	next
289	Response	2	4189956	5403	1
291	Picture	c201	4201886	0	172	4666	173	0	next
291	Response	2	4206448	4562	1
293	Picture	c201	4220718	0	2	3809	31	0	next
293	Response	2	4224526	3808	1
295	Picture	b215	4236052	0	170	6832	172	0	next
295	Response	2	4242720	6668	2
297	Picture	c201	4256051	0	1	5077	95	0	next
297	Response	2	4261127	5076	1
299	Picture	c201	4273384	0	171	3999	173	0	next
299	Response	2	4277346	3962	1
302	Response	3	4498225	107845	1
305	Picture	b004	4528544	0	171	12999	172	0	next
305	Response	2	4541446	12902	1
307	Picture	c001	4558709	0	2	6220	120	0	next
307	Response	1	4564928	6219	1
309	Picture	b008	4584043	0	170	7165	172	0	next
309	Response	2	4591132	7089	1
311	Picture	a003	4609875	0	1	4861	144	0	next
311	Response	1	4614735	4860	1
313	Picture	c001	4631041	0	171	5500	172	0	next
313	Response	1	4636364	5323	2
315	Picture	a012	4654873	0	2	4947	60	0	next
315	Response	1	4659819	4946	1
317	Picture	c001	4678707	0	168	5165	170	0	next
317	Response	1	4683812	5105	1
319	Picture	b009	4702372	0	1	13301	38	0	next
319	Response	2	4715672	13300	1
321	Picture	b012	4734873	0	171	6164	173	0	next
321	Response	2	4740922	6049	1
323	Picture	a007	4758704	0	1	14728	110	0	next
323	Response	1	4773432	14728	1
325	Picture	c001	4792537	0	170	6332	172	0	next
325	Response	1	4798738	6201	1
327	Picture	a016	4819202	0	2	5446	61	0	next
327	Response	1	4824647	5445	1
329	Picture	c001	4841369	0	171	5833	172	0	next
329	Response	1	4847025	5656	1
331	Picture	b013	4865868	0	1	6108	64	0	next
331	Response	2	4871975	6107	1
333	Picture	b002	4890201	0	171	7499	172	0	next
333	Response	1	4897669	7468	1
335	Picture	a015	4918200	0	1	5732	108	0	next
335	Response	1	4923931	5731	2
337	Picture	a008	4942700	0	170	5665	172	0	next
337	Response	1	4948310	5610	1
339	Picture	a001	4967198	0	2	5132	41	0	next
339	Response	1	4972329	5131	2
341	Picture	a009	4992365	0	172	5332	174	0	next
341	Response	1	4997641	5276	1
343	Picture	b010	5016864	0	1	4051	121	0	next
343	Response	2	5020914	4050	1
345	Picture	b005	5037364	0	172	6499	173	0	next
345	Response	2	5043682	6318	1
347	Picture	b007	5063029	0	1	7006	167	0	next
347	Response	2	5070034	7005	1
349	Picture	c001	5088862	0	1	3833	2	0	next
349	Response	1	5092590	3728	1
351	Picture	c001	5111028	0	1	5344	161	0	next
351	Response	1	5116371	5343	2
353	Picture	b003	5134361	0	170	5833	171	0	next
353	Response	2	5140003	5642	1
355	Picture	c001	5160193	0	2	5416	90	0	next
355	Response	1	5165608	5415	2
357	Picture	a014	5183360	0	172	6499	173	0	next
357	Response	1	5189781	6421	1
359	Picture	b011	5206692	0	1	5434	71	0	next
359	Response	2	5212125	5433	1
361	Picture	a013	5229692	0	170	5499	171	0	next
361	Response	1	5235129	5437	1
363	Picture	a004	5254691	0	1	4756	82	0	next
363	Response	2	5259446	4755	1
365	Picture	c001	5277691	0	172	5332	173	0	next
365	Response	1	5282990	5299	1
367	Picture	a005	5301189	0	2	10426	82	0	next
367	Response	1	5311614	10425	1
369	Picture	b006	5330356	0	171	8665	173	0	next
369	Response	2	5338924	8568	1
371	Picture	b016	5358354	0	2	5993	182	0	next
371	Response	2	5364347	5993	1
373	Picture	c001	5382688	0	170	6666	171	0	next
373	Response	1	5389171	6483	1
375	Picture	b001	5409186	0	2	8016	158	0	next
375	Response	2	5417201	8015	1
377	Picture	c001	5436020	0	170	5999	171	0	next
377	Response	1	5441877	5857	1
379	Picture	b015	5462352	0	1	5552	286	0	next
379	Response	2	5467903	5551	1
381	Picture	c001	5485185	0	171	5832	173	0	next
381	Response	1	5490907	5722	1
383	Picture	c001	5509017	0	1	8303	36	0	next
383	Response	1	5517319	8302	1
385	Picture	a006	5535517	0	170	6499	171	0	next
385	Response	1	5541848	6331	1
387	Picture	c001	5560849	0	1	5112	61	0	next
387	Response	1	5565960	5111	1
389	Picture	a010	5582182	0	171	11666	172	0	next
389	Response	1	5593776	11594	1
391	Picture	a011	5614181	0	1	8071	101	0	next
391	Response	1	5622250	8069	2
393	Picture	c001	5640181	0	170	5832	171	0	next
393	Response	1	5645884	5703	1
395	Picture	a002	5664346	0	1	6906	99	0	next
395	Response	1	5671252	6906	1
397	Picture	c001	5691179	0	171	5499	173	0	next
397	Response	1	5696645	5466	1
399	Picture	b014	5716845	0	1	7620	53	0	next
399	Response	2	5724464	7619	1
402	Response	3	5888860	46518	1
404	Picture	c001	5899340	0	1	7811	192	0	next
404	Response	1	5907150	7810	2
406	Picture	c001	5920007	0	170	5665	172	0	next
406	Response	1	5925585	5578	2
408	Picture	c101	5937172	0	1	3563	109	0	next
408	Response	1	5940734	3562	1
410	Picture	a114	5953506	0	170	5499	171	0	next
410	Response	1	5958956	5450	1
412	Picture	a110	5973671	0	1	6000	2	0	next
412	Response	1	5979540	5869	1
414	Picture	a101	5993338	0	171	4832	173	0	next
414	Response	1	5998091	4753	1
416	Picture	b112	6011837	0	1	4777	62	0	next
416	Response	2	6016613	4776	1
418	Picture	c101	6028837	0	171	7166	172	0	next
418	Response	1	6035824	6987	1
420	Picture	b110	6051002	0	2	5230	110	0	next
420	Response	2	6056231	5229	1
422	Picture	a109	6071169	0	170	5332	172	0	next
422	Response	1	6076337	5168	2
424	Picture	c101	6090168	0	1	4691	147	0	next
424	Response	1	6094859	4691	1
426	Picture	a103	6108168	0	171	4999	172	0	next
426	Response	1	6112991	4823	1
428	Picture	b103	6125834	0	1	5318	187	0	next
428	Response	2	6131151	5317	2
430	Picture	b113	6143334	0	171	5665	173	0	next
430	Response	2	6148836	5502	1
432	Picture	a115	6162666	0	1	4034	138	0	next
432	Response	1	6166700	4034	1
434	Picture	c101	6179666	0	171	4999	173	0	next
434	Response	1	6184535	4869	1
436	Picture	c101	6196332	0	1	3736	102	0	next
436	Response	1	6200067	3735	1
438	Picture	a105	6214499	0	170	6165	172	0	next
438	Response	1	6220620	6121	1
440	Picture	b114	6231997	0	2	4546	127	0	next
440	Response	2	6236541	4544	2
442	Picture	a106	6249498	0	170	4832	171	0	next
442	Response	1	6254257	4759	1
444	Picture	b104	6265997	0	1	4869	136	0	next
444	Response	2	6270865	4868	1
446	Picture	c101	6285163	0	171	4666	172	0	next
446	Response	1	6289745	4582	1
448	Picture	b107	6304995	0	2	4079	94	0	next
448	Response	2	6309074	4079	1
450	Picture	a113	6323162	0	171	4333	172	0	next
450	Response	1	6327446	4284	1
452	Picture	a102	6339661	0	1	4307	32	0	next
452	Response	1	6343966	4305	2
454	Picture	c101	6358994	0	1	5333	2	0	next
454	Response	1	6364159	5165	2
456	Picture	c101	6376160	0	2	3263	77	0	next
456	Response	1	6379422	3262	1
458	Picture	c101	6392660	0	171	3333	172	0	next
458	Response	1	6395880	3220	1
460	Picture	b108	6409659	0	2	2857	151	0	next
460	Response	1	6412515	2856	1
462	Picture	c101	6423993	0	170	4499	171	0	next
462	Response	1	6428314	4321	1
464	Picture	c101	6443658	0	2	5120	53	0	next
464	Response	1	6448777	5119	1
466	Picture	c101	6461992	0	170	5499	171	0	next
466	Response	1	6467389	5397	1
468	Picture	b101	6479824	0	1	4592	82	0	next
468	Response	1	6484415	4591	1
470	Picture	b106	6499324	0	169	6833	170	0	next
470	Response	2	6505982	6658	2
472	Picture	a111	6521156	0	2	5531	142	0	next
472	Response	1	6526687	5531	1
474	Picture	b105	6539656	0	171	6166	173	0	next
474	Response	2	6545716	6060	1
476	Picture	c101	6558155	0	2	5960	47	0	next
476	Response	1	6564114	5959	1
478	Picture	c101	6578989	0	170	4332	171	0	next
478	Response	1	6583264	4275	1
480	Picture	a104	6598321	0	1	17093	79	0	next
480	Response	1	6615413	17092	1
482	Picture	b109	6627321	0	170	7499	171	0	next
482	Response	2	6634776	7455	1
484	Picture	a108	6647153	0	1	6150	188	0	next
484	Response	1	6653301	6148	2
486	Picture	c101	6666653	0	170	4832	172	0	next
486	Response	1	6671433	4780	1
488	Picture	a116	6685985	0	1	5941	65	0	next
488	Response	1	6691925	5940	1
490	Picture	b116	6706485	0	170	6666	171	0	next
490	Response	2	6712987	6502	1
492	Picture	a112	6726651	0	1	4863	143	0	next
492	Response	1	6731513	4862	1
494	Picture	b111	6744651	0	170	10832	172	0	next
494	Response	2	6755413	10762	1
496	Picture	b115	6767816	0	2	7226	114	0	next
496	Response	2	6775041	7225	1
498	Picture	b102	6788983	0	171	7999	172	0	next
498	Response	2	6796792	7809	2
500	Picture	a107	6811648	0	2	11320	186	0	next
500	Response	1	6822967	11319	1
502	Picture	c101	6836815	0	170	6666	171	0	next
502	Response	1	6843373	6558	1
505	Response	3	6962551	7407	1
507	Picture	b106	6972645	0	171	8165	173	0	next
507	Response	2	6980668	8023	1
509	Picture	c101	6992977	0	1	4927	78	0	next
509	Response	1	6997903	4926	1
511	Picture	b115	7012477	0	171	5832	173	0	next
511	Response	2	7018219	5742	1
513	Picture	c101	7030809	0	1	4413	92	0	next
513	Response	1	7035221	4412	1
515	Picture	a112	7048643	0	170	5332	171	0	next
515	Response	1	7053863	5220	2
517	Picture	b112	7066141	0	2	5439	69	0	next
517	Response	2	7071579	5438	1
519	Picture	c101	7084308	0	171	5499	173	0	next
519	Response	1	7089654	5346	1
521	Picture	b116	7103474	0	1	5479	192	0	next
521	Response	2	7108952	5478	1
523	Picture	a114	7120474	0	171	5499	172	0	next
523	Response	1	7125804	5330	1
525	Picture	a111	7138473	0	1	6960	46	0	next
525	Response	1	7145432	6959	1
527	Picture	b109	7158140	0	171	7332	172	0	next
527	Response	2	7165389	7249	1
529	Picture	a113	7179305	0	1	6162	176	0	next
529	Response	1	7185467	6162	1
531	Picture	b105	7197972	0	170	10665	172	0	next
531	Response	2	7208533	10561	2
532	Response	2	7211454	2817	1
533	Picture	b110	7221637	0	2	6401	106	0	next
533	Response	2	7228037	6400	1
535	Picture	a110	7241637	0	171	7666	172	0	next
535	Response	2	7249226	7589	1
537	Picture	c101	7261303	0	1	10454	51	0	next
537	Response	1	7271756	10453	1
539	Picture	c101	7284303	0	171	6332	173	0	next
539	Response	1	7290548	6245	1
541	Picture	a104	7305802	0	1	6856	149	0	next
541	Response	1	7312657	6855	1
543	Picture	c101	7325302	0	171	5166	172	0	next
543	Response	1	7330283	4981	1
545	Picture	a115	7343634	0	1	5651	187	0	next
545	Response	1	7349284	5650	1
547	Picture	c101	7363467	0	172	4666	174	0	next
547	Response	1	7368017	4550	1
549	Picture	b101	7379800	0	1	7190	148	0	next
549	Response	2	7386989	7189	1
551	Picture	a106	7400466	0	171	7666	172	0	next
551	Response	1	7407816	7350	2
553	Picture	a116	7419965	0	2	6500	3	0	next
553	Response	1	7426340	6375	1
555	Picture	a102	7439632	0	172	5499	173	0	next
555	Response	1	7445100	5468	1
557	Picture	b103	7458631	0	1	10554	118	0	next
557	Response	2	7469185	10554	1
559	Picture	c101	7483631	0	170	8499	171	0	next
559	Response	1	7492051	8420	1
561	Picture	b113	7506463	0	1	6979	194	0	next
561	Response	2	7513440	6977	2
563	Picture	c101	7526630	0	170	6999	171	0	next
563	Response	1	7533550	6920	1
565	Picture	a109	7546629	0	1	8673	165	0	next
565	Response	1	7555301	8672	1
567	Picture	b107	7566462	0	170	5332	172	0	next
567	Response	2	7571735	5273	1
569	Picture	b102	7583794	0	1	10801	38	0	next
569	Response	2	7594594	10800	1
571	Picture	c101	7606628	0	170	6165	172	0	next
571	Response	1	7612699	6071	1
573	Picture	b108	7627293	0	1	9131	41	0	next
573	Response	2	7636423	9130	1
575	Picture	c101	7648126	0	172	5166	173	0	next
575	Response	1	7653249	5123	1
577	Picture	c101	7667125	0	2	4648	191	0	next
577	Response	1	7671772	4647	1
579	Picture	c101	7686292	0	173	4499	174	0	next
579	Response	1	7690744	4452	1
581	Picture	a108	7702958	0	1	6581	91	0	next
581	Response	1	7709538	6580	1
583	Picture	a107	7724124	0	171	6833	172	0	next
583	Response	1	7730871	6747	1
585	Picture	c101	7744956	0	2	7333	4	0	next
585	Response	1	7752203	7247	2
587	Picture	c101	7766123	0	1	4166	2	0	next
587	Response	1	7770127	4004	1
589	Picture	b104	7783788	0	2	8062	112	0	next
589	Response	2	7791849	8061	1
591	Picture	b114	7804122	0	172	7499	174	0	next
591	Response	2	7811480	7358	2
593	Picture	b111	7824954	0	2	13833	3	0	next
593	Response	2	7838702	13748	1
595	Picture	a101	7852454	0	171	9332	173	0	next
595	Response	1	7861682	9228	1
597	Picture	a103	7873120	0	1	5651	187	0	next
597	Response	1	7878770	5650	1
599	Picture	c101	7891453	0	171	9166	172	0	next
599	Response	1	7900582	9129	1
601	Picture	a105	7912452	0	1	9609	63	0	next
601	Response	1	7922060	9608	1
