# Supplementary material for: The relationship between Chinese college students’ mate preferences and their parents’ education level
Source: Front Psychol. 2022 Nov 1;13:907315. doi: 10.3389/fpsyg.2022.907315 (PMC9664191; doi:10.3389/fpsyg.2022.907315)
Supplement: Supplementary file 2 [file Data_Sheet_1.ZIP › raw data/┤≈╙δ┴Γ/part1.log]

Scenario - For expli1
Logfile written - 2018/7/10 17:20:56

Trial	Event Type	Code	Time	TTime	Uncertainty	Duration	Uncertainty	ReqTime	ReqDur

1	Response	3	946231	946231	2
3	Picture	a007	956587	0	1	18307	28	0	next
3	Response	1	974893	18306	1
5	Picture	c001	993079	0	169	9163	170	0	next
5	Response	2	1002071	8992	1
7	Picture	a002	1021904	0	1	8187	156	0	next
7	Response	1	1030090	8186	1
9	Picture	b013	1047065	0	172	5740	264	0	next
9	Response	2	1052803	5738	1
11	Picture	a012	1069392	0	1	7721	116	0	next
11	Response	1	1077112	7720	1
13	Picture	a008	1094053	0	172	7830	174	0	next
13	Response	1	1101801	7748	1
15	Picture	b001	1120879	0	1	12084	85	0	next
15	Response	1	1132962	12083	1
17	Picture	a004	1152871	0	173	10663	175	0	next
17	Response	1	1163518	10647	1
19	Picture	b014	1180863	0	2	6769	69	0	next
19	Response	2	1187631	6768	1
21	Picture	a016	1205192	0	172	10996	173	0	next
21	Response	1	1216083	10891	1
23	Picture	c001	1233183	0	2	6182	159	0	next
23	Response	2	1239364	6181	1
25	Picture	b005	1257678	0	171	6564	272	0	next
25	Response	2	1264239	6561	1
27	Picture	c001	1283504	0	1	5718	122	0	next
27	Response	2	1289220	5716	2
29	Picture	a010	1307999	0	170	9496	171	0	next
29	Response	1	1317390	9391	2
31	Picture	a014	1336324	0	1	6461	44	0	next
31	Response	1	1342784	6460	1
33	Picture	a011	1359486	0	171	8163	172	0	next
33	Response	1	1367509	8023	1
35	Picture	c001	1385645	0	1	6375	131	0	next
35	Response	2	1392018	6373	2
37	Picture	c001	1409640	0	169	4601	233	0	next
37	Response	2	1414238	4598	1
39	Picture	a013	1433799	0	1	7385	125	0	next
39	Response	1	1441183	7384	1
41	Picture	b008	1460627	0	169	6848	319	0	next
41	Response	2	1467473	6846	1
43	Picture	b010	1485619	0	2	5824	183	0	next
43	Response	2	1491442	5823	1
45	Picture	b011	1511614	0	169	10379	287	0	next
45	Response	1	1521991	10377	1
47	Picture	b003	1541105	0	1	6621	53	0	next
47	Response	2	1547725	6620	1
49	Picture	c001	1566600	0	170	5831	171	0	next
49	Response	2	1572264	5664	1
51	Picture	a006	1589426	0	1	11311	28	0	next
51	Response	1	1600736	11310	1
53	Picture	b015	1619753	0	171	5997	173	0	next
53	Response	2	1625584	5831	2
55	Picture	a001	1642579	0	2	12065	108	0	next
55	Response	1	1654643	12064	1
57	Picture	b012	1673906	0	169	5497	171	0	next
57	Response	2	1679275	5369	1
59	Picture	b006	1696066	0	1	10351	154	0	next
59	Response	2	1706415	10349	2
61	Picture	a009	1725226	0	171	6664	172	0	next
61	Response	1	1731860	6634	1
63	Picture	a005	1750552	0	1	8181	158	0	next
63	Response	1	1758732	8180	1
65	Picture	c001	1777713	0	171	7663	173	0	next
65	Response	2	1785268	7555	1
67	Picture	b007	1804705	0	1	9599	72	0	next
67	Response	2	1814302	9597	2
69	Picture	c001	1833199	0	172	3664	174	0	next
69	Response	2	1836841	3642	1
71	Picture	b016	1854359	0	1	7481	24	0	next
71	Response	2	1861839	7480	1
73	Picture	b002	1879020	0	172	7831	173	0	next
73	Response	2	1886717	7697	1
75	Picture	c001	1905013	0	1	6079	91	0	next
75	Response	2	1911090	6077	2
77	Picture	c001	1927841	0	170	4831	172	0	next
77	Response	2	1932577	4736	1
79	Picture	c001	1950335	0	1	9751	86	0	next
79	Response	2	1960085	9750	1
81	Picture	c001	1977829	0	172	5830	174	0	next
81	Response	2	1983516	5687	1
83	Picture	a015	2003988	0	1	7622	47	0	next
83	Response	1	2011609	7621	1
85	Picture	b009	2031148	0	172	11496	174	0	next
85	Response	2	2042584	11436	1
85	Response	2	2043671	1027	2
87	Picture	b004	2061640	0	1	9510	159	0	next
87	Response	2	2071149	9509	1
89	Picture	c001	2087801	0	171	6997	172	0	next
89	Response	2	2094650	6849	1
91	Picture	c001	2113626	0	2	4383	125	0	next
91	Response	2	2118008	4382	1
93	Picture	c001	2136955	0	172	5664	173	0	next
93	Response	2	2142496	5541	2
95	Picture	c001	2160281	0	1	3760	80	0	next
95	Response	2	2164040	3759	1
97	Picture	a003	2181277	0	170	7330	171	0	next
97	Response	1	2188443	7166	1
100	Response	3	2366558	60480	1
102	Picture	c001	2376727	0	171	5664	173	0	next
102	Response	2	2382309	5582	1
104	Picture	c001	2396055	0	1	4244	93	0	next
104	Response	2	2400299	4244	1
106	Picture	b209	2415051	0	169	8163	171	0	next
106	Response	2	2423041	7990	1
108	Picture	c201	2436544	0	2	4960	48	0	next
108	Response	2	2441503	4959	1
110	Picture	b204	2454207	0	172	7664	173	0	next
110	Response	2	2461816	7609	1
112	Picture	b211	2476701	0	1	10520	152	0	next
112	Response	2	2487220	10519	1
114	Picture	c201	2500196	0	171	5538	298	0	next
114	Response	2	2505732	5536	1
116	Picture	b205	2520523	0	1	6215	123	0	next
116	Response	2	2526737	6214	2
118	Picture	a207	2540686	0	171	14995	172	0	next
118	Response	1	2555585	14899	2
120	Picture	c201	2567678	0	1	5658	181	0	next
120	Response	2	2573335	5657	2
122	Picture	c201	2584841	0	172	3831	173	0	next
122	Response	2	2588567	3726	1
124	Picture	b206	2602002	0	1	7285	55	0	next
124	Response	2	2609286	7284	1
126	Picture	c201	2621498	0	170	4838	331	0	next
126	Response	2	2626334	4836	1
128	Picture	b213	2637660	0	1	5530	143	0	next
128	Response	2	2643189	5529	1
130	Picture	a212	2655156	0	173	9177	328	0	next
130	Response	1	2664331	9175	1
132	Picture	c201	2677650	0	1	8198	139	0	next
132	Response	2	2685847	8197	1
134	Picture	c201	2698812	0	171	7471	198	0	next
134	Response	2	2706280	7468	2
136	Picture	a206	2720639	0	1	13419	85	0	next
136	Response	1	2734057	13418	1
138	Picture	a203	2747800	0	169	8496	171	0	next
138	Response	1	2756253	8453	1
140	Picture	b202	2769460	0	1	11344	161	0	next
140	Response	2	2780802	11342	2
142	Picture	c201	2791955	0	170	5664	171	0	next
142	Response	2	2797581	5626	1
144	Picture	a208	2811616	0	1	11829	172	0	next
144	Response	1	2823444	11828	1
146	Picture	b216	2838110	0	170	14829	171	0	next
146	Response	2	2852828	14718	1
148	Picture	a209	2866602	0	1	6966	37	0	next
148	Response	1	2873567	6965	1
150	Picture	c201	2885598	0	170	6331	171	0	next
150	Response	2	2891766	6168	1
152	Picture	a210	2903592	0	2	17853	151	0	next
152	Response	1	2921443	17851	2
154	Picture	c201	2934419	0	171	5497	173	0	next
154	Response	2	2939850	5431	1
156	Picture	b203	2953913	0	1	6566	105	0	next
156	Response	2	2960478	6565	1
158	Picture	c201	2975408	0	172	5721	283	0	next
158	Response	2	2981127	5719	1
160	Picture	c201	2993736	0	1	4859	148	0	next
160	Response	2	2998594	4858	1
162	Picture	b210	3009900	0	176	7830	177	0	next
162	Response	2	3017553	7653	1
164	Picture	a216	3032393	0	1	7876	129	0	next
164	Response	1	3040268	7875	1
166	Picture	c201	3052889	0	176	5997	177	0	next
166	Response	2	3058720	5831	1
168	Picture	b212	3070383	0	2	7257	84	0	next
168	Response	2	3077639	7256	1
170	Picture	b207	3089713	0	170	7330	171	0	next
170	Response	2	3097027	7314	1
172	Picture	a201	3109040	0	1	8340	163	0	next
172	Response	1	3117379	8339	1
174	Picture	a215	3131036	0	172	8788	215	0	next
174	Response	1	3139822	8786	1
176	Picture	b215	3153029	0	1	5379	125	0	next
176	Response	2	3158407	5378	1
178	Picture	a213	3173025	0	173	8330	174	0	next
178	Response	1	3181243	8218	1
180	Picture	c201	3196518	0	1	5400	106	0	next
180	Response	2	3201917	5399	1
182	Picture	c201	3213348	0	172	5831	173	0	next
182	Response	2	3219022	5674	1
184	Picture	a211	3231676	0	1	7830	175	0	next
184	Response	1	3239505	7829	1
186	Picture	a204	3254005	0	170	14328	171	0	next
186	Response	1	3268313	14308	1
188	Picture	b201	3281496	0	2	14765	74	0	next
188	Response	2	3296260	14764	1
190	Picture	a214	3307491	0	172	7663	174	0	next
190	Response	1	3315102	7611	1
192	Picture	b208	3327825	0	161	6869	287	0	next
192	Response	2	3334693	6868	1
194	Picture	a202	3349480	0	172	6605	232	0	next
194	Response	1	3356083	6603	2
196	Picture	c201	3368141	0	1	4872	134	0	next
196	Response	2	3373012	4871	1
198	Picture	b214	3385304	0	173	5846	326	0	next
198	Response	2	3391148	5844	1
200	Picture	a205	3406131	0	2	11956	50	0	next
200	Response	1	3418086	11955	1
203	Response	3	3561606	32172	2
205	Picture	a203	3572089	0	1	7125	47	0	next
205	Response	1	3579213	7124	1
207	Picture	b205	3592585	0	170	4998	171	0	next
207	Response	2	3597450	4865	1
209	Picture	b214	3612412	0	1	6849	154	0	next
209	Response	2	3619260	6848	1
211	Picture	a204	3634241	0	170	6331	171	0	next
211	Response	2	3640424	6183	2
213	Picture	a210	3653235	0	1	8598	72	0	next
213	Response	1	3661832	8597	1
215	Picture	c201	3674897	0	170	6164	172	0	next
215	Response	2	3681020	6123	1
217	Picture	a213	3695724	0	2	7403	102	0	next
217	Response	1	3703126	7402	1
219	Picture	c201	3716720	0	170	5664	171	0	next
219	Response	2	3722217	5497	2
221	Picture	b213	3735548	0	1	5842	161	0	next
221	Response	2	3741389	5841	1
223	Picture	a212	3756210	0	171	9830	172	0	next
223	Response	1	3765941	9731	1
225	Picture	b211	3780370	0	1	7759	77	0	next
225	Response	2	3788127	7757	2
227	Picture	c201	3801032	0	172	6164	173	0	next
227	Response	2	3807065	6033	2
229	Picture	c201	3820693	0	1	6490	180	0	next
229	Response	2	3827182	6489	1
231	Picture	a214	3840022	0	172	7497	173	0	next
231	Response	1	3847501	7479	2
233	Picture	c201	3860183	0	1	5921	84	0	next
233	Response	2	3866103	5920	2
235	Picture	b215	3877846	0	171	8996	173	0	next
235	Response	2	3886756	8910	1
237	Picture	c201	3901006	0	1	4297	40	0	next
237	Response	2	3905301	4295	2
239	Picture	a206	3916503	0	172	11162	174	0	next
239	Response	1	3927614	11111	1
241	Picture	b201	3941329	0	1	7750	86	0	next
241	Response	2	3949078	7749	1
243	Picture	b208	3963824	0	172	5997	174	0	next
243	Response	2	3969730	5906	2
245	Picture	a216	3983151	0	2	6061	111	0	next
245	Response	1	3989211	6060	1
247	Picture	b202	4002147	0	171	5998	172	0	next
247	Response	2	4007983	5836	1
249	Picture	b209	4020309	0	1	16377	123	0	next
249	Response	2	4036685	16376	1
251	Picture	b204	4051635	0	171	8164	172	0	next
251	Response	2	4059703	8068	1
253	Picture	a215	4071296	0	1	7985	18	0	next
253	Response	1	4079280	7984	1
255	Picture	a205	4090625	0	170	5831	171	0	next
255	Response	1	4096418	5793	1
257	Picture	c201	4107786	0	2	5282	56	0	next
257	Response	2	4113067	5281	1
259	Picture	b210	4127782	0	172	9997	173	0	next
259	Response	2	4137692	9910	2
261	Picture	c201	4149109	0	1	5846	160	0	next
261	Response	2	4154954	5845	1
263	Picture	a211	4169605	0	172	9830	173	0	next
263	Response	1	4179349	9744	2
265	Picture	c201	4190765	0	1	6243	96	0	next
265	Response	2	4197007	6242	1
267	Picture	a201	4209262	0	169	12329	170	0	next
267	Response	1	4221489	12227	1
269	Picture	b216	4234254	0	1	8128	42	0	next
269	Response	2	4242381	8127	1
271	Picture	c201	4253584	0	171	5164	172	0	next
271	Response	2	4258710	5126	2
273	Picture	a207	4273244	0	2	10229	108	0	next
273	Response	1	4283472	10228	1
275	Picture	c201	4297906	0	172	9830	173	0	next
275	Response	2	4307642	9736	1
277	Picture	b207	4321899	0	1	6672	167	0	next
277	Response	2	4328570	6671	1
279	Picture	c201	4341061	0	172	5498	173	0	next
279	Response	2	4346466	5405	2
281	Picture	c201	4359389	0	1	4420	84	0	next
281	Response	2	4363808	4419	1
283	Picture	b203	4377719	0	171	6331	172	0	next
283	Response	2	4383980	6261	2
285	Picture	c201	4398379	0	1	5795	42	0	next
285	Response	2	4404173	5794	2
287	Picture	b206	4416376	0	170	6664	171	0	next
287	Response	2	4422899	6523	1
289	Picture	b212	4436203	0	1	5216	121	0	next
289	Response	2	4441418	5215	1
291	Picture	c201	4452700	0	169	5331	170	0	next
291	Response	2	4457890	5190	1
293	Picture	c201	4469528	0	1	4010	160	0	next
293	Response	2	4473537	4009	2
295	Picture	a209	4485858	0	170	6497	171	0	next
295	Response	1	4492233	6375	1
297	Picture	a208	4506018	0	2	8263	75	0	next
297	Response	1	4514280	8262	1
299	Picture	a202	4525514	0	172	5998	173	0	next
299	Response	1	4531398	5884	1
302	Response	3	5310630	663647	2
305	Picture	c001	5340807	0	170	6198	304	0	next
305	Response	1	5347003	6196	1
307	Picture	c001	5365633	0	2	3957	51	0	next
307	Response	1	5369589	3956	1
309	Picture	a002	5386962	0	171	8548	288	0	next
309	Response	1	5395508	8546	1
311	Picture	c001	5414788	0	1	9537	133	0	next
311	Response	1	5424324	9536	1
313	Picture	a001	5443781	0	173	7664	174	0	next
313	Response	1	5451392	7611	1
315	Picture	a015	5471273	0	1	5487	18	0	next
315	Response	1	5476759	5486	1
317	Picture	b016	5496435	0	169	10496	170	0	next
317	Response	2	5506888	10453	2
319	Picture	b015	5526759	0	1	7332	174	0	next
319	Response	2	5534090	7331	1
321	Picture	b010	5551587	0	172	7577	260	0	next
321	Response	2	5559161	7574	2
323	Picture	b003	5577080	0	1	5683	154	0	next
323	Response	2	5582762	5682	1
325	Picture	a016	5600575	0	174	6164	175	0	next
325	Response	1	5606642	6067	2
327	Picture	a010	5624401	0	1	6937	68	0	next
327	Response	1	5631337	6936	1
329	Picture	a004	5651062	0	170	10163	171	0	next
329	Response	2	5661131	10069	1
331	Picture	c001	5679220	0	2	5958	50	0	next
331	Response	1	5685177	5957	1
333	Picture	b002	5704881	0	169	18328	170	0	next
333	Response	2	5723117	18236	1
335	Picture	c001	5740038	0	1	3815	25	0	next
335	Response	1	5743852	3814	2
337	Picture	a006	5760701	0	171	6497	172	0	next
337	Response	1	5767186	6485	1
339	Picture	c001	5783860	0	2	4459	49	0	next
339	Response	1	5788318	4458	1
341	Picture	b006	5805689	0	171	10927	242	0	next
341	Response	2	5816614	10925	2
343	Picture	c001	5834014	0	2	5173	168	0	next
343	Response	1	5839186	5172	1
345	Picture	b012	5856343	0	170	8664	171	0	next
345	Response	2	5864917	8574	1
347	Picture	c001	5882502	0	1	6159	183	0	next
347	Response	1	5888660	6158	1
349	Picture	b007	5906330	0	172	8997	173	0	next
349	Response	2	5915169	8839	1
351	Picture	c001	5932656	0	1	9236	103	0	next
351	Response	1	5941891	9235	1
353	Picture	c001	5959650	0	171	5998	172	0	next
353	Response	1	5965552	5902	1
355	Picture	b001	5983976	0	2	6102	72	0	next
355	Response	2	5990077	6101	1
357	Picture	c001	6008138	0	172	9163	173	0	next
357	Response	1	6017228	9090	2
359	Picture	a012	6035463	0	1	6102	74	0	next
359	Response	1	6041564	6101	2
361	Picture	a014	6060458	0	171	8497	172	0	next
361	Response	1	6068918	8460	1
363	Picture	c001	6087117	0	1	6365	140	0	next
363	Response	1	6093481	6364	1
365	Picture	b011	6112945	0	172	6984	186	0	next
365	Response	2	6119927	6982	1
367	Picture	b014	6137771	0	1	5161	177	0	next
367	Response	2	6142931	5160	1
369	Picture	a007	6159599	0	171	8676	327	0	next
369	Response	1	6168273	8674	1
371	Picture	b004	6186092	0	1	6091	82	0	next
371	Response	2	6192182	6090	2
373	Picture	c001	6210253	0	172	5669	335	0	next
373	Response	1	6215920	5667	1
375	Picture	a011	6235746	0	1	7173	168	0	next
375	Response	1	6242917	7171	1
377	Picture	b005	6259574	0	171	6403	266	0	next
377	Response	2	6265976	6402	1
379	Picture	b008	6284067	0	1	8046	126	0	next
379	Response	2	6292112	8045	1
381	Picture	c001	6309894	0	172	7498	173	0	next
381	Response	1	6317220	7326	1
383	Picture	c001	6336553	0	2	5250	90	0	next
383	Response	1	6341802	5249	1
385	Picture	a013	6359382	0	171	7997	172	0	next
385	Response	1	6367210	7828	1
387	Picture	a005	6385208	0	1	11996	174	0	next
387	Response	1	6397202	11994	2
389	Picture	a009	6416534	0	171	8451	218	0	next
389	Response	1	6424983	8449	1
391	Picture	a008	6443193	0	1	9804	35	0	next
391	Response	1	6452996	9803	1
393	Picture	b013	6469187	0	177	7331	178	0	next
393	Response	2	6476417	7230	1
395	Picture	a003	6493513	0	2	7102	71	0	next
395	Response	1	6500614	7101	1
397	Picture	b009	6519008	0	171	10663	172	0	next
397	Response	2	6529635	10627	1
399	Picture	c001	6547000	0	1	10047	125	0	next
399	Response	1	6557046	10046	1
402	Response	3	6724036	48734	2
404	Picture	c001	6734452	0	1	4021	150	0	next
404	Response	1	6738472	4020	1
406	Picture	c001	6750283	0	172	3831	173	0	next
406	Response	1	6754013	3730	1
408	Picture	c101	6767277	0	1	3709	130	0	next
408	Response	1	6770985	3708	1
410	Picture	a110	6782941	0	172	6997	173	0	next
410	Response	1	6789923	6982	1
412	Picture	a112	6804268	0	1	4458	45	0	next
412	Response	1	6808725	4457	1
414	Picture	b113	6820598	0	170	5499	336	0	next
414	Response	2	6826095	5497	1
416	Picture	a108	6838259	0	1	5102	71	0	next
416	Response	1	6843360	5101	1
418	Picture	a115	6857255	0	170	5165	171	0	next
418	Response	1	6862375	5120	1
420	Picture	a105	6876916	0	1	4667	170	0	next
420	Response	2	6881583	4667	1
422	Picture	b109	6894912	0	171	17662	172	0	next
422	Response	2	6912404	17492	1
424	Picture	a107	6926570	0	1	32927	70	0	next
424	Response	1	6959496	32926	1
426	Picture	b104	6972393	0	171	17661	172	0	next
426	Response	2	6990021	17628	1
428	Picture	b114	7002051	0	1	5465	41	0	next
428	Response	2	7007515	5464	1
430	Picture	b106	7021714	0	171	11996	172	0	next
430	Response	2	7033578	11864	1
432	Picture	c101	7046206	0	2	5607	65	0	next
432	Response	1	7051812	5606	1
434	Picture	a116	7066535	0	173	7664	174	0	next
434	Response	1	7074080	7545	1
436	Picture	c101	7089362	0	1	5541	130	0	next
436	Response	1	7094902	5540	2
438	Picture	b116	7109525	0	171	7163	173	0	next
438	Response	2	7116660	7135	1
440	Picture	a101	7130852	0	1	8697	139	0	next
440	Response	1	7139548	8696	1
442	Picture	b103	7154347	0	169	5664	170	0	next
442	Response	2	7159900	5553	1
444	Picture	a104	7174007	0	1	6617	53	0	next
444	Response	2	7180622	6615	2
446	Picture	a106	7195003	0	172	17328	173	0	next
446	Response	1	7212226	17223	1
448	Picture	a113	7224328	0	1	6561	109	0	next
448	Response	1	7230888	6560	1
450	Picture	b108	7244990	0	170	14829	171	0	next
450	Response	2	7259664	14674	1
452	Picture	a102	7274482	0	1	9029	140	0	next
452	Response	1	7283510	9028	1
454	Picture	b107	7296810	0	172	6664	173	0	next
454	Response	2	7303327	6517	2
456	Picture	c101	7314971	0	2	5652	21	0	next
456	Response	1	7320622	5651	1
458	Picture	b112	7335134	0	170	6664	171	0	next
458	Response	2	7341727	6593	1
460	Picture	c101	7355294	0	2	5764	76	0	next
460	Response	1	7361057	5763	1
462	Picture	b102	7376123	0	170	12158	343	0	next
462	Response	2	7388278	12155	1
464	Picture	c101	7401283	0	1	7908	95	0	next
464	Response	1	7409190	7907	2
466	Picture	c101	7423778	0	170	3998	171	0	next
466	Response	1	7427745	3967	1
468	Picture	b115	7442939	0	1	7667	172	0	next
468	Response	2	7450604	7665	2
470	Picture	c101	7463768	0	176	5664	177	0	next
470	Response	1	7469256	5488	1
472	Picture	c101	7483929	0	1	6100	70	0	next
472	Response	1	7490028	6099	1
474	Picture	c101	7502925	0	170	4498	171	0	next
474	Response	1	7507289	4364	1
476	Picture	c101	7521586	0	1	3777	60	0	next
476	Response	1	7525362	3776	2
478	Picture	a103	7538416	0	170	6997	171	0	next
478	Response	1	7545356	6940	1
480	Picture	b101	7557910	0	1	8229	107	0	next
480	Response	2	7566138	8228	1
482	Picture	b110	7579905	0	172	5998	173	0	next
482	Response	2	7585841	5936	1
484	Picture	c101	7598399	0	2	4275	66	0	next
484	Response	1	7602673	4274	2
486	Picture	c101	7616729	0	170	3498	171	0	next
486	Response	1	7620177	3448	1
488	Picture	a114	7635223	0	2	6333	172	0	next
488	Response	1	7641555	6332	1
490	Picture	c101	7653553	0	173	5664	174	0	next
490	Response	1	7659175	5622	1
492	Picture	c101	7673714	0	1	5379	124	0	next
492	Response	1	7679092	5378	1
494	Picture	b111	7690210	0	170	7331	171	0	next
494	Response	2	7697431	7221	1
496	Picture	a111	7711704	0	1	6397	106	0	next
496	Response	1	7718100	6396	1
498	Picture	b105	7732700	0	169	6830	170	0	next
498	Response	2	7739455	6755	1
500	Picture	c101	7751527	0	1	5802	35	0	next
500	Response	1	7757327	5800	2
502	Picture	a109	7770190	0	170	8830	171	0	next
502	Response	1	7778862	8672	1
505	Response	3	7941293	47969	1
507	Picture	a110	7951311	0	172	6369	301	0	next
507	Response	1	7957679	6368	1
509	Picture	c101	7969638	0	2	5067	105	0	next
509	Response	1	7974704	5066	1
511	Picture	a106	7986135	0	170	6331	171	0	next
511	Response	1	7992394	6259	2
513	Picture	a108	8005463	0	1	4989	183	0	next
513	Response	1	8010451	4988	1
515	Picture	b107	8024292	0	170	6664	171	0	next
515	Response	2	8030863	6571	2
517	Picture	b116	8043786	0	1	8593	77	0	next
517	Response	2	8052377	8591	2
519	Picture	c101	8065948	0	170	5831	171	0	next
519	Response	1	8071745	5797	1
521	Picture	c101	8084609	0	1	4518	155	0	next
521	Response	1	8089126	4517	1
523	Picture	b108	8104105	0	173	3332	174	0	next
523	Response	1	8107415	3310	1
525	Picture	b113	8121766	0	2	5870	135	0	next
525	Response	2	8127634	5868	2
527	Picture	b115	8142762	0	171	7830	173	0	next
527	Response	2	8150434	7672	1
529	Picture	a114	8165755	0	1	4946	60	0	next
529	Response	1	8170700	4945	1
531	Picture	b104	8184585	0	171	12162	172	0	next
531	Response	2	8196716	12131	1
533	Picture	a101	8210744	0	1	6332	171	0	next
533	Response	1	8217075	6331	1
535	Picture	c101	8229740	0	171	6331	172	0	next
535	Response	1	8235931	6191	1
537	Picture	b101	8248068	0	1	6143	27	0	next
537	Response	2	8254210	6142	1
539	Picture	c101	8267730	0	170	8164	171	0	next
539	Response	1	8275767	8037	1
541	Picture	a113	8287391	0	1	7632	38	0	next
541	Response	1	8295022	7631	1
543	Picture	b110	8308220	0	170	6664	171	0	next
543	Response	2	8314709	6489	1
545	Picture	a109	8329547	0	1	5718	119	0	next
545	Response	1	8335264	5717	1
547	Picture	c101	8346710	0	171	11496	172	0	next
547	Response	1	8358109	11399	1
549	Picture	c101	8372369	0	2	6606	66	0	next
549	Response	1	8378974	6605	2
551	Picture	b109	8393865	0	172	12329	173	0	next
551	Response	2	8406049	12184	1
553	Picture	c101	8417858	0	1	5187	150	0	next
553	Response	1	8423044	5186	1
555	Picture	a116	8437021	0	168	7516	316	0	next
555	Response	1	8444535	7514	1
557	Picture	c101	8455848	0	1	7586	84	0	next
557	Response	1	8463433	7585	1
559	Picture	b106	8475344	0	172	7331	173	0	next
559	Response	2	8482518	7174	1
561	Picture	a111	8494505	0	1	8493	176	0	next
561	Response	1	8502997	8492	1
563	Picture	a103	8515667	0	172	9997	173	0	next
563	Response	1	8525539	9872	1
565	Picture	c101	8537994	0	1	6348	157	0	next
565	Response	1	8544341	6347	2
567	Picture	b111	8558823	0	171	6164	172	0	next
567	Response	2	8564817	5994	1
569	Picture	a115	8576318	0	1	6759	78	0	next
569	Response	1	8583076	6758	1
571	Picture	c101	8597646	0	173	5331	175	0	next
571	Response	1	8602810	5164	1
573	Picture	a104	8616807	0	1	7036	134	0	next
573	Response	2	8623841	7034	2
575	Picture	b103	8636470	0	170	7330	172	0	next
575	Response	2	8643675	7205	1
577	Picture	a112	8655797	0	2	8731	106	0	next
577	Response	1	8664527	8730	1
579	Picture	a107	8678126	0	172	10996	173	0	next
579	Response	1	8689062	10936	1
581	Picture	b102	8701952	0	2	6170	171	0	next
581	Response	2	8708121	6169	1
583	Picture	c101	8721782	0	169	5664	170	0	next
583	Response	1	8727408	5626	2
585	Picture	c101	8740443	0	1	5040	130	0	next
585	Response	1	8745482	5039	1
587	Picture	c101	8757439	0	173	5664	175	0	next
587	Response	1	8763022	5583	1
589	Picture	b112	8776600	0	1	7960	43	0	next
589	Response	2	8784559	7959	1
591	Picture	b105	8796596	0	170	6791	211	0	next
591	Response	2	8803385	6789	1
593	Picture	b114	8815923	0	2	4933	75	0	next
593	Response	2	8820855	4932	1
595	Picture	a105	8832753	0	171	5665	172	0	next
595	Response	1	8838366	5613	1
597	Picture	c101	8852581	0	1	5356	147	0	next
597	Response	1	8857936	5355	2
599	Picture	c101	8870744	0	172	5164	173	0	next
599	Response	1	8875737	4993	1
601	Picture	a102	8889071	0	2	5978	27	0	next
601	Response	1	8895048	5977	1
