# Supplementary material for: The relationship between Chinese college students’ mate preferences and their parents’ education level
Source: Front Psychol. 2022 Nov 1;13:907315. doi: 10.3389/fpsyg.2022.907315 (PMC9664191; doi:10.3389/fpsyg.2022.907315)
Supplement: Supplementary file 2 [file Data_Sheet_1.ZIP › raw data/╥╫╖▓/part1.log]

Scenario - For expli1
Logfile written - 2018/6/5 17:37:32

Trial	Event Type	Code	Time	TTime	Uncertainty	Duration	Uncertainty	ReqTime	ReqDur

1	Response	3	847261	847095	1
3	Picture	c001	857666	0	2	32693	147	0	next
3	Response	2	890358	32692	2
5	Picture	a011	908333	0	1	30333	3	0	next
5	Response	1	938515	30182	1
7	Picture	c001	958000	0	1	10220	119	0	next
7	Response	2	968219	10219	2
9	Picture	c001	986834	0	171	6832	173	0	next
9	Response	2	993491	6657	1
11	Picture	a009	1010666	0	2	7800	40	0	next
11	Response	1	1018465	7799	1
13	Picture	a003	1038167	0	171	10999	173	0	next
13	Response	1	1049121	10954	2
15	Picture	b011	1066166	0	2	8022	152	0	next
15	Response	2	1074187	8021	1
17	Picture	b001	1093667	0	170	10666	171	0	next
17	Response	2	1104184	10517	1
19	Picture	b007	1124500	0	1	7945	61	0	next
19	Response	2	1132444	7944	1
21	Picture	c001	1149667	0	171	6833	172	0	next
21	Response	2	1156428	6761	1
23	Picture	a006	1174666	0	2	8500	174	0	next
23	Response	1	1183165	8499	2
25	Picture	c001	1199834	0	171	7999	172	0	next
25	Response	2	1207782	7948	1
27	Picture	c001	1227166	0	2	5436	71	0	next
27	Response	2	1232601	5435	2
29	Picture	c001	1252667	0	171	5166	172	0	next
29	Response	2	1257724	5057	1
31	Picture	a008	1276833	0	1	7717	122	0	next
31	Response	1	1284549	7716	1
33	Picture	a005	1302834	0	171	6332	173	0	next
33	Response	1	1309107	6273	2
35	Picture	b004	1329000	0	1	7809	30	0	next
35	Response	2	1336808	7808	1
37	Picture	a015	1354334	0	170	7499	171	0	next
37	Response	1	1361689	7355	1
39	Picture	b010	1380000	0	1	10435	70	0	next
39	Response	2	1390434	10434	1
41	Picture	b016	1407834	0	168	6832	170	0	next
41	Response	2	1414598	6764	1
43	Picture	c001	1434333	0	2	6433	74	0	next
43	Response	2	1440765	6432	1
45	Picture	a014	1458834	0	171	6332	173	0	next
45	Response	1	1465136	6302	2
47	Picture	b015	1483500	0	1	5892	115	0	next
47	Response	2	1489391	5891	1
49	Picture	c001	1507334	0	172	5666	173	0	next
49	Response	2	1512836	5502	2
51	Picture	b002	1531833	0	2	8577	97	0	next
51	Response	1	1540409	8576	1
53	Picture	b012	1558500	0	1	7667	2	0	next
53	Response	2	1565989	7489	1
55	Picture	b006	1586500	0	1	6853	153	0	next
55	Response	2	1593352	6852	1
57	Picture	c001	1612833	0	2	6833	4	0	next
57	Response	2	1619548	6715	1
59	Picture	a013	1638833	0	2	6434	73	0	next
59	Response	1	1645265	6432	1
61	Picture	a004	1662001	0	170	15332	171	0	next
61	Response	1	1677151	15150	1
63	Picture	b003	1697667	0	1	6975	30	0	next
63	Response	2	1704641	6974	1
65	Picture	b009	1721334	0	170	7332	172	0	next
65	Response	2	1728597	7263	1
67	Picture	b014	1745833	0	2	5793	47	0	next
67	Response	2	1751625	5792	1
69	Picture	b008	1770501	0	171	11666	172	0	next
69	Response	1	1782013	11512	1
71	Picture	b005	1800500	0	2	6708	132	0	next
71	Response	2	1807207	6707	1
73	Picture	c001	1826001	0	170	5332	172	0	next
73	Response	2	1831192	5191	2
75	Picture	a001	1850333	0	2	10498	176	0	next
75	Response	1	1860829	10496	2
77	Picture	a007	1877501	0	170	18332	172	0	next
77	Response	1	1895766	18265	1
79	Picture	a002	1915333	0	2	6667	3	0	next
79	Response	1	1921820	6487	1
81	Picture	b013	1940834	0	171	7999	173	0	next
81	Response	2	1948740	7906	1
83	Picture	a016	1968000	0	1	9631	41	0	next
83	Response	1	1977630	9630	1
85	Picture	a012	1997667	0	171	6166	173	0	next
85	Response	1	2003748	6081	2
87	Picture	c001	2021667	0	1	6492	180	0	next
87	Response	2	2028158	6491	2
89	Picture	c001	2044668	0	170	5499	171	0	next
89	Response	2	2050080	5412	2
91	Picture	a010	2068500	0	2	9365	142	0	next
91	Response	1	2077864	9364	1
93	Picture	c001	2094834	0	1	5499	3	0	next
93	Response	2	2100304	5470	1
95	Picture	c001	2119834	0	1	5953	52	0	next
95	Response	2	2125786	5952	1
97	Picture	c001	2144501	0	170	6332	172	0	next
97	Response	2	2150670	6169	2
100	Response	3	2613975	342308	2
102	Picture	c001	2624167	0	1	5833	3	0	next
102	Response	2	2629868	5701	1
104	Picture	c001	2644500	0	2	5675	165	0	next
104	Response	2	2650174	5674	1
106	Picture	a211	2662834	0	174	9000	175	0	next
106	Response	1	2671740	8906	1
108	Picture	b215	2685167	0	2	6948	59	0	next
108	Response	2	2692114	6947	2
110	Picture	c201	2707168	0	170	6499	171	0	next
110	Response	2	2713557	6389	1
112	Picture	a208	2728000	0	2	9095	80	0	next
112	Response	1	2737094	9094	1
114	Picture	b214	2751001	0	170	5999	172	0	next
114	Response	2	2756897	5896	2
116	Picture	c201	2772167	0	1	5455	52	0	next
116	Response	2	2777621	5454	1
118	Picture	a205	2792168	0	170	6499	171	0	next
118	Response	1	2798497	6329	1
120	Picture	c201	2812834	0	1	5347	158	0	next
120	Response	2	2818180	5346	1
122	Picture	c201	2829835	0	171	5832	172	0	next
122	Response	2	2835613	5778	2
124	Picture	a206	2850667	0	2	6391	117	0	next
124	Response	1	2857057	6390	2
126	Picture	c201	2870168	0	171	8332	173	0	next
126	Response	2	2878384	8216	1
128	Picture	a209	2893001	0	1	5999	3	0	next
128	Response	1	2898930	5929	1
130	Picture	b204	2912001	0	171	8499	173	0	next
130	Response	2	2920347	8346	1
132	Picture	c201	2932334	0	1	10352	155	0	next
132	Response	2	2942686	10352	1
134	Picture	b202	2955335	0	170	8665	172	0	next
134	Response	2	2963889	8554	1
136	Picture	a210	2975501	0	1	6211	128	0	next
136	Response	1	2981711	6210	1
138	Picture	a201	2995501	0	171	6166	173	0	next
138	Response	1	3001599	6098	2
140	Picture	b216	3014500	0	2	12910	97	0	next
140	Response	2	3027409	12909	1
142	Picture	b205	3042335	0	170	8165	172	0	next
142	Response	2	3050373	8038	1
144	Picture	c201	3062001	0	1	5474	30	0	next
144	Response	1	3067474	5473	1
146	Picture	b213	3078835	0	171	17499	172	0	next
146	Response	2	3096236	17401	1
148	Picture	a207	3108001	0	1	11587	85	0	next
148	Response	1	3119587	11586	1
150	Picture	a215	3132501	0	171	6166	173	0	next
150	Response	1	3138639	6138	1
152	Picture	b208	3151501	0	1	7353	152	0	next
152	Response	2	3158853	7352	1
154	Picture	a204	3172835	0	171	5999	172	0	next
154	Response	2	3178765	5930	1
156	Picture	a203	3190667	0	2	12647	193	0	next
156	Response	1	3203313	12646	1
158	Picture	a214	3218001	0	172	6499	174	0	next
158	Response	1	3224456	6455	1
160	Picture	c201	3236167	0	2	6535	139	0	next
160	Response	2	3242701	6534	1
162	Picture	b203	3256668	0	171	10499	173	0	next
162	Response	2	3267097	10429	1
164	Picture	a216	3281667	0	2	6986	188	0	next
164	Response	1	3288652	6985	1
166	Picture	a213	3301168	0	170	6333	171	0	next
166	Response	1	3307316	6148	1
168	Picture	c201	3322501	0	1	8198	140	0	next
168	Response	2	3330698	8197	1
170	Picture	c201	3344001	0	171	7000	172	0	next
170	Response	2	3350939	6938	2
172	Picture	a202	3366167	0	2	5435	72	0	next
172	Response	1	3371601	5434	1
174	Picture	b211	3385834	0	1	6167	2	0	next
174	Response	2	3391883	6049	2
176	Picture	b209	3405667	0	2	8226	114	0	next
176	Response	2	3413892	8225	1
178	Picture	a212	3425168	0	170	7333	171	0	next
178	Response	1	3432368	7200	1
180	Picture	b210	3444668	0	1	7235	103	0	next
180	Response	2	3451902	7234	1
182	Picture	c201	3464002	0	170	8165	172	0	next
182	Response	2	3472082	8080	2
184	Picture	c201	3485834	0	2	5654	186	0	next
184	Response	2	3491487	5653	1
186	Picture	c201	3504168	0	172	6833	173	0	next
186	Response	2	3510834	6666	1
188	Picture	c201	3526168	0	1	3999	3	0	next
188	Response	2	3530091	3923	1
190	Picture	b212	3545002	0	170	7332	171	0	next
190	Response	2	3552279	7277	1
192	Picture	c201	3567168	0	1	4881	124	0	next
192	Response	2	3572048	4880	1
194	Picture	b201	3584168	0	172	15499	174	0	next
194	Response	2	3599615	15447	1
196	Picture	b206	3611501	0	1	11946	60	0	next
196	Response	2	3623446	11945	1
198	Picture	c201	3637502	0	172	5832	174	0	next
198	Response	2	3643211	5709	1
200	Picture	b207	3657668	0	1	6833	2	0	next
200	Response	2	3664351	6683	1
203	Response	3	3814822	38320	1
205	Picture	a213	3825334	0	2	6848	159	0	next
205	Response	1	3832180	6846	1
207	Picture	b202	3844168	0	173	7999	175	0	next
207	Response	2	3852069	7901	1
209	Picture	b206	3863668	0	1	8346	159	0	next
209	Response	1	3872013	8345	1
211	Picture	a203	3885668	0	171	6499	173	0	next
211	Response	1	3892081	6413	1
213	Picture	c201	3906668	0	1	5151	189	0	next
213	Response	2	3911818	5150	1
215	Picture	c201	3926168	0	171	4666	173	0	next
215	Response	2	3930805	4637	1
217	Picture	a216	3944668	0	1	7215	125	0	next
217	Response	1	3951882	7214	2
219	Picture	b201	3963835	0	171	14332	173	0	next
219	Response	2	3978140	14305	1
221	Picture	a214	3992834	0	2	6446	61	0	next
221	Response	1	3999279	6445	1
223	Picture	b212	4011002	0	171	6332	173	0	next
223	Response	2	4017192	6190	1
225	Picture	c201	4029168	0	1	6000	2	0	next
225	Response	2	4035102	5934	1
227	Picture	b213	4046502	0	170	26166	171	0	next
227	Response	2	4072627	26125	1
229	Picture	c201	4084168	0	1	5333	2	0	next
229	Response	2	4089431	5263	1
231	Picture	c201	4100668	0	173	6166	175	0	next
231	Response	2	4106804	6136	1
233	Picture	c201	4119001	0	1	3833	3	0	next
233	Response	2	4122648	3647	1
235	Picture	a202	4135002	0	172	6999	173	0	next
235	Response	1	4141902	6900	1
237	Picture	c201	4156668	0	1	6111	61	0	next
237	Response	2	4162778	6110	1
239	Picture	b207	4174835	0	171	7166	172	0	next
239	Response	2	4181828	6993	1
241	Picture	a210	4194001	0	2	6333	4	0	next
241	Response	1	4200275	6274	1
243	Picture	b208	4215002	0	171	5832	173	0	next
243	Response	2	4220699	5697	1
245	Picture	c201	4236001	0	2	6045	129	0	next
245	Response	2	4242046	6045	1
247	Picture	c201	4253669	0	170	4665	172	0	next
247	Response	2	4258254	4585	1
249	Picture	b210	4273168	0	1	9277	63	0	next
249	Response	2	4282444	9276	2
251	Picture	a211	4296335	0	171	7166	172	0	next
251	Response	1	4303437	7102	1
253	Picture	b211	4316835	0	1	5499	3	0	next
253	Response	2	4322221	5386	1
255	Picture	c201	4334836	0	171	4998	173	0	next
255	Response	2	4339710	4874	2
257	Picture	a207	4353668	0	1	6556	116	0	next
257	Response	1	4360223	6555	1
259	Picture	c201	4371835	0	172	6499	174	0	next
259	Response	2	4378226	6391	2
261	Picture	c201	4393168	0	1	6378	128	0	next
261	Response	2	4399545	6377	1
263	Picture	a205	4414669	0	170	13832	171	0	next
263	Response	1	4428400	13731	1
265	Picture	a209	4440835	0	1	5989	183	0	next
265	Response	1	4446823	5988	1
267	Picture	a201	4461335	0	172	7999	174	0	next
267	Response	1	4469285	7950	1
269	Picture	b209	4482668	0	1	15327	179	0	next
269	Response	2	4497994	15326	1
271	Picture	b216	4510669	0	170	6665	172	0	next
271	Response	2	4517280	6611	2
272	Response	2	4518835	1501	1
273	Picture	a208	4528834	0	2	5489	185	0	next
273	Response	1	4534322	5488	1
275	Picture	c201	4546835	0	171	9166	173	0	next
275	Response	2	4555912	9077	1
277	Picture	b214	4570168	0	1	10831	175	0	next
277	Response	2	4580999	10831	1
279	Picture	b215	4595669	0	171	5832	173	0	next
279	Response	2	4601331	5662	1
281	Picture	a212	4615835	0	1	11390	115	0	next
281	Response	1	4627224	11389	1
283	Picture	b204	4642169	0	171	8832	173	0	next
283	Response	2	4650942	8773	1
285	Picture	a206	4664168	0	1	6331	175	0	next
285	Response	1	4670498	6330	1
287	Picture	b203	4685169	0	171	5499	172	0	next
287	Response	2	4690508	5339	1
289	Picture	c201	4705335	0	1	5389	116	0	next
289	Response	2	4710724	5389	1
291	Picture	a215	4722169	0	169	6166	170	0	next
291	Response	1	4728248	6079	2
293	Picture	c201	4742001	0	2	5537	137	0	next
293	Response	2	4747537	5536	1
295	Picture	c201	4762335	0	1	6166	3	0	next
295	Response	2	4768438	6103	2
297	Picture	b205	4780835	0	1	5487	185	0	next
297	Response	2	4786321	5486	1
299	Picture	a204	4800169	0	170	14666	171	0	next
299	Response	1	4814791	14622	1
302	Response	3	5076546	148044	1
305	Picture	a002	5107002	0	172	7833	173	0	next
305	Response	1	5114730	7728	1
307	Picture	c001	5132168	0	2	8500	3	0	next
307	Response	1	5140484	8316	1
309	Picture	c001	5157336	0	170	5832	172	0	next
309	Response	1	5163066	5730	2
311	Picture	a007	5180502	0	1	13042	130	0	next
311	Response	1	5193543	13041	1
313	Picture	b004	5212836	0	172	8165	174	0	next
313	Response	2	5220846	8010	1
315	Picture	b006	5240502	0	1	6331	174	0	next
315	Response	2	5246833	6331	1
317	Picture	b013	5266669	0	172	6333	173	0	next
317	Response	2	5272819	6150	1
319	Picture	b015	5290502	0	1	5998	174	0	next
319	Response	2	5296499	5997	1
321	Picture	b001	5313836	0	171	18499	172	0	next
321	Response	2	5332230	18394	1
323	Picture	b005	5350002	0	1	5819	186	0	next
323	Response	2	5355820	5818	2
325	Picture	b010	5373335	0	1	5166	3	0	next
325	Response	2	5378395	5060	1
327	Picture	b003	5396502	0	1	6888	117	0	next
327	Response	2	5403389	6887	1
329	Picture	a011	5422836	0	171	6832	173	0	next
329	Response	1	5429491	6655	1
331	Picture	b016	5449668	0	2	6295	45	0	next
331	Response	2	5455962	6294	1
333	Picture	a015	5472669	0	171	5333	172	0	next
333	Response	1	5477909	5240	2
335	Picture	c001	5495168	0	2	5948	59	0	next
335	Response	2	5501116	5948	1
337	Picture	a008	5517836	0	171	8166	172	0	next
337	Response	1	5525814	7978	1
339	Picture	c001	5543169	0	1	5166	2	0	next
339	Response	1	5548245	5076	1
341	Picture	b011	5566669	0	172	7333	173	0	next
341	Response	2	5573816	7147	1
343	Picture	a004	5592835	0	2	9298	42	0	next
343	Response	1	5602132	9297	2
345	Picture	c001	5621336	0	169	5166	170	0	next
345	Response	1	5626388	5052	1
347	Picture	a005	5644835	0	2	5452	55	0	next
347	Response	1	5650286	5451	1
349	Picture	c001	5670002	0	171	5500	172	0	next
349	Response	1	5675407	5405	1
351	Picture	a003	5696002	0	1	6026	146	0	next
351	Response	1	5702027	6025	1
353	Picture	c001	5718669	0	171	11999	173	0	next
353	Response	1	5730561	11892	1
355	Picture	c001	5747335	0	2	4940	67	0	next
355	Response	1	5752274	4939	1
357	Picture	c001	5768503	0	170	5665	172	0	next
357	Response	1	5774017	5514	1
359	Picture	a014	5791169	0	1	6778	61	0	next
359	Response	1	5797946	6777	1
361	Picture	b007	5816336	0	168	10999	169	0	next
361	Response	2	5827283	10947	1
363	Picture	c001	5847669	0	1	7843	162	0	next
363	Response	1	5855511	7842	1
365	Picture	c001	5874336	0	171	4332	173	0	next
365	Response	1	5878509	4173	2
367	Picture	b002	5895669	0	1	5690	149	0	next
367	Response	2	5901358	5689	2
369	Picture	a016	5920503	0	172	6832	173	0	next
369	Response	1	5927285	6782	2
371	Picture	c001	5947335	0	2	7825	183	0	next
371	Response	1	5955159	7824	1
373	Picture	c001	5974669	0	171	5499	173	0	next
373	Response	1	5980010	5341	1
375	Picture	c001	5998169	0	1	4991	180	0	next
375	Response	1	6003159	4990	1
377	Picture	a012	6020669	0	171	8833	172	0	next
377	Response	1	6029329	8660	1
379	Picture	a006	6049502	0	1	6116	56	0	next
379	Response	1	6055617	6115	1
381	Picture	c001	6071836	0	170	9833	171	0	next
381	Response	1	6081487	9651	1
383	Picture	a009	6100335	0	2	7861	313	0	next
383	Response	1	6108195	7860	1
385	Picture	c001	6126669	0	172	7999	174	0	next
385	Response	1	6134513	7844	2
387	Picture	b014	6154169	0	1	6814	192	0	next
387	Response	1	6160982	6813	1
389	Picture	a013	6179169	0	1	6333	2	0	next
389	Response	1	6185446	6277	1
391	Picture	b012	6205168	0	2	6667	4	0	next
391	Response	2	6211765	6597	1
393	Picture	b009	6231003	0	171	7999	172	0	next
393	Response	2	6238889	7886	1
395	Picture	a010	6257502	0	1	11591	81	0	next
395	Response	2	6269092	11590	1
397	Picture	b008	6287836	0	171	6499	173	0	next
397	Response	2	6294206	6370	2
399	Picture	a001	6314002	0	1	5949	57	0	next
399	Response	1	6319950	5948	1
402	Response	3	6444578	7242	1
404	Picture	c001	6455002	0	2	5100	75	0	next
404	Response	1	6460101	5099	1
406	Picture	c001	6473336	0	173	4499	175	0	next
406	Response	1	6477777	4441	1
408	Picture	a108	6493002	0	2	3826	181	0	next
408	Response	1	6496827	3825	1
410	Picture	a102	6509502	0	2	5167	3	0	next
410	Response	1	6514539	5037	1
412	Picture	c101	6527669	0	1	4663	176	0	next
412	Response	1	6532331	4662	1
414	Picture	c101	6546336	0	170	5499	172	0	next
414	Response	1	6551677	5341	2
416	Picture	b107	6566669	0	1	10844	162	0	next
416	Response	2	6577512	10843	2
418	Picture	b103	6591670	0	171	8499	172	0	next
418	Response	2	6600009	8339	1
420	Picture	a110	6612336	0	1	11833	2	0	next
420	Response	1	6624056	11720	2
422	Picture	b115	6636170	0	170	7165	172	0	next
422	Response	2	6643226	7056	1
424	Picture	a106	6656169	0	1	6133	39	0	next
424	Response	1	6662301	6132	2
426	Picture	a115	6677502	0	2	6167	3	0	next
426	Response	1	6683539	6037	2
428	Picture	c101	6697169	0	1	8057	115	0	next
428	Response	1	6705225	8056	1
430	Picture	b114	6719003	0	171	7499	173	0	next
430	Response	2	6726461	7458	1
432	Picture	a104	6740669	0	1	18500	2	0	next
432	Response	1	6758993	18324	1
434	Picture	a112	6771836	0	171	6333	172	0	next
434	Response	1	6777985	6149	1
436	Picture	a101	6791502	0	2	15133	41	0	next
436	Response	1	6806634	15132	1
438	Picture	a105	6820504	0	171	6831	173	0	next
438	Response	1	6827303	6799	1
440	Picture	c101	6840502	0	2	4833	4	0	next
440	Response	1	6845277	4775	2
442	Picture	b116	6857170	0	171	10665	173	0	next
442	Response	2	6867706	10536	1
444	Picture	b113	6880502	0	2	5687	153	0	next
444	Response	2	6886188	5686	1
446	Picture	b106	6900836	0	173	16999	175	0	next
446	Response	1	6917704	16868	1
448	Picture	c101	6930502	0	2	6193	145	0	next
448	Response	1	6936694	6192	1
450	Picture	a114	6950336	0	171	17166	173	0	next
450	Response	1	6967351	17015	1
452	Picture	b112	6982002	0	2	8376	131	0	next
452	Response	2	6990377	8375	1
454	Picture	c101	7004503	0	171	5166	172	0	next
454	Response	1	7009604	5101	1
456	Picture	b102	7021169	0	1	8066	106	0	next
456	Response	2	7029234	8065	1
458	Picture	b101	7042503	0	172	6166	173	0	next
458	Response	1	7048524	6021	1
460	Picture	b109	7061836	0	1	15994	178	0	next
460	Response	2	7077829	15993	1
462	Picture	a109	7092337	0	170	6332	171	0	next
462	Response	1	7098580	6243	1
464	Picture	a111	7113336	0	1	6902	104	0	next
464	Response	1	7120237	6901	1
466	Picture	b105	7133670	0	171	11499	172	0	next
466	Response	1	7145117	11447	2
468	Picture	c101	7158336	0	1	6794	45	0	next
468	Response	1	7165129	6793	2
470	Picture	a116	7176337	0	171	26665	173	0	next
470	Response	1	7202872	26535	1
472	Picture	c101	7216836	0	1	4833	2	0	next
472	Response	1	7221562	4726	1
474	Picture	b104	7235670	0	171	13999	172	0	next
474	Response	2	7249644	13974	2
476	Picture	a103	7262003	0	1	12488	184	0	next
476	Response	1	7274490	12487	1
478	Picture	c101	7288169	0	2	10000	4	0	next
478	Response	1	7298027	9858	1
480	Picture	b108	7312169	0	2	13133	41	0	next
480	Response	1	7325301	13132	1
482	Picture	b111	7339503	0	173	8499	175	0	next
482	Response	2	7347945	8442	1
484	Picture	c101	7359503	0	1	5276	63	0	next
484	Response	1	7364778	5275	1
486	Picture	c101	7377337	0	170	4332	172	0	next
486	Response	1	7381616	4279	1
488	Picture	b110	7393502	0	2	7164	177	0	next
488	Response	2	7400665	7163	1
490	Picture	c101	7413836	0	1	26000	2	0	next
490	Response	1	7439785	25949	1
492	Picture	c101	7453002	0	2	5058	116	0	next
492	Response	1	7458058	5056	2
494	Picture	a113	7472503	0	1	7833	2	0	next
494	Response	1	7480223	7720	1
496	Picture	a107	7493336	0	1	19393	113	0	next
496	Response	1	7512728	19392	2
498	Picture	c101	7527170	0	171	37332	173	0	next
498	Response	1	7564434	37264	1
500	Picture	c101	7577336	0	1	4295	46	0	next
500	Response	1	7581630	4294	1
502	Picture	c101	7595003	0	171	4666	173	0	next
502	Response	1	7599485	4482	1
505	Response	3	7719985	8149	2
507	Picture	c101	7730170	0	172	6666	173	0	next
507	Response	1	7736800	6630	1
509	Picture	c101	7750836	0	2	3699	141	0	next
509	Response	1	7754534	3698	2
511	Picture	a105	7768837	0	171	6166	172	0	next
511	Response	1	7774959	6122	1
513	Picture	b113	7786336	0	2	6778	62	0	next
513	Response	2	7793113	6777	1
515	Picture	a110	7806170	0	171	6666	172	0	next
515	Response	1	7812759	6589	1
517	Picture	b114	7826336	0	1	5535	137	0	next
517	Response	2	7831870	5534	1
519	Picture	b109	7843503	0	171	7833	172	0	next
519	Response	2	7851306	7803	1
521	Picture	c101	7864169	0	2	5412	95	0	next
521	Response	1	7869580	5411	1
523	Picture	c101	7882504	0	171	9999	172	0	next
523	Response	1	7892344	9840	1
525	Picture	c101	7904003	0	1	7331	174	0	next
525	Response	1	7911333	7330	1
527	Picture	b108	7923670	0	170	6333	171	0	next
527	Response	2	7929861	6191	1
529	Picture	b105	7944503	0	1	1868	137	0	next
529	Response	1	7946370	1867	1
531	Picture	c101	7961170	0	171	7000	172	0	next
531	Response	1	7967981	6811	1
533	Picture	b103	7982670	0	1	7166	3	0	next
533	Response	2	7989754	7084	1
535	Picture	a113	8003670	0	171	7666	172	0	next
535	Response	1	8011258	7588	1
537	Picture	a106	8023170	0	1	14466	39	0	next
537	Response	1	8037635	14465	1
539	Picture	b107	8051504	0	170	5332	171	0	next
539	Response	1	8056810	5306	1
541	Picture	b101	8068670	0	1	5225	114	0	next
541	Response	1	8073895	5225	1
543	Picture	a115	8086337	0	170	5999	171	0	next
543	Response	1	8092170	5833	1
545	Picture	c101	8106003	0	1	5693	146	0	next
545	Response	1	8111696	5693	1
547	Picture	a114	8124837	0	171	6666	172	0	next
547	Response	1	8131406	6569	2
549	Picture	a104	8146170	0	1	7427	77	0	next
549	Response	2	8153596	7426	1
551	Picture	b111	8166004	0	171	6332	173	0	next
551	Response	2	8172255	6251	1
553	Picture	c101	8187336	0	2	5913	94	0	next
553	Response	1	8193248	5912	1
555	Picture	a101	8206170	0	172	10499	174	0	next
555	Response	1	8216543	10373	1
557	Picture	c101	8230336	0	2	8340	167	0	next
557	Response	1	8238675	8339	1
559	Picture	b112	8252337	0	171	8499	173	0	next
559	Response	2	8260810	8473	1
561	Picture	a112	8273003	0	1	6685	155	0	next
561	Response	1	8279687	6684	2
563	Picture	b110	8293837	0	171	18499	173	0	next
563	Response	1	8312167	18330	2
565	Picture	c101	8325836	0	2	11846	161	0	next
565	Response	1	8337680	11844	2
567	Picture	b106	8352004	0	171	13165	173	0	next
567	Response	2	8365074	13070	2
569	Picture	a111	8377836	0	2	12030	144	0	next
569	Response	1	8389865	12029	2
571	Picture	a102	8401837	0	170	19499	172	0	next
571	Response	1	8421237	19400	1
573	Picture	c101	8433003	0	1	19305	36	0	next
573	Response	1	8452307	19304	1
575	Picture	c101	8463504	0	172	15166	173	0	next
575	Response	1	8478565	15061	1
577	Picture	a108	8490503	0	1	9145	194	0	next
577	Response	1	8499647	9144	1
579	Picture	b116	8513671	0	170	41499	171	0	next
579	Response	2	8555115	41444	2
581	Picture	b115	8569170	0	1	5200	139	0	next
581	Response	2	8574369	5199	1
583	Picture	a103	8587504	0	170	9999	171	0	next
583	Response	1	8597330	9826	1
585	Picture	c101	8611670	0	1	5518	154	0	next
585	Response	1	8617186	5516	2
587	Picture	a109	8632337	0	171	5333	172	0	next
587	Response	1	8637519	5182	1
589	Picture	c101	8650503	0	2	4809	31	0	next
589	Response	1	8655311	4808	1
591	Picture	a116	8669837	0	171	9166	172	0	next
591	Response	1	8678874	9037	1
593	Picture	c101	8691003	0	2	36583	91	0	next
593	Response	1	8727585	36582	1
595	Picture	b102	8741837	0	171	7333	172	0	next
595	Response	2	8748995	7158	1
597	Picture	c101	8763003	0	2	5693	148	0	next
597	Response	1	8768695	5692	2
599	Picture	b104	8780337	0	170	6833	171	0	next
599	Response	2	8787145	6808	1
601	Picture	a107	8800837	0	1	7295	377	0	next
601	Response	1	8808131	7294	1
