# Supplementary material for: The relationship between Chinese college students’ mate preferences and their parents’ education level
Source: Front Psychol. 2022 Nov 1;13:907315. doi: 10.3389/fpsyg.2022.907315 (PMC9664191; doi:10.3389/fpsyg.2022.907315)
Supplement: Supplementary file 2 [file Data_Sheet_1.ZIP › raw data/╘°╝╤∞╟/part1.log]

Scenario - For expli1
Logfile written - 2018/5/24 12:31:44

Trial	Event Type	Code	Time	TTime	Uncertainty	Duration	Uncertainty	ReqTime	ReqDur

1	Response	3	3397097	3397097	2
4	Picture	b010	3427927	0	2	20739	105	0	next
4	Response	2	3448665	20738	1
6	Picture	b013	3466592	0	177	8165	179	0	next
6	Response	2	3474599	8007	1
8	Picture	a013	3494923	0	1	7027	149	0	next
8	Response	1	3501950	7027	1
10	Picture	c001	3519589	0	174	5831	176	0	next
10	Response	1	3525287	5698	1
12	Picture	c001	3543419	0	2	7258	87	0	next
12	Response	1	3550676	7257	1
14	Picture	c001	3570918	0	176	4666	177	0	next
14	Response	1	3575519	4601	1
16	Picture	a014	3592416	0	1	7042	135	0	next
16	Response	1	3599457	7041	1
18	Picture	c001	3618248	0	176	6332	178	0	next
18	Response	1	3624481	6233	2
20	Picture	b004	3641746	0	2	7398	113	0	next
20	Response	2	3649143	7397	1
22	Picture	b005	3668078	0	175	5499	176	0	next
22	Response	2	3673410	5332	1
24	Picture	a009	3691243	0	1	5769	74	0	next
24	Response	1	3697012	5769	1
26	Picture	b016	3716741	0	168	6666	169	0	next
26	Response	2	3723361	6620	1
28	Picture	c001	3742906	0	1	4994	174	0	next
28	Response	2	3747899	4993	1
30	Picture	b015	3764405	0	175	7332	176	0	next
30	Response	2	3771557	7152	1
32	Picture	b007	3792235	0	2	5494	185	0	next
32	Response	2	3797728	5493	1
34	Picture	c001	3815068	0	175	8165	177	0	next
34	Response	1	3823114	8046	2
36	Picture	a002	3843232	0	1	6568	109	0	next
36	Response	1	3849799	6567	1
38	Picture	b011	3867231	0	167	6332	168	0	next
38	Response	2	3873496	6265	1
40	Picture	b014	3894062	0	1	4882	128	0	next
40	Response	2	3898943	4881	1
42	Picture	a006	3917728	0	174	7165	175	0	next
42	Response	1	3924777	7049	1
44	Picture	b012	3943058	0	2	5600	78	0	next
44	Response	2	3948657	5599	1
46	Picture	c001	3968224	0	175	6165	177	0	next
46	Response	1	3974252	6028	1
48	Picture	b009	3992222	0	1	6455	213	0	next
48	Response	2	3998676	6454	1
50	Picture	a011	4015721	0	175	6332	176	0	next
50	Response	1	4021886	6165	1
52	Picture	b001	4041885	0	1	5120	49	0	next
52	Response	2	4047004	5119	2
54	Picture	a001	4066217	0	175	7499	176	0	next
54	Response	1	4073534	7317	1
56	Picture	c001	4090715	0	1	5946	64	0	next
56	Response	1	4096660	5945	1
58	Picture	b002	4115381	0	174	12498	175	0	next
58	Response	2	4127727	12346	1
60	Picture	a003	4145044	0	2	6290	55	0	next
60	Response	2	4151333	6289	1
62	Picture	c001	4169377	0	175	5998	177	0	next
62	Response	1	4175209	5832	1
64	Picture	c001	4193874	0	2	6123	55	0	next
64	Response	1	4199996	6122	1
66	Picture	c001	4217873	0	176	4999	178	0	next
66	Response	1	4222790	4917	1
68	Picture	b003	4243038	0	1	5691	152	0	next
68	Response	2	4248728	5690	1
70	Picture	a010	4265870	0	177	16331	179	0	next
70	Response	1	4282049	16179	1
72	Picture	c001	4302200	0	2	5449	62	0	next
72	Response	1	4307648	5448	1
74	Picture	a012	4325533	0	175	7665	176	0	next
74	Response	1	4333036	7503	1
76	Picture	b006	4350030	0	2	5888	123	0	next
76	Response	2	4355917	5887	1
78	Picture	a004	4375862	0	176	4999	178	0	next
78	Response	2	4380758	4896	1
80	Picture	a015	4397527	0	1	7618	58	0	next
80	Response	1	4405144	7617	1
82	Picture	c001	4424026	0	175	5665	177	0	next
82	Response	1	4429508	5482	1
84	Picture	a016	4446357	0	1	7666	178	0	next
84	Response	1	4454022	7665	1
86	Picture	c001	4471856	0	175	6999	176	0	next
86	Response	1	4478596	6740	1
88	Picture	c001	4499187	0	1	4375	135	0	next
88	Response	1	4503561	4374	2
90	Picture	b008	4523186	0	174	8998	175	0	next
90	Response	2	4532060	8874	1
92	Picture	a007	4549016	0	2	11509	169	0	next
92	Response	1	4560524	11508	2
94	Picture	a008	4579182	0	176	6332	177	0	next
94	Response	1	4585367	6185	1
96	Picture	c001	4604513	0	1	6543	133	0	next
96	Response	1	4611055	6542	1
98	Picture	a005	4629178	0	175	6665	177	0	next
98	Response	1	4635808	6630	1
101	Response	3	4913452	156783	1
103	Picture	c001	4923491	0	175	9165	177	0	next
103	Response	1	4932598	9107	1
105	Picture	c001	4943989	0	1	5972	39	0	next
105	Response	1	4949960	5971	1
107	Picture	c101	4962322	0	174	6165	176	0	next
107	Response	1	4968347	6025	2
109	Picture	a107	4983486	0	2	9013	165	0	next
109	Response	1	4992498	9012	1
111	Picture	a103	5005485	0	175	12665	177	0	next
111	Response	1	5017984	12499	1
113	Picture	b108	5030150	0	1	12686	156	0	next
113	Response	2	5042835	12685	1
115	Picture	c101	5054315	0	176	6499	178	0	next
115	Response	1	5060733	6418	1
117	Picture	c101	5075647	0	1	4684	151	0	next
117	Response	1	5080329	4682	2
119	Picture	a111	5094813	0	175	6832	176	0	next
119	Response	1	5101526	6713	1
121	Picture	a109	5113477	0	2	6438	73	0	next
121	Response	1	5119914	6437	2
123	Picture	c101	5132643	0	169	6332	171	0	next
123	Response	1	5138545	5902	1
125	Picture	c101	5152474	0	2	4579	99	0	next
125	Response	1	5157052	4578	2
127	Picture	a102	5170141	0	175	6165	177	0	next
127	Response	1	5176195	6054	2
129	Picture	a112	5189472	0	1	18968	42	0	next
129	Response	1	5208439	18967	1
131	Picture	a105	5221804	0	175	6332	176	0	next
131	Response	1	5228063	6259	1
133	Picture	b102	5241635	0	1	6989	187	0	next
133	Response	2	5248623	6988	1
135	Picture	b106	5260301	0	169	6832	171	0	next
135	Response	2	5267004	6703	2
137	Picture	b111	5278799	0	2	5680	164	0	next
137	Response	2	5284478	5679	1
139	Picture	c101	5297299	0	175	5999	176	0	next
139	Response	1	5303107	5808	1
141	Picture	b103	5314963	0	2	5626	44	0	next
141	Response	2	5320588	5625	1
143	Picture	c101	5333963	0	176	5998	178	0	next
143	Response	1	5339852	5889	1
145	Picture	b109	5352461	0	1	6266	243	0	next
145	Response	2	5358726	6265	1
147	Picture	b114	5369960	0	175	6332	177	0	next
147	Response	2	5376172	6212	1
149	Picture	c101	5387792	0	1	6036	140	0	next
149	Response	1	5393826	6034	2
151	Picture	a101	5406124	0	175	7999	176	0	next
151	Response	1	5414086	7962	1
153	Picture	a110	5428122	0	2	25031	145	0	next
153	Response	1	5453152	25030	1
155	Picture	c101	5467787	0	167	5665	169	0	next
155	Response	1	5473411	5624	1
157	Picture	b110	5484952	0	1	6576	100	0	next
157	Response	2	5491527	6575	1
159	Picture	c101	5503951	0	175	5832	176	0	next
159	Response	1	5509758	5807	1
161	Picture	a113	5523282	0	2	5468	43	0	next
161	Response	1	5528749	5467	1
163	Picture	c101	5541782	0	175	5498	177	0	next
163	Response	1	5547227	5445	2
165	Picture	b107	5560446	0	2	5591	86	0	next
165	Response	2	5566036	5590	1
167	Picture	b104	5578946	0	167	5832	168	0	next
167	Response	2	5584603	5657	1
169	Picture	b105	5597610	0	2	4801	44	0	next
169	Response	2	5602410	4800	1
171	Picture	c101	5613943	0	177	6332	179	0	next
171	Response	1	5620129	6186	1
173	Picture	b113	5631941	0	2	5278	60	0	next
173	Response	2	5637218	5277	1
175	Picture	b115	5650608	0	167	4832	168	0	next
175	Response	2	5655298	4690	1
177	Picture	a108	5668606	0	1	5829	173	0	next
177	Response	1	5674434	5828	1
179	Picture	a115	5685605	0	176	10998	178	0	next
179	Response	1	5696471	10866	2
181	Picture	a104	5710769	0	2	41586	89	0	next
181	Response	1	5752354	41585	1
183	Picture	b112	5764100	0	176	6332	177	0	next
183	Response	2	5770287	6187	2
185	Picture	b116	5781764	0	2	6063	107	0	next
185	Response	2	5787826	6062	2
187	Picture	b101	5799097	0	169	44996	171	0	next
187	Response	2	5843977	44880	2
189	Picture	c101	5855426	0	1	7571	105	0	next
189	Response	1	5862996	7570	1
191	Picture	a106	5876592	0	177	14165	178	0	next
191	Response	1	5890620	14028	1
193	Picture	c101	5904089	0	2	6100	78	0	next
193	Response	1	5910188	6099	2
195	Picture	a116	5923255	0	175	18998	176	0	next
195	Response	1	5942224	18969	2
197	Picture	c101	5955419	0	1	5948	62	0	next
197	Response	1	5961366	5947	2
199	Picture	a114	5975918	0	175	6499	176	0	next
199	Response	1	5982383	6465	1
201	Picture	c101	5994249	0	2	6581	97	0	next
201	Response	1	6000829	6580	2
204	Response	3	6123377	11301	2
206	Picture	a109	6133740	0	1	5613	57	0	next
206	Response	1	6139352	5612	1
208	Picture	a113	6151240	0	175	5498	177	0	next
208	Response	1	6156568	5328	1
210	Picture	c101	6171404	0	2	5180	164	0	next
210	Response	1	6176583	5179	1
212	Picture	b109	6189237	0	177	5832	178	0	next
212	Response	2	6194911	5674	1
214	Picture	a112	6206402	0	1	6772	71	0	next
214	Response	1	6213173	6771	1
216	Picture	b105	6225901	0	175	5499	176	0	next
216	Response	2	6231290	5389	1
218	Picture	a115	6245232	0	2	4442	61	0	next
218	Response	1	6249672	4440	2
220	Picture	b110	6261399	0	174	5498	176	0	next
220	Response	2	6266824	5425	1
222	Picture	c101	6281230	0	1	5456	54	0	next
222	Response	1	6286684	5454	1
224	Picture	b114	6298396	0	171	5332	173	0	next
224	Response	2	6303624	5228	1
226	Picture	a105	6315227	0	2	5091	87	0	next
226	Response	1	6320316	5089	2
228	Picture	c101	6334893	0	177	5499	179	0	next
228	Response	1	6340217	5324	1
230	Picture	c101	6353225	0	1	4567	110	0	next
230	Response	1	6357791	4566	1
232	Picture	b115	6372058	0	174	5498	176	0	next
232	Response	2	6377479	5421	2
234	Picture	b113	6392722	0	1	4559	118	0	next
234	Response	2	6397280	4558	1
236	Picture	a104	6410388	0	178	9499	179	0	next
236	Response	1	6419859	9471	1
238	Picture	b101	6433386	0	1	5319	191	0	next
238	Response	2	6438704	5318	1
240	Picture	a102	6453719	0	176	6665	177	0	next
240	Response	1	6460347	6628	1
242	Picture	a103	6473550	0	1	30095	80	0	next
242	Response	1	6503644	30094	2
244	Picture	c101	6515214	0	175	5666	176	0	next
244	Response	1	6520796	5582	1
246	Picture	b102	6534212	0	2	7270	74	0	next
246	Response	2	6541481	7269	1
248	Picture	b106	6552878	0	175	14665	177	0	next
248	Response	2	6567416	14538	1
250	Picture	a106	6581042	0	2	7419	92	0	next
250	Response	1	6588460	7418	1
252	Picture	c101	6602208	0	175	5666	176	0	next
252	Response	1	6607784	5576	1
254	Picture	c101	6620873	0	1	5480	196	0	next
254	Response	1	6626352	5479	1
256	Picture	a107	6637539	0	176	31830	178	0	next
256	Response	1	6669317	31778	1
258	Picture	a101	6684369	0	1	8922	87	0	next
258	Response	1	6693290	8921	1
260	Picture	c101	6706701	0	175	6499	176	0	next
260	Response	1	6713066	6365	1
262	Picture	a114	6725866	0	1	19266	68	0	next
262	Response	1	6745130	19264	2
264	Picture	a116	6756364	0	177	5999	179	0	next
264	Response	1	6762219	5855	2
266	Picture	c101	6776862	0	2	5315	196	0	next
266	Response	1	6782176	5314	1
268	Picture	c101	6796028	0	175	3999	176	0	next
268	Response	1	6799871	3843	2
270	Picture	c101	6814860	0	1	3339	171	0	next
270	Response	1	6818198	3338	2
272	Picture	b111	6832026	0	177	6999	178	0	next
272	Response	2	6838762	6736	1
274	Picture	b104	6853690	0	2	4845	161	0	next
274	Response	2	6858533	4843	2
276	Picture	c101	6872523	0	175	5332	176	0	next
276	Response	1	6877760	5237	1
278	Picture	a111	6890521	0	2	6200	144	0	next
278	Response	1	6896720	6199	1
280	Picture	b112	6908687	0	176	6832	178	0	next
280	Response	2	6915378	6691	1
282	Picture	c101	6929185	0	1	4788	54	0	next
282	Response	1	6933972	4787	1
284	Picture	c101	6946851	0	175	4999	176	0	next
284	Response	1	6951667	4816	1
286	Picture	b103	6963849	0	2	4939	74	0	next
286	Response	2	6968787	4938	1
288	Picture	c101	6980682	0	175	5332	177	0	next
288	Response	1	6985873	5191	1
290	Picture	b108	6999347	0	1	4673	170	0	next
290	Response	2	7004019	4672	1
292	Picture	c101	7016346	0	177	36997	178	0	next
292	Response	1	7053255	36909	1
294	Picture	b107	7068509	0	1	7481	195	0	next
294	Response	2	7075989	7480	1
296	Picture	a110	7087675	0	167	6165	169	0	next
296	Response	1	7093737	6062	2
298	Picture	b116	7105173	0	1	5111	67	0	next
298	Response	2	7110283	5110	1
300	Picture	a108	7123839	0	174	5665	176	0	next
300	Response	1	7129359	5520	1
303	Response	3	7295318	52655	1
305	Picture	b015	7305493	0	176	7499	177	0	next
305	Response	2	7312922	7429	1
307	Picture	c001	7331157	0	2	4136	42	0	next
307	Response	2	7335292	4135	1
309	Picture	b014	7353156	0	178	4999	180	0	next
309	Response	2	7358055	4899	1
311	Picture	b001	7378321	0	1	4428	81	0	next
311	Response	2	7382748	4427	1
313	Picture	a012	7401653	0	175	4666	176	0	next
313	Response	1	7406143	4490	1
315	Picture	b002	7424317	0	2	5677	168	0	next
315	Response	2	7429993	5676	2
317	Picture	c001	7448150	0	176	5165	178	0	next
317	Response	1	7453270	5120	1
319	Picture	c001	7471481	0	1	6936	66	0	next
319	Response	2	7478416	6935	1
321	Picture	b003	7498146	0	175	4832	177	0	next
321	Response	2	7502931	4785	1
323	Picture	c001	7520811	0	1	5151	191	0	next
323	Response	2	7525961	5150	1
325	Picture	c001	7545810	0	178	4832	179	0	next
325	Response	2	7550500	4690	1
327	Picture	a002	7569974	0	1	5730	113	0	next
327	Response	1	7575703	5729	1
329	Picture	b013	7592307	0	178	4665	179	0	next
329	Response	2	7596900	4593	1
331	Picture	a014	7617471	0	1	7926	83	0	next
331	Response	1	7625396	7925	1
333	Picture	a011	7641636	0	175	5832	177	0	next
333	Response	1	7647345	5709	1
335	Picture	a003	7667801	0	1	4757	86	0	next
335	Response	1	7672557	4756	1
337	Picture	c001	7690800	0	167	5165	169	0	next
337	Response	2	7695864	5064	1
339	Picture	c001	7713797	0	2	4918	252	0	next
339	Response	2	7718714	4917	1
341	Picture	a008	7737463	0	175	6999	176	0	next
341	Response	1	7744342	6879	1
343	Picture	a007	7763794	0	1	7992	176	0	next
343	Response	1	7771784	7990	2
345	Picture	b011	7791293	0	167	7165	168	0	next
345	Response	2	7798324	7031	1
347	Picture	c001	7815290	0	2	4711	126	0	next
347	Response	2	7820000	4710	1
349	Picture	c001	7839456	0	175	4332	177	0	next
349	Response	2	7843729	4273	1
351	Picture	b005	7862287	0	1	4988	188	0	next
351	Response	2	7867274	4987	1
353	Picture	a016	7885786	0	175	5332	177	0	next
353	Response	1	7890940	5154	1
355	Picture	c001	7911284	0	1	4503	174	0	next
355	Response	1	7915786	4502	1
357	Picture	b010	7934783	0	175	5165	177	0	next
357	Response	2	7939819	5036	1
359	Picture	b007	7958447	0	2	4224	113	0	next
359	Response	2	7962670	4223	2
361	Picture	c001	7979113	0	175	4166	176	0	next
361	Response	2	7983109	3996	1
363	Picture	a006	8000611	0	1	6588	88	0	next
363	Response	1	8007198	6587	2
365	Picture	c001	8024443	0	177	3833	178	0	next
365	Response	2	8028095	3652	1
367	Picture	c001	8047108	0	1	3807	31	0	next
367	Response	2	8050914	3806	1
369	Picture	a010	8067440	0	178	6666	179	0	next
369	Response	1	8074035	6595	1
371	Picture	c001	8092105	0	1	5755	89	0	next
371	Response	2	8097859	5754	1
373	Picture	a004	8115604	0	175	5665	176	0	next
373	Response	2	8121221	5617	2
375	Picture	a015	8140601	0	2	6673	171	0	next
375	Response	1	8147273	6672	1
377	Picture	b012	8164100	0	176	5665	179	0	next
377	Response	2	8169707	5607	1
379	Picture	b004	8189431	0	2	6056	122	0	next
379	Response	2	8195486	6055	1
381	Picture	b016	8213930	0	175	4999	176	0	next
381	Response	2	8218760	4830	1
383	Picture	c001	8235928	0	1	5560	117	0	next
383	Response	2	8241487	5559	1
385	Picture	b008	8259760	0	175	5499	177	0	next
385	Response	2	8265182	5422	1
387	Picture	a005	8283758	0	1	5028	149	0	next
387	Response	1	8288785	5027	1
389	Picture	b006	8307424	0	175	5165	177	0	next
389	Response	2	8312424	5000	1
391	Picture	a001	8331921	0	2	6341	170	0	next
391	Response	1	8338261	6340	2
393	Picture	a013	8355920	0	168	5666	169	0	next
393	Response	1	8361509	5589	1
395	Picture	a009	8379085	0	1	4075	101	0	next
395	Response	1	8383160	4075	1
397	Picture	c001	8400751	0	175	4665	176	0	next
397	Response	2	8405291	4540	1
399	Picture	b009	8424582	0	1	4704	139	0	next
399	Response	2	8429285	4703	2
402	Response	3	8574924	27350	1
404	Picture	c001	8585404	0	1	6524	152	0	next
404	Response	2	8591927	6523	2
406	Picture	c001	8603237	0	175	4665	176	0	next
406	Response	2	8607833	4596	1
408	Picture	b216	8619735	0	1	5908	102	0	next
408	Response	2	8625642	5907	1
410	Picture	c201	8639067	0	176	5499	178	0	next
410	Response	2	8644506	5439	1
412	Picture	b204	8656399	0	1	7155	187	0	next
412	Response	2	8663553	7154	1
414	Picture	a209	8678398	0	175	4999	176	0	next
414	Response	1	8683265	4867	1
416	Picture	a215	8696229	0	2	5394	117	0	next
416	Response	1	8701622	5393	1
418	Picture	b202	8715062	0	175	11832	176	0	next
418	Response	2	8726746	11684	1
420	Picture	b209	8741060	0	1	5459	50	0	next
420	Response	2	8746518	5458	2
422	Picture	b211	8761059	0	176	5165	178	0	next
422	Response	2	8766142	5083	1
424	Picture	c201	8780890	0	2	4392	119	0	next
424	Response	2	8785281	4391	1
426	Picture	a212	8797390	0	175	8498	177	0	next
426	Response	1	8805807	8417	1
428	Picture	c201	8818721	0	1	7617	60	0	next
428	Response	2	8826337	7616	1
430	Picture	b215	8837720	0	177	6332	179	0	next
430	Response	2	8843934	6214	1
432	Picture	a207	8856052	0	1	6023	153	0	next
432	Response	1	8862074	6022	1
434	Picture	c201	8875384	0	175	5832	177	0	next
434	Response	2	8881063	5679	1
436	Picture	b205	8895049	0	1	4998	171	0	next
436	Response	2	8900046	4997	1
438	Picture	a216	8911382	0	174	5999	175	0	next
438	Response	1	8917309	5927	1
440	Picture	a202	8931213	0	2	5271	74	0	next
440	Response	1	8936483	5270	1
442	Picture	c201	8948879	0	175	6666	176	0	next
442	Response	2	8955444	6565	1
444	Picture	a210	8970377	0	2	14322	188	0	next
444	Response	1	8984698	14321	1
446	Picture	c201	8999709	0	176	6499	177	0	next
446	Response	2	9006042	6333	1
448	Picture	a203	9020040	0	2	5292	45	0	next
448	Response	1	9025331	5291	1
450	Picture	a201	9039540	0	175	6665	176	0	next
450	Response	1	9046075	6535	1
452	Picture	b203	9059538	0	1	5380	131	0	next
452	Response	2	9064917	5379	1
454	Picture	a213	9079204	0	168	6332	169	0	next
454	Response	1	9085354	6150	1
456	Picture	a205	9100368	0	2	5640	37	0	next
456	Response	1	9106007	5639	1
458	Picture	c201	9117701	0	177	6332	178	0	next
458	Response	2	9124005	6304	1
460	Picture	b206	9139199	0	1	5393	119	0	next
460	Response	2	9144591	5392	1
462	Picture	b212	9157365	0	175	6332	176	0	next
462	Response	2	9163578	6213	1
464	Picture	b208	9178529	0	2	10166	178	0	next
464	Response	2	9188694	10165	1
466	Picture	a206	9203528	0	176	6166	177	0	next
466	Response	1	9209645	6117	1
468	Picture	b207	9224526	0	2	5411	101	0	next
468	Response	2	9229936	5410	1
470	Picture	b201	9244859	0	176	4665	178	0	next
470	Response	2	9249372	4513	1
472	Picture	b213	9262524	0	1	6201	141	0	next
472	Response	2	9268724	6200	1
474	Picture	c201	9283023	0	175	3832	176	0	next
474	Response	2	9286805	3782	1
476	Picture	c201	9299354	0	2	4869	142	0	next
476	Response	2	9304222	4868	1
478	Picture	c201	9316021	0	175	5665	176	0	next
478	Response	2	9321550	5529	1
480	Picture	a204	9333852	0	1	5629	48	0	next
480	Response	2	9339480	5628	1
482	Picture	c201	9350518	0	177	5832	179	0	next
482	Response	2	9356262	5744	1
484	Picture	c201	9369183	0	1	5797	46	0	next
484	Response	2	9374979	5796	1
486	Picture	b214	9389182	0	175	6499	176	0	next
486	Response	2	9395566	6384	1
488	Picture	a211	9408014	0	1	5393	116	0	next
488	Response	1	9413406	5392	1
490	Picture	a208	9425180	0	176	5832	177	0	next
490	Response	1	9430978	5798	1
492	Picture	c201	9444511	0	1	7333	2	0	next
492	Response	2	9451821	7310	2
494	Picture	c201	9463010	0	175	4833	176	0	next
494	Response	2	9467696	4686	1
496	Picture	b210	9482842	0	1	6407	103	0	next
496	Response	2	9489248	6406	2
498	Picture	c201	9502674	0	175	5166	176	0	next
498	Response	2	9507724	5050	1
500	Picture	a214	9523006	0	1	5426	84	0	next
500	Response	1	9528431	5425	1
502	Picture	c201	9542338	0	177	6332	179	0	next
502	Response	2	9548628	6290	2
505	Response	3	9671658	8662	1
507	Picture	a209	9681829	0	175	6832	176	0	next
507	Response	1	9688569	6740	2
509	Picture	b216	9701327	0	1	6234	108	0	next
509	Response	2	9707560	6233	2
511	Picture	b215	9721659	0	176	6332	178	0	next
511	Response	2	9727906	6247	2
513	Picture	c201	9740157	0	2	5378	125	0	next
513	Response	2	9745534	5377	1
515	Picture	c201	9758157	0	176	5498	178	0	next
515	Response	2	9763553	5396	2
517	Picture	b205	9775655	0	1	5557	119	0	next
517	Response	2	9781211	5556	1
519	Picture	c201	9795321	0	175	5498	177	0	next
519	Response	2	9800744	5423	1
521	Picture	a207	9813152	0	2	7367	144	0	next
521	Response	1	9820518	7366	1
523	Picture	a210	9832485	0	177	6665	179	0	next
523	Response	1	9838907	6422	1
525	Picture	a204	9852983	0	1	6155	189	0	next
525	Response	1	9859137	6154	1
527	Picture	c201	9872149	0	175	5832	176	0	next
527	Response	2	9877795	5646	2
529	Picture	b209	9890147	0	1	6547	121	0	next
529	Response	2	9896693	6546	1
531	Picture	c201	9908813	0	175	6999	176	0	next
531	Response	2	9915622	6809	1
533	Picture	b207	9930811	0	1	5280	55	0	next
533	Response	2	9936090	5279	1
535	Picture	b210	9949310	0	175	5999	176	0	next
535	Response	2	9955231	5921	1
537	Picture	b201	9970308	0	1	40501	173	0	next
537	Response	2	10010808	40500	2
539	Picture	b202	10025638	0	174	11165	176	0	next
539	Response	2	10036679	11041	2
541	Picture	c201	10051636	0	1	6499	3	0	next
541	Response	2	10058112	6476	1
543	Picture	c201	10070135	0	167	5499	168	0	next
543	Response	2	10075559	5424	1
545	Picture	c201	10088800	0	1	4176	168	0	next
545	Response	2	10092975	4175	2
547	Picture	c201	10107299	0	178	3666	179	0	next
547	Response	2	10110818	3519	1
549	Picture	a211	10124964	0	1	7378	132	0	next
549	Response	1	10132341	7377	1
551	Picture	c201	10147296	0	175	6332	177	0	next
551	Response	2	10153509	6213	2
553	Picture	a212	10164961	0	2	6905	106	0	next
553	Response	1	10171865	6904	1
555	Picture	b211	10185294	0	170	4665	172	0	next
555	Response	2	10189890	4596	2
557	Picture	b208	10202625	0	2	7043	133	0	next
557	Response	2	10209667	7042	1
559	Picture	c201	10223791	0	167	4999	168	0	next
559	Response	2	10228619	4828	1
561	Picture	c201	10243956	0	1	4101	67	0	next
561	Response	2	10248057	4101	1
563	Picture	c201	10259622	0	177	5499	178	0	next
563	Response	2	10265021	5399	1
565	Picture	a201	10279953	0	2	6471	41	0	next
565	Response	1	10286423	6470	1
567	Picture	b213	10299452	0	176	6166	177	0	next
567	Response	2	10305537	6085	1
569	Picture	b212	10318451	0	1	5440	69	0	next
569	Response	2	10323890	5439	1
571	Picture	c201	10339116	0	171	4000	172	0	next
571	Response	2	10342938	3822	2
573	Picture	a213	10357948	0	1	5185	150	0	next
573	Response	1	10363132	5184	1
575	Picture	a214	10374781	0	175	6498	177	0	next
575	Response	1	10381190	6409	1
577	Picture	a208	10392945	0	2	5547	130	0	next
577	Response	1	10398491	5546	2
579	Picture	c201	10412778	0	175	6332	176	0	next
579	Response	2	10418964	6186	1
581	Picture	a206	10432276	0	1	6188	155	0	next
581	Response	1	10438463	6187	1
583	Picture	b204	10450942	0	178	5999	179	0	next
583	Response	2	10456909	5967	1
585	Picture	a215	10468773	0	2	5341	170	0	next
585	Response	1	10474113	5340	2
587	Picture	b203	10486606	0	175	5166	176	0	next
587	Response	2	10491684	5078	1
589	Picture	b214	10505438	0	1	5264	71	0	next
589	Response	2	10510701	5263	1
591	Picture	a216	10525437	0	175	5665	177	0	next
591	Response	1	10531015	5578	1
593	Picture	a203	10545768	0	1	6594	75	0	next
593	Response	1	10552361	6593	1
595	Picture	a205	10565934	0	176	5999	177	0	next
595	Response	1	10571805	5871	1
597	Picture	a202	10583432	0	2	5404	107	0	next
597	Response	1	10588835	5403	1
599	Picture	c201	10601932	0	175	5498	177	0	next
599	Response	2	10607314	5382	1
601	Picture	b206	10621096	0	2	5387	124	0	next
601	Response	2	10626482	5386	1
