# Supplementary material for: The relationship between Chinese college students’ mate preferences and their parents’ education level
Source: Front Psychol. 2022 Nov 1;13:907315. doi: 10.3389/fpsyg.2022.907315 (PMC9664191; doi:10.3389/fpsyg.2022.907315)
Supplement: Supplementary file 2 [file Data_Sheet_1.ZIP › raw data/╘°÷╬0/part1.log]

Scenario - For expli1
Logfile written - 2018/5/19 15:36:05

Trial	Event Type	Code	Time	TTime	Uncertainty	Duration	Uncertainty	ReqTime	ReqDur

1	Response	3	660126	660126	1
4	Picture	c001	690937	0	1	20663	179	0	next
4	Response	1	711599	20662	1
6	Picture	c001	730601	0	175	12998	176	0	next
6	Response	1	743492	12891	2
8	Picture	b007	761097	0	2	15041	136	0	next
8	Response	2	776137	15040	1
10	Picture	a006	794595	0	175	14665	176	0	next
10	Response	1	809202	14607	1
12	Picture	b010	827592	0	1	14163	179	0	next
12	Response	2	841754	14162	2
14	Picture	a001	861256	0	175	9832	176	0	next
14	Response	1	870926	9670	1
16	Picture	c001	890919	0	2	11122	55	0	next
16	Response	1	902040	11121	1
18	Picture	b001	921417	0	176	10665	178	0	next
18	Response	2	932045	10628	1
20	Picture	a005	952414	0	1	10539	137	0	next
20	Response	1	962952	10538	2
22	Picture	a002	980245	0	176	9832	177	0	next
22	Response	1	989959	9714	1
24	Picture	b016	1009742	0	1	9444	66	0	next
24	Response	2	1019185	9443	1
26	Picture	c001	1036574	0	175	9498	176	0	next
26	Response	1	1045924	9350	2
28	Picture	c001	1065070	0	2	7564	114	0	next
28	Response	1	1072633	7563	1
30	Picture	a003	1092569	0	174	10165	175	0	next
30	Response	1	1102544	9975	2
32	Picture	a004	1121065	0	2	8221	124	0	next
32	Response	1	1129285	8220	1
34	Picture	b011	1148564	0	175	13498	176	0	next
34	Response	2	1161899	13335	1
36	Picture	c001	1180227	0	1	7697	146	0	next
36	Response	1	1187923	7696	1
38	Picture	a012	1204725	0	175	7832	177	0	next
38	Response	1	1212471	7746	1
40	Picture	a007	1230722	0	2	8698	147	0	next
40	Response	1	1239419	8697	2
42	Picture	b004	1256887	0	176	10499	177	0	next
42	Response	2	1267236	10349	1
44	Picture	a011	1286384	0	1	8881	129	0	next
44	Response	1	1295264	8880	1
46	Picture	b008	1315382	0	175	9665	177	0	next
46	Response	2	1324972	9590	2
48	Picture	c001	1344046	0	1	7967	42	0	next
48	Response	1	1352012	7966	1
50	Picture	c001	1371377	0	175	6666	176	0	next
50	Response	1	1377975	6598	1
52	Picture	c001	1398041	0	1	7456	49	0	next
52	Response	1	1405496	7455	1
54	Picture	c001	1424873	0	175	6665	176	0	next
54	Response	1	1431425	6552	1
56	Picture	a013	1449036	0	2	9099	79	0	next
56	Response	1	1458134	9098	1
58	Picture	c001	1476535	0	175	6165	176	0	next
58	Response	1	1482566	6031	1
60	Picture	b009	1500865	0	1	7543	133	0	next
60	Response	2	1508407	7542	1
62	Picture	a015	1525697	0	175	10165	176	0	next
62	Response	1	1535775	10078	2
64	Picture	c001	1553527	0	1	5865	145	0	next
64	Response	1	1559391	5864	1
66	Picture	a016	1578193	0	166	7998	167	0	next
66	Response	1	1586161	7968	1
68	Picture	c001	1605522	0	2	6422	81	0	next
68	Response	1	1611942	6420	2
70	Picture	b005	1630521	0	176	8832	177	0	next
70	Response	2	1639222	8701	1
72	Picture	a010	1656185	0	1	6992	176	0	next
72	Response	1	1663176	6991	1
74	Picture	b012	1683016	0	175	7499	176	0	next
74	Response	2	1690397	7381	1
76	Picture	b015	1707347	0	1	7453	57	0	next
76	Response	2	1714799	7452	1
78	Picture	b014	1731512	0	176	7831	178	0	next
78	Response	2	1739259	7747	1
80	Picture	b003	1758009	0	1	8109	69	0	next
80	Response	2	1766117	8108	1
82	Picture	a009	1782507	0	175	7166	176	0	next
82	Response	1	1789646	7139	1
84	Picture	a014	1809004	0	2	6874	137	0	next
84	Response	1	1815877	6873	1
86	Picture	b002	1834836	0	175	13831	177	0	next
86	Response	1	1848611	13775	2
88	Picture	c001	1867666	0	1	6126	43	0	next
88	Response	1	1873791	6125	2
90	Picture	c001	1892331	0	175	6665	177	0	next
90	Response	1	1898854	6523	1
92	Picture	b013	1918828	0	1	6317	185	0	next
92	Response	2	1925144	6316	1
94	Picture	c001	1942327	0	175	7165	176	0	next
94	Response	1	1949368	7041	1
96	Picture	a008	1966990	0	2	7232	113	0	next
96	Response	1	1974221	7231	1
98	Picture	b006	1993155	0	168	8499	169	0	next
98	Response	2	2001529	8374	2
101	Response	3	2195971	76161	1
103	Picture	c001	2206137	0	174	7665	175	0	next
103	Response	1	2213670	7533	1
105	Picture	c001	2226967	0	2	5532	146	0	next
105	Response	1	2232498	5531	1
107	Picture	b103	2246633	0	175	7665	176	0	next
107	Response	2	2254143	7510	2
109	Picture	c101	2267130	0	2	5842	168	0	next
109	Response	1	2272971	5841	1
111	Picture	c101	2287129	0	175	5166	176	0	next
111	Response	1	2292157	5028	1
113	Picture	b102	2304794	0	1	6671	172	0	next
113	Response	2	2311464	6670	1
115	Picture	b116	2322960	0	175	7331	177	0	next
115	Response	2	2330255	7295	1
117	Picture	c101	2341957	0	1	7030	147	0	next
117	Response	1	2348986	7029	1
119	Picture	c101	2361289	0	176	4999	178	0	next
119	Response	1	2366159	4870	1
121	Picture	a111	2380954	0	1	7149	196	0	next
121	Response	1	2388102	7148	1
123	Picture	a109	2400953	0	174	6831	176	0	next
123	Response	1	2407704	6751	1
125	Picture	a106	2419284	0	1	5686	149	0	next
125	Response	1	2424969	5685	1
127	Picture	a113	2436783	0	175	6832	176	0	next
127	Response	1	2443466	6683	1
129	Picture	a115	2456947	0	1	5407	102	0	next
129	Response	1	2462353	5406	1
131	Picture	b114	2474113	0	176	6332	177	0	next
131	Response	2	2480366	6253	2
133	Picture	a104	2492944	0	1	5857	154	0	next
133	Response	2	2498799	5855	2
135	Picture	a102	2510776	0	175	6332	177	0	next
135	Response	1	2516996	6220	2
137	Picture	b101	2529607	0	2	14008	336	0	next
137	Response	2	2543614	14007	1
139	Picture	b108	2557605	0	175	12165	176	0	next
139	Response	2	2569659	12054	1
141	Picture	c101	2581603	0	1	5983	185	0	next
141	Response	1	2587585	5982	1
143	Picture	b106	2600268	0	175	9332	176	0	next
143	Response	2	2609468	9200	1
145	Picture	a103	2622766	0	1	8885	125	0	next
145	Response	1	2631649	8883	2
147	Picture	a107	2645098	0	175	6665	176	0	next
147	Response	1	2651703	6605	2
149	Picture	c101	2666095	0	1	5544	134	0	next
149	Response	1	2671639	5544	1
151	Picture	c101	2685927	0	177	4832	179	0	next
151	Response	1	2690707	4780	1
153	Picture	c101	2704925	0	1	4701	143	0	next
153	Response	1	2709625	4700	1
155	Picture	b110	2722757	0	176	8999	177	0	next
155	Response	2	2731569	8812	1
157	Picture	a110	2745755	0	1	8208	135	0	next
157	Response	1	2753962	8207	1
159	Picture	c101	2768087	0	175	5165	176	0	next
159	Response	1	2773086	4999	1
161	Picture	a116	2786084	0	2	6670	174	0	next
161	Response	1	2792753	6669	1
163	Picture	b109	2804750	0	176	9832	177	0	next
163	Response	2	2814396	9646	1
165	Picture	b113	2829581	0	1	5859	150	0	next
165	Response	2	2835439	5858	1
167	Picture	c101	2846913	0	177	5832	178	0	next
167	Response	1	2852615	5702	1
169	Picture	b107	2866577	0	2	9363	148	0	next
169	Response	2	2875938	9361	2
171	Picture	b111	2887576	0	177	9165	178	0	next
171	Response	2	2896712	9136	1
173	Picture	a108	2910573	0	2	6614	64	0	next
173	Response	1	2917186	6613	1
175	Picture	b112	2929072	0	176	6332	178	0	next
175	Response	2	2935352	6280	1
177	Picture	b105	2946904	0	1	9671	172	0	next
177	Response	2	2956573	9669	2
179	Picture	c101	2969735	0	176	6332	178	0	next
179	Response	1	2976027	6292	1
181	Picture	c101	2990733	0	1	7149	194	0	next
181	Response	1	2997880	7147	2
183	Picture	a112	3012398	0	176	9165	178	0	next
183	Response	1	3021412	9014	1
185	Picture	b104	3034062	0	2	6750	95	0	next
185	Response	2	3040811	6749	1
187	Picture	a114	3054561	0	175	10165	177	0	next
187	Response	1	3064671	10110	1
189	Picture	c101	3077225	0	2	6364	142	0	next
189	Response	1	3083588	6363	1
191	Picture	c101	3098224	0	176	5832	177	0	next
191	Response	1	3103793	5569	1
193	Picture	a101	3117055	0	1	9311	200	0	next
193	Response	1	3126365	9310	2
195	Picture	c101	3137721	0	175	8998	176	0	next
195	Response	1	3146662	8941	1
197	Picture	c101	3159551	0	2	4620	58	0	next
197	Response	1	3164170	4619	1
199	Picture	a105	3178217	0	175	5832	176	0	next
199	Response	1	3183925	5708	2
201	Picture	b115	3195548	0	2	6333	178	0	next
201	Response	2	3201880	6332	1
204	Response	3	3330412	15040	1
206	Picture	c101	3340869	0	1	5976	201	0	next
206	Response	1	3346844	5975	1
208	Picture	a103	3361867	0	176	9165	178	0	next
208	Response	1	3371009	9142	1
210	Picture	c101	3384698	0	1	4748	96	0	next
210	Response	1	3389444	4746	2
212	Picture	b107	3400864	0	175	7832	176	0	next
212	Response	2	3408571	7707	1
214	Picture	b106	3422528	0	1	7566	103	0	next
214	Response	2	3430093	7565	2
216	Picture	c101	3444527	0	175	6165	176	0	next
216	Response	1	3450538	6011	2
218	Picture	c101	3465358	0	1	4638	38	0	next
218	Response	1	3469995	4637	1
220	Picture	a109	3481357	0	174	5832	175	0	next
220	Response	1	3487024	5667	2
222	Picture	b110	3498688	0	1	7283	61	0	next
222	Response	2	3505970	7282	1
224	Picture	b116	3518687	0	175	7998	177	0	next
224	Response	2	3526535	7848	1
226	Picture	c101	3541517	0	2	5251	94	0	next
226	Response	1	3546767	5250	1
228	Picture	b114	3561516	0	176	6166	177	0	next
228	Response	2	3567632	6116	1
230	Picture	a116	3581847	0	2	6022	155	0	next
230	Response	1	3587868	6021	1
232	Picture	a108	3601846	0	177	5832	179	0	next
232	Response	1	3607591	5745	1
234	Picture	c101	3619844	0	1	5674	169	0	next
234	Response	1	3625517	5673	2
236	Picture	b108	3639009	0	176	9832	177	0	next
236	Response	2	3648778	9769	2
238	Picture	a114	3660840	0	2	5536	143	0	next
238	Response	1	3666375	5535	1
240	Picture	c101	3677839	0	168	5499	169	0	next
240	Response	1	3683281	5442	1
242	Picture	c101	3698004	0	1	5574	97	0	next
242	Response	1	3703577	5573	1
244	Picture	c101	3718336	0	176	4665	178	0	next
244	Response	1	3722973	4637	1
246	Picture	c101	3734834	0	1	5379	131	0	next
246	Response	1	3740212	5378	1
248	Picture	c101	3754166	0	168	7165	170	0	next
248	Response	1	3761198	7032	1
250	Picture	b101	3772997	0	1	7177	167	0	next
250	Response	2	3780173	7176	1
252	Picture	c101	3793496	0	167	5832	168	0	next
252	Response	1	3799149	5653	1
254	Picture	b105	3813660	0	1	6141	35	0	next
254	Response	2	3819800	6140	2
256	Picture	b104	3831826	0	175	10665	176	0	next
256	Response	2	3842372	10546	1
258	Picture	a104	3855156	0	2	9097	81	0	next
258	Response	1	3864252	9096	1
260	Picture	a111	3877822	0	177	6165	178	0	next
260	Response	1	3883948	6126	1
262	Picture	a106	3895319	0	2	6614	64	0	next
262	Response	1	3901932	6613	1
264	Picture	b103	3916985	0	174	6332	175	0	next
264	Response	2	3923155	6170	1
266	Picture	b112	3936316	0	1	6055	114	0	next
266	Response	2	3942370	6054	1
268	Picture	b111	3954648	0	177	8665	179	0	next
268	Response	2	3963174	8526	1
270	Picture	c101	3977146	0	1	6263	80	0	next
270	Response	1	3983408	6262	1
272	Picture	a113	3997144	0	175	6999	176	0	next
272	Response	1	4004003	6859	1
274	Picture	c101	4018642	0	1	7933	74	0	next
274	Response	1	4026574	7932	1
276	Picture	a110	4041640	0	177	9165	179	0	next
276	Response	1	4050672	9032	1
278	Picture	a105	4063471	0	2	8126	52	0	next
278	Response	1	4071596	8125	1
280	Picture	b102	4085803	0	176	8999	177	0	next
280	Response	1	4094739	8936	2
282	Picture	a101	4107634	0	1	7310	198	0	next
282	Response	1	4114943	7309	2
284	Picture	c101	4129799	0	175	6166	176	0	next
284	Response	1	4135809	6010	1
286	Picture	c101	4148964	0	1	5129	48	0	next
286	Response	1	4154092	5128	2
288	Picture	a112	4167963	0	174	6498	176	0	next
288	Response	1	4174357	6394	2
290	Picture	a115	4188127	0	1	7062	114	0	next
290	Response	1	4195188	7061	2
292	Picture	a107	4207459	0	169	6665	171	0	next
292	Response	1	4214044	6585	1
294	Picture	b113	4228123	0	2	6814	199	0	next
294	Response	2	4234936	6813	1
296	Picture	b115	4249122	0	176	11831	178	0	next
296	Response	1	4260864	11742	1
298	Picture	b109	4275619	0	1	7992	179	0	next
298	Response	2	4283610	7991	1
300	Picture	a102	4295118	0	175	7165	177	0	next
300	Response	1	4302256	7138	1
303	Response	3	4544073	127633	2
305	Picture	b005	4554262	0	177	11164	179	0	next
305	Response	2	4565304	11042	1
307	Picture	a016	4585925	0	1	9688	147	0	next
307	Response	1	4595612	9687	1
309	Picture	c001	4613257	0	175	8831	177	0	next
309	Response	2	4621902	8645	1
311	Picture	b001	4640587	0	1	7245	99	0	next
311	Response	2	4647831	7244	2
313	Picture	a010	4665418	0	176	10665	178	0	next
313	Response	1	4675978	10560	1
315	Picture	c001	4692749	0	1	8947	64	0	next
315	Response	2	4701695	8946	2
317	Picture	a003	4721747	0	175	9665	176	0	next
317	Response	1	4731222	9475	2
319	Picture	a004	4750410	0	2	8931	80	0	next
319	Response	1	4759340	8930	1
321	Picture	b015	4778909	0	167	17830	169	0	next
321	Response	2	4796601	17692	1
323	Picture	a014	4815071	0	2	8658	345	0	next
323	Response	1	4823728	8657	1
325	Picture	b013	4840403	0	175	5999	176	0	next
325	Response	2	4846272	5869	2
327	Picture	b004	4865233	0	2	9639	39	0	next
327	Response	2	4874871	9638	1
329	Picture	a005	4894732	0	175	10831	176	0	next
329	Response	1	4905478	10746	1
331	Picture	c001	4925728	0	1	7567	110	0	next
331	Response	2	4933294	7566	1
333	Picture	a012	4952893	0	175	9498	177	0	next
333	Response	1	4962250	9357	1
335	Picture	a009	4981556	0	2	8362	149	0	next
335	Response	1	4989917	8361	2
337	Picture	b012	5007888	0	176	6499	177	0	next
337	Response	2	5014351	6463	1
339	Picture	a008	5031885	0	2	7556	123	0	next
339	Response	1	5039440	7555	1
341	Picture	b009	5056717	0	175	8165	177	0	next
341	Response	2	5064829	8112	1
343	Picture	c001	5083214	0	1	4095	82	0	next
343	Response	2	5087307	4093	2
345	Picture	a002	5103546	0	170	7665	172	0	next
345	Response	1	5111105	7559	1
347	Picture	a013	5129043	0	2	6765	80	0	next
347	Response	1	5135807	6764	1
349	Picture	b008	5155875	0	174	8165	175	0	next
349	Response	2	5163803	7928	1
351	Picture	b006	5182205	0	2	7139	39	0	next
351	Response	2	5189343	7138	1
353	Picture	c001	5209370	0	175	8999	176	0	next
353	Response	2	5218237	8867	2
355	Picture	c001	5236201	0	1	6917	92	0	next
355	Response	2	5243117	6916	1
357	Picture	b003	5261699	0	169	6332	170	0	next
357	Response	2	5267848	6149	1
359	Picture	a011	5287363	0	1	7674	161	0	next
359	Response	1	5295036	7673	2
361	Picture	c001	5311861	0	176	6832	178	0	next
361	Response	2	5318538	6677	2
363	Picture	c001	5338525	0	1	5163	347	0	next
363	Response	2	5343687	5162	1
365	Picture	b010	5363190	0	175	8165	176	0	next
365	Response	2	5371320	8130	2
367	Picture	c001	5389854	0	1	5837	165	0	next
367	Response	2	5395690	5836	1
369	Picture	c001	5415519	0	175	5332	176	0	next
369	Response	2	5420775	5256	2
371	Picture	b014	5437683	0	1	7041	135	0	next
371	Response	2	5444723	7040	1
373	Picture	c001	5464181	0	175	4999	176	0	next
373	Response	2	5469092	4911	1
375	Picture	b007	5487678	0	2	6922	89	0	next
375	Response	2	5494599	6921	2
377	Picture	b002	5513010	0	176	10332	177	0	next
377	Response	2	5523313	10303	1
379	Picture	c001	5542673	0	2	5551	128	0	next
379	Response	2	5548223	5550	1
381	Picture	a007	5564506	0	174	10331	175	0	next
381	Response	1	5574770	10264	1
383	Picture	c001	5594669	0	1	7404	107	0	next
383	Response	2	5602072	7403	1
385	Picture	c001	5620001	0	175	5831	177	0	next
385	Response	2	5625802	5801	1
387	Picture	a015	5645998	0	1	8958	52	0	next
387	Response	1	5654955	8957	1
389	Picture	c001	5672829	0	175	6165	177	0	next
389	Response	2	5678869	6040	1
391	Picture	a001	5697493	0	1	12567	101	0	next
391	Response	1	5710059	12566	1
393	Picture	b016	5729157	0	1	6666	2	0	next
393	Response	2	5735679	6522	1
395	Picture	c001	5753988	0	1	6921	92	0	next
395	Response	2	5760908	6920	2
397	Picture	a006	5777153	0	168	8165	170	0	next
397	Response	1	5785180	8027	1
399	Picture	b011	5804317	0	1	7956	54	0	next
399	Response	2	5812271	7954	2
402	Response	3	6013813	82007	1
404	Picture	c001	6024297	0	2	6541	137	0	next
404	Response	2	6030837	6540	2
406	Picture	c001	6045463	0	175	5832	176	0	next
406	Response	2	6051125	5662	1
408	Picture	b207	6062794	0	1	6011	165	0	next
408	Response	2	6068803	6009	2
410	Picture	a204	6081960	0	168	5498	170	0	next
410	Response	2	6087380	5420	1
412	Picture	b201	6101291	0	1	5565	110	0	next
412	Response	2	6106855	5564	1
414	Picture	a206	6118123	0	176	6332	177	0	next
414	Response	1	6124351	6228	1
416	Picture	c201	6136454	0	2	6234	111	0	next
416	Response	2	6142687	6233	1
418	Picture	b209	6154120	0	176	6998	178	0	next
418	Response	2	6161051	6931	1
420	Picture	a214	6176117	0	2	6207	137	0	next
420	Response	1	6182323	6206	1
422	Picture	b204	6196116	0	175	6165	177	0	next
422	Response	2	6202157	6041	1
424	Picture	b210	6217447	0	1	5262	81	0	next
424	Response	2	6222708	5261	1
426	Picture	b206	6235446	0	175	5499	176	0	next
426	Response	2	6240893	5447	1
428	Picture	b215	6252944	0	1	7030	147	0	next
428	Response	2	6259973	7029	1
430	Picture	a201	6273276	0	176	9998	178	0	next
430	Response	1	6283218	9942	1
432	Picture	c201	6298106	0	2	5932	79	0	next
432	Response	2	6304037	5931	1
434	Picture	a208	6316272	0	177	7832	178	0	next
434	Response	1	6323900	7628	1
436	Picture	b214	6336936	0	2	5453	58	0	next
436	Response	2	6342388	5452	1
438	Picture	a202	6355935	0	176	6166	177	0	next
438	Response	1	6362069	6134	2
440	Picture	c201	6373600	0	1	7161	181	0	next
440	Response	2	6380760	7160	1
442	Picture	c201	6394432	0	173	4832	174	0	next
442	Response	2	6399155	4723	1
444	Picture	c201	6411096	0	2	3756	89	0	next
444	Response	2	6414851	3755	1
446	Picture	b212	6428763	0	177	6498	178	0	next
446	Response	2	6435190	6427	1
448	Picture	b216	6447426	0	2	8495	183	0	next
448	Response	2	6455920	8494	1
450	Picture	c201	6468425	0	176	6332	178	0	next
450	Response	2	6474583	6158	1
452	Picture	c201	6486923	0	1	4319	183	0	next
452	Response	2	6491241	4318	1
454	Picture	a211	6505256	0	167	7998	168	0	next
454	Response	1	6513082	7826	1
456	Picture	a213	6524753	0	1	8584	92	0	next
456	Response	1	6533336	8583	1
458	Picture	b213	6545419	0	174	10664	176	0	next
458	Response	2	6555949	10530	1
460	Picture	b205	6570749	0	1	5060	118	0	next
460	Response	2	6575808	5059	1
462	Picture	c201	6588082	0	176	10498	177	0	next
462	Response	1	6598485	10403	2
464	Picture	c201	6612912	0	1	5319	190	0	next
464	Response	2	6618230	5318	1
466	Picture	a203	6630744	0	176	12665	177	0	next
466	Response	1	6643305	12561	1
468	Picture	c201	6654908	0	2	5503	174	0	next
468	Response	2	6660410	5502	1
470	Picture	a212	6671574	0	175	7498	177	0	next
470	Response	1	6679044	7470	1
472	Picture	c201	6691071	0	2	5140	38	0	next
472	Response	2	6696210	5139	1
474	Picture	a205	6708571	0	176	8665	177	0	next
474	Response	1	6717151	8580	1
476	Picture	a207	6732235	0	1	7866	143	0	next
476	Response	1	6740100	7865	1
478	Picture	b211	6754900	0	175	6165	177	0	next
478	Response	2	6761010	6110	2
480	Picture	c201	6775564	0	2	7229	116	0	next
480	Response	2	6782791	7227	1
482	Picture	a210	6797896	0	176	8665	178	0	next
482	Response	1	6806485	8589	1
484	Picture	b202	6818727	0	2	11967	45	0	next
484	Response	2	6830693	11966	1
486	Picture	a209	6844059	0	175	10998	176	0	next
486	Response	1	6854869	10810	1
488	Picture	b203	6869222	0	2	5418	93	0	next
488	Response	2	6874639	5417	1
490	Picture	c201	6889388	0	176	6665	178	0	next
490	Response	2	6896000	6612	1
492	Picture	c201	6907719	0	1	4129	48	0	next
492	Response	2	6911847	4128	2
494	Picture	c201	6924718	0	176	4332	178	0	next
494	Response	2	6928949	4231	1
496	Picture	a215	6944216	0	1	6454	57	0	next
496	Response	1	6950669	6453	1
498	Picture	c201	6962215	0	175	5832	176	0	next
498	Response	2	6967988	5773	1
500	Picture	a216	6980546	0	1	8715	128	0	next
500	Response	1	6989260	8714	1
502	Picture	b208	7000878	0	168	10998	170	0	next
502	Response	2	7011822	10944	1
505	Response	3	7197003	72637	1
507	Picture	a214	7207193	0	176	8165	178	0	next
507	Response	1	7215324	8131	1
509	Picture	a213	7227691	0	1	6068	108	0	next
509	Response	1	7233758	6067	1
511	Picture	a216	7246856	0	175	7499	176	0	next
511	Response	1	7254228	7372	1
513	Picture	a204	7266854	0	1	7130	46	0	next
513	Response	1	7273982	7128	2
515	Picture	b204	7286853	0	175	7665	176	0	next
515	Response	2	7294365	7512	2
517	Picture	c201	7307017	0	1	6591	85	0	next
517	Response	2	7313607	6590	1
519	Picture	b203	7325516	0	175	4999	176	0	next
519	Response	2	7330451	4935	2
521	Picture	b210	7344847	0	2	5448	63	0	next
521	Response	2	7350294	5447	1
523	Picture	b208	7363513	0	167	8831	169	0	next
523	Response	2	7372205	8692	1
525	Picture	a201	7384344	0	1	8302	42	0	next
525	Response	1	7392645	8301	1
527	Picture	a202	7406009	0	175	6165	177	0	next
527	Response	1	7412130	6121	1
529	Picture	c201	7423673	0	2	6711	134	0	next
529	Response	2	7430383	6710	1
531	Picture	b202	7442672	0	168	6832	170	0	next
531	Response	2	7449442	6770	2
533	Picture	a206	7462503	0	2	9989	188	0	next
533	Response	1	7472491	9988	1
535	Picture	a208	7486335	0	175	9332	176	0	next
535	Response	1	7495512	9177	1
537	Picture	c201	7507333	0	1	6526	150	0	next
537	Response	2	7513857	6524	2
539	Picture	b205	7527165	0	175	6165	177	0	next
539	Response	2	7533159	5994	1
541	Picture	b201	7545496	0	2	6123	54	0	next
541	Response	2	7551618	6122	1
543	Picture	b206	7565828	0	176	6499	177	0	next
543	Response	2	7572179	6351	1
545	Picture	c201	7585992	0	2	7258	86	0	next
545	Response	2	7593249	7257	1
547	Picture	c201	7608324	0	176	6332	178	0	next
547	Response	2	7614591	6267	1
549	Picture	b209	7627822	0	1	6075	102	0	next
549	Response	2	7633896	6074	2
551	Picture	c201	7645154	0	178	6332	180	0	next
551	Response	2	7651460	6306	1
553	Picture	a212	7663819	0	1	7063	113	0	next
553	Response	1	7670880	7061	2
555	Picture	a215	7684651	0	175	8165	176	0	next
555	Response	1	7692674	8023	1
557	Picture	a203	7707648	0	2	8980	198	0	next
557	Response	1	7716627	8979	1
559	Picture	b216	7731480	0	177	7665	179	0	next
559	Response	2	7738987	7507	1
561	Picture	c201	7753478	0	1	5800	43	0	next
561	Response	2	7759276	5798	2
563	Picture	b215	7771643	0	174	5832	176	0	next
563	Response	2	7777292	5649	1
565	Picture	a205	7788974	0	2	10858	153	0	next
565	Response	1	7799831	10857	1
567	Picture	a211	7812473	0	175	9998	177	0	next
567	Response	1	7822404	9931	1
569	Picture	a209	7834470	0	2	6103	75	0	next
569	Response	1	7840572	6102	1
571	Picture	c201	7853636	0	176	5999	177	0	next
571	Response	2	7859579	5943	1
573	Picture	c201	7873467	0	1	5237	106	0	next
573	Response	2	7878703	5236	1
575	Picture	a207	7893466	0	174	7498	176	0	next
575	Response	1	7900913	7447	2
577	Picture	c201	7914130	0	1	6454	56	0	next
577	Response	2	7920583	6453	1
579	Picture	b213	7933129	0	176	7165	178	0	next
579	Response	2	7940125	6996	1
581	Picture	a210	7954126	0	2	11868	143	0	next
581	Response	1	7965993	11867	1
583	Picture	c201	7977792	0	175	6998	177	0	next
583	Response	2	7984702	6910	1
585	Picture	c201	7997622	0	2	5786	60	0	next
585	Response	2	8003407	5785	1
587	Picture	b214	8016455	0	175	7332	176	0	next
587	Response	2	8023698	7243	1
589	Picture	c201	8035952	0	2	6301	44	0	next
589	Response	2	8042252	6300	1
591	Picture	c201	8056785	0	177	7665	178	0	next
591	Response	2	8064285	7500	1
593	Picture	b211	8077782	0	1	10843	167	0	next
593	Response	2	8088624	10842	1
595	Picture	b207	8100448	0	175	8164	177	0	next
595	Response	2	8108464	8016	2
597	Picture	b212	8119945	0	1	6832	178	0	next
597	Response	2	8126777	6832	1
599	Picture	c201	8138611	0	176	6832	177	0	next
599	Response	2	8145274	6663	1
601	Picture	c201	8159942	0	1	5714	129	0	next
601	Response	2	8165654	5712	2
