# Supplementary material for: The relationship between Chinese college students’ mate preferences and their parents’ education level
Source: Front Psychol. 2022 Nov 1;13:907315. doi: 10.3389/fpsyg.2022.907315 (PMC9664191; doi:10.3389/fpsyg.2022.907315)
Supplement: Supplementary file 2 [file Data_Sheet_1.ZIP › raw data/╓∞═±┴1⁄40/part1.log]

Scenario - For expli1
Logfile written - 2018/5/19 20:23:09

Trial	Event Type	Code	Time	TTime	Uncertainty	Duration	Uncertainty	ReqTime	ReqDur

1	Response	3	1147198	1147198	1
4	Picture	c001	1177967	0	1	10999	3	0	next
4	Response	1	1188890	10923	1
6	Picture	c001	1207467	0	171	12665	173	0	next
6	Response	1	1219968	12501	1
8	Picture	a014	1238965	0	2	8285	55	0	next
8	Response	1	1247249	8284	1
10	Picture	a013	1264465	0	170	6666	171	0	next
10	Response	1	1270974	6509	1
12	Picture	a002	1289297	0	2	6057	116	0	next
12	Response	1	1295353	6056	1
14	Picture	a009	1311631	0	170	5665	172	0	next
14	Response	1	1317222	5591	1
16	Picture	b014	1334129	0	2	5860	147	0	next
16	Response	2	1339988	5859	1
18	Picture	b016	1358963	0	170	5832	171	0	next
18	Response	2	1364703	5740	1
20	Picture	b013	1384961	0	2	5022	151	0	next
20	Response	2	1389982	5021	1
22	Picture	b008	1406461	0	171	5166	172	0	next
22	Response	2	1411583	5122	1
24	Picture	b001	1428627	0	2	5127	47	0	next
24	Response	2	1433753	5126	1
26	Picture	a010	1452294	0	170	6332	171	0	next
26	Response	2	1458465	6171	1
28	Picture	a001	1477792	0	1	7326	179	0	next
28	Response	1	1485117	7325	1
30	Picture	c001	1504626	0	171	7332	172	0	next
30	Response	1	1511887	7261	2
32	Picture	b005	1531124	0	1	5713	126	0	next
32	Response	2	1536836	5712	1
34	Picture	c001	1554457	0	171	8333	172	0	next
34	Response	1	1562619	8162	1
36	Picture	b010	1579456	0	1	10536	136	0	next
36	Response	2	1589991	10535	1
38	Picture	b012	1607123	0	170	5832	171	0	next
38	Response	2	1612818	5695	1
40	Picture	b011	1633288	0	1	7709	130	0	next
40	Response	2	1640996	7708	1
42	Picture	c001	1660955	0	170	5498	172	0	next
42	Response	1	1666303	5348	1
44	Picture	b002	1683453	0	2	5499	176	0	next
44	Response	2	1688952	5499	1
46	Picture	a003	1706620	0	170	5332	172	0	next
46	Response	2	1711840	5220	2
48	Picture	b009	1730118	0	2	6136	38	0	next
48	Response	2	1736253	6135	2
50	Picture	c001	1754952	0	171	5666	172	0	next
50	Response	2	1760457	5505	1
52	Picture	c001	1779284	0	1	4744	95	0	next
52	Response	1	1784027	4743	1
54	Picture	c001	1803617	0	171	4999	173	0	next
54	Response	1	1808470	4853	1
56	Picture	b006	1827449	0	2	6389	118	0	next
56	Response	2	1833837	6388	1
58	Picture	c001	1850616	0	171	6499	172	0	next
58	Response	1	1856963	6347	1
60	Picture	a005	1873781	0	2	9508	165	0	next
60	Response	2	1883288	9507	1
62	Picture	a007	1902115	0	170	7499	171	0	next
62	Response	1	1909523	7408	1
64	Picture	c001	1926446	0	2	5100	74	0	next
64	Response	1	1931545	5099	2
66	Picture	c001	1948780	0	171	4499	172	0	next
66	Response	1	1953089	4309	1
68	Picture	b015	1972612	0	1	5457	48	0	next
68	Response	2	1978068	5456	1
70	Picture	a011	1998112	0	170	6999	171	0	next
70	Response	1	2004932	6820	1
72	Picture	b004	2022111	0	1	11148	357	0	next
72	Response	2	2033258	11147	2
74	Picture	c001	2051277	0	171	6333	172	0	next
74	Response	1	2057582	6305	1
76	Picture	a006	2075776	0	1	5324	181	0	next
76	Response	1	2081099	5323	1
78	Picture	c001	2099776	0	172	6166	173	0	next
78	Response	1	2105752	5976	2
80	Picture	a012	2123108	0	1	6192	147	0	next
80	Response	2	2129299	6191	2
82	Picture	a008	2147608	0	170	8666	171	0	next
82	Response	1	2156221	8613	1
84	Picture	c001	2174107	0	1	4588	84	0	next
84	Response	1	2178694	4587	1
86	Picture	c001	2196273	0	172	4166	174	0	next
86	Response	1	2200388	4115	1
88	Picture	a015	2220605	0	2	5392	115	0	next
88	Response	1	2225996	5391	2
90	Picture	c001	2243772	0	171	4332	173	0	next
90	Response	1	2248021	4249	1
92	Picture	a004	2266771	0	1	5752	87	0	next
92	Response	1	2272522	5751	1
94	Picture	b003	2292604	0	170	4499	172	0	next
94	Response	1	2297023	4419	1
96	Picture	a016	2314270	0	1	6928	77	0	next
96	Response	1	2321197	6927	1
98	Picture	b007	2338603	0	170	6499	171	0	next
98	Response	2	2344953	6350	1
101	Response	3	2504885	40619	1
103	Picture	c001	2515098	0	172	6499	174	0	next
103	Response	1	2521443	6345	2
105	Picture	c001	2533430	0	2	4895	112	0	next
105	Response	1	2538324	4894	1
107	Picture	c101	2550764	0	170	4999	171	0	next
107	Response	1	2555683	4919	2
109	Picture	a110	2567429	0	2	6303	37	0	next
109	Response	1	2573731	6302	1
111	Picture	b113	2586596	0	170	5166	171	0	next
111	Response	2	2591689	5093	2
113	Picture	a116	2604595	0	2	5648	192	0	next
113	Response	1	2610242	5647	1
115	Picture	b111	2625262	0	171	5832	173	0	next
115	Response	2	2631008	5746	1
117	Picture	c101	2646094	0	1	5142	30	0	next
117	Response	1	2651235	5141	1
119	Picture	a103	2663928	0	170	5998	172	0	next
119	Response	1	2669758	5830	1
121	Picture	a101	2683760	0	1	5150	190	0	next
121	Response	1	2688909	5149	2
123	Picture	b105	2700093	0	170	5999	172	0	next
123	Response	2	2706027	5934	1
125	Picture	c101	2719925	0	2	4746	94	0	next
125	Response	1	2724670	4745	1
127	Picture	c101	2737426	0	170	5332	171	0	next
127	Response	1	2742656	5230	1
129	Picture	c101	2755258	0	1	4159	179	0	next
129	Response	1	2759416	4158	1
131	Picture	c101	2770925	0	170	5165	172	0	next
131	Response	1	2775998	5073	1
133	Picture	a107	2791090	0	2	8065	108	0	next
133	Response	1	2799154	8064	1
135	Picture	a115	2811424	0	171	5832	172	0	next
135	Response	1	2817112	5688	1
137	Picture	b106	2831256	0	1	5309	29	0	next
137	Response	2	2836564	5308	1
139	Picture	c101	2847922	0	171	5666	173	0	next
139	Response	1	2853475	5553	2
141	Picture	b108	2866588	0	1	6758	247	0	next
141	Response	2	2873345	6757	1
143	Picture	b109	2884588	0	172	7999	174	0	next
143	Response	2	2892558	7970	1
145	Picture	c101	2905920	0	2	5523	150	0	next
145	Response	1	2911442	5522	1
147	Picture	b103	2923420	0	171	5499	173	0	next
147	Response	2	2928831	5411	1
149	Picture	a106	2943419	0	2	7193	147	0	next
149	Response	1	2950611	7192	2
151	Picture	b112	2962419	0	171	6166	173	0	next
151	Response	2	2968421	6002	2
153	Picture	b102	2980418	0	2	7394	113	0	next
153	Response	2	2987811	7393	1
155	Picture	c101	3001085	0	170	5999	171	0	next
155	Response	1	3007022	5937	1
157	Picture	b107	3019251	0	1	6655	183	0	next
157	Response	2	3025905	6654	1
159	Picture	a102	3039251	0	170	6166	171	0	next
159	Response	1	3045236	5985	1
161	Picture	b115	3057750	0	1	5741	97	0	next
161	Response	2	3063490	5740	2
163	Picture	b116	3076750	0	170	6832	172	0	next
163	Response	2	3083448	6698	1
165	Picture	a105	3095582	0	1	6479	192	0	next
165	Response	1	3102060	6478	1
167	Picture	b114	3116749	0	170	5499	171	0	next
167	Response	2	3122081	5332	1
169	Picture	c101	3135414	0	1	5041	131	0	next
169	Response	1	3140455	5041	1
171	Picture	a108	3154748	0	170	6499	171	0	next
171	Response	1	3161160	6412	1
173	Picture	a113	3175580	0	1	6333	2	0	next
173	Response	1	3181777	6197	1
175	Picture	c101	3193080	0	168	5999	169	0	next
175	Response	1	3198955	5875	2
177	Picture	a112	3212079	0	1	5133	40	0	next
177	Response	1	3217211	5132	1
179	Picture	a111	3228412	0	171	6833	172	0	next
179	Response	1	3235109	6697	2
181	Picture	c101	3247744	0	2	4607	67	0	next
181	Response	1	3252350	4606	1
183	Picture	b110	3264745	0	172	5665	174	0	next
183	Response	2	3270248	5503	1
185	Picture	b104	3284077	0	1	4818	188	0	next
185	Response	2	3288894	4817	1
187	Picture	c101	3300077	0	171	5666	172	0	next
187	Response	1	3305625	5548	2
189	Picture	a109	3317243	0	1	5652	186	0	next
189	Response	1	3322894	5651	1
191	Picture	b101	3336076	0	172	6499	173	0	next
191	Response	2	3342467	6391	2
193	Picture	c101	3355742	0	1	5760	78	0	next
193	Response	1	3361501	5759	1
195	Picture	a104	3375242	0	170	6332	171	0	next
195	Response	1	3381459	6217	1
197	Picture	c101	3394074	0	1	5163	176	0	next
197	Response	1	3399236	5162	1
199	Picture	c101	3411407	0	171	4499	173	0	next
199	Response	1	3415819	4412	1
201	Picture	a114	3428906	0	2	5679	161	0	next
201	Response	1	3434585	5679	1
204	Response	3	3565985	18748	1
206	Picture	a105	3576402	0	2	6140	33	0	next
206	Response	1	3582541	6139	1
208	Picture	a114	3594069	0	170	5166	171	0	next
208	Response	1	3599183	5114	1
210	Picture	c101	3614235	0	1	4073	99	0	next
210	Response	1	3618307	4072	1
212	Picture	c101	3633068	0	167	4499	169	0	next
212	Response	1	3637489	4421	1
214	Picture	b111	3652567	0	1	9006	166	0	next
214	Response	2	3661572	9005	1
216	Picture	a110	3674567	0	170	8499	171	0	next
216	Response	1	3682877	8310	1
218	Picture	c101	3695399	0	1	4366	140	0	next
218	Response	1	3699764	4365	1
220	Picture	c101	3714233	0	170	4832	171	0	next
220	Response	1	3719038	4805	1
222	Picture	b109	3731731	0	2	5922	86	0	next
222	Response	2	3737652	5921	1
224	Picture	c101	3750065	0	171	5832	173	0	next
224	Response	1	3755787	5722	1
226	Picture	b102	3770230	0	2	5846	161	0	next
226	Response	2	3776075	5845	1
228	Picture	c101	3790230	0	170	6666	171	0	next
228	Response	1	3796809	6579	1
230	Picture	c101	3810563	0	1	4442	63	0	next
230	Response	1	3815004	4441	1
232	Picture	a102	3828396	0	1	4666	2	0	next
232	Response	1	3832993	4597	1
234	Picture	b108	3846395	0	1	5364	141	0	next
234	Response	2	3851758	5363	1
236	Picture	b113	3865062	0	171	8832	173	0	next
236	Response	2	3873807	8745	1
238	Picture	a113	3885394	0	1	7474	31	0	next
238	Response	1	3892867	7473	2
240	Picture	a115	3905561	0	170	5332	171	0	next
240	Response	1	3910824	5263	1
242	Picture	c101	3924893	0	2	3979	193	0	next
242	Response	1	3928871	3978	1
244	Picture	a107	3941226	0	171	7999	173	0	next
244	Response	1	3949128	7902	1
246	Picture	b116	3963225	0	2	5773	67	0	next
246	Response	2	3968997	5772	1
248	Picture	c101	3980892	0	170	7166	171	0	next
248	Response	1	3987910	7018	2
250	Picture	c101	4001891	0	1	7117	55	0	next
250	Response	1	4009007	7116	1
252	Picture	b103	4023224	0	172	6499	174	0	next
252	Response	2	4029626	6402	1
254	Picture	a109	4042056	0	2	6839	168	0	next
254	Response	1	4048895	6839	1
256	Picture	b115	4063557	0	170	5998	172	0	next
256	Response	2	4069483	5926	2
258	Picture	c101	4081389	0	1	4915	90	0	next
258	Response	1	4086303	4914	1
260	Picture	a112	4099889	0	172	5832	174	0	next
260	Response	1	4105604	5715	2
262	Picture	a106	4120388	0	1	7567	105	0	next
262	Response	1	4127954	7566	2
264	Picture	b114	4139554	0	171	5833	172	0	next
264	Response	2	4145225	5671	1
266	Picture	a108	4159220	0	1	7099	73	0	next
266	Response	1	4166318	7098	2
268	Picture	b104	4178720	0	171	8166	172	0	next
268	Response	2	4186726	8006	1
270	Picture	a103	4198552	0	1	5475	31	0	next
270	Response	1	4204026	5474	1
272	Picture	b107	4217886	0	170	6832	171	0	next
272	Response	2	4224583	6697	1
274	Picture	c101	4237218	0	1	5470	36	0	next
274	Response	1	4242687	5469	1
276	Picture	c101	4255551	0	171	6666	172	0	next
276	Response	1	4262137	6586	1
278	Picture	c101	4275217	0	1	4192	147	0	next
278	Response	1	4279408	4191	2
280	Picture	b105	4290717	0	170	8999	171	0	next
280	Response	2	4299547	8830	1
282	Picture	b106	4313049	0	1	8042	130	0	next
282	Response	2	4321090	8041	1
284	Picture	a111	4336049	0	171	5832	173	0	next
284	Response	1	4341798	5749	1
286	Picture	b112	4355548	0	1	6091	80	0	next
286	Response	2	4361638	6090	1
288	Picture	a101	4374715	0	171	6665	173	0	next
288	Response	1	4381236	6521	1
290	Picture	c101	4393713	0	2	4854	154	0	next
290	Response	1	4398566	4853	1
292	Picture	a104	4413047	0	171	9166	172	0	next
292	Response	1	4422111	9064	1
294	Picture	c101	4434379	0	1	5427	79	0	next
294	Response	1	4439805	5426	1
296	Picture	b110	4453546	0	170	7166	171	0	next
296	Response	2	4460631	7085	1
298	Picture	b101	4474045	0	1	6813	192	0	next
298	Response	2	4480857	6812	1
300	Picture	a116	4495712	0	170	6665	172	0	next
300	Response	1	4502312	6600	1
303	Response	3	4702234	86693	2
305	Picture	b001	4712372	0	171	6333	172	0	next
305	Response	2	4718640	6268	2
307	Picture	a004	4738038	0	1	10842	163	0	next
307	Response	2	4748879	10841	1
309	Picture	c001	4769037	0	171	8166	173	0	next
309	Response	1	4777178	8141	1
311	Picture	c001	4796369	0	2	6167	3	0	next
311	Response	1	4802371	6002	1
313	Picture	a007	4819369	0	171	15166	172	0	next
313	Response	1	4834439	15070	1
315	Picture	a005	4853701	0	2	12266	74	0	next
315	Response	1	4865966	12265	2
317	Picture	b012	4882201	0	173	7832	175	0	next
317	Response	2	4889992	7791	2
319	Picture	b011	4908700	0	1	6512	160	0	next
319	Response	2	4915211	6511	1
321	Picture	b010	4933700	0	170	6165	172	0	next
321	Response	2	4939742	6042	1
323	Picture	c001	4958698	0	2	8774	66	0	next
323	Response	2	4967471	8773	1
325	Picture	b015	4986365	0	170	5666	171	0	next
325	Response	2	4991854	5489	1
327	Picture	a011	5009864	0	1	4821	184	0	next
327	Response	2	5014684	4820	1
329	Picture	c001	5032197	0	171	6832	173	0	next
329	Response	1	5038946	6749	1
331	Picture	a010	5058362	0	2	5320	187	0	next
331	Response	2	5063681	5319	2
333	Picture	a013	5083862	0	171	7666	172	0	next
333	Response	1	5091351	7489	1
335	Picture	c001	5111194	0	2	7950	58	0	next
335	Response	2	5119143	7949	1
337	Picture	c001	5136861	0	170	4499	171	0	next
337	Response	2	5141193	4332	1
339	Picture	b002	5161693	0	1	5765	74	0	next
339	Response	2	5167457	5764	1
341	Picture	c001	5184193	0	172	4833	173	0	next
341	Response	2	5188851	4658	1
343	Picture	c001	5207525	0	1	4543	129	0	next
343	Response	2	5212067	4542	1
345	Picture	c001	5231692	0	170	4332	171	0	next
345	Response	2	5235973	4281	1
347	Picture	b014	5254024	0	1	3765	74	0	next
347	Response	2	5257788	3764	1
349	Picture	b007	5275691	0	170	4498	172	0	next
349	Response	2	5280109	4418	1
351	Picture	b013	5298523	0	1	4568	104	0	next
351	Response	2	5303090	4567	1
353	Picture	b016	5320356	0	170	4999	171	0	next
353	Response	2	5325293	4937	1
355	Picture	b008	5344521	0	2	4333	4	0	next
355	Response	2	5348783	4262	1
357	Picture	a003	5367188	0	169	4666	170	0	next
357	Response	2	5371792	4604	1
359	Picture	b003	5390687	0	1	5220	119	0	next
359	Response	2	5395906	5219	1
361	Picture	a001	5414353	0	171	6333	172	0	next
361	Response	1	5420498	6145	1
363	Picture	c001	5437852	0	1	5718	121	0	next
363	Response	1	5443569	5717	1
365	Picture	b009	5461519	0	170	6499	171	0	next
365	Response	2	5467832	6313	1
367	Picture	a014	5488351	0	1	5744	94	0	next
367	Response	2	5494094	5743	1
369	Picture	c001	5513684	0	172	8166	173	0	next
369	Response	2	5521705	8021	1
371	Picture	a015	5540349	0	2	6039	134	0	next
371	Response	2	5546387	6038	1
373	Picture	b004	5563516	0	170	6166	171	0	next
373	Response	2	5569635	6119	1
375	Picture	a002	5589848	0	1	6770	69	0	next
375	Response	1	5596618	6770	1
377	Picture	a012	5614848	0	170	4999	171	0	next
377	Response	1	5619772	4924	1
379	Picture	c001	5639513	0	2	5632	41	0	next
379	Response	2	5645144	5631	1
381	Picture	a016	5665180	0	172	6999	173	0	next
381	Response	1	5672096	6916	1
383	Picture	b006	5689179	0	1	6796	42	0	next
383	Response	2	5695974	6795	1
385	Picture	a008	5712512	0	170	8332	172	0	next
385	Response	1	5720747	8235	1
387	Picture	c001	5738344	0	1	6097	75	0	next
387	Response	2	5744440	6096	2
389	Picture	a009	5764344	0	170	7166	171	0	next
389	Response	1	5771454	7110	1
391	Picture	c001	5790343	0	1	4209	129	0	next
391	Response	2	5794551	4208	1
393	Picture	b005	5811509	0	171	6833	172	0	next
393	Response	2	5818158	6649	1
395	Picture	c001	5837841	0	2	6376	131	0	next
395	Response	2	5844217	6376	1
397	Picture	c001	5860675	0	170	5165	172	0	next
397	Response	2	5865699	5024	2
399	Picture	a006	5883007	0	1	6628	44	0	next
399	Response	1	5889634	6627	1
402	Response	3	6051037	42700	1
404	Picture	c001	6061502	0	1	7167	172	0	next
404	Response	2	6068668	7166	1
406	Picture	c001	6079835	0	171	4833	172	0	next
406	Response	2	6084563	4728	1
408	Picture	b207	6099334	0	2	4769	71	0	next
408	Response	2	6104103	4769	1
410	Picture	c201	6118168	0	170	4999	171	0	next
410	Response	2	6123106	4938	1
412	Picture	c201	6138000	0	1	4109	63	0	next
412	Response	2	6142107	4107	2
414	Picture	c201	6156167	0	170	4332	172	0	next
414	Response	2	6160392	4225	1
416	Picture	a203	6173332	0	2	5797	44	0	next
416	Response	1	6179128	5796	1
418	Picture	a204	6193832	0	172	5666	174	0	next
418	Response	1	6199328	5496	2
420	Picture	c201	6212831	0	2	5411	96	0	next
420	Response	2	6218241	5410	2
422	Picture	a214	6230831	0	171	6499	173	0	next
422	Response	2	6237244	6413	1
424	Picture	c201	6249663	0	2	5836	171	0	next
424	Response	2	6255498	5835	1
426	Picture	b204	6267497	0	171	8499	172	0	next
426	Response	2	6275879	8382	1
428	Picture	a205	6289329	0	1	6660	180	0	next
428	Response	1	6295988	6659	1
430	Picture	b213	6309163	0	170	7832	171	0	next
430	Response	2	6316875	7712	1
432	Picture	b216	6329995	0	1	6150	188	0	next
432	Response	2	6336144	6149	1
434	Picture	b209	6348328	0	170	7499	172	0	next
434	Response	2	6355745	7417	1
436	Picture	a206	6368827	0	1	8041	131	0	next
436	Response	1	6376867	8040	1
438	Picture	c201	6391994	0	170	6832	171	0	next
438	Response	2	6398678	6684	2
440	Picture	b215	6413826	0	1	5348	157	0	next
440	Response	2	6419173	5347	1
442	Picture	b211	6433492	0	1	6333	2	0	next
442	Response	2	6439667	6175	1
443	Response	2	6440314	489	1
444	Picture	b205	6452825	0	1	4726	113	0	next
444	Response	2	6457550	4725	2
446	Picture	c201	6471325	0	172	3999	173	0	next
446	Response	2	6475297	3972	1
448	Picture	a212	6487824	0	1	5551	287	0	next
448	Response	1	6493374	5550	1
450	Picture	b212	6507991	0	170	5665	172	0	next
450	Response	2	6513333	5342	1
452	Picture	c201	6525823	0	1	7407	95	0	next
452	Response	2	6533229	7406	1
454	Picture	a201	6547823	0	170	6832	172	0	next
454	Response	2	6554532	6709	1
456	Picture	a216	6567155	0	1	11499	3	0	next
456	Response	1	6578584	11429	1
458	Picture	b214	6590655	0	171	7332	173	0	next
458	Response	2	6597826	7171	1
460	Picture	c201	6609487	0	2	3486	187	0	next
460	Response	2	6612972	3485	1
462	Picture	a207	6627487	0	172	6666	173	0	next
462	Response	1	6634096	6609	2
464	Picture	c201	6646319	0	2	5616	58	0	next
464	Response	2	6651934	5615	1
466	Picture	b203	6664320	0	170	5332	171	0	next
466	Response	2	6669531	5211	2
468	Picture	c201	6681985	0	2	4040	132	0	next
468	Response	2	6686024	4039	1
470	Picture	c201	6698319	0	170	4832	172	0	next
470	Response	2	6703025	4706	1
472	Picture	c201	6716151	0	1	5131	41	0	next
472	Response	2	6721281	5130	1
474	Picture	c201	6736318	0	170	4665	172	0	next
474	Response	2	6740818	4500	1
476	Picture	b201	6752483	0	2	6442	65	0	next
476	Response	2	6758925	6442	1
478	Picture	a213	6771483	0	171	6666	172	0	next
478	Response	1	6778020	6537	1
480	Picture	a211	6791149	0	1	5933	72	0	next
480	Response	1	6797081	5932	1
482	Picture	a210	6809649	0	170	4832	172	0	next
482	Response	1	6814442	4793	1
484	Picture	a202	6829315	0	1	5297	42	0	next
484	Response	1	6834611	5296	1
486	Picture	b206	6848148	0	171	6333	172	0	next
486	Response	2	6854304	6156	1
488	Picture	c201	6866314	0	1	3854	151	0	next
488	Response	2	6870168	3854	1
490	Picture	a215	6884147	0	170	5332	172	0	next
490	Response	1	6889439	5292	1
492	Picture	b208	6902146	0	1	5611	60	0	next
492	Response	2	6907756	5610	1
494	Picture	a209	6920646	0	170	5166	171	0	next
494	Response	1	6925771	5125	1
496	Picture	b202	6938812	0	1	5758	80	0	next
496	Response	2	6944569	5757	1
498	Picture	b210	6959312	0	170	7665	172	0	next
498	Response	2	6966946	7634	2
500	Picture	c201	6978310	0	2	4443	64	0	next
500	Response	2	6982752	4442	1
502	Picture	a208	6996977	0	171	6166	172	0	next
502	Response	1	7002980	6003	1
505	Response	3	7126249	9276	1
507	Picture	b203	7136474	0	170	5332	171	0	next
507	Response	2	7141730	5256	1
509	Picture	c201	7155472	0	2	4037	138	0	next
509	Response	2	7159508	4036	2
511	Picture	a208	7173639	0	171	5332	173	0	next
511	Response	1	7178929	5290	1
513	Picture	c201	7194138	0	1	4244	95	0	next
513	Response	1	7198381	4243	1
515	Picture	c201	7209805	0	171	4999	172	0	next
515	Response	2	7214726	4921	1
517	Picture	b205	7229804	0	1	4703	136	0	next
517	Response	2	7234506	4702	1
519	Picture	a211	7247304	0	170	5832	172	0	next
519	Response	1	7253061	5757	1
521	Picture	b216	7265803	0	1	5341	164	0	next
521	Response	2	7271142	5339	2
523	Picture	b201	7284303	0	170	4999	171	0	next
523	Response	2	7289157	4854	1
525	Picture	c201	7301635	0	1	3837	169	0	next
525	Response	2	7305471	3836	1
527	Picture	a202	7317302	0	171	5999	172	0	next
527	Response	1	7323248	5946	1
529	Picture	a207	7336134	0	1	7316	190	0	next
529	Response	1	7343449	7315	1
531	Picture	b212	7356468	0	170	6832	171	0	next
531	Response	2	7363199	6731	1
533	Picture	a201	7376966	0	2	7667	3	0	next
533	Response	1	7384587	7621	1
535	Picture	c201	7397467	0	170	6165	172	0	next
535	Response	2	7403530	6063	1
537	Picture	c201	7418632	0	1	5426	79	0	next
537	Response	2	7424056	5424	1
539	Picture	c201	7437465	0	171	4166	173	0	next
539	Response	2	7441592	4127	1
541	Picture	a210	7453798	0	1	8799	39	0	next
541	Response	1	7462596	8798	1
543	Picture	b213	7475131	0	171	5166	172	0	next
543	Response	2	7480167	5036	1
545	Picture	c201	7493463	0	2	3974	33	0	next
545	Response	2	7497436	3973	1
547	Picture	a216	7511963	0	171	7833	172	0	next
547	Response	1	7519696	7733	1
549	Picture	c201	7532129	0	1	3851	154	0	next
549	Response	2	7535979	3850	1
551	Picture	a209	7549962	0	171	4999	173	0	next
551	Response	1	7554802	4840	1
553	Picture	a214	7569628	0	1	4180	160	0	next
553	Response	2	7573807	4179	1
555	Picture	c201	7584961	0	171	4166	173	0	next
555	Response	2	7589104	4143	1
557	Picture	a212	7603794	0	1	5688	152	0	next
557	Response	1	7609481	5687	2
559	Picture	b207	7622460	0	171	7166	172	0	next
559	Response	2	7629444	6984	1
561	Picture	c201	7641959	0	1	5353	153	0	next
561	Response	2	7647311	5352	1
563	Picture	b215	7661959	0	171	6333	172	0	next
563	Response	2	7668109	6150	1
565	Picture	c201	7681791	0	2	6702	138	0	next
565	Response	2	7688493	6702	1
567	Picture	b204	7699958	0	172	7499	174	0	next
567	Response	2	7707406	7448	1
569	Picture	a203	7720790	0	2	4870	137	0	next
569	Response	1	7725659	4869	2
571	Picture	a215	7740457	0	172	4332	174	0	next
571	Response	1	7744692	4235	1
573	Picture	a213	7756123	0	1	5874	131	0	next
573	Response	1	7761997	5874	1
575	Picture	b211	7774290	0	171	6665	173	0	next
575	Response	2	7780881	6591	1
577	Picture	b202	7795955	0	1	4853	152	0	next
577	Response	2	7800807	4852	1
579	Picture	c201	7813955	0	170	3999	172	0	next
579	Response	2	7817839	3884	1
581	Picture	c201	7829454	0	1	4068	104	0	next
581	Response	2	7833521	4067	1
583	Picture	b214	7848288	0	170	4499	171	0	next
583	Response	2	7852615	4327	1
585	Picture	c201	7865286	0	2	5194	146	0	next
585	Response	2	7870479	5193	1
587	Picture	a206	7885287	0	170	6832	171	0	next
587	Response	1	7891963	6676	2
589	Picture	b209	7907285	0	2	5627	46	0	next
589	Response	2	7912911	5626	2
591	Picture	c201	7926285	0	172	4166	174	0	next
591	Response	2	7930360	4075	1
593	Picture	b208	7943784	0	2	4778	62	0	next
593	Response	2	7948562	4778	1
595	Picture	b206	7961618	0	170	6332	172	0	next
595	Response	2	7967924	6306	1
597	Picture	a205	7979617	0	1	5577	95	0	next
597	Response	1	7985193	5576	2
599	Picture	a204	7999784	0	171	5832	172	0	next
599	Response	1	8005571	5787	1
601	Picture	b210	8017282	0	2	9208	132	0	next
601	Response	2	8026489	9207	1
