# Supplementary material for: The relationship between Chinese college students’ mate preferences and their parents’ education level
Source: Front Psychol. 2022 Nov 1;13:907315. doi: 10.3389/fpsyg.2022.907315 (PMC9664191; doi:10.3389/fpsyg.2022.907315)
Supplement: Supplementary file 2 [file Data_Sheet_1.ZIP › raw data/╓∞╧■╢1⁄2/part1.log]

Scenario - For expli1
Logfile written - 2018/6/5 12:59:21

Trial	Event Type	Code	Time	TTime	Uncertainty	Duration	Uncertainty	ReqTime	ReqDur

1	Response	3	476149	476149	1
3	Picture	a003	486625	0	1	7460	49	0	next
3	Response	1	494083	7458	2
5	Picture	a014	512457	0	175	7665	176	0	next
5	Response	1	519933	7476	1
7	Picture	a006	537954	0	1	7266	77	0	next
7	Response	1	545218	7264	2
9	Picture	c001	563786	0	171	19497	173	0	next
9	Response	2	583186	19400	2
11	Picture	a012	600782	0	1	8232	103	0	next
11	Response	1	609013	8231	2
13	Picture	b013	625447	0	175	7166	176	0	next
13	Response	2	632585	7138	1
15	Picture	a015	649778	0	1	8180	163	0	next
15	Response	1	657957	8179	1
17	Picture	b005	674777	0	175	8165	176	0	next
17	Response	2	682878	8101	2
19	Picture	a005	699607	0	2	6423	89	0	next
19	Response	1	706029	6422	1
21	Picture	a016	722940	0	167	8331	169	0	next
21	Response	2	731161	8221	1
23	Picture	b009	749603	0	2	8215	129	0	next
23	Response	2	757817	8214	1
25	Picture	b001	774602	0	167	8331	169	0	next
25	Response	2	782858	8256	1
27	Picture	b016	802099	0	1	7180	163	0	next
27	Response	2	809278	7179	1
29	Picture	c001	828097	0	175	8166	176	0	next
29	Response	2	836087	7990	1
31	Picture	b015	854928	0	1	11535	141	0	next
31	Response	2	866461	11533	2
33	Picture	c001	883093	0	176	6498	178	0	next
33	Response	2	889489	6396	1
35	Picture	c001	909590	0	1	5840	169	0	next
35	Response	2	915429	5839	1
37	Picture	c001	935089	0	175	7498	176	0	next
37	Response	1	942508	7419	1
39	Picture	c001	960586	0	1	5474	35	0	next
39	Response	2	966059	5473	1
41	Picture	a013	982418	0	175	7165	177	0	next
41	Response	1	989539	7121	1
43	Picture	a004	1007249	0	1	10604	72	0	next
43	Response	1	1017852	10603	1
45	Picture	c001	1035247	0	169	7165	171	0	next
45	Response	2	1042323	7076	1
47	Picture	c001	1062244	0	1	4467	42	0	next
47	Response	2	1066709	4465	2
49	Picture	c001	1083743	0	175	5165	177	0	next
49	Response	2	1088723	4980	2
51	Picture	b011	1106240	0	2	7466	39	0	next
51	Response	2	1113705	7465	1
53	Picture	c001	1130906	0	175	6165	176	0	next
53	Response	2	1136946	6040	1
55	Picture	a008	1155736	0	2	8832	171	0	next
55	Response	1	1164566	8830	2
57	Picture	b006	1182068	0	171	10498	173	0	next
57	Response	2	1192489	10421	1
59	Picture	b004	1212898	0	2	7214	132	0	next
59	Response	2	1220111	7213	1
61	Picture	c001	1238064	0	175	6998	177	0	next
61	Response	2	1244973	6909	1
63	Picture	a002	1265061	0	1	7055	121	0	next
63	Response	1	1272115	7054	1
65	Picture	c001	1290726	0	175	6998	177	0	next
65	Response	2	1297666	6940	2
67	Picture	c001	1315223	0	2	6976	34	0	next
67	Response	2	1322198	6975	1
69	Picture	a001	1341388	0	176	6999	177	0	next
69	Response	1	1348228	6840	1
71	Picture	b012	1367552	0	1	7338	172	0	next
71	Response	2	1374888	7336	2
73	Picture	a010	1392885	0	177	8164	179	0	next
73	Response	1	1400949	8064	2
75	Picture	c001	1418881	0	2	6061	116	0	next
75	Response	2	1424941	6060	1
77	Picture	b008	1442880	0	175	11332	176	0	next
77	Response	2	1454032	11152	1
79	Picture	a007	1472877	0	1	8747	96	0	next
79	Response	1	1481623	8746	1
81	Picture	c001	1498542	0	167	8332	168	0	next
81	Response	2	1506788	8246	1
83	Picture	b014	1525872	0	2	7518	160	0	next
83	Response	2	1533389	7517	1
85	Picture	a009	1551038	0	175	8165	176	0	next
85	Response	1	1559122	8084	1
87	Picture	b007	1576868	0	2	8616	61	0	next
87	Response	2	1585482	8614	2
89	Picture	b003	1604367	0	174	12164	176	0	next
89	Response	2	1616498	12131	2
91	Picture	b002	1634530	0	1	10520	148	0	next
91	Response	2	1645049	10519	1
93	Picture	a011	1662529	0	175	8665	176	0	next
93	Response	1	1671080	8551	1
95	Picture	c001	1689192	0	2	6843	168	0	next
95	Response	2	1696034	6842	1
97	Picture	b010	1715524	0	168	8832	169	0	next
97	Response	2	1724047	8523	1
100	Response	3	1930016	88670	1
102	Picture	c001	1940172	0	168	7665	170	0	next
102	Response	2	1947714	7542	2
104	Picture	c001	1959170	0	1	5368	141	0	next
104	Response	2	1964537	5367	2
106	Picture	a211	1976003	0	175	6998	177	0	next
106	Response	1	1982889	6886	2
108	Picture	b201	1997167	0	1	18652	182	0	next
108	Response	2	2015818	18651	1
110	Picture	a203	2029332	0	176	6498	178	0	next
110	Response	1	2035733	6401	1
112	Picture	a212	2047329	0	2	5316	195	0	next
112	Response	1	2052644	5315	1
114	Picture	c201	2064995	0	176	7666	177	0	next
114	Response	2	2072498	7503	1
116	Picture	c201	2085993	0	1	5099	71	0	next
116	Response	2	2091090	5097	2
118	Picture	b204	2103492	0	175	7999	176	0	next
118	Response	2	2111331	7839	2
120	Picture	b209	2124489	0	2	5645	199	0	next
120	Response	2	2130132	5643	2
122	Picture	b214	2143822	0	170	5665	172	0	next
122	Response	2	2149416	5594	1
124	Picture	b211	2164153	0	1	8988	190	0	next
124	Response	2	2173140	8987	1
126	Picture	a213	2185152	0	175	6332	176	0	next
126	Response	1	2191433	6281	1
128	Picture	a214	2203817	0	1	7077	99	0	next
128	Response	1	2210893	7076	1
130	Picture	c201	2223982	0	171	5832	173	0	next
130	Response	2	2229667	5685	1
132	Picture	a205	2242313	0	2	6698	146	0	next
132	Response	1	2249010	6697	1
134	Picture	b208	2261812	0	173	6499	174	0	next
134	Response	2	2268145	6333	2
136	Picture	b210	2282810	0	1	9869	134	0	next
136	Response	2	2292678	9868	1
138	Picture	b206	2304642	0	176	7999	177	0	next
138	Response	2	2312561	7919	1
140	Picture	a210	2324640	0	1	14733	109	0	next
140	Response	1	2339372	14732	1
142	Picture	a209	2351305	0	175	17665	176	0	next
142	Response	1	2368793	17488	1
144	Picture	a201	2383468	0	2	5693	152	0	next
144	Response	1	2389160	5692	1
146	Picture	c201	2402301	0	177	6332	178	0	next
146	Response	2	2408563	6262	2
148	Picture	c201	2423798	0	2	5938	73	0	next
148	Response	2	2429734	5936	2
150	Picture	b212	2442964	0	175	5665	177	0	next
150	Response	2	2448474	5510	2
152	Picture	b205	2460962	0	1	5598	78	0	next
152	Response	2	2466559	5597	1
154	Picture	b215	2481294	0	176	5332	178	0	next
154	Response	2	2486498	5204	1
156	Picture	b202	2498459	0	1	6211	132	0	next
156	Response	2	2504669	6210	2
158	Picture	c201	2519624	0	176	5999	177	0	next
158	Response	2	2525511	5887	1
160	Picture	a204	2539955	0	2	5259	86	0	next
160	Response	2	2545214	5259	1
162	Picture	c201	2558455	0	176	5998	178	0	next
162	Response	2	2564284	5829	1
164	Picture	c201	2578452	0	2	4697	149	0	next
164	Response	2	2583148	4696	1
166	Picture	a206	2596785	0	175	6165	176	0	next
166	Response	1	2602762	5977	1
168	Picture	a202	2616282	0	2	5885	128	0	next
168	Response	1	2622166	5884	2
170	Picture	c201	2634615	0	175	5499	176	0	next
170	Response	2	2640014	5399	2
172	Picture	c201	2652113	0	1	4907	103	0	next
172	Response	2	2657019	4906	1
174	Picture	b216	2668279	0	176	6332	177	0	next
174	Response	2	2674559	6280	2
176	Picture	b203	2688777	0	1	5393	117	0	next
176	Response	2	2694169	5392	1
178	Picture	c201	2707442	0	169	5832	171	0	next
178	Response	2	2713178	5736	1
180	Picture	c201	2726273	0	2	4657	181	0	next
180	Response	2	2730929	4656	1
182	Picture	a215	2744439	0	176	6165	178	0	next
182	Response	1	2750572	6133	1
184	Picture	b207	2764603	0	2	22529	148	0	next
184	Response	2	2787130	22527	2
186	Picture	c201	2799935	0	175	6498	177	0	next
186	Response	2	2806325	6390	1
188	Picture	c201	2817766	0	1	4664	171	0	next
188	Response	2	2822429	4663	1
190	Picture	a208	2835098	0	175	10332	176	0	next
190	Response	1	2845253	10155	1
192	Picture	c201	2857263	0	1	10483	192	0	next
192	Response	2	2867744	10481	2
194	Picture	a207	2879428	0	175	9165	177	0	next
194	Response	1	2888409	8981	1
196	Picture	a216	2901759	0	1	7015	162	0	next
196	Response	1	2908772	7013	2
198	Picture	b213	2921758	0	175	6165	177	0	next
198	Response	2	2927788	6030	2
200	Picture	c201	2942422	0	2	11277	67	0	next
200	Response	2	2953697	11275	2
203	Response	3	3084272	17026	1
205	Picture	a208	3094743	0	2	8513	164	0	next
205	Response	1	3103255	8512	1
207	Picture	c201	3116575	0	175	6499	176	0	next
207	Response	2	3123023	6448	1
209	Picture	b208	3136573	0	1	7144	199	0	next
209	Response	2	3143716	7143	1
211	Picture	c201	3155739	0	175	5832	176	0	next
211	Response	2	3161500	5761	1
213	Picture	b207	3172903	0	2	5841	170	0	next
213	Response	2	3178743	5840	2
215	Picture	a209	3192569	0	175	6499	176	0	next
215	Response	1	3198956	6387	1
217	Picture	c201	3211733	0	2	6419	89	0	next
217	Response	2	3218151	6418	1
219	Picture	c201	3229733	0	175	9165	176	0	next
219	Response	2	3238872	9139	1
221	Picture	b211	3252230	0	1	7995	181	0	next
221	Response	2	3260224	7994	1
223	Picture	c201	3271729	0	176	6332	178	0	next
223	Response	2	3278035	6306	2
225	Picture	c201	3289727	0	1	4894	116	0	next
225	Response	2	3294620	4893	1
227	Picture	b210	3307226	0	176	12332	177	0	next
227	Response	2	3319451	12225	2
229	Picture	a216	3332890	0	1	8396	107	0	next
229	Response	1	3341285	8395	1
231	Picture	b201	3354056	0	175	11164	177	0	next
231	Response	2	3365072	11016	2
233	Picture	c201	3377220	0	1	6954	214	0	next
233	Response	2	3384172	6952	2
235	Picture	c201	3397885	0	175	6666	176	0	next
235	Response	2	3404384	6499	2
237	Picture	a206	3417383	0	1	9104	72	0	next
237	Response	1	3426486	9103	1
239	Picture	a202	3440215	0	175	13665	176	0	next
239	Response	1	3453691	13476	1
241	Picture	c201	3467046	0	1	6172	171	0	next
241	Response	2	3473217	6171	1
243	Picture	b214	3485878	0	175	7165	177	0	next
243	Response	2	3493007	7129	1
245	Picture	c201	3506209	0	2	6020	158	0	next
245	Response	2	3512228	6019	1
247	Picture	a214	3526375	0	175	9331	177	0	next
247	Response	1	3535646	9271	2
249	Picture	b205	3550872	0	1	7300	36	0	next
249	Response	2	3558171	7299	1
251	Picture	b216	3569538	0	175	6998	177	0	next
251	Response	2	3576375	6837	1
253	Picture	b206	3589036	0	1	7377	133	0	next
253	Response	2	3596412	7376	2
255	Picture	b213	3608868	0	175	5999	176	0	next
255	Response	2	3614828	5960	1
257	Picture	b212	3629866	0	1	4905	104	0	next
257	Response	2	3634770	4904	1
259	Picture	b209	3647531	0	1	20831	3	0	next
259	Response	2	3668208	20677	1
261	Picture	a215	3680361	0	2	11596	81	0	next
261	Response	1	3691956	11595	1
263	Picture	a213	3703860	0	170	5999	171	0	next
263	Response	1	3709801	5941	1
265	Picture	a207	3721858	0	1	5579	98	0	next
265	Response	1	3727436	5578	1
267	Picture	b203	3739191	0	174	5498	176	0	next
267	Response	2	3744535	5344	1
269	Picture	c201	3757855	0	1	5425	85	0	next
269	Response	2	3763279	5424	1
271	Picture	c201	3778354	0	175	4999	176	0	next
271	Response	2	3783163	4809	2
273	Picture	c201	3795852	0	1	29119	56	0	next
273	Response	2	3824969	29117	2
275	Picture	b202	3839182	0	175	7665	177	0	next
275	Response	2	3846778	7596	2
277	Picture	a203	3861680	0	1	6991	185	0	next
277	Response	1	3868670	6990	1
279	Picture	a211	3881846	0	175	25830	176	0	next
279	Response	1	3907628	25782	1
281	Picture	c201	3922508	0	1	6506	170	0	next
281	Response	2	3929012	6504	1
283	Picture	a210	3943340	0	176	6832	178	0	next
283	Response	1	3950005	6665	1
285	Picture	b204	3964505	0	1	11415	95	0	next
285	Response	2	3975919	11414	1
287	Picture	c201	3988337	0	176	6498	178	0	next
287	Response	2	3994753	6416	1
289	Picture	b215	4006835	0	1	7055	121	0	next
289	Response	2	4013889	7054	1
291	Picture	a201	4028167	0	178	13831	180	0	next
291	Response	1	4041897	13730	1
293	Picture	c201	4056497	0	2	6218	126	0	next
293	Response	2	4062714	6217	1
295	Picture	a212	4073996	0	175	6832	177	0	next
295	Response	1	4080708	6712	1
297	Picture	a204	4094827	0	2	10175	169	0	next
297	Response	1	4105001	10174	1
299	Picture	a205	4118826	0	175	7998	177	0	next
299	Response	1	4126655	7829	2
302	Response	3	4441998	199850	1
305	Picture	c001	4472297	0	175	8498	177	0	next
305	Response	2	4480630	8333	2
307	Picture	b009	4499461	0	1	10379	128	0	next
307	Response	2	4509839	10378	2
309	Picture	a010	4528126	0	177	24997	178	0	next
309	Response	1	4553083	24957	1
311	Picture	c001	4571454	0	2	4214	131	0	next
311	Response	1	4575667	4213	1
313	Picture	c001	4591954	0	175	6165	176	0	next
313	Response	1	4598042	6088	1
315	Picture	b004	4615951	0	2	7585	93	0	next
315	Response	2	4623535	7584	1
317	Picture	b006	4641616	0	175	8332	176	0	next
317	Response	2	4649805	8189	1
319	Picture	a016	4670113	0	2	8332	179	0	next
319	Response	1	4678444	8331	1
321	Picture	b016	4697778	0	169	8332	170	0	next
321	Response	2	4706008	8230	1
323	Picture	a005	4723275	0	2	8975	36	0	next
323	Response	1	4732249	8974	1
325	Picture	a007	4748607	0	178	6999	179	0	next
325	Response	1	4755522	6915	2
327	Picture	b001	4773438	0	1	32470	30	0	next
327	Response	2	4805907	32469	1
329	Picture	b002	4824602	0	178	5998	179	0	next
329	Response	2	4830466	5864	2
331	Picture	a013	4849265	0	2	5642	36	0	next
331	Response	1	4854906	5641	2
333	Picture	b008	4871931	0	174	20330	176	0	next
333	Response	2	4892152	20221	1
335	Picture	a004	4911760	0	1	9027	149	0	next
335	Response	1	4920786	9026	1
337	Picture	a012	4937925	0	175	9998	177	0	next
337	Response	1	4947754	9829	1
339	Picture	a006	4967755	0	2	6515	163	0	next
339	Response	1	4974269	6514	1
341	Picture	a008	4991087	0	177	9665	179	0	next
341	Response	1	5000630	9543	1
343	Picture	b014	5020584	0	2	6110	60	0	next
343	Response	2	5026693	6109	1
345	Picture	c001	5045416	0	177	8832	178	0	next
345	Response	1	5054072	8656	2
347	Picture	a015	5071913	0	2	23158	177	0	next
347	Response	1	5095069	23156	2
349	Picture	a001	5114411	0	175	6498	177	0	next
349	Response	1	5120776	6365	1
351	Picture	a011	5141074	0	2	8737	101	0	next
351	Response	1	5149810	8736	1
353	Picture	c001	5166406	0	175	5999	176	0	next
353	Response	1	5172276	5870	1
355	Picture	a003	5189904	0	1	7597	71	0	next
355	Response	1	5197500	7596	1
357	Picture	a014	5216903	0	177	9831	178	0	next
357	Response	1	5226564	9661	2
359	Picture	b011	5247232	0	2	6596	81	0	next
359	Response	2	5253827	6595	1
361	Picture	b007	5272564	0	175	15498	176	0	next
361	Response	2	5287989	15425	1
363	Picture	b003	5306727	0	2	7924	87	0	next
363	Response	2	5314650	7923	1
365	Picture	c001	5331893	0	175	10165	176	0	next
365	Response	1	5341943	10050	1
367	Picture	b013	5361723	0	1	22896	112	0	next
367	Response	2	5384618	22895	1
369	Picture	b015	5402554	0	176	82658	178	0	next
369	Response	2	5485119	82565	2
371	Picture	c001	5502878	0	1	11845	164	0	next
371	Response	1	5514723	11845	1
373	Picture	c001	5531376	0	175	7832	176	0	next
373	Response	1	5539046	7670	1
375	Picture	c001	5556707	0	1	5136	40	0	next
375	Response	1	5561842	5135	1
377	Picture	c001	5579372	0	175	3999	176	0	next
377	Response	1	5583285	3913	1
379	Picture	c001	5603870	0	1	4039	137	0	next
379	Response	1	5607908	4038	1
381	Picture	c001	5625035	0	174	3832	176	0	next
381	Response	1	5628840	3805	1
383	Picture	c001	5647366	0	1	3546	131	0	next
383	Response	1	5650911	3545	1
385	Picture	c001	5671031	0	174	4666	175	0	next
385	Response	1	5675591	4560	1
387	Picture	c001	5695529	0	1	4892	117	0	next
387	Response	1	5700420	4891	1
389	Picture	b012	5719361	0	170	5665	172	0	next
389	Response	2	5724858	5497	2
391	Picture	c001	5744691	0	2	5718	128	0	next
391	Response	2	5750408	5717	1
393	Picture	a009	5769523	0	175	5832	177	0	next
393	Response	1	5775248	5725	1
395	Picture	b010	5794021	0	1	8221	121	0	next
395	Response	2	5802241	8220	1
397	Picture	a002	5818686	0	177	6665	179	0	next
397	Response	1	5825208	6522	1
399	Picture	b005	5842850	0	1	7008	168	0	next
399	Response	2	5849857	7007	1
402	Response	3	6012485	43145	1
404	Picture	c001	6023002	0	1	6853	156	0	next
404	Response	1	6029853	6851	2
406	Picture	c001	6043834	0	175	3832	177	0	next
406	Response	1	6047518	3684	1
408	Picture	c101	6062165	0	1	4218	127	0	next
408	Response	1	6066382	4217	1
410	Picture	c101	6078831	0	168	3832	170	0	next
410	Response	1	6082605	3774	1
412	Picture	c101	6094495	0	2	3586	90	0	next
412	Response	1	6098080	3585	1
414	Picture	b106	6109829	0	167	6831	169	0	next
414	Response	2	6116612	6783	2
416	Picture	a115	6129493	0	1	5260	83	0	next
416	Response	1	6134752	5259	1
418	Picture	a101	6146826	0	174	8331	176	0	next
418	Response	1	6154995	8169	1
420	Picture	a104	6168156	0	2	5914	97	0	next
420	Response	1	6174069	5913	1
422	Picture	b116	6188655	0	175	5499	176	0	next
422	Response	2	6194041	5386	1
424	Picture	b111	6208486	0	2	5884	127	0	next
424	Response	2	6214369	5883	1
426	Picture	b109	6228319	0	177	7998	179	0	next
426	Response	2	6236137	7818	1
428	Picture	c101	6248483	0	1	6033	144	0	next
428	Response	1	6254515	6032	1
430	Picture	c101	6265982	0	177	4666	178	0	next
430	Response	1	6270529	4547	1
432	Picture	c101	6284980	0	2	3990	187	0	next
432	Response	1	6288969	3989	2
434	Picture	a112	6300146	0	176	7499	177	0	next
434	Response	1	6307533	7387	1
436	Picture	b104	6320810	0	2	7866	145	0	next
436	Response	2	6328675	7865	1
438	Picture	a113	6340143	0	174	7498	176	0	next
438	Response	1	6347596	7453	2
440	Picture	a105	6359807	0	2	4796	48	0	next
440	Response	1	6364602	4795	1
442	Picture	a110	6375807	0	175	6331	177	0	next
442	Response	1	6382025	6218	1
444	Picture	b107	6395471	0	1	6405	105	0	next
444	Response	2	6401875	6404	1
446	Picture	b102	6416470	0	177	7498	179	0	next
446	Response	2	6423822	7352	1
448	Picture	a107	6439301	0	1	7008	170	0	next
448	Response	1	6446308	7007	1
450	Picture	a111	6458300	0	177	7832	178	0	next
450	Response	1	6465951	7651	1
452	Picture	b101	6478464	0	1	11510	166	0	next
452	Response	2	6489973	11509	2
454	Picture	a102	6504463	0	174	6498	176	0	next
454	Response	1	6510843	6380	2
456	Picture	b103	6526127	0	1	6369	142	0	next
456	Response	2	6532495	6368	1
458	Picture	b115	6544459	0	168	10165	170	0	next
458	Response	2	6554531	10072	1
460	Picture	b113	6567290	0	2	6673	171	0	next
460	Response	2	6573962	6672	1
462	Picture	c101	6588456	0	175	10998	176	0	next
462	Response	1	6599393	10937	1
464	Picture	a106	6611953	0	1	6960	50	0	next
464	Response	1	6618912	6959	1
466	Picture	a109	6633952	0	177	4665	179	0	next
466	Response	1	6638582	4630	1
468	Picture	a103	6651783	0	1	5598	78	0	next
468	Response	1	6657380	5597	1
470	Picture	c101	6671949	0	176	5498	178	0	next
470	Response	1	6677318	5369	2
472	Picture	c101	6690280	0	1	4101	76	0	next
472	Response	1	6694380	4100	1
474	Picture	c101	6706779	0	169	4499	171	0	next
474	Response	1	6711171	4392	2
476	Picture	b110	6726277	0	1	18273	62	0	next
476	Response	2	6744549	18272	1
478	Picture	c101	6756108	0	179	6166	180	0	next
478	Response	1	6762181	6073	1
480	Picture	b112	6774606	0	2	19392	118	0	next
480	Response	2	6793996	19390	2
482	Picture	c101	6807271	0	175	4665	177	0	next
482	Response	1	6811893	4622	1
484	Picture	a114	6823602	0	2	6287	57	0	next
484	Response	1	6829888	6286	1
486	Picture	c101	6841768	0	175	5165	177	0	next
486	Response	1	6846833	5065	2
488	Picture	c101	6862099	0	1	3693	152	0	next
488	Response	1	6865791	3692	1
490	Picture	a108	6880598	0	175	3832	177	0	next
490	Response	1	6884328	3730	1
492	Picture	b108	6898263	0	1	7361	148	0	next
492	Response	2	6905623	7360	1
494	Picture	a116	6917929	0	175	7832	176	0	next
494	Response	1	6925658	7729	1
496	Picture	c101	6937593	0	1	5613	57	0	next
496	Response	1	6943205	5612	1
498	Picture	c101	6954592	0	178	6832	179	0	next
498	Response	1	6961320	6728	1
500	Picture	b105	6974590	0	1	6645	197	0	next
500	Response	2	6981234	6644	2
502	Picture	b114	6994422	0	175	13998	177	0	next
502	Response	2	7008278	13856	2
505	Response	3	7128567	6656	1
507	Picture	c101	7138744	0	174	6831	176	0	next
507	Response	1	7145458	6714	1
509	Picture	a102	7159908	0	1	6517	159	0	next
509	Response	1	7166424	6516	1
511	Picture	b102	7179574	0	176	6165	177	0	next
511	Response	2	7185707	6133	1
513	Picture	c101	7200904	0	2	5014	164	0	next
513	Response	1	7205917	5013	1
515	Picture	a112	7220737	0	175	11331	177	0	next
515	Response	1	7232009	11272	1
517	Picture	b112	7246401	0	1	4918	85	0	next
517	Response	2	7251318	4917	1
519	Picture	b109	7265733	0	168	6332	170	0	next
519	Response	2	7271916	6183	1
521	Picture	c101	7283898	0	1	4692	144	0	next
521	Response	1	7288588	4690	2
523	Picture	a115	7303563	0	178	13998	180	0	next
523	Response	1	7317527	13964	1
525	Picture	b110	7329727	0	1	15148	194	0	next
525	Response	2	7344874	15147	2
527	Picture	a109	7359225	0	176	5666	177	0	next
527	Response	1	7364753	5528	2
529	Picture	a104	7376557	0	1	8377	132	0	next
529	Response	1	7384932	8375	2
531	Picture	b106	7396556	0	176	6498	178	0	next
531	Response	2	7402987	6431	1
533	Picture	a114	7414554	0	1	7123	53	0	next
533	Response	1	7421676	7122	1
535	Picture	b108	7434053	0	175	12831	176	0	next
535	Response	2	7446746	12693	2
537	Picture	c101	7461050	0	1	5910	92	0	next
537	Response	1	7466959	5909	1
539	Picture	c101	7479382	0	177	4666	178	0	next
539	Response	1	7484021	4639	2
541	Picture	b115	7495380	0	1	6035	142	0	next
541	Response	2	7501414	6034	1
543	Picture	a106	7512546	0	169	5832	171	0	next
543	Response	1	7518233	5687	1
545	Picture	c101	7530711	0	1	5039	137	0	next
545	Response	1	7535749	5038	1
547	Picture	b111	7548877	0	174	5665	175	0	next
547	Response	2	7554397	5520	1
549	Picture	c101	7566208	0	1	7588	87	0	next
549	Response	1	7573795	7587	1
551	Picture	c101	7586373	0	175	5166	176	0	next
551	Response	1	7591399	5026	1
553	Picture	a113	7606204	0	2	6878	133	0	next
553	Response	1	7613081	6877	1
555	Picture	a103	7625537	0	175	6165	176	0	next
555	Response	1	7631585	6048	1
557	Picture	c101	7644868	0	1	6271	72	0	next
557	Response	1	7651138	6270	1
559	Picture	b114	7665367	0	175	6999	176	0	next
559	Response	2	7672195	6828	1
561	Picture	c101	7686531	0	1	4708	135	0	next
561	Response	1	7691238	4707	1
563	Picture	b116	7704697	0	175	6999	176	0	next
563	Response	2	7711511	6814	2
565	Picture	c101	7725861	0	1	6704	131	0	next
565	Response	1	7732564	6703	2
567	Picture	b103	7747192	0	2	5667	3	0	next
567	Response	2	7752717	5525	2
569	Picture	a108	7767024	0	2	6053	124	0	next
569	Response	1	7773076	6052	2
571	Picture	b104	7785690	0	177	12165	178	0	next
571	Response	2	7797759	12069	1
573	Picture	b113	7810854	0	2	14341	171	0	next
573	Response	2	7825194	14340	1
575	Picture	a110	7837686	0	175	9165	176	0	next
575	Response	1	7846722	9036	1
577	Picture	c101	7859850	0	1	6757	86	0	next
577	Response	1	7866606	6756	1
579	Picture	c101	7878349	0	174	6332	176	0	next
579	Response	1	7884626	6277	1
581	Picture	c101	7899513	0	2	4337	174	0	next
581	Response	1	7903849	4336	1
583	Picture	a111	7915346	0	176	6832	177	0	next
583	Response	1	7922143	6797	1
585	Picture	c101	7934177	0	2	5153	190	0	next
585	Response	1	7939329	5152	1
587	Picture	a107	7953176	0	176	7832	178	0	next
587	Response	1	7960950	7774	1
589	Picture	a105	7974341	0	1	7091	78	0	next
589	Response	1	7981431	7090	2
591	Picture	a116	7992840	0	175	7832	176	0	next
591	Response	1	8000593	7753	1
593	Picture	b107	8015004	0	1	5083	95	0	next
593	Response	2	8020086	5082	1
595	Picture	c101	8032503	0	175	7332	176	0	next
595	Response	1	8039761	7258	2
597	Picture	a101	8052334	0	2	6742	102	0	next
597	Response	1	8059074	6740	2
599	Picture	b105	8072333	0	175	7499	176	0	next
599	Response	2	8079707	7374	1
601	Picture	b101	8091831	0	1	9978	198	0	next
601	Response	1	8101808	9977	1
