# Supplementary material for: The relationship between Chinese college students’ mate preferences and their parents’ education level
Source: Front Psychol. 2022 Nov 1;13:907315. doi: 10.3389/fpsyg.2022.907315 (PMC9664191; doi:10.3389/fpsyg.2022.907315)
Supplement: Supplementary file 2 [file Data_Sheet_1.ZIP › raw data/╓∞╧■╛Ω/part1.log]

Scenario - For expli1
Logfile written - 2018/6/5 17:16:07

Trial	Event Type	Code	Time	TTime	Uncertainty	Duration	Uncertainty	ReqTime	ReqDur

1	Response	1	47456	47456	1
4	Picture	b003	78166	0	1	8051	121	0	next
4	Response	2	86216	8050	1
6	Picture	c001	105500	0	172	8499	174	0	next
6	Response	1	113969	8469	1
8	Picture	b015	132666	0	1	6492	180	0	next
8	Response	2	139157	6491	1
10	Picture	a007	156833	0	171	7666	173	0	next
10	Response	1	164399	7566	1
12	Picture	c001	181666	0	1	6988	184	0	next
12	Response	1	188653	6987	1
14	Picture	a003	208667	0	170	6999	171	0	next
14	Response	1	215636	6969	1
16	Picture	b014	234999	0	2	5969	38	0	next
16	Response	2	240968	5969	1
18	Picture	a011	257167	0	170	6499	171	0	next
18	Response	1	263577	6410	1
20	Picture	a009	281499	0	2	5706	134	0	next
20	Response	1	287204	5705	1
22	Picture	b012	306167	0	170	5999	171	0	next
22	Response	2	312052	5885	1
24	Picture	c001	332832	0	2	5746	95	0	next
24	Response	1	338577	5745	1
26	Picture	c001	357500	0	170	5833	171	0	next
26	Response	1	363158	5658	2
28	Picture	a013	380666	0	1	6683	156	0	next
28	Response	1	387349	6683	1
30	Picture	c001	406167	0	171	5999	172	0	next
30	Response	1	412075	5908	1
32	Picture	a010	429499	0	2	5690	150	0	next
32	Response	1	435188	5689	2
34	Picture	b016	453167	0	172	5832	174	0	next
34	Response	2	458868	5701	2
36	Picture	c001	476666	0	1	6512	160	0	next
36	Response	1	483178	6512	1
38	Picture	b006	501833	0	171	9166	173	0	next
38	Response	2	510896	9063	2
40	Picture	a014	528999	0	2	5162	179	0	next
40	Response	1	534160	5161	1
42	Picture	a006	550500	0	171	5999	173	0	next
42	Response	1	556437	5937	1
44	Picture	c001	576000	0	1	6095	77	0	next
44	Response	1	582093	6093	2
46	Picture	a002	600167	0	171	5666	172	0	next
46	Response	1	605688	5521	1
48	Picture	a005	625833	0	1	6290	49	0	next
48	Response	1	632122	6289	1
50	Picture	b008	648334	0	169	8499	170	0	next
50	Response	2	656552	8218	1
52	Picture	a012	675666	0	2	5353	154	0	next
52	Response	1	681018	5352	1
54	Picture	b005	698667	0	171	5166	172	0	next
54	Response	2	703714	5047	2
56	Picture	c001	721000	0	1	4902	103	0	next
56	Response	1	725901	4901	1
58	Picture	c001	744834	0	170	4665	172	0	next
58	Response	1	749402	4568	1
60	Picture	c001	767000	0	1	4739	100	0	next
60	Response	1	771738	4738	1
62	Picture	a004	789167	0	170	6166	171	0	next
62	Response	2	795246	6079	1
64	Picture	a016	815166	0	2	8167	3	0	next
64	Response	1	823237	8071	1
66	Picture	c001	840500	0	171	5499	173	0	next
66	Response	1	845905	5405	1
68	Picture	b007	864500	0	1	6374	131	0	next
68	Response	2	870873	6373	1
70	Picture	a008	887167	0	171	8499	173	0	next
70	Response	1	895575	8408	1
72	Picture	c001	912333	0	1	6297	42	0	next
72	Response	1	918629	6296	1
74	Picture	a015	935500	0	1	7999	3	0	next
74	Response	1	943389	7889	1
76	Picture	b013	962500	0	1	6040	132	0	next
76	Response	2	968539	6039	1
78	Picture	b001	987834	0	170	4999	171	0	next
78	Response	1	992644	4810	1
80	Picture	c001	1010500	0	1	5561	111	0	next
80	Response	1	1016060	5560	2
82	Picture	c001	1036167	0	171	5166	172	0	next
82	Response	1	1041241	5074	1
84	Picture	a001	1061500	0	1	7072	100	0	next
84	Response	1	1068571	7071	1
86	Picture	b010	1087167	0	171	7833	172	0	next
86	Response	2	1094888	7721	1
88	Picture	b009	1115500	0	1	9566	106	0	next
88	Response	2	1125065	9565	1
90	Picture	c001	1143000	0	172	5666	174	0	next
90	Response	1	1148568	5568	1
92	Picture	b011	1169000	0	1	6833	2	0	next
92	Response	2	1175809	6809	2
94	Picture	b002	1193000	0	171	6833	172	0	next
94	Response	2	1199670	6670	1
96	Picture	c001	1217000	0	1	9500	2	0	next
96	Response	1	1226433	9433	1
98	Picture	b004	1243001	0	170	6999	171	0	next
98	Response	2	1249848	6847	1
101	Response	3	1447551	77718	1
103	Picture	c001	1457667	0	171	5833	172	0	next
103	Response	1	1463403	5736	1
105	Picture	c001	1478167	0	1	5275	64	0	next
105	Response	1	1483441	5274	1
107	Picture	b104	1495167	0	171	5999	173	0	next
107	Response	2	1501084	5917	1
109	Picture	c101	1515667	0	1	5214	126	0	next
109	Response	1	1520880	5213	1
111	Picture	b114	1532167	0	1	5333	2	0	next
111	Response	2	1537386	5219	1
113	Picture	a105	1551833	0	2	7294	46	0	next
113	Response	1	1559126	7293	1
115	Picture	c101	1572167	0	172	6833	173	0	next
115	Response	1	1578921	6754	2
117	Picture	b108	1590667	0	1	5870	301	0	next
117	Response	2	1596536	5869	1
119	Picture	a107	1608334	0	170	6332	172	0	next
119	Response	1	1614537	6203	1
121	Picture	b110	1627167	0	1	5911	94	0	next
121	Response	2	1633077	5910	1
123	Picture	b109	1645333	0	2	7334	3	0	next
123	Response	2	1652484	7151	2
125	Picture	a103	1665833	0	2	5459	48	0	next
125	Response	1	1671292	5459	1
127	Picture	c101	1686167	0	171	5166	173	0	next
127	Response	1	1691268	5101	1
129	Picture	c101	1705667	0	1	5166	3	0	next
129	Response	1	1710765	5098	1
131	Picture	b115	1722667	0	171	5166	173	0	next
131	Response	2	1727781	5114	2
133	Picture	b113	1742333	0	2	5306	35	0	next
133	Response	2	1747637	5304	2
135	Picture	c101	1762667	0	171	5500	172	0	next
135	Response	1	1768119	5452	1
137	Picture	a102	1781000	0	2	5539	136	0	next
137	Response	1	1786539	5539	1
139	Picture	c101	1797834	0	171	5333	172	0	next
139	Response	1	1803136	5302	1
141	Picture	c101	1815000	0	1	4523	149	0	next
141	Response	1	1819522	4522	1
143	Picture	b111	1832834	0	171	9666	172	0	next
143	Response	2	1842401	9567	2
145	Picture	c101	1856833	0	2	5603	71	0	next
145	Response	1	1862434	5601	2
147	Picture	a110	1876168	0	170	9832	171	0	next
147	Response	1	1885911	9743	1
149	Picture	a115	1899167	0	1	4750	89	0	next
149	Response	1	1903917	4750	1
151	Picture	c101	1917501	0	171	5499	173	0	next
151	Response	1	1922964	5463	1
153	Picture	c101	1936334	0	1	4694	145	0	next
153	Response	1	1941027	4693	1
155	Picture	c101	1954168	0	171	5165	173	0	next
155	Response	1	1959241	5073	2
157	Picture	c101	1970834	0	1	4468	37	0	next
157	Response	1	1975301	4467	1
159	Picture	a108	1989501	0	170	6832	172	0	next
159	Response	1	1996235	6734	1
161	Picture	b112	2009000	0	2	5955	52	0	next
161	Response	2	2014955	5955	1
163	Picture	a109	2027334	0	171	4999	173	0	next
163	Response	1	2032267	4933	2
165	Picture	b106	2046334	0	1	5342	163	0	next
165	Response	2	2051675	5341	1
167	Picture	a106	2065501	0	171	6166	172	0	next
167	Response	1	2071589	6088	1
169	Picture	a116	2086500	0	2	5635	39	0	next
169	Response	1	2092135	5635	1
171	Picture	b101	2106001	0	171	5999	173	0	next
171	Response	1	2111934	5933	1
173	Picture	b105	2125334	0	1	8129	43	0	next
173	Response	2	2133462	8128	1
175	Picture	c101	2145501	0	171	5499	173	0	next
175	Response	1	2150836	5335	2
177	Picture	a112	2164000	0	2	5979	194	0	next
177	Response	1	2169978	5978	1
179	Picture	a114	2182001	0	171	5833	172	0	next
179	Response	1	2187745	5744	1
181	Picture	a111	2202667	0	1	5177	162	0	next
181	Response	1	2207843	5176	1
183	Picture	b116	2221501	0	171	6832	173	0	next
183	Response	2	2228179	6678	1
185	Picture	a104	2239667	0	1	13242	97	0	next
185	Response	1	2252908	13241	2
187	Picture	c101	2265501	0	170	5832	172	0	next
187	Response	1	2271214	5713	1
189	Picture	b102	2284334	0	1	9878	129	0	next
189	Response	2	2294211	9877	1
191	Picture	a113	2306001	0	171	7166	172	0	next
191	Response	1	2313052	7051	1
193	Picture	c101	2326667	0	1	5110	62	0	next
193	Response	1	2331775	5108	1
195	Picture	b107	2344501	0	171	6333	172	0	next
195	Response	2	2350765	6264	1
197	Picture	b103	2365667	0	1	5850	156	0	next
197	Response	2	2371517	5850	1
199	Picture	c101	2384834	0	171	5333	172	0	next
199	Response	1	2390084	5250	1
201	Picture	a101	2404000	0	2	6480	194	0	next
201	Response	1	2410480	6480	1
204	Response	3	2546825	22490	1
206	Picture	a103	2557334	0	1	6396	110	0	next
206	Response	1	2563729	6395	1
208	Picture	b108	2576001	0	170	7666	172	0	next
208	Response	2	2583530	7529	2
210	Picture	a110	2598501	0	1	5128	44	0	next
210	Response	1	2603628	5127	1
212	Picture	c101	2617001	0	171	5666	172	0	next
212	Response	1	2622558	5557	1
214	Picture	c101	2635167	0	2	4200	141	0	next
214	Response	1	2639366	4199	1
216	Picture	c101	2652668	0	171	4333	172	0	next
216	Response	1	2656680	4012	1
218	Picture	b116	2671500	0	2	6292	49	0	next
218	Response	2	2677791	6291	2
220	Picture	a114	2691001	0	171	5999	173	0	next
220	Response	1	2696569	5568	1
222	Picture	b106	2708501	0	1	6610	62	0	next
222	Response	2	2715111	6610	1
224	Picture	c101	2729001	0	173	5333	174	0	next
224	Response	1	2734248	5247	1
226	Picture	a105	2746667	0	2	6779	61	0	next
226	Response	1	2753445	6778	1
228	Picture	b112	2767001	0	172	5166	174	0	next
228	Response	2	2771987	4986	1
230	Picture	b102	2787334	0	1	7320	187	0	next
230	Response	2	2794653	7319	1
232	Picture	c101	2808501	0	173	5333	174	0	next
232	Response	1	2813758	5257	1
234	Picture	b104	2829001	0	1	5872	133	0	next
234	Response	2	2834872	5871	1
236	Picture	a108	2848001	0	172	6000	173	0	next
236	Response	1	2853827	5826	1
238	Picture	c101	2866501	0	1	5900	105	0	next
238	Response	1	2872400	5899	1
240	Picture	c101	2883835	0	171	4832	173	0	next
240	Response	1	2888488	4653	1
242	Picture	b105	2903834	0	2	5171	171	0	next
242	Response	2	2909005	5171	1
244	Picture	a113	2923001	0	171	6166	173	0	next
244	Response	1	2929008	6007	1
246	Picture	a111	2942834	0	1	4926	80	0	next
246	Response	1	2947759	4925	1
248	Picture	b115	2961668	0	172	6000	173	0	next
248	Response	2	2967497	5829	1
250	Picture	a107	2982667	0	2	6630	44	0	next
250	Response	1	2989296	6629	1
252	Picture	c101	3004168	0	171	8999	173	0	next
252	Response	1	3013073	8905	1
254	Picture	b114	3024668	0	1	5483	189	0	next
254	Response	2	3030150	5482	1
256	Picture	c101	3041502	0	170	4832	171	0	next
256	Response	1	3046177	4675	1
258	Picture	c101	3060001	0	1	4391	114	0	next
258	Response	1	3064391	4390	1
260	Picture	c101	3077168	0	171	5666	173	0	next
260	Response	1	3082752	5584	2
262	Picture	a116	3097167	0	2	6279	62	0	next
262	Response	1	3103446	6279	1
264	Picture	b103	3114668	0	172	5833	173	0	next
264	Response	2	3120433	5765	1
266	Picture	a106	3134001	0	1	5720	119	0	next
266	Response	1	3139721	5720	1
268	Picture	b110	3152502	0	170	6665	172	0	next
268	Response	2	3159008	6506	1
270	Picture	c101	3170834	0	2	5339	168	0	next
270	Response	1	3176172	5338	1
272	Picture	a112	3188668	0	171	5999	173	0	next
272	Response	1	3194505	5837	1
274	Picture	b111	3209834	0	2	5848	160	0	next
274	Response	2	3215681	5847	1
276	Picture	c101	3228001	0	1	5166	3	0	next
276	Response	1	3233085	5084	2
278	Picture	a101	3244668	0	1	6629	43	0	next
278	Response	1	3251296	6628	1
280	Picture	b109	3263668	0	171	6666	172	0	next
280	Response	2	3270193	6525	1
282	Picture	a115	3282001	0	1	4995	177	0	next
282	Response	1	3286994	4993	2
284	Picture	a109	3300335	0	172	5332	174	0	next
284	Response	1	3305593	5258	1
286	Picture	b107	3317834	0	2	6089	85	0	next
286	Response	2	3323922	6088	1
288	Picture	a104	3338835	0	171	5999	173	0	next
288	Response	2	3344730	5895	1
290	Picture	b113	3358001	0	1	12380	125	0	next
290	Response	2	3370380	12379	1
292	Picture	b101	3381834	0	2	7333	4	0	next
292	Response	2	3389094	7260	1
294	Picture	a102	3402834	0	2	5167	3	0	next
294	Response	1	3407898	5064	1
296	Picture	c101	3422835	0	172	5333	173	0	next
296	Response	1	3428020	5185	1
298	Picture	c101	3439668	0	1	4500	172	0	next
298	Response	1	3444167	4499	1
300	Picture	c101	3457335	0	171	4499	173	0	next
300	Response	1	3461809	4474	1
303	Response	3	3722091	148423	1
305	Picture	b002	3732169	0	170	9165	172	0	next
305	Response	2	3741290	9121	1
307	Picture	b010	3761668	0	1	6166	3	0	next
307	Response	2	3767750	6082	2
309	Picture	a002	3785669	0	170	5999	171	0	next
309	Response	1	3791551	5882	1
311	Picture	a010	3810001	0	2	7173	167	0	next
311	Response	1	3817173	7172	1
313	Picture	a014	3835169	0	171	5332	173	0	next
313	Response	1	3840372	5203	1
315	Picture	a011	3860001	0	2	4647	193	0	next
315	Response	1	3864647	4646	1
317	Picture	c001	3881669	0	170	5165	172	0	next
317	Response	2	3886769	5100	1
319	Picture	b011	3906335	0	1	6148	190	0	next
319	Response	2	3912482	6147	1
321	Picture	c001	3931169	0	172	7665	174	0	next
321	Response	2	3938761	7592	1
323	Picture	c001	3955668	0	1	3900	106	0	next
323	Response	2	3959567	3899	2
325	Picture	b013	3979669	0	173	5999	174	0	next
325	Response	2	3985637	5968	1
327	Picture	a008	4005335	0	1	5684	155	0	next
327	Response	1	4011018	5683	1
329	Picture	a016	4030502	0	170	5999	172	0	next
329	Response	1	4036341	5839	1
331	Picture	a012	4054835	0	1	5334	170	0	next
331	Response	1	4060168	5333	1
333	Picture	b008	4080335	0	172	7500	173	0	next
333	Response	2	4087677	7342	1
335	Picture	a007	4106335	0	1	5319	186	0	next
335	Response	1	4111653	5318	1
337	Picture	c001	4129835	0	171	6166	173	0	next
337	Response	2	4135959	6124	2
339	Picture	c001	4153502	0	1	3774	64	0	next
339	Response	2	4157275	3773	1
341	Picture	b009	4173835	0	171	6833	172	0	next
341	Response	2	4180537	6702	2
343	Picture	c001	4200502	0	1	6226	112	0	next
343	Response	2	4206727	6225	1
345	Picture	b016	4225669	0	171	5499	172	0	next
345	Response	2	4231092	5423	1
347	Picture	a009	4251002	0	1	4843	162	0	next
347	Response	1	4255844	4842	1
349	Picture	c001	4274336	0	170	5999	171	0	next
349	Response	2	4280244	5908	2
351	Picture	b004	4300502	0	1	5663	175	0	next
351	Response	2	4306164	5662	1
353	Picture	b003	4325502	0	171	5166	173	0	next
353	Response	2	4330619	5117	2
355	Picture	a004	4350168	0	2	5058	116	0	next
355	Response	2	4355224	5056	2
357	Picture	a001	4372169	0	172	5166	173	0	next
357	Response	2	4377255	5086	1
359	Picture	a005	4395501	0	2	6474	33	0	next
359	Response	1	4401974	6473	2
361	Picture	a015	4421669	0	170	6166	171	0	next
361	Response	1	4427751	6082	2
363	Picture	c001	4445001	0	2	6823	184	0	next
363	Response	2	4451822	6821	2
365	Picture	b005	4471169	0	171	6832	173	0	next
365	Response	2	4477925	6756	1
367	Picture	c001	4496502	0	1	4986	185	0	next
367	Response	2	4501487	4985	1
369	Picture	c001	4521502	0	1	6333	2	0	next
369	Response	2	4527764	6262	1
371	Picture	a006	4544835	0	1	5833	3	0	next
371	Response	1	4550603	5768	1
373	Picture	c001	4570002	0	172	5000	173	0	next
373	Response	1	4574823	4821	1
375	Picture	c001	4592002	0	1	5098	74	0	next
375	Response	2	4597099	5097	1
377	Picture	c001	4616169	0	172	4333	173	0	next
377	Response	2	4620329	4160	1
379	Picture	b012	4639835	0	2	8057	116	0	next
379	Response	2	4647892	8057	1
381	Picture	b014	4666169	0	172	5999	174	0	next
381	Response	2	4672018	5849	1
383	Picture	a003	4690168	0	2	6218	122	0	next
383	Response	1	4696385	6217	1
385	Picture	c001	4714503	0	170	6332	171	0	next
385	Response	2	4720753	6250	1
387	Picture	b015	4738335	0	2	4900	107	0	next
387	Response	2	4743234	4899	1
389	Picture	b006	4761669	0	171	6499	173	0	next
389	Response	2	4768140	6471	1
391	Picture	a013	4786335	0	2	6080	94	0	next
391	Response	1	4792415	6080	1
393	Picture	c001	4809669	0	171	5999	173	0	next
393	Response	2	4815619	5950	1
395	Picture	b001	4835168	0	2	5806	35	0	next
395	Response	2	4840972	5804	2
397	Picture	c001	4857503	0	172	3999	173	0	next
397	Response	2	4861422	3919	2
399	Picture	b007	4879669	0	1	5973	32	0	next
399	Response	2	4885641	5972	1
402	Response	3	5032243	26907	1
404	Picture	c001	5042669	0	1	5184	155	0	next
404	Response	2	5047852	5183	1
406	Picture	c001	5060503	0	170	4832	172	0	next
406	Response	2	5065160	4657	1
408	Picture	b212	5079168	0	2	6596	78	0	next
408	Response	2	5085763	6595	1
410	Picture	a211	5100003	0	171	6332	173	0	next
410	Response	1	5106152	6149	2
412	Picture	b214	5119335	0	2	5236	104	0	next
412	Response	2	5124570	5235	1
414	Picture	b201	5138169	0	171	6500	172	0	next
414	Response	2	5144569	6400	1
416	Picture	c201	5156835	0	2	6481	193	0	next
416	Response	2	5163315	6480	1
418	Picture	c201	5174669	0	171	4500	172	0	next
418	Response	2	5179044	4375	2
420	Picture	a204	5193669	0	1	8849	156	0	next
420	Response	1	5202516	8847	2
422	Picture	c201	5214503	0	171	6166	172	0	next
422	Response	2	5220604	6101	1
424	Picture	b215	5232169	0	1	5985	189	0	next
424	Response	2	5238153	5984	2
426	Picture	c201	5252670	0	170	6499	171	0	next
426	Response	2	5259020	6350	1
428	Picture	c201	5273169	0	1	4508	166	0	next
428	Response	2	5277676	4507	1
430	Picture	b216	5289003	0	171	6332	173	0	next
430	Response	2	5295285	6282	2
432	Picture	b211	5308502	0	2	6277	63	0	next
432	Response	2	5314779	6277	1
434	Picture	c201	5326170	0	170	4499	171	0	next
434	Response	2	5330596	4426	1
436	Picture	c201	5345669	0	1	5498	174	0	next
436	Response	2	5351166	5497	1
438	Picture	a210	5364336	0	172	5666	173	0	next
438	Response	1	5369972	5636	1
440	Picture	b210	5383835	0	2	5034	140	0	next
440	Response	2	5388868	5033	1
442	Picture	b205	5402336	0	171	4999	173	0	next
442	Response	2	5407284	4948	1
444	Picture	a212	5422502	0	2	6167	3	0	next
444	Response	1	5428538	6036	2
446	Picture	c201	5442836	0	172	6499	174	0	next
446	Response	2	5449198	6362	2
448	Picture	a209	5463335	0	2	5654	188	0	next
448	Response	1	5468988	5653	1
450	Picture	a205	5482503	0	170	6166	171	0	next
450	Response	1	5488631	6128	2
452	Picture	a203	5501669	0	1	5203	136	0	next
452	Response	1	5506870	5201	1
454	Picture	a214	5521503	0	170	5832	172	0	next
454	Response	1	5527260	5757	1
456	Picture	b203	5540836	0	1	5680	159	0	next
456	Response	2	5546515	5679	1
458	Picture	c201	5559503	0	171	7166	172	0	next
458	Response	2	5566515	7012	1
460	Picture	c201	5581002	0	2	6261	79	0	next
460	Response	2	5587262	6260	1
462	Picture	b208	5599503	0	170	6499	172	0	next
462	Response	2	5605948	6445	1
464	Picture	b209	5620669	0	1	5790	50	0	next
464	Response	2	5626458	5789	2
466	Picture	c201	5640670	0	171	6832	173	0	next
466	Response	2	5647449	6779	1
468	Picture	c201	5660502	0	2	4469	39	0	next
468	Response	2	5664970	4468	2
470	Picture	b204	5678170	0	172	7999	173	0	next
470	Response	2	5686080	7910	1
472	Picture	b207	5700335	0	2	5598	76	0	next
472	Response	2	5705932	5597	2
474	Picture	a215	5717336	0	172	5499	174	0	next
474	Response	1	5722795	5459	1
476	Picture	b202	5734336	0	1	7717	122	0	next
476	Response	2	5742052	7716	1
478	Picture	b213	5754670	0	170	6332	172	0	next
478	Response	2	5760888	6218	1
480	Picture	c201	5775836	0	1	4576	96	0	next
480	Response	2	5780411	4575	2
482	Picture	b206	5793003	0	170	6333	171	0	next
482	Response	2	5799307	6304	1
484	Picture	c201	5814169	0	1	6728	111	0	next
484	Response	2	5820896	6727	1
486	Picture	a213	5835337	0	170	4999	171	0	next
486	Response	1	5840210	4873	1
488	Picture	a216	5853502	0	2	4802	40	0	next
488	Response	1	5858304	4802	1
490	Picture	a208	5870170	0	170	9499	171	0	next
490	Response	1	5879532	9362	1
492	Picture	a201	5893169	0	2	6339	168	0	next
492	Response	1	5899507	6338	1
494	Picture	a206	5911337	0	170	5665	172	0	next
494	Response	1	5916910	5573	1
496	Picture	c201	5929503	0	1	8071	101	0	next
496	Response	2	5937574	8071	1
498	Picture	a202	5951837	0	170	6499	171	0	next
498	Response	1	5958173	6336	1
500	Picture	a207	5973503	0	1	8653	186	0	next
500	Response	1	5982155	8652	2
502	Picture	c201	5995503	0	172	6333	173	0	next
502	Response	2	6001741	6238	2
505	Response	3	6160451	45282	1
507	Picture	c201	6170503	0	171	4999	173	0	next
507	Response	2	6175430	4927	2
509	Picture	a215	6188169	0	2	5712	128	0	next
509	Response	1	6193880	5711	1
511	Picture	b210	6207003	0	172	5833	173	0	next
511	Response	2	6212659	5656	1
513	Picture	b214	6228169	0	2	4674	166	0	next
513	Response	2	6232842	4673	1
515	Picture	c201	6247837	0	170	5665	172	0	next
515	Response	2	6253350	5513	1
517	Picture	b215	6268669	0	2	7226	114	0	next
517	Response	2	6275894	7225	1
519	Picture	a203	6290670	0	171	5999	173	0	next
519	Response	1	6296585	5915	1
521	Picture	c201	6308503	0	1	8265	239	0	next
521	Response	2	6316767	8264	1
523	Picture	b209	6331504	0	169	6665	171	0	next
523	Response	2	6338055	6551	2
525	Picture	b205	6350836	0	1	5308	31	0	next
525	Response	2	6356143	5307	1
527	Picture	a204	6368003	0	170	7000	171	0	next
527	Response	1	6374861	6858	1
529	Picture	c201	6388836	0	1	5582	90	0	next
529	Response	2	6394417	5581	1
531	Picture	c201	6407004	0	170	4499	171	0	next
531	Response	2	6411430	4426	1
533	Picture	b212	6426003	0	1	5333	2	0	next
533	Response	2	6431283	5280	1
535	Picture	a205	6444837	0	171	5832	173	0	next
535	Response	1	6450621	5784	1
537	Picture	c201	6465169	0	2	5429	79	0	next
537	Response	2	6470597	5428	1
539	Picture	a216	6484337	0	171	6166	172	0	next
539	Response	1	6490419	6082	1
541	Picture	a201	6501836	0	2	9789	53	0	next
541	Response	1	6511623	9787	2
543	Picture	a202	6522837	0	171	4666	172	0	next
543	Response	1	6527413	4576	1
545	Picture	c201	6541670	0	1	5748	91	0	next
545	Response	2	6547417	5747	1
547	Picture	b211	6559670	0	171	6833	172	0	next
547	Response	2	6566342	6672	1
549	Picture	b201	6581170	0	1	6940	65	0	next
549	Response	2	6588109	6939	1
551	Picture	b213	6602004	0	171	5665	173	0	next
551	Response	2	6607542	5538	1
553	Picture	c201	6620170	0	1	5910	95	0	next
553	Response	2	6626079	5909	1
555	Picture	c201	6640837	0	170	4499	172	0	next
555	Response	2	6645274	4437	1
557	Picture	c201	6659670	0	1	5219	121	0	next
557	Response	2	6664887	5217	2
559	Picture	c201	6678170	0	172	5999	174	0	next
559	Response	2	6684144	5974	1
561	Picture	a211	6696503	0	1	4865	141	0	next
561	Response	1	6701367	4864	1
563	Picture	b208	6712670	0	171	5999	173	0	next
563	Response	2	6718534	5864	1
565	Picture	c201	6732336	0	2	3659	180	0	next
565	Response	2	6735993	3657	2
567	Picture	b204	6749670	0	171	6666	173	0	next
567	Response	2	6756235	6565	1
569	Picture	c201	6770003	0	1	4977	29	0	next
569	Response	2	6774978	4975	2
571	Picture	b216	6786837	0	171	6499	173	0	next
571	Response	2	6793187	6350	1
573	Picture	b206	6807170	0	1	5064	108	0	next
573	Response	2	6812233	5063	2
575	Picture	c201	6825170	0	171	5999	173	0	next
575	Response	2	6831130	5960	2
577	Picture	a208	6845003	0	1	10287	52	0	next
577	Response	1	6855289	10286	1
579	Picture	a209	6868670	0	171	6666	173	0	next
579	Response	1	6875261	6591	2
581	Picture	a214	6890503	0	1	5991	181	0	next
581	Response	1	6896493	5990	1
583	Picture	a206	6908004	0	171	7499	172	0	next
583	Response	1	6915422	7418	2
585	Picture	a212	6928170	0	1	6003	169	0	next
585	Response	1	6934172	6002	1
587	Picture	a213	6945504	0	172	6665	174	0	next
587	Response	1	6952145	6641	1
589	Picture	a207	6964003	0	1	8208	131	0	next
589	Response	1	6972210	8207	1
591	Picture	b203	6986837	0	171	5833	172	0	next
591	Response	2	6992605	5768	1
593	Picture	b207	7004670	0	1	5576	96	0	next
593	Response	2	7010245	5575	2
595	Picture	a210	7021837	0	170	6666	172	0	next
595	Response	1	7028365	6528	1
597	Picture	b202	7041837	0	1	5755	83	0	next
597	Response	2	7047591	5754	2
599	Picture	c201	7059170	0	173	6333	174	0	next
599	Response	2	7065472	6302	1
601	Picture	c201	7077836	0	2	4167	3	0	next
601	Response	2	7081916	4080	1
