# Supplementary material for: The relationship between Chinese college students’ mate preferences and their parents’ education level
Source: Front Psychol. 2022 Nov 1;13:907315. doi: 10.3389/fpsyg.2022.907315 (PMC9664191; doi:10.3389/fpsyg.2022.907315)
Supplement: Supplementary file 2 [file Data_Sheet_1.ZIP › raw data/└ε╡ñ/part1.log]

Scenario - For expli1
Logfile written - 2018/7/12 17:07:27

Trial	Event Type	Code	Time	TTime	Uncertainty	Duration	Uncertainty	ReqTime	ReqDur

1	Response	3	1325549	1325420	1
4	Picture	c001	1356198	0	1	8264	2	0	next
4	Response	1	1364427	8229	1
6	Picture	a006	1384188	0	2	7598	3	0	next
6	Response	1	1391625	7437	1
8	Picture	b016	1411646	0	1	7331	2	0	next
8	Response	2	1418823	7177	2
10	Picture	c001	1435504	0	1	6665	2	0	next
10	Response	1	1442022	6518	1
12	Picture	c001	1459629	0	1	6798	2	0	next
12	Response	1	1466341	6712	1
14	Picture	a013	1484421	0	1	6931	2	0	next
14	Response	1	1491299	6878	1
16	Picture	a007	1511345	0	1	6264	3	0	next
16	Response	1	1517537	6192	2
18	Picture	b014	1537203	0	1	5331	2	0	next
18	Response	2	1542496	5293	1
20	Picture	a016	1562527	0	2	8397	4	0	next
20	Response	1	1570814	8287	1
22	Picture	c001	1587719	0	1	6397	3	0	next
22	Response	1	1594012	6293	2
24	Picture	b012	1612777	0	1	6264	3	0	next
24	Response	2	1618971	6194	1
26	Picture	c001	1635969	0	1	5331	3	0	next
26	Response	1	1641210	5241	1
28	Picture	c001	1659427	0	2	5865	3	0	next
28	Response	1	1665208	5781	2
30	Picture	a004	1684219	0	1	9197	2	0	next
30	Response	1	1693367	9148	1
32	Picture	c001	1712743	0	1	7464	2	0	next
32	Response	1	1720085	7342	1
34	Picture	a009	1738200	0	2	6798	3	0	next
34	Response	1	1744884	6684	1
36	Picture	c001	1761792	0	2	6931	4	0	next
36	Response	1	1768562	6770	1
38	Picture	b002	1787250	0	2	9064	3	0	next
38	Response	2	1796240	8990	2
40	Picture	c001	1813241	0	2	7465	3	0	next
40	Response	1	1820559	7318	1
42	Picture	b007	1838833	0	1	9063	2	0	next
42	Response	2	1847757	8924	1
44	Picture	a003	1865490	0	1	9730	2	0	next
44	Response	1	1875115	9625	2
46	Picture	b008	1892547	0	2	6932	3	0	next
46	Response	2	1899434	6887	1
48	Picture	b011	1916406	0	1	13995	2	0	next
48	Response	2	1930312	13906	2
50	Picture	a002	1949462	0	1	6797	2	0	next
50	Response	1	1956231	6769	1
52	Picture	c001	1976386	0	1	6531	2	0	next
52	Response	1	1982789	6403	1
54	Picture	c001	2001710	0	2	6265	3	0	next
54	Response	1	2007908	6198	1
56	Picture	a015	2027835	0	1	7064	2	0	next
56	Response	1	2034786	6951	1
58	Picture	c001	2053026	0	1	5731	3	0	next
58	Response	1	2058624	5598	2
60	Picture	b013	2077151	0	1	7064	2	0	next
60	Response	2	2084063	6912	1
62	Picture	a005	2101276	0	1	6265	2	0	next
62	Response	1	2107422	6146	1
64	Picture	a014	2126601	0	1	6797	3	0	next
64	Response	1	2133340	6739	1
66	Picture	a011	2150593	0	1	7330	3	0	next
66	Response	1	2157818	7225	2
68	Picture	b009	2175384	0	1	8264	2	0	next
68	Response	1	2183577	8193	1
70	Picture	c001	2203908	0	1	6797	3	0	next
70	Response	1	2210615	6707	1
72	Picture	b003	2227100	0	1	6531	2	0	next
72	Response	2	2233494	6394	1
74	Picture	b005	2250425	0	1	7864	2	0	next
74	Response	2	2258132	7707	2
76	Picture	b015	2278549	0	1	6264	2	0	next
76	Response	2	2284691	6142	1
78	Picture	b010	2303207	0	1	8397	2	0	next
78	Response	2	2311569	8362	1
80	Picture	a012	2329198	0	1	6798	2	0	next
80	Response	1	2335888	6690	1
82	Picture	a010	2354656	0	1	6398	2	0	next
82	Response	1	2361006	6350	1
84	Picture	b006	2380780	0	2	11730	3	0	next
84	Response	2	2392364	11584	1
86	Picture	b001	2411170	0	1	8530	3	0	next
86	Response	2	2419563	8393	1
88	Picture	c001	2439560	0	1	6531	3	0	next
88	Response	1	2445961	6401	1
90	Picture	b004	2462619	0	1	10130	2	0	next
90	Response	2	2472679	10060	1
92	Picture	a001	2490476	0	1	8264	2	0	next
92	Response	1	2498598	8122	1
94	Picture	c001	2517000	0	2	6931	4	0	next
94	Response	1	2523876	6876	1
96	Picture	c001	2542991	0	2	7065	3	0	next
96	Response	1	2549954	6963	1
98	Picture	a008	2567117	0	1	14261	3	0	next
98	Response	1	2581313	14196	1
101	Response	3	2781141	82869	1
103	Picture	c001	2791440	0	1	6531	2	0	next
103	Response	1	2797939	6499	2
105	Picture	c001	2812233	0	1	7197	2	0	next
105	Response	1	2819378	7145	1
107	Picture	c101	2833425	0	2	7065	3	0	next
107	Response	1	2840337	6912	1
109	Picture	b101	2853019	0	1	8263	3	0	next
109	Response	2	2861136	8117	1
111	Picture	a104	2875156	0	123	6653	124	0	next
111	Response	1	2881774	6618	2
113	Picture	b113	2893937	0	2	6132	3	0	next
113	Response	2	2900013	6076	1
115	Picture	c101	2911798	0	2	6132	3	0	next
115	Response	1	2917772	5974	1
117	Picture	b112	2930325	0	2	5599	3	0	next
117	Response	2	2935851	5526	1
119	Picture	b103	2950985	0	1	5731	3	0	next
119	Response	2	2956650	5665	1
121	Picture	c101	2968446	0	1	5198	2	0	next
121	Response	1	2973609	5163	1
123	Picture	a102	2987639	0	1	5732	2	0	next
123	Response	1	2993288	5649	1
125	Picture	a101	3007099	0	1	4532	2	0	next
125	Response	1	3011527	4428	1
127	Picture	c101	3022960	0	2	5732	3	0	next
127	Response	1	3028645	5685	2
129	Picture	b108	3043753	0	2	5465	3	0	next
129	Response	2	3049124	5371	2
131	Picture	c101	3063613	0	1	6265	2	0	next
131	Response	1	3069763	6150	1
133	Picture	a103	3081740	0	2	5732	3	0	next
133	Response	1	3087362	5622	1
135	Picture	c101	3102133	0	2	6398	3	0	next
135	Response	1	3108481	6348	1
137	Picture	b106	3123059	0	2	9997	3	0	next
137	Response	1	3132959	9900	1
139	Picture	a114	3147718	0	1	7730	3	0	next
139	Response	1	3155358	7640	1
141	Picture	c101	3169177	0	1	6931	2	0	next
141	Response	1	3175997	6820	1
143	Picture	b109	3189303	0	2	9997	3	0	next
143	Response	2	3199195	9892	1
145	Picture	b105	3210629	0	2	7731	3	0	next
145	Response	2	3218234	7605	1
147	Picture	b114	3230223	0	1	7730	3	0	next
147	Response	2	3237913	7690	1
149	Picture	a105	3250482	0	2	7331	4	0	next
149	Response	1	3257752	7270	1
151	Picture	b111	3271542	0	1	7331	2	0	next
151	Response	2	3278710	7168	2
153	Picture	c101	3291002	0	1	5598	2	0	next
153	Response	1	3296469	5467	1
155	Picture	b115	3310462	0	1	6931	2	0	next
155	Response	2	3317268	6806	1
157	Picture	c101	3332188	0	1	6664	2	0	next
157	Response	1	3338706	6518	1
159	Picture	c101	3350981	0	2	5732	3	0	next
159	Response	1	3356626	5645	1
161	Picture	a113	3369508	0	2	7598	3	0	next
161	Response	1	3376944	7436	1
163	Picture	a111	3390568	0	1	5465	2	0	next
163	Response	1	3395983	5415	1
165	Picture	a108	3409895	0	1	6664	2	0	next
165	Response	1	3416462	6567	1
167	Picture	c101	3429621	0	1	6798	2	0	next
167	Response	1	3436301	6680	1
169	Picture	b102	3449214	0	2	5599	3	0	next
169	Response	2	3454700	5486	1
171	Picture	b110	3469474	0	1	5998	2	0	next
171	Response	2	3475338	5864	1
173	Picture	c101	3489334	0	1	5332	2	0	next
173	Response	1	3494537	5203	1
175	Picture	c101	3506395	0	1	5198	2	0	next
175	Response	1	3511496	5101	1
177	Picture	a110	3524389	0	1	9063	2	0	next
177	Response	1	3533415	9026	1
179	Picture	a115	3544782	0	1	6797	3	0	next
179	Response	1	3551493	6711	2
181	Picture	a107	3564508	0	1	6665	2	0	next
181	Response	1	3571012	6504	2
183	Picture	c101	3582769	0	1	5731	2	0	next
183	Response	1	3588451	5682	2
185	Picture	b104	3602629	0	1	7197	2	0	next
185	Response	2	3609730	7101	1
187	Picture	a112	3621822	0	1	5465	2	0	next
187	Response	1	3627169	5347	1
189	Picture	b107	3641282	0	1	6798	2	0	next
189	Response	2	3647968	6686	1
191	Picture	a106	3662475	0	1	6531	2	0	next
191	Response	1	3668926	6451	1
193	Picture	b116	3682868	0	1	7730	3	0	next
193	Response	2	3690525	7657	1
195	Picture	c101	3702328	0	1	5998	2	0	next
195	Response	1	3708284	5956	1
197	Picture	a116	3723520	0	2	7731	3	0	next
197	Response	1	3731163	7643	1
199	Picture	a109	3744580	0	1	5865	2	0	next
199	Response	1	3750361	5781	1
201	Picture	c101	3762174	0	1	6531	2	0	next
201	Response	1	3768600	6426	2
204	Response	3	3947790	64458	1
206	Picture	a107	3958107	0	1	7597	2	0	next
206	Response	1	3965549	7442	1
208	Picture	c101	3977034	0	1	5998	2	0	next
208	Response	1	3982987	5953	2
210	Picture	a109	3997427	0	1	5198	2	0	next
210	Response	1	4002506	5079	1
212	Picture	c101	4014088	0	1	4665	2	0	next
212	Response	1	4018665	4577	1
214	Picture	b113	4033548	0	1	5998	2	0	next
214	Response	2	4039464	5916	1
216	Picture	b102	4051008	0	1	4132	2	0	next
216	Response	1	4054983	3975	1
218	Picture	b111	4069402	0	1	8264	2	0	next
218	Response	2	4077541	8139	1
220	Picture	b114	4089795	0	1	5865	2	0	next
220	Response	2	4095621	5826	1
222	Picture	c101	4108055	0	2	6265	3	0	next
222	Response	1	4114179	6124	2
224	Picture	c101	4128848	0	2	5865	3	0	next
224	Response	1	4134658	5810	1
226	Picture	b104	4149241	0	2	6931	3	0	next
226	Response	2	4156097	6856	1
228	Picture	a103	4171234	0	1	9330	2	0	next
228	Response	1	4180415	9181	2
230	Picture	a111	4195625	0	2	5998	4	0	next
230	Response	1	4201534	5909	1
232	Picture	c101	4216018	0	2	5599	3	0	next
232	Response	1	4221533	5515	1
234	Picture	b107	4234679	0	1	6797	3	0	next
234	Response	2	4241372	6693	1
236	Picture	c101	4255472	0	1	5998	2	0	next
236	Response	1	4261370	5898	2
238	Picture	c101	4276531	0	1	5465	2	0	next
238	Response	1	4281849	5318	1
240	Picture	b106	4297057	0	2	12529	4	0	next
240	Response	2	4309528	12471	1
242	Picture	a110	4321316	0	1	4265	2	0	next
242	Response	1	4325527	4211	1
244	Picture	c101	4338910	0	1	5598	2	0	next
244	Response	1	4344405	5495	2
246	Picture	c101	4356903	0	2	6132	3	0	next
246	Response	1	4362964	6061	1
248	Picture	a105	4374764	0	1	5998	2	0	next
248	Response	2	4380723	5959	1
250	Picture	a113	4392758	0	1	5065	2	0	next
250	Response	1	4397682	4924	1
252	Picture	b103	4409952	0	1	7198	2	0	next
252	Response	2	4417041	7089	1
254	Picture	c101	4432344	0	2	5465	3	0	next
254	Response	1	4437680	5336	1
256	Picture	b101	4449938	0	2	6265	3	0	next
256	Response	2	4456079	6141	1
258	Picture	c101	4467666	0	1	5598	2	0	next
258	Response	1	4473198	5532	1
260	Picture	a114	4485926	0	1	5465	2	0	next
260	Response	1	4491277	5351	1
262	Picture	a102	4506052	0	2	5199	3	0	next
262	Response	1	4511115	5063	2
264	Picture	c101	4522580	0	1	5598	2	0	next
264	Response	1	4528074	5494	1
266	Picture	b116	4539374	0	2	5865	3	0	next
266	Response	2	4545193	5819	1
268	Picture	b105	4559512	0	123	6786	125	0	next
268	Response	2	4566152	6640	1
270	Picture	c101	4580960	0	1	6665	2	0	next
270	Response	1	4587591	6631	1
272	Picture	c101	4601486	0	2	4932	3	0	next
272	Response	1	4606309	4823	2
274	Picture	a108	4621346	0	2	5732	3	0	next
274	Response	1	4626948	5602	2
276	Picture	b112	4640007	0	1	6264	2	0	next
276	Response	2	4646147	6140	1
278	Picture	a116	4657867	0	1	11596	2	0	next
278	Response	1	4669346	11479	1
280	Picture	a112	4681192	0	2	5332	3	0	next
280	Response	1	4686464	5272	1
282	Picture	c101	4698253	0	2	5465	3	0	next
282	Response	1	4703584	5331	1
284	Picture	c101	4716647	0	1	5598	2	0	next
284	Response	1	4722143	5496	1
286	Picture	a101	4736107	0	1	5465	2	0	next
286	Response	1	4741501	5394	1
288	Picture	a104	4753035	0	1	6531	2	0	next
288	Response	2	4759420	6385	1
290	Picture	b109	4770762	0	1	8930	2	0	next
290	Response	2	4779579	8817	1
292	Picture	b110	4791155	0	1	6264	2	0	next
292	Response	2	4797338	6183	1
294	Picture	b108	4811948	0	1	5198	2	0	next
294	Response	2	4817017	5069	1
296	Picture	a106	4829408	0	2	6398	3	0	next
296	Response	1	4835736	6328	1
298	Picture	b115	4850201	0	2	5998	3	0	next
298	Response	2	4856054	5853	1
300	Picture	a115	4868995	0	1	5198	2	0	next
300	Response	1	4874133	5138	1
303	Response	3	5205633	218279	1
305	Picture	c001	5215943	0	1	6131	2	0	next
305	Response	2	5221952	6009	1
307	Picture	a012	5241667	0	1	7464	3	0	next
307	Response	1	5248991	7324	1
309	Picture	a009	5268058	0	1	8264	2	0	next
309	Response	1	5276189	8131	1
311	Picture	a003	5294316	0	1	11596	2	0	next
311	Response	1	5305787	11471	1
313	Picture	b006	5325372	0	1	7597	2	0	next
313	Response	2	5332825	7453	2
315	Picture	c001	5350697	0	1	5864	2	0	next
315	Response	2	5356504	5807	1
317	Picture	a015	5375621	0	2	6531	4	0	next
317	Response	1	5382102	6481	2
319	Picture	a008	5399347	0	1	6664	2	0	next
319	Response	1	5405941	6594	1
321	Picture	c001	5424138	0	1	5731	3	0	next
321	Response	2	5429780	5642	1
323	Picture	c001	5448930	0	1	5464	3	0	next
323	Response	2	5454258	5328	1
325	Picture	a010	5474654	0	2	15728	3	0	next
325	Response	1	5490255	15601	2
327	Picture	c001	5507043	0	1	4532	2	0	next
327	Response	2	5511535	4492	1
329	Picture	a001	5528769	0	1	8797	2	0	next
329	Response	1	5537453	8684	1
331	Picture	c001	5555693	0	1	6131	2	0	next
331	Response	2	5561772	6079	1
333	Picture	b010	5578352	0	1	5731	2	0	next
333	Response	1	5584010	5658	1
335	Picture	b004	5602077	0	1	7598	2	0	next
335	Response	2	5609609	7532	1
337	Picture	b007	5629934	0	2	6265	3	0	next
337	Response	2	5636167	6233	1
339	Picture	c001	5655925	0	2	4932	3	0	next
339	Response	2	5660805	4880	2
341	Picture	b005	5678718	0	1	6531	2	0	next
341	Response	2	5685124	6406	1
343	Picture	a011	5703376	0	1	7864	2	0	next
343	Response	1	5711202	7826	2
345	Picture	a002	5730566	0	2	6132	3	0	next
345	Response	1	5736641	6075	1
347	Picture	b003	5754292	0	1	5464	3	0	next
347	Response	2	5759679	5387	2
349	Picture	c001	5777084	0	1	6264	3	0	next
349	Response	2	5783198	6114	1
351	Picture	b011	5802675	0	1	5598	2	0	next
351	Response	2	5808157	5482	1
353	Picture	c001	5826267	0	1	4532	2	0	next
353	Response	2	5830715	4448	1
355	Picture	b001	5850659	0	1	5598	2	0	next
355	Response	2	5856153	5494	1
357	Picture	c001	5876516	0	2	5998	4	0	next
357	Response	2	5882392	5876	1
359	Picture	a006	5899975	0	1	5065	2	0	next
359	Response	1	5904951	4976	1
361	Picture	b012	5923434	0	1	4532	2	0	next
361	Response	2	5927829	4395	1
363	Picture	a004	5945293	0	1	6664	2	0	next
363	Response	2	5951828	6535	1
365	Picture	c001	5969418	0	1	5332	2	0	next
365	Response	2	5974706	5288	2
367	Picture	c001	5994476	0	1	5332	2	0	next
367	Response	2	5999665	5189	1
369	Picture	b016	6017268	0	2	5998	3	0	next
369	Response	2	6023183	5915	2
371	Picture	c001	6041260	0	1	5865	2	0	next
371	Response	2	6047022	5762	1
373	Picture	a014	6066851	0	2	6931	4	0	next
373	Response	1	6073740	6889	1
375	Picture	b002	6091376	0	2	5065	3	0	next
375	Response	2	6096299	4923	1
377	Picture	c001	6114568	0	2	6665	3	0	next
377	Response	2	6121097	6529	2
379	Picture	a016	6140426	0	1	5998	2	0	next
379	Response	1	6146376	5950	1
381	Picture	c001	6163085	0	1	5332	2	0	next
381	Response	2	6168294	5209	1
383	Picture	a013	6186410	0	2	6132	3	0	next
383	Response	1	6192453	6043	1
385	Picture	b008	6212668	0	1	5332	2	0	next
385	Response	2	6217892	5224	1
387	Picture	c001	6238393	0	1	5731	2	0	next
387	Response	1	6243970	5577	1
389	Picture	b015	6260652	0	1	7464	2	0	next
389	Response	2	6267968	7316	2
391	Picture	a005	6287976	0	1	9730	2	0	next
391	Response	1	6297567	9591	1
393	Picture	a007	6315833	0	1	8930	2	0	next
393	Response	1	6324605	8772	1
395	Picture	b013	6343823	0	1	6931	2	0	next
395	Response	2	6350684	6861	1
397	Picture	b009	6368348	0	1	9330	2	0	next
397	Response	2	6377561	9213	2
399	Picture	b014	6395272	0	1	4799	2	0	next
399	Response	2	6399961	4689	1
402	Response	3	6584109	65279	1
404	Picture	c001	6594404	0	1	6131	2	0	next
404	Response	2	6600428	6024	1
406	Picture	c001	6615197	0	1	4798	2	0	next
406	Response	2	6619947	4750	1
408	Picture	a214	6631991	0	1	6798	2	0	next
408	Response	1	6638666	6675	1
410	Picture	a212	6650785	0	1	6797	3	0	next
410	Response	1	6657545	6760	1
412	Picture	b209	6672111	0	1	13329	2	0	next
412	Response	2	6685383	13272	1
414	Picture	c201	6696902	0	2	6398	3	0	next
414	Response	2	6703142	6240	1
416	Picture	c201	6716229	0	1	4798	3	0	next
416	Response	2	6720901	4672	1
418	Picture	a213	6732757	0	1	5864	2	0	next
418	Response	1	6738500	5743	1
420	Picture	b207	6752083	0	2	5199	3	0	next
420	Response	2	6757219	5136	1
422	Picture	a215	6770077	0	1	4665	2	0	next
422	Response	1	6774658	4581	1
424	Picture	c201	6787538	0	1	4132	2	0	next
424	Response	2	6791617	4079	1
426	Picture	c201	6804199	0	1	5065	2	0	next
426	Response	2	6809216	5017	1
428	Picture	c201	6822193	0	1	4665	2	0	next
428	Response	2	6826815	4622	1
430	Picture	b212	6840187	0	1	4665	2	0	next
430	Response	2	6844733	4546	2
432	Picture	b210	6857514	0	1	5598	2	0	next
432	Response	2	6862972	5458	1
434	Picture	a208	6877374	0	1	5864	3	0	next
434	Response	2	6883131	5757	1
436	Picture	b205	6898167	0	1	6664	2	0	next
436	Response	2	6904730	6563	1
438	Picture	c201	6917360	0	1	5998	2	0	next
438	Response	2	6923289	5929	1
440	Picture	b216	6937487	0	1	5997	3	0	next
440	Response	1	6943447	5960	2
442	Picture	a207	6955480	0	2	11730	3	0	next
442	Response	1	6967126	11646	1
444	Picture	a203	6981338	0	1	17594	2	0	next
444	Response	1	6998804	17466	1
446	Picture	b202	7010795	0	1	5198	2	0	next
446	Response	2	7015923	5128	1
448	Picture	b211	7027589	0	1	6131	2	0	next
448	Response	2	7033682	6093	1
450	Picture	a216	7048249	0	1	6797	2	0	next
450	Response	1	7054961	6712	1
452	Picture	a210	7070108	0	1	7464	2	0	next
452	Response	1	7077519	7411	1
454	Picture	a204	7091834	0	1	8530	2	0	next
454	Response	1	7100238	8404	1
456	Picture	b206	7112893	0	1	6798	2	0	next
456	Response	2	7119597	6704	1
458	Picture	b208	7131820	0	1	6265	2	0	next
458	Response	2	7137995	6175	2
460	Picture	a201	7151013	0	2	8398	3	0	next
460	Response	1	7159274	8261	1
462	Picture	b203	7172606	0	1	6664	3	0	next
462	Response	2	7179113	6507	1
464	Picture	c201	7193132	0	2	6265	3	0	next
464	Response	2	7199272	6140	1
466	Picture	a202	7214325	0	1	5465	2	0	next
466	Response	1	7219751	5426	1
468	Picture	b214	7231119	0	2	5332	3	0	next
468	Response	2	7236390	5271	1
470	Picture	c201	7251379	0	1	6931	2	0	next
470	Response	2	7258148	6769	1
472	Picture	b215	7270706	0	1	4798	2	0	next
472	Response	2	7275427	4721	2
474	Picture	b201	7289377	0	124	5187	125	0	next
474	Response	2	7294466	5089	1
476	Picture	a206	7307760	0	1	5198	2	0	next
476	Response	1	7312865	5105	1
478	Picture	b213	7324421	0	1	5065	2	0	next
478	Response	2	7329344	4923	1
480	Picture	a211	7343747	0	2	5599	3	0	next
480	Response	1	7349183	5436	1
482	Picture	a209	7364274	0	1	7997	2	0	next
482	Response	1	7372221	7947	2
484	Picture	c201	7383867	0	1	5998	2	0	next
484	Response	2	7389820	5953	2
486	Picture	c201	7404793	0	1	4932	2	0	next
486	Response	2	7409659	4866	1
488	Picture	c201	7423853	0	2	4932	3	0	next
488	Response	2	7428698	4845	1
490	Picture	c201	7442914	0	1	4931	2	0	next
490	Response	2	7447737	4823	1
492	Picture	c201	7460374	0	1	4799	2	0	next
492	Response	2	7465016	4642	1
494	Picture	c201	7479834	0	1	4932	2	0	next
494	Response	2	7484695	4861	1
496	Picture	a205	7496762	0	1	6931	2	0	next
496	Response	1	7503573	6811	2
498	Picture	b204	7518088	0	1	6664	2	0	next
498	Response	2	7524692	6604	1
500	Picture	c201	7536881	0	2	5865	3	0	next
500	Response	2	7542611	5730	1
502	Picture	c201	7555275	0	1	4932	2	0	next
502	Response	2	7560050	4775	1
505	Response	3	7703081	28247	1
507	Picture	b208	7713488	0	1	6531	2	0	next
507	Response	2	7719880	6392	1
509	Picture	a202	7731348	0	1	5598	2	0	next
509	Response	1	7736839	5491	1
511	Picture	c201	7748542	0	1	4932	2	0	next
511	Response	2	7753318	4776	1
513	Picture	a216	7765736	0	2	6265	3	0	next
513	Response	1	7771877	6141	1
515	Picture	b205	7784663	0	1	4932	2	0	next
515	Response	2	7789476	4813	1
517	Picture	b212	7803990	0	1	4798	2	0	next
517	Response	2	7808675	4685	1
519	Picture	b214	7821584	0	1	5331	3	0	next
519	Response	2	7826754	5170	1
521	Picture	b216	7841044	0	1	5065	2	0	next
521	Response	2	7845953	4909	1
523	Picture	c201	7860904	0	1	5465	2	0	next
523	Response	2	7866271	5367	2
525	Picture	a201	7877565	0	1	4931	2	0	next
525	Response	1	7882430	4865	2
527	Picture	c201	7896225	0	1	5465	2	0	next
527	Response	2	7901629	5404	1
529	Picture	c201	7913952	0	2	4932	3	0	next
529	Response	2	7918748	4796	1
531	Picture	b201	7932479	0	2	4665	4	0	next
531	Response	2	7936987	4508	1
533	Picture	c201	7949273	0	2	4799	3	0	next
533	Response	2	7953946	4673	1
535	Picture	c201	7969133	0	2	4399	3	0	next
535	Response	2	7973465	4332	1
537	Picture	c201	7988194	0	1	3465	2	0	next
537	Response	2	7991544	3350	1
539	Picture	c201	8004721	0	1	3732	2	0	next
539	Response	2	8008343	3622	1
541	Picture	b202	8022049	0	1	4132	2	0	next
541	Response	2	8026102	4053	1
543	Picture	a214	8039243	0	1	5198	2	0	next
543	Response	1	8044340	5097	2
545	Picture	a213	8056170	0	2	5065	3	0	next
545	Response	2	8061139	4969	2
547	Picture	b209	8074831	0	1	8797	2	0	next
547	Response	2	8083538	8707	1
549	Picture	b204	8095890	0	1	5865	2	0	next
549	Response	2	8101617	5727	1
551	Picture	a212	8113217	0	2	6798	3	0	next
551	Response	1	8119856	6639	1
553	Picture	b203	8132011	0	1	5865	2	0	next
553	Response	2	8137775	5764	1
555	Picture	b207	8151871	0	1	5731	2	0	next
555	Response	2	8157454	5583	1
557	Picture	a211	8169065	0	1	5598	2	0	next
557	Response	1	8174573	5508	1
559	Picture	c201	8189591	0	1	4932	2	0	next
559	Response	2	8194411	4820	2
561	Picture	a215	8206119	0	1	8664	2	0	next
561	Response	1	8214730	8611	1
563	Picture	a208	8228778	0	1	4798	2	0	next
563	Response	2	8233449	4671	1
565	Picture	c201	8245839	0	1	5731	2	0	next
565	Response	2	8251528	5689	1
567	Picture	a204	8265832	0	1	7997	2	0	next
567	Response	1	8273767	7935	1
569	Picture	c201	8286225	0	1	5998	2	0	next
569	Response	2	8292165	5940	2
571	Picture	c201	8303686	0	1	6397	2	0	next
571	Response	2	8309924	6238	2
573	Picture	b206	8321413	0	1	7197	2	0	next
573	Response	2	8328483	7070	1
575	Picture	a209	8341139	0	2	5199	3	0	next
575	Response	1	8346242	5103	1
577	Picture	a207	8358467	0	1	7597	2	0	next
577	Response	1	8365921	7454	1
579	Picture	b210	8380992	0	2	5465	3	0	next
579	Response	2	8386400	5408	1
581	Picture	a206	8401519	0	1	6531	2	0	next
581	Response	1	8407998	6479	2
583	Picture	c201	8421778	0	2	5998	3	0	next
583	Response	2	8427677	5899	1
585	Picture	a205	8441105	0	1	7598	2	0	next
585	Response	1	8448636	7531	1
587	Picture	c201	8461098	0	2	4932	3	0	next
587	Response	2	8465915	4817	1
589	Picture	b211	8479892	0	1	6531	2	0	next
589	Response	2	8486393	6501	1
591	Picture	a203	8498019	0	1	7331	2	0	next
591	Response	1	8505272	7253	2
593	Picture	c201	8519345	0	1	5598	2	0	next
593	Response	2	8524791	5446	1
595	Picture	b215	8538139	0	1	5464	3	0	next
595	Response	2	8543510	5371	1
597	Picture	c201	8555199	0	2	6531	4	0	next
597	Response	2	8561589	6390	1
599	Picture	a210	8573993	0	1	6931	2	0	next
599	Response	1	8580788	6795	1
601	Picture	b213	8593320	0	1	4531	3	0	next
601	Response	2	8597747	4427	1
