# Supplementary material for: The relationship between Chinese college students’ mate preferences and their parents’ education level
Source: Front Psychol. 2022 Nov 1;13:907315. doi: 10.3389/fpsyg.2022.907315 (PMC9664191; doi:10.3389/fpsyg.2022.907315)
Supplement: Supplementary file 2 [file Data_Sheet_1.ZIP › raw data/└ε╝╤∞╟0/part1.log]

Scenario - For expli1
Logfile written - 2018/5/19 13:34:43

Trial	Event Type	Code	Time	TTime	Uncertainty	Duration	Uncertainty	ReqTime	ReqDur

1	Response	3	2340497	2340497	2
4	Picture	a002	2371319	0	2	8517	157	0	next
4	Response	1	2379835	8516	1
6	Picture	c001	2399653	0	171	12166	172	0	next
6	Response	1	2411754	12101	1
8	Picture	a006	2430652	0	2	9227	113	0	next
8	Response	1	2439878	9226	1
10	Picture	b016	2456653	0	171	8832	173	0	next
10	Response	2	2465430	8777	1
12	Picture	c001	2482319	0	1	8784	55	0	next
12	Response	1	2491102	8783	1
14	Picture	c001	2509653	0	171	9332	173	0	next
14	Response	1	2518863	9210	1
16	Picture	a010	2537152	0	1	8426	79	0	next
16	Response	1	2545577	8425	1
18	Picture	b003	2564986	0	171	7832	173	0	next
18	Response	2	2572769	7783	1
20	Picture	c001	2592985	0	1	7849	157	0	next
20	Response	1	2600833	7848	1
22	Picture	b011	2620485	0	172	8166	174	0	next
22	Response	2	2628504	8019	1
24	Picture	a016	2645318	0	1	9035	139	0	next
24	Response	1	2654352	9034	1
26	Picture	b008	2671485	0	169	7499	171	0	next
26	Response	2	2678945	7460	1
28	Picture	a001	2696818	0	1	8000	2	0	next
28	Response	1	2704643	7825	1
30	Picture	c001	2723152	0	167	7165	169	0	next
30	Response	1	2730192	7040	1
32	Picture	c001	2749151	0	1	6079	93	0	next
32	Response	1	2755229	6078	2
34	Picture	a004	2773151	0	171	6333	172	0	next
34	Response	2	2779404	6253	1
36	Picture	b006	2796984	0	1	10062	110	0	next
36	Response	2	2807045	10061	2
38	Picture	a014	2824318	0	170	8165	172	0	next
38	Response	1	2832420	8102	1
40	Picture	c001	2852317	0	1	7500	2	0	next
40	Response	1	2859735	7418	1
42	Picture	a015	2879151	0	171	9665	173	0	next
42	Response	1	2888663	9512	1
44	Picture	b007	2908983	0	2	6786	54	0	next
44	Response	2	2915768	6785	2
46	Picture	c001	2932317	0	170	8332	172	0	next
46	Response	1	2940538	8221	1
48	Picture	c001	2958983	0	2	5936	71	0	next
48	Response	1	2964918	5935	1
50	Picture	b009	2981317	0	171	10832	173	0	next
50	Response	2	2991965	10648	2
52	Picture	c001	3010149	0	2	8204	136	0	next
52	Response	1	3018352	8203	1
54	Picture	b010	3035816	0	173	12500	174	0	next
54	Response	2	3048028	12212	2
56	Picture	a003	3068149	0	1	29157	182	0	next
56	Response	1	3097305	29156	2
58	Picture	a011	3115150	0	167	7665	169	0	next
58	Response	1	3122676	7526	2
60	Picture	a008	3142315	0	2	6387	121	0	next
60	Response	1	3148701	6386	1
62	Picture	b015	3166482	0	172	7333	173	0	next
62	Response	2	3173651	7169	1
64	Picture	c001	3191148	0	2	6201	139	0	next
64	Response	1	3197348	6200	2
66	Picture	a013	3215316	0	171	6665	173	0	next
66	Response	1	3221911	6595	1
68	Picture	c001	3241148	0	1	6435	71	0	next
68	Response	1	3247582	6434	2
70	Picture	a007	3265149	0	170	6499	171	0	next
70	Response	1	3271518	6369	1
72	Picture	c001	3292148	0	1	5456	49	0	next
72	Response	1	3297603	5455	1
74	Picture	b014	3317315	0	171	6332	173	0	next
74	Response	2	3323545	6230	1
76	Picture	b004	3342481	0	1	12827	180	0	next
76	Response	2	3355306	12825	2
78	Picture	b012	3373648	0	171	5999	173	0	next
78	Response	2	3379603	5955	1
80	Picture	c001	3397480	0	2	5700	141	0	next
80	Response	1	3403179	5699	1
82	Picture	b002	3419981	0	171	7499	173	0	next
82	Response	2	3427417	7436	2
84	Picture	a009	3447480	0	2	7457	51	0	next
84	Response	1	3454936	7456	1
86	Picture	a005	3472148	0	170	7332	171	0	next
86	Response	1	3479385	7237	1
88	Picture	b001	3496147	0	1	27259	80	0	next
88	Response	2	3523404	27257	2
90	Picture	b005	3540147	0	170	8332	172	0	next
90	Response	2	3548330	8183	2
92	Picture	c001	3565646	0	2	6319	188	0	next
92	Response	1	3571964	6318	1
94	Picture	c001	3588814	0	170	7165	172	0	next
94	Response	1	3595898	7084	1
96	Picture	a012	3613479	0	2	9000	4	0	next
96	Response	1	3622318	8839	1
98	Picture	b013	3639647	0	172	8665	174	0	next
98	Response	2	3648288	8641	1
101	Response	3	3853852	85040	1
103	Picture	c001	3863979	0	171	6499	172	0	next
103	Response	1	3870408	6429	1
105	Picture	c001	3885311	0	2	5599	75	0	next
105	Response	1	3890909	5598	1
107	Picture	b108	3904812	0	171	8832	173	0	next
107	Response	2	3913591	8779	1
109	Picture	b113	3925144	0	2	6704	136	0	next
109	Response	2	3931847	6703	1
111	Picture	a114	3945812	0	171	7165	173	0	next
111	Response	1	3952917	7105	1
113	Picture	c101	3964978	0	1	5692	146	0	next
113	Response	1	3970669	5691	1
115	Picture	c101	3982478	0	172	4999	174	0	next
115	Response	1	3987434	4956	1
117	Picture	a105	4001977	0	2	7541	133	0	next
117	Response	1	4009517	7540	1
119	Picture	a116	4023311	0	171	5999	173	0	next
119	Response	1	4029275	5964	2
121	Picture	c101	4042144	0	1	5959	212	0	next
121	Response	1	4048102	5958	1
123	Picture	a113	4060478	0	171	6165	173	0	next
123	Response	1	4066597	6119	1
125	Picture	b110	4081477	0	1	13810	29	0	next
125	Response	2	4095286	13809	1
127	Picture	c101	4108811	0	171	7665	173	0	next
127	Response	1	4116443	7632	2
129	Picture	a115	4131477	0	1	6066	106	0	next
129	Response	1	4137542	6065	1
131	Picture	a107	4149811	0	170	7165	172	0	next
131	Response	1	4156882	7071	1
133	Picture	b111	4168810	0	1	7612	61	0	next
133	Response	2	4176421	7611	1
135	Picture	b107	4190976	0	2	8167	3	0	next
135	Response	2	4198982	8006	2
137	Picture	b114	4213309	0	2	11047	127	0	next
137	Response	2	4224354	11045	1
139	Picture	b112	4235477	0	171	7999	172	0	next
139	Response	2	4243296	7819	1
141	Picture	a109	4255643	0	1	6666	2	0	next
141	Response	1	4262124	6481	2
143	Picture	b103	4274977	0	171	12165	173	0	next
143	Response	2	4287047	12070	1
145	Picture	b109	4298809	0	1	8328	178	0	next
145	Response	2	4307136	8327	1
147	Picture	a110	4318643	0	170	7332	172	0	next
147	Response	1	4325841	7198	1
149	Picture	c101	4337475	0	2	6594	80	0	next
149	Response	1	4344068	6593	1
151	Picture	a111	4358143	0	172	11999	173	0	next
151	Response	1	4370034	11891	1
153	Picture	c101	4384309	0	1	6108	64	0	next
153	Response	1	4390416	6107	1
155	Picture	a101	4405142	0	171	8166	173	0	next
155	Response	1	4413127	7985	1
157	Picture	b105	4427475	0	1	10907	99	0	next
157	Response	2	4438381	10906	1
159	Picture	b115	4452809	0	170	6999	171	0	next
159	Response	2	4459715	6906	1
161	Picture	c101	4474975	0	1	5179	160	0	next
161	Response	1	4480153	5178	1
163	Picture	a112	4494641	0	2	8500	4	0	next
163	Response	1	4503104	8463	1
165	Picture	b106	4514641	0	2	14407	100	0	next
165	Response	2	4529047	14406	1
167	Picture	c101	4541475	0	171	7499	173	0	next
167	Response	1	4548887	7412	2
169	Picture	a102	4563474	0	2	5676	165	0	next
169	Response	1	4569149	5675	1
171	Picture	c101	4580975	0	171	5332	173	0	next
171	Response	1	4586241	5266	1
173	Picture	b102	4600474	0	1	9464	42	0	next
173	Response	2	4609937	9463	1
175	Picture	c101	4623641	0	171	6166	173	0	next
175	Response	1	4629659	6018	1
177	Picture	a106	4644474	0	1	17162	177	0	next
177	Response	1	4661634	17160	2
179	Picture	c101	4674974	0	1	6833	2	0	next
179	Response	1	4681653	6679	1
181	Picture	a104	4695974	0	1	8781	57	0	next
181	Response	1	4704754	8780	1
183	Picture	c101	4718973	0	2	5167	3	0	next
183	Response	1	4724060	5087	1
185	Picture	a108	4735473	0	2	5382	125	0	next
185	Response	1	4740854	5381	1
187	Picture	c101	4752974	0	171	4999	172	0	next
187	Response	1	4757946	4972	1
189	Picture	b101	4771306	0	2	12398	109	0	next
189	Response	2	4783702	12396	2
191	Picture	c101	4796807	0	172	4999	174	0	next
191	Response	1	4801721	4914	1
193	Picture	c101	4815473	0	1	6388	117	0	next
193	Response	1	4821860	6387	2
195	Picture	c101	4835140	0	170	4999	172	0	next
195	Response	1	4839969	4829	2
197	Picture	b116	4854139	0	2	8422	86	0	next
197	Response	2	4862560	8421	1
199	Picture	a103	4874640	0	170	8499	171	0	next
199	Response	1	4883001	8361	2
201	Picture	b104	4895806	0	1	7933	72	0	next
201	Response	2	4903738	7932	2
204	Response	3	5063410	45104	2
206	Picture	b104	5073805	0	1	7210	129	0	next
206	Response	2	5081014	7209	1
208	Picture	b108	5093305	0	171	7833	172	0	next
208	Response	2	5100977	7672	2
210	Picture	b107	5114471	0	2	6888	119	0	next
210	Response	2	5121358	6887	1
212	Picture	b106	5133472	0	170	12499	171	0	next
212	Response	2	5145863	12391	1
214	Picture	c101	5159137	0	2	5166	174	0	next
214	Response	1	5164302	5165	1
216	Picture	a114	5178638	0	170	6666	171	0	next
216	Response	1	5185222	6584	1
218	Picture	b102	5196638	0	1	5649	189	0	next
218	Response	2	5202286	5648	1
220	Picture	c101	5216138	0	170	5666	171	0	next
220	Response	1	5221710	5572	1
222	Picture	c101	5236804	0	1	5000	2	0	next
222	Response	1	5241762	4958	1
224	Picture	c101	5254138	0	171	4332	173	0	next
224	Response	1	5258377	4239	1
226	Picture	a103	5272804	0	1	11245	95	0	next
226	Response	1	5284048	11244	1
228	Picture	c101	5298638	0	170	6832	172	0	next
228	Response	1	5305356	6718	1
230	Picture	a109	5317304	0	1	6522	150	0	next
230	Response	1	5323824	6520	2
232	Picture	a110	5336137	0	1	14500	2	0	next
232	Response	1	5350448	14311	1
234	Picture	a105	5363803	0	2	7743	99	0	next
234	Response	1	5371545	7742	1
236	Picture	b112	5384971	0	170	12332	171	0	next
236	Response	2	5397217	12246	1
238	Picture	b113	5410636	0	2	4963	44	0	next
238	Response	2	5415598	4962	1
240	Picture	c101	5430637	0	172	8999	173	0	next
240	Response	1	5439505	8868	1
242	Picture	c101	5452636	0	1	4265	75	0	next
242	Response	1	5456900	4264	1
244	Picture	b115	5470137	0	171	6999	172	0	next
244	Response	2	5477105	6968	1
246	Picture	c101	5489802	0	2	4903	104	0	next
246	Response	1	5494703	4901	2
248	Picture	a101	5508636	0	1	7833	2	0	next
248	Response	1	5516341	7705	2
250	Picture	b116	5527969	0	1	17516	156	0	next
250	Response	2	5545484	17515	1
252	Picture	a113	5559136	0	173	6499	175	0	next
252	Response	1	5565507	6371	1
254	Picture	a111	5579302	0	2	6141	32	0	next
254	Response	1	5585442	6140	1
256	Picture	b111	5599469	0	171	7999	173	0	next
256	Response	2	5607439	7970	2
258	Picture	b105	5621302	0	1	11180	159	0	next
258	Response	2	5632481	11179	1
260	Picture	b109	5644636	0	171	8332	173	0	next
260	Response	2	5652800	8164	1
262	Picture	a104	5665802	0	1	6363	142	0	next
262	Response	2	5672164	6362	2
264	Picture	c101	5685969	0	170	12499	171	0	next
264	Response	1	5698313	12344	2
266	Picture	c101	5710301	0	2	7982	193	0	next
266	Response	1	5718282	7981	1
268	Picture	b101	5732802	0	171	7666	172	0	next
268	Response	2	5740279	7477	1
270	Picture	c101	5752635	0	1	6325	180	0	next
270	Response	1	5758959	6324	1
272	Picture	a107	5772968	0	171	21999	173	0	next
272	Response	1	5794943	21975	1
274	Picture	a108	5806468	0	1	9068	104	0	next
274	Response	1	5815535	9067	1
276	Picture	b103	5828468	0	171	8332	173	0	next
276	Response	2	5836639	8171	2
278	Picture	a106	5851967	0	2	7418	89	0	next
278	Response	1	5859384	7417	1
280	Picture	a116	5874135	0	170	7165	172	0	next
280	Response	1	5881233	7098	1
282	Picture	a115	5894134	0	1	5659	180	0	next
282	Response	1	5899792	5658	1
284	Picture	a112	5913301	0	170	6166	171	0	next
284	Response	1	5919397	6096	1
286	Picture	c101	5932967	0	1	6666	3	0	next
286	Response	1	5939599	6632	2
288	Picture	a102	5951467	0	171	6833	172	0	next
288	Response	1	5958248	6781	1
290	Picture	c101	5972300	0	1	4689	150	0	next
290	Response	1	5976988	4688	1
292	Picture	c101	5990467	0	170	5166	171	0	next
292	Response	1	5995485	5018	2
294	Picture	b110	6010633	0	1	10283	56	0	next
294	Response	2	6020914	10281	2
296	Picture	b114	6033634	0	171	4832	172	0	next
296	Response	2	6038278	4644	1
298	Picture	c101	6050466	0	2	8705	135	0	next
298	Response	1	6059169	8703	2
300	Picture	c101	6071467	0	171	5832	173	0	next
300	Response	1	6077158	5691	1
303	Response	3	6335518	145886	1
305	Picture	c001	6345632	0	171	5999	173	0	next
305	Response	2	6351479	5847	1
307	Picture	c001	6368631	0	2	5333	4	0	next
307	Response	2	6373925	5294	1
309	Picture	c001	6391798	0	171	4166	173	0	next
309	Response	2	6395921	4123	2
311	Picture	a006	6414631	0	1	12461	45	0	next
311	Response	1	6427091	12460	1
313	Picture	b009	6444298	0	171	9166	172	0	next
313	Response	2	6453336	9038	1
315	Picture	b015	6472797	0	2	9322	185	0	next
315	Response	2	6482118	9321	1
317	Picture	a010	6500797	0	1	11500	2	0	next
317	Response	1	6512152	11355	1
319	Picture	b003	6530297	0	1	5826	179	0	next
319	Response	2	6536122	5825	2
321	Picture	c001	6552964	0	170	8666	171	0	next
321	Response	2	6561464	8500	1
323	Picture	c001	6580963	0	2	5066	109	0	next
323	Response	2	6586028	5065	1
325	Picture	b013	6603964	0	171	13832	173	0	next
325	Response	2	6617677	13713	1
327	Picture	b014	6636796	0	2	7214	127	0	next
327	Response	2	6644009	7213	1
329	Picture	a005	6662464	0	170	12832	171	0	next
329	Response	1	6675118	12654	1
331	Picture	a007	6695129	0	2	9045	129	0	next
331	Response	1	6704172	9043	2
333	Picture	b006	6720630	0	170	9332	172	0	next
333	Response	2	6729814	9184	1
335	Picture	c001	6749796	0	1	6166	3	0	next
335	Response	2	6755933	6137	1
337	Picture	a003	6772963	0	167	10333	168	0	next
337	Response	1	6783158	10195	2
339	Picture	b016	6803462	0	1	7463	43	0	next
339	Response	2	6810924	7462	1
341	Picture	a001	6828463	0	168	8665	170	0	next
341	Response	1	6837102	8639	1
343	Picture	b007	6854795	0	2	6639	36	0	next
343	Response	2	6861433	6638	1
345	Picture	a002	6878796	0	172	11832	174	0	next
345	Response	1	6890480	11684	1
347	Picture	b001	6909462	0	1	5999	173	0	next
347	Response	2	6915460	5998	1
349	Picture	b008	6931962	0	170	5999	172	0	next
349	Response	2	6937844	5882	1
351	Picture	a013	6956461	0	2	6578	96	0	next
351	Response	1	6963038	6577	1
353	Picture	a004	6982629	0	171	7332	172	0	next
353	Response	2	6989785	7156	1
355	Picture	a016	7007461	0	1	20280	59	0	next
355	Response	1	7027740	20279	1
357	Picture	c001	7047628	0	170	8666	171	0	next
357	Response	2	7056163	8535	1
359	Picture	b011	7076127	0	2	6396	111	0	next
359	Response	2	7082522	6395	1
361	Picture	c001	7100961	0	171	6166	172	0	next
361	Response	2	7106997	6036	1
363	Picture	a009	7126627	0	2	7356	151	0	next
363	Response	1	7133982	7355	1
365	Picture	b004	7152961	0	171	6666	172	0	next
365	Response	2	7159594	6633	1
367	Picture	a008	7176294	0	1	21286	52	0	next
367	Response	1	7197578	21284	2
369	Picture	c001	7213961	0	171	10332	172	0	next
369	Response	2	7224122	10161	1
371	Picture	a012	7243126	0	2	12793	47	0	next
371	Response	1	7255918	12792	1
373	Picture	b010	7273127	0	172	7832	174	0	next
373	Response	2	7280845	7718	1
375	Picture	c001	7301459	0	2	10679	162	0	next
375	Response	2	7312137	10678	1
377	Picture	b005	7331959	0	2	19833	4	0	next
377	Response	2	7351645	19686	1
379	Picture	c001	7370126	0	1	9493	178	0	next
379	Response	2	7379618	9492	1
381	Picture	a015	7396793	0	171	31665	173	0	next
381	Response	1	7428333	31540	1
383	Picture	c001	7447459	0	1	5653	187	0	next
383	Response	2	7453111	5652	1
385	Picture	a014	7469959	0	170	9999	172	0	next
385	Response	1	7479829	9870	1
387	Picture	b002	7497625	0	1	6511	161	0	next
387	Response	2	7504135	6510	1
389	Picture	c001	7524292	0	170	6333	171	0	next
389	Response	2	7530553	6261	1
391	Picture	c001	7549791	0	2	5834	3	0	next
391	Response	2	7555475	5684	2
393	Picture	a011	7572292	0	171	9166	172	0	next
393	Response	1	7581293	9001	1
395	Picture	c001	7598958	0	1	7563	111	0	next
395	Response	2	7606519	7561	2
397	Picture	b012	7624958	0	172	10999	174	0	next
397	Response	2	7635928	10970	1
399	Picture	c001	7652791	0	1	13259	81	0	next
399	Response	2	7666049	13258	2
402	Response	3	7826296	43338	1
404	Picture	c001	7836790	0	1	5616	56	0	next
404	Response	2	7842405	5615	1
406	Picture	c001	7854791	0	171	6499	172	0	next
406	Response	2	7861173	6382	2
408	Picture	a211	7873623	0	1	9843	163	0	next
408	Response	1	7883465	9842	1
410	Picture	b206	7897790	0	171	6499	173	0	next
410	Response	2	7904265	6475	2
412	Picture	c201	7918289	0	2	14457	51	0	next
412	Response	2	7932745	14456	1
414	Picture	c201	7944123	0	171	5166	172	0	next
414	Response	2	7949149	5026	1
416	Picture	b204	7961623	0	1	9820	185	0	next
416	Response	2	7971442	9819	1
418	Picture	c201	7983456	0	171	8166	173	0	next
418	Response	2	7991584	8128	1
420	Picture	a206	8006289	0	1	11054	118	0	next
420	Response	1	8017342	11053	1
422	Picture	c201	8032123	0	172	9166	173	0	next
422	Response	2	8041160	9037	1
424	Picture	c201	8053122	0	1	15333	3	0	next
424	Response	2	8068091	14969	1
426	Picture	c201	8080123	0	170	5332	171	0	next
426	Response	2	8085308	5185	1
428	Picture	b215	8098122	0	1	7693	146	0	next
428	Response	2	8105814	7692	1
430	Picture	c201	8119789	0	172	5833	173	0	next
430	Response	2	8125447	5658	1
432	Picture	a204	8139955	0	1	8981	191	0	next
432	Response	1	8148935	8980	1
434	Picture	a205	8160789	0	172	8666	173	0	next
434	Response	1	8169342	8553	2
436	Picture	b211	8182455	0	1	14417	89	0	next
436	Response	2	8196871	14416	1
438	Picture	a201	8209955	0	171	12166	172	0	next
438	Response	1	8222062	12107	1
440	Picture	a202	8233787	0	2	6837	170	0	next
440	Response	1	8240623	6836	1
442	Picture	c201	8254955	0	170	5832	172	0	next
442	Response	2	8260707	5752	1
444	Picture	a212	8272788	0	1	7881	124	0	next
444	Response	1	8280668	7880	1
446	Picture	b212	8294455	0	171	6332	173	0	next
446	Response	2	8300664	6209	1
448	Picture	a213	8313621	0	1	6712	128	0	next
448	Response	1	8320333	6712	1
450	Picture	c201	8333455	0	170	5666	171	0	next
450	Response	2	8338949	5494	1
452	Picture	c201	8351120	0	2	6006	168	0	next
452	Response	2	8357125	6005	1
454	Picture	b205	8370454	0	171	5833	172	0	next
454	Response	2	8376227	5773	1
456	Picture	c201	8387954	0	1	9580	92	0	next
456	Response	2	8397533	9579	1
458	Picture	a215	8412454	0	171	6166	172	0	next
458	Response	1	8418513	6059	1
460	Picture	b213	8429953	0	2	5592	82	0	next
460	Response	2	8435544	5591	1
462	Picture	c201	8449120	0	1	5833	2	0	next
462	Response	2	8454850	5730	2
464	Picture	a214	8469120	0	1	6385	120	0	next
464	Response	1	8475504	6384	1
466	Picture	b208	8489120	0	171	7333	172	0	next
466	Response	2	8496335	7215	1
468	Picture	b214	8508953	0	1	7833	2	0	next
468	Response	2	8516653	7700	1
470	Picture	b203	8529620	0	170	7333	171	0	next
470	Response	2	8536793	7173	1
472	Picture	b202	8549453	0	1	9125	47	0	next
472	Response	2	8558577	9124	1
474	Picture	b210	8570787	0	170	9165	172	0	next
474	Response	2	8579882	9095	1
476	Picture	a209	8593786	0	1	8777	62	0	next
476	Response	1	8602562	8776	1
478	Picture	c201	8615620	0	171	11332	173	0	next
478	Response	2	8626798	11178	1
480	Picture	a203	8638452	0	2	10041	132	0	next
480	Response	1	8648492	10040	1
482	Picture	b216	8661453	0	172	7666	173	0	next
482	Response	2	8668934	7481	1
484	Picture	c201	8681452	0	1	5831	175	0	next
484	Response	2	8687282	5830	2
486	Picture	b207	8702119	0	171	8166	172	0	next
486	Response	2	8710203	8084	1
488	Picture	b209	8723452	0	1	16464	43	0	next
488	Response	2	8739915	16463	1
490	Picture	a208	8753952	0	172	7833	173	0	next
490	Response	1	8761730	7778	1
492	Picture	a207	8774951	0	2	71545	129	0	next
492	Response	1	8846495	71544	1
494	Picture	c201	8860952	0	170	5332	172	0	next
494	Response	2	8866220	5268	1
496	Picture	a216	8878618	0	1	8191	147	0	next
496	Response	1	8886808	8190	1
498	Picture	b201	8899785	0	172	14332	174	0	next
498	Response	2	8913977	14192	1
500	Picture	c201	8928117	0	2	7048	126	0	next
500	Response	2	8935164	7047	1
502	Picture	a210	8949785	0	171	6499	172	0	next
502	Response	1	8956230	6445	1
505	Response	3	9089581	19131	1
507	Picture	a212	9099617	0	170	6332	172	0	next
507	Response	1	9105869	6252	2
509	Picture	a214	9118950	0	1	7242	96	0	next
509	Response	1	9126191	7241	2
511	Picture	c201	9139117	0	171	5499	172	0	next
511	Response	2	9144541	5424	1
513	Picture	c201	9156116	0	1	4862	144	0	next
513	Response	2	9160977	4861	1
515	Picture	c201	9172783	0	1	4166	3	0	next
515	Response	2	9176904	4121	1
517	Picture	c201	9190116	0	1	3702	137	0	next
517	Response	2	9193817	3701	1
519	Picture	b208	9208117	0	167	26165	169	0	next
519	Response	2	9234132	26015	1
521	Picture	a205	9246949	0	1	6217	122	0	next
521	Response	1	9253166	6217	1
523	Picture	a209	9266116	0	170	7166	171	0	next
523	Response	1	9273101	6985	1
525	Picture	c201	9288282	0	1	5502	170	0	next
525	Response	2	9293783	5501	1
527	Picture	a207	9307450	0	171	14498	173	0	next
527	Response	1	9321870	14420	2
529	Picture	b203	9336115	0	1	7637	36	0	next
529	Response	2	9343751	7636	1
531	Picture	c201	9355115	0	1	5333	2	0	next
531	Response	2	9360369	5254	1
533	Picture	b216	9372782	0	1	20014	158	0	next
533	Response	2	9392795	20013	1
535	Picture	b213	9406282	0	171	5166	172	0	next
535	Response	2	9411262	4980	1
537	Picture	a203	9425948	0	1	6712	127	0	next
537	Response	1	9432659	6711	2
539	Picture	a211	9445948	0	171	6000	172	0	next
539	Response	1	9451908	5960	1
541	Picture	c201	9466114	0	2	5014	160	0	next
541	Response	2	9471127	5013	1
543	Picture	c201	9483282	0	170	4499	171	0	next
543	Response	2	9487710	4428	1
545	Picture	b204	9499614	0	2	6167	3	0	next
545	Response	2	9505643	6029	1
547	Picture	b209	9520447	0	2	10833	4	0	next
547	Response	2	9531193	10746	2
549	Picture	b215	9543947	0	2	19020	153	0	next
549	Response	2	9562965	19018	2
551	Picture	c201	9577114	0	171	4833	172	0	next
551	Response	2	9581857	4743	1
553	Picture	a213	9593447	0	1	9063	109	0	next
553	Response	1	9602509	9062	2
555	Picture	c201	9616281	0	171	9333	172	0	next
555	Response	2	9625433	9152	1
557	Picture	a201	9639280	0	2	6666	4	0	next
557	Response	1	9645784	6504	2
559	Picture	c201	9659614	0	171	5666	172	0	next
559	Response	2	9665215	5601	2
561	Picture	b205	9677780	0	1	7521	151	0	next
561	Response	2	9685300	7520	1
563	Picture	c201	9698447	0	170	3999	172	0	next
563	Response	2	9702273	3826	1
565	Picture	b201	9714280	0	1	7807	32	0	next
565	Response	2	9722087	7807	1
567	Picture	b210	9734447	0	170	18832	172	0	next
567	Response	2	9753168	18721	1
569	Picture	c201	9767113	0	1	5721	117	0	next
569	Response	2	9772834	5721	1
571	Picture	c201	9787113	0	171	5166	173	0	next
571	Response	2	9792168	5055	2
573	Picture	a208	9807279	0	2	6349	158	0	next
573	Response	1	9813627	6348	1
575	Picture	b214	9825113	0	170	9666	171	0	next
575	Response	2	9834696	9583	1
577	Picture	b212	9847946	0	1	19356	149	0	next
577	Response	2	9867301	19355	1
579	Picture	c201	9881780	0	172	6665	174	0	next
579	Response	2	9888167	6387	1
581	Picture	a202	9899779	0	1	7098	75	0	next
581	Response	1	9906875	7096	2
583	Picture	a216	9919446	0	170	8666	171	0	next
583	Response	1	9928064	8618	1
585	Picture	c201	9940445	0	1	8030	144	0	next
585	Response	2	9948474	8029	2
587	Picture	b206	9959779	0	171	12332	173	0	next
587	Response	2	9972000	12221	1
589	Picture	b202	9983445	0	1	18506	163	0	next
589	Response	2	10001950	18505	2
591	Picture	a210	10016612	0	169	8666	170	0	next
591	Response	1	10025202	8590	2
593	Picture	a215	10037778	0	1	16293	46	0	next
593	Response	1	10054070	16292	1
595	Picture	a206	10066278	0	171	8166	173	0	next
595	Response	1	10074339	8061	2
597	Picture	b207	10086111	0	1	8434	72	0	next
597	Response	2	10094544	8433	1
599	Picture	b211	10106778	0	171	20999	173	0	next
599	Response	2	10127716	20938	1
601	Picture	a204	10141277	0	2	6132	42	0	next
601	Response	2	10147408	6131	1
