# Supplementary material for: The relationship between Chinese college students’ mate preferences and their parents’ education level
Source: Front Psychol. 2022 Nov 1;13:907315. doi: 10.3389/fpsyg.2022.907315 (PMC9664191; doi:10.3389/fpsyg.2022.907315)
Supplement: Supplementary file 2 [file Data_Sheet_1.ZIP › raw data/└ε┐╔╙▒/part1.log]

Scenario - For expli1
Logfile written - 2018/5/24 19:20:11

Trial	Event Type	Code	Time	TTime	Uncertainty	Duration	Uncertainty	ReqTime	ReqDur

1	Response	3	1097244	1097244	1
4	Picture	c001	1127984	0	1	6279	60	0	next
4	Response	1	1134262	6278	1
6	Picture	b003	1153651	0	172	5332	174	0	next
6	Response	2	1158889	5238	1
8	Picture	b006	1179483	0	2	9423	84	0	next
8	Response	2	1188905	9422	1
10	Picture	c001	1205984	0	170	7499	171	0	next
10	Response	1	1213390	7406	1
12	Picture	c001	1233983	0	1	5292	46	0	next
12	Response	1	1239274	5291	2
14	Picture	b008	1255650	0	170	8999	171	0	next
14	Response	2	1264527	8877	1
16	Picture	b007	1284315	0	2	7260	80	0	next
16	Response	2	1291574	7259	1
18	Picture	a001	1311316	0	168	7165	170	0	next
18	Response	1	1318321	7005	2
20	Picture	b014	1335815	0	1	6328	177	0	next
20	Response	2	1342142	6327	1
22	Picture	c001	1361148	0	170	6000	171	0	next
22	Response	1	1366976	5828	1
24	Picture	b002	1385981	0	1	7837	168	0	next
24	Response	2	1393817	7836	1
26	Picture	b015	1413314	0	172	5833	173	0	next
26	Response	2	1419010	5696	1
28	Picture	b012	1438313	0	2	7084	89	0	next
28	Response	2	1445396	7083	1
30	Picture	a015	1464313	0	1	7666	3	0	next
30	Response	1	1471845	7532	1
32	Picture	a002	1490146	0	1	6447	58	0	next
32	Response	1	1496592	6446	1
34	Picture	c001	1516646	0	171	5499	173	0	next
34	Response	1	1522055	5409	1
36	Picture	b013	1541812	0	1	6000	2	0	next
36	Response	2	1547787	5975	1
38	Picture	c001	1566645	0	171	5666	173	0	next
38	Response	1	1572139	5494	1
40	Picture	c001	1592478	0	1	5453	52	0	next
40	Response	1	1597930	5452	1
42	Picture	a012	1617144	0	2	9333	4	0	next
42	Response	1	1626445	9301	1
44	Picture	c001	1645810	0	2	6009	165	0	next
44	Response	1	1651818	6008	1
46	Picture	b011	1671977	0	172	9166	174	0	next
46	Response	1	1680961	8984	1
48	Picture	b009	1698143	0	2	11238	102	0	next
48	Response	2	1709380	11237	1
50	Picture	b010	1728643	0	172	9333	173	0	next
50	Response	2	1737928	9285	1
52	Picture	a010	1757142	0	2	9334	173	0	next
52	Response	2	1766475	9333	1
54	Picture	b016	1785476	0	171	7832	173	0	next
54	Response	2	1793250	7774	1
56	Picture	c001	1813308	0	2	6782	58	0	next
56	Response	1	1820089	6781	1
58	Picture	a005	1839142	0	170	9166	171	0	next
58	Response	1	1848125	8983	1
60	Picture	c001	1866141	0	1	7004	168	0	next
60	Response	1	1873144	7003	1
62	Picture	a003	1893141	0	171	6166	172	0	next
62	Response	1	1899239	6098	1
64	Picture	c001	1919474	0	1	5352	153	0	next
64	Response	1	1924825	5351	2
66	Picture	a007	1941474	0	170	8832	172	0	next
66	Response	1	1950172	8698	1
68	Picture	b005	1968473	0	1	17400	105	0	next
68	Response	2	1985872	17399	1
70	Picture	a014	2004306	0	171	7333	172	0	next
70	Response	1	2011550	7244	2
72	Picture	a004	2030972	0	1	5563	109	0	next
72	Response	2	2036534	5562	1
74	Picture	c001	2054306	0	171	6832	173	0	next
74	Response	1	2061041	6735	1
76	Picture	a011	2078638	0	1	5147	192	0	next
76	Response	1	2083784	5146	1
78	Picture	c001	2100638	0	171	5499	173	0	next
78	Response	1	2106019	5381	2
80	Picture	a009	2124137	0	2	6628	47	0	next
80	Response	2	2130764	6627	1
82	Picture	a006	2147805	0	170	6999	171	0	next
82	Response	1	2154642	6837	1
84	Picture	a008	2174804	0	1	5157	181	0	next
84	Response	1	2179960	5156	1
86	Picture	b004	2197970	0	171	12166	173	0	next
86	Response	2	2209949	11979	1
88	Picture	c001	2230136	0	2	7855	152	0	next
88	Response	1	2237990	7854	1
90	Picture	a013	2255636	0	171	8333	172	0	next
90	Response	1	2263903	8267	1
92	Picture	a016	2283302	0	1	7920	87	0	next
92	Response	1	2291221	7919	1
94	Picture	c001	2309802	0	171	7166	173	0	next
94	Response	1	2316894	7092	1
96	Picture	b001	2336968	0	1	6019	155	0	next
96	Response	2	2342986	6018	1
98	Picture	c001	2359968	0	171	6333	172	0	next
98	Response	1	2366266	6298	1
101	Response	3	2746482	263016	1
103	Picture	c001	2756630	0	169	4999	170	0	next
103	Response	1	2761448	4818	1
105	Picture	c001	2773129	0	1	4393	113	0	next
105	Response	1	2777521	4392	1
107	Picture	a113	2792463	0	170	10165	172	0	next
107	Response	1	2802570	10107	2
109	Picture	a109	2816628	0	2	4258	82	0	next
109	Response	1	2820885	4257	1
111	Picture	a102	2832296	0	171	5499	172	0	next
111	Response	1	2837765	5469	1
113	Picture	a110	2852461	0	2	5807	33	0	next
113	Response	1	2858267	5806	1
115	Picture	a112	2872295	0	170	6666	171	0	next
115	Response	1	2878822	6527	1
117	Picture	c101	2891127	0	2	5712	129	0	next
117	Response	1	2896838	5711	1
119	Picture	b116	2909128	0	171	5499	172	0	next
119	Response	2	2914528	5400	2
121	Picture	a104	2927127	0	1	6050	122	0	next
121	Response	2	2933176	6049	1
123	Picture	a103	2947461	0	170	6832	171	0	next
123	Response	1	2954149	6688	1
125	Picture	b104	2969460	0	1	5788	51	0	next
125	Response	2	2975247	5787	1
127	Picture	c101	2986627	0	171	5666	172	0	next
127	Response	1	2992182	5555	2
129	Picture	a106	3005459	0	2	9768	72	0	next
129	Response	1	3015225	9766	2
131	Picture	b106	3029126	0	171	5666	172	0	next
131	Response	1	3034619	5493	1
133	Picture	c101	3046625	0	2	4896	110	0	next
133	Response	1	3051520	4895	1
135	Picture	c101	3063459	0	173	5332	175	0	next
135	Response	1	3068665	5206	1
137	Picture	a101	3080791	0	2	8285	55	0	next
137	Response	1	3089075	8284	1
139	Picture	a116	3100293	0	166	7165	167	0	next
139	Response	1	3107271	6978	1
141	Picture	c101	3120458	0	1	5070	102	0	next
141	Response	1	3125527	5069	1
143	Picture	a114	3138458	0	170	8166	171	0	next
143	Response	1	3146598	8140	1
145	Picture	c101	3161457	0	2	5793	47	0	next
145	Response	1	3167249	5792	1
147	Picture	b101	3178624	0	1	5333	2	0	next
147	Response	2	3183915	5291	2
149	Picture	c101	3196790	0	1	4875	131	0	next
149	Response	1	3201664	4874	2
151	Picture	c101	3215290	0	171	4166	173	0	next
151	Response	1	3219405	4115	2
153	Picture	c101	3232456	0	2	4516	157	0	next
153	Response	1	3236971	4515	1
155	Picture	a115	3249123	0	172	6499	174	0	next
155	Response	1	3255462	6339	2
157	Picture	c101	3267289	0	1	11731	108	0	next
157	Response	1	3279019	11730	1
159	Picture	b113	3293455	0	2	6167	3	0	next
159	Response	2	3299457	6002	2
161	Picture	b110	3312455	0	2	9127	46	0	next
161	Response	2	3321581	9126	1
163	Picture	b103	3334623	0	167	9498	169	0	next
163	Response	2	3343963	9340	1
165	Picture	b114	3355455	0	1	9098	75	0	next
165	Response	2	3364552	9097	1
167	Picture	b102	3378455	0	170	6332	172	0	next
167	Response	2	3384659	6204	1
169	Picture	c101	3398787	0	2	8440	67	0	next
169	Response	1	3407226	8439	1
171	Picture	c101	3420288	0	167	4165	169	0	next
171	Response	1	3424375	4087	1
173	Picture	a107	3437620	0	2	5825	182	0	next
173	Response	1	3443444	5824	1
175	Picture	a108	3456954	0	171	5666	172	0	next
175	Response	1	3462454	5500	1
177	Picture	b115	3477620	0	1	10340	162	0	next
177	Response	2	3487959	10339	1
179	Picture	c101	3500787	0	170	6665	172	0	next
179	Response	1	3507421	6634	1
181	Picture	b108	3522286	0	1	13397	108	0	next
181	Response	2	3535682	13396	2
183	Picture	c101	3546786	0	171	7333	172	0	next
183	Response	1	3553944	7158	1
185	Picture	b109	3566452	0	1	6411	94	0	next
185	Response	2	3572862	6410	2
187	Picture	b111	3586119	0	170	11832	172	0	next
187	Response	2	3597887	11768	1
189	Picture	b112	3611951	0	2	15166	4	0	next
189	Response	2	3627075	15124	1
191	Picture	a105	3641785	0	170	10332	172	0	next
191	Response	1	3652013	10228	1
193	Picture	a111	3663617	0	2	14289	51	0	next
193	Response	1	3677905	14288	1
195	Picture	c101	3692618	0	170	4832	171	0	next
195	Response	1	3697424	4806	1
197	Picture	c101	3708950	0	1	4610	62	0	next
197	Response	1	3713559	4609	1
199	Picture	b107	3727450	0	171	6333	172	0	next
199	Response	2	3733736	6286	1
201	Picture	b105	3746949	0	2	6368	139	0	next
201	Response	2	3753316	6367	1
204	Response	3	3884959	17844	1
206	Picture	a112	3895447	0	2	6882	125	0	next
206	Response	1	3902328	6881	1
208	Picture	b102	3914448	0	171	10332	173	0	next
208	Response	2	3924724	10276	1
210	Picture	b107	3936947	0	1	6370	135	0	next
210	Response	2	3943316	6369	1
212	Picture	c101	3955781	0	171	5665	173	0	next
212	Response	1	3961372	5591	1
214	Picture	c101	3975946	0	2	4821	186	0	next
214	Response	1	3980765	4819	2
216	Picture	b109	3995614	0	170	5832	171	0	next
216	Response	2	4001331	5717	1
218	Picture	c101	4016446	0	1	4970	37	0	next
218	Response	1	4021415	4969	2
220	Picture	a110	4033113	0	170	6332	172	0	next
220	Response	1	4039343	6230	1
222	Picture	a104	4053445	0	2	5502	172	0	next
222	Response	2	4058946	5501	1
224	Picture	c101	4070779	0	171	4999	173	0	next
224	Response	1	4075594	4815	1
226	Picture	c101	4090111	0	2	3951	57	0	next
226	Response	1	4094061	3950	1
228	Picture	b111	4107445	0	172	6166	173	0	next
228	Response	2	4113429	5984	1
230	Picture	b116	4126278	0	1	8586	86	0	next
230	Response	2	4134863	8585	1
232	Picture	a102	4148611	0	171	7166	173	0	next
232	Response	1	4155672	7061	1
234	Picture	c101	4167943	0	2	5501	3	0	next
234	Response	1	4173391	5448	1
236	Picture	a108	4185944	0	172	5500	173	0	next
236	Response	1	4191261	5317	1
238	Picture	b106	4203277	0	1	9028	144	0	next
238	Response	2	4212304	9027	1
240	Picture	a115	4224777	0	170	6166	171	0	next
240	Response	1	4230838	6061	1
242	Picture	c101	4242276	0	2	4849	158	0	next
242	Response	1	4247124	4848	1
244	Picture	a114	4258277	0	171	4665	173	0	next
244	Response	1	4262871	4594	2
246	Picture	b113	4275276	0	1	4742	96	0	next
246	Response	2	4280017	4741	1
248	Picture	b115	4291776	0	171	4999	173	0	next
248	Response	2	4296630	4854	1
250	Picture	a109	4311609	0	1	5705	135	0	next
250	Response	1	4317313	5704	1
252	Picture	c101	4332109	0	172	5666	173	0	next
252	Response	1	4337640	5531	1
254	Picture	a111	4351941	0	2	6500	4	0	next
254	Response	1	4358264	6323	1
256	Picture	a106	4369609	0	170	8332	171	0	next
256	Response	1	4377898	8289	1
258	Picture	a107	4392108	0	1	9141	31	0	next
258	Response	1	4401248	9140	1
260	Picture	b104	4415108	0	170	6166	171	0	next
260	Response	2	4421094	5986	1
262	Picture	c101	4433940	0	2	5206	134	0	next
262	Response	1	4439145	5205	1
264	Picture	b110	4451774	0	170	6499	172	0	next
264	Response	2	4458093	6319	1
266	Picture	a113	4470940	0	1	6673	166	0	next
266	Response	1	4477612	6672	1
268	Picture	b103	4492274	0	171	6665	173	0	next
268	Response	2	4498865	6591	1
270	Picture	a103	4511939	0	2	8393	111	0	next
270	Response	1	4520331	8392	1
272	Picture	a101	4534273	0	171	6999	173	0	next
272	Response	1	4541106	6833	1
274	Picture	b114	4553105	0	2	5868	139	0	next
274	Response	2	4558972	5867	1
276	Picture	c101	4570939	0	171	8333	172	0	next
276	Response	1	4579116	8177	1
278	Picture	b112	4592272	0	1	7945	60	0	next
278	Response	2	4600216	7944	1
280	Picture	c101	4613105	0	172	5666	173	0	next
280	Response	1	4618655	5550	1
282	Picture	b108	4630604	0	2	6246	94	0	next
282	Response	2	4636849	6245	2
284	Picture	c101	4650772	0	170	6999	171	0	next
284	Response	1	4657653	6881	2
286	Picture	b105	4671437	0	2	7139	34	0	next
286	Response	2	4678575	7138	1
288	Picture	c101	4690771	0	171	5832	173	0	next
288	Response	1	4696566	5795	1
290	Picture	a105	4710437	0	1	9086	86	0	next
290	Response	1	4719522	9085	1
292	Picture	a116	4733604	0	167	9832	169	0	next
292	Response	1	4743405	9801	2
294	Picture	c101	4756269	0	2	5667	3	0	next
294	Response	1	4761904	5635	1
296	Picture	c101	4775271	0	166	5831	168	0	next
296	Response	1	4780998	5727	1
298	Picture	b101	4792436	0	1	9904	101	0	next
298	Response	2	4802339	9903	1
300	Picture	c101	4816603	0	170	7499	171	0	next
300	Response	1	4824041	7438	2
303	Response	3	5125537	189437	1
305	Picture	c001	5135599	0	170	4832	171	0	next
305	Response	2	5140299	4700	1
307	Picture	a010	5160431	0	1	7333	2	0	next
307	Response	1	5167721	7290	1
309	Picture	c001	5187765	0	170	7665	172	0	next
309	Response	2	5195354	7589	1
311	Picture	c001	5214430	0	1	4458	49	0	next
311	Response	2	5218887	4457	1
313	Picture	c001	5236430	0	171	6000	172	0	next
313	Response	2	5242298	5868	1
315	Picture	b004	5260096	0	2	13220	120	0	next
315	Response	2	5273315	13219	1
317	Picture	a014	5292763	0	171	7999	172	0	next
317	Response	1	5300589	7826	2
319	Picture	b010	5320929	0	1	6216	123	0	next
319	Response	2	5327144	6215	1
321	Picture	a002	5347262	0	171	7499	173	0	next
321	Response	1	5354622	7360	1
323	Picture	a009	5373761	0	2	5735	105	0	next
323	Response	1	5379495	5734	1
325	Picture	b007	5398762	0	171	5665	173	0	next
325	Response	2	5404366	5604	1
327	Picture	c001	5421594	0	1	7827	179	0	next
327	Response	1	5429420	7826	2
329	Picture	b015	5449094	0	171	7333	172	0	next
329	Response	2	5456238	7144	2
331	Picture	b011	5475593	0	2	6276	64	0	next
331	Response	2	5481868	6275	1
333	Picture	c001	5499594	0	171	7165	173	0	next
333	Response	2	5506602	7008	1
335	Picture	b001	5526092	0	2	6109	65	0	next
335	Response	2	5532200	6108	2
337	Picture	c001	5550926	0	171	7166	173	0	next
337	Response	2	5558065	7139	1
339	Picture	a006	5577592	0	1	6580	92	0	next
339	Response	1	5584171	6579	1
341	Picture	a012	5604259	0	171	8166	172	0	next
341	Response	1	5612338	8079	1
343	Picture	a015	5630091	0	2	6529	144	0	next
343	Response	1	5636619	6528	1
345	Picture	c001	5655425	0	171	7999	172	0	next
345	Response	2	5663320	7895	1
347	Picture	b014	5681257	0	2	7331	176	0	next
347	Response	2	5688587	7330	1
349	Picture	b006	5705924	0	172	6666	173	0	next
349	Response	2	5712478	6554	2
351	Picture	b003	5731590	0	1	5833	3	0	next
351	Response	2	5737322	5732	1
353	Picture	a011	5756590	0	171	6999	173	0	next
353	Response	1	5763519	6929	2
355	Picture	b009	5780589	0	2	8466	41	0	next
355	Response	2	5789054	8465	1
357	Picture	c001	5809090	0	170	7332	171	0	next
357	Response	2	5816267	7177	1
359	Picture	a001	5834922	0	1	6647	191	0	next
359	Response	1	5841568	6646	1
361	Picture	a004	5860255	0	1	4833	2	0	next
361	Response	2	5864977	4722	1
363	Picture	b002	5884088	0	1	6608	64	0	next
363	Response	2	5890695	6607	1
365	Picture	b012	5908088	0	171	5166	173	0	next
365	Response	2	5913174	5086	2
367	Picture	a016	5932921	0	1	5374	131	0	next
367	Response	1	5938294	5373	1
369	Picture	c001	5954921	0	171	7332	173	0	next
369	Response	2	5962180	7259	2
371	Picture	a003	5979587	0	1	7203	136	0	next
371	Response	1	5986789	7202	2
373	Picture	c001	6005420	0	171	6666	172	0	next
373	Response	2	6012055	6635	1
375	Picture	b016	6030919	0	2	5986	187	0	next
375	Response	2	6036903	5984	2
377	Picture	b013	6055753	0	171	5499	173	0	next
377	Response	2	6061149	5396	2
379	Picture	c001	6078252	0	1	6516	156	0	next
379	Response	2	6084767	6515	1
381	Picture	c001	6101919	0	170	5666	171	0	next
381	Response	2	6107453	5534	1
383	Picture	a007	6124418	0	2	7193	147	0	next
383	Response	1	6131610	7192	1
385	Picture	a013	6149586	0	167	6665	168	0	next
385	Response	1	6156096	6510	1
387	Picture	a005	6173084	0	2	5847	160	0	next
387	Response	1	6178930	5846	2
389	Picture	c001	6197085	0	170	7332	171	0	next
389	Response	2	6204338	7253	2
391	Picture	b005	6221917	0	1	8463	42	0	next
391	Response	2	6230379	8462	1
393	Picture	c001	6249584	0	171	6332	173	0	next
393	Response	2	6255885	6301	1
395	Picture	c001	6275916	0	2	5894	113	0	next
395	Response	2	6281809	5893	1
397	Picture	b008	6299750	0	171	5999	172	0	next
397	Response	2	6305609	5859	2
399	Picture	a008	6324916	0	1	8507	165	0	next
399	Response	1	6333422	8506	1
402	Response	3	6495621	43873	1
404	Picture	c001	6506080	0	1	3821	185	0	next
404	Response	2	6509899	3819	2
406	Picture	c001	6524414	0	170	5499	171	0	next
406	Response	2	6529777	5363	2
408	Picture	b207	6542246	0	1	6574	98	0	next
408	Response	2	6548819	6573	1
410	Picture	c201	6563580	0	170	6832	172	0	next
410	Response	2	6570374	6794	2
412	Picture	a206	6585579	0	1	5967	38	0	next
412	Response	1	6591545	5966	1
414	Picture	c201	6605913	0	170	5499	171	0	next
414	Response	2	6611371	5458	1
416	Picture	a215	6625745	0	1	6135	37	0	next
416	Response	1	6631879	6134	1
418	Picture	b206	6643245	0	171	8333	172	0	next
418	Response	2	6651534	8289	1
420	Picture	c201	6665244	0	2	5022	152	0	next
420	Response	2	6670265	5021	2
422	Picture	a204	6681912	0	170	5832	171	0	next
422	Response	2	6687651	5739	1
424	Picture	c201	6702411	0	1	6582	90	0	next
424	Response	2	6708991	6580	2
426	Picture	c201	6720412	0	166	5165	167	0	next
426	Response	2	6725451	5039	1
428	Picture	c201	6739410	0	1	6214	125	0	next
428	Response	2	6745622	6212	2
430	Picture	a216	6757077	0	170	6832	172	0	next
430	Response	1	6763758	6681	2
432	Picture	a205	6778910	0	1	9999	3	0	next
432	Response	1	6788777	9867	1
434	Picture	c201	6803410	0	171	7166	172	0	next
434	Response	2	6810467	7057	1
436	Picture	c201	6825409	0	1	6853	152	0	next
436	Response	2	6832261	6852	1
438	Picture	b212	6845076	0	171	5832	173	0	next
438	Response	2	6850815	5739	1
440	Picture	a214	6862242	0	1	6741	99	0	next
440	Response	1	6868982	6740	2
442	Picture	a213	6882076	0	170	7832	171	0	next
442	Response	1	6889720	7644	1
444	Picture	a208	6902408	0	1	7868	137	0	next
444	Response	1	6910275	7867	1
446	Picture	b210	6924242	0	170	5165	172	0	next
446	Response	2	6929243	5001	1
448	Picture	a201	6942241	0	1	7833	2	0	next
448	Response	1	6949895	7654	1
450	Picture	a212	6965240	0	2	5667	3	0	next
450	Response	1	6970844	5604	1
452	Picture	b203	6985907	0	1	5614	58	0	next
452	Response	2	6991520	5613	1
454	Picture	c201	7004407	0	171	9500	172	0	next
454	Response	2	7013726	9319	1
456	Picture	c201	7027073	0	1	4399	107	0	next
456	Response	2	7031471	4398	1
458	Picture	a202	7046073	0	171	6499	173	0	next
458	Response	1	7052541	6468	1
460	Picture	b208	7064239	0	1	6346	160	0	next
460	Response	2	7070583	6344	2
462	Picture	b201	7082406	0	171	6499	173	0	next
462	Response	2	7088751	6345	1
464	Picture	b205	7102072	0	1	5867	140	0	next
464	Response	2	7107938	5866	1
466	Picture	b214	7119406	0	171	5665	173	0	next
466	Response	2	7124967	5561	1
468	Picture	a209	7138072	0	1	5452	53	0	next
468	Response	1	7143522	5450	2
470	Picture	b204	7158072	0	171	9166	172	0	next
470	Response	2	7167162	9090	1
472	Picture	c201	7178571	0	1	7532	140	0	next
472	Response	2	7186102	7531	1
474	Picture	c201	7199571	0	171	5333	172	0	next
474	Response	2	7204865	5294	2
476	Picture	c201	7218737	0	1	4232	107	0	next
476	Response	2	7222968	4231	1
478	Picture	a207	7234738	0	170	10165	172	0	next
478	Response	1	7244871	10133	2
480	Picture	b202	7257570	0	1	7438	67	0	next
480	Response	2	7265007	7437	1
482	Picture	c201	7276237	0	172	8166	173	0	next
482	Response	2	7284341	8104	1
484	Picture	b209	7298903	0	1	6448	57	0	next
484	Response	2	7305350	6447	1
486	Picture	b216	7319570	0	169	6166	170	0	next
486	Response	2	7325672	6102	1
488	Picture	b213	7338902	0	2	5028	144	0	next
488	Response	2	7343929	5027	1
490	Picture	a211	7355236	0	171	6332	173	0	next
490	Response	1	7361439	6203	1
492	Picture	b211	7373568	0	2	9236	106	0	next
492	Response	2	7382803	9235	1
494	Picture	a203	7394902	0	170	8165	172	0	next
494	Response	2	7402975	8073	1
496	Picture	c201	7417235	0	1	5402	103	0	next
496	Response	2	7422636	5401	2
498	Picture	b215	7433902	0	170	5832	171	0	next
498	Response	2	7439578	5676	1
500	Picture	a210	7452234	0	1	5810	29	0	next
500	Response	1	7458043	5809	1
502	Picture	c201	7469235	0	170	6165	172	0	next
502	Response	2	7475280	6045	1
505	Response	3	7604707	16308	2
507	Picture	b205	7614733	0	170	6165	172	0	next
507	Response	2	7620513	5780	1
509	Picture	c201	7635065	0	1	5333	2	0	next
509	Response	2	7640264	5199	1
511	Picture	a201	7654732	0	170	6166	171	0	next
511	Response	1	7660735	6003	2
513	Picture	b212	7675398	0	1	6134	38	0	next
513	Response	2	7681532	6134	1
515	Picture	c201	7692898	0	171	6166	172	0	next
515	Response	2	7698980	6082	1
517	Picture	b216	7713731	0	1	5420	85	0	next
517	Response	2	7719150	5419	1
519	Picture	a203	7733231	0	170	14166	171	0	next
519	Response	2	7747222	13991	2
521	Picture	b211	7760063	0	2	5354	153	0	next
521	Response	2	7765416	5353	2
523	Picture	b201	7778064	0	171	9665	173	0	next
523	Response	2	7787568	9504	1
525	Picture	c201	7801396	0	1	8955	51	0	next
525	Response	2	7810351	8955	1
527	Picture	a214	7823896	0	171	5833	172	0	next
527	Response	1	7829566	5670	1
529	Picture	c201	7844396	0	1	9201	137	0	next
529	Response	2	7853596	9200	1
531	Picture	b207	7865729	0	172	7333	173	0	next
531	Response	2	7872959	7230	1
533	Picture	a206	7888228	0	2	9244	96	0	next
533	Response	1	7897471	9243	1
535	Picture	c201	7910729	0	170	8665	172	0	next
535	Response	2	7919225	8496	2
537	Picture	c201	7932228	0	1	8274	398	0	next
537	Response	2	7940501	8273	2
539	Picture	b215	7955061	0	172	6499	174	0	next
539	Response	2	7961429	6368	1
541	Picture	b204	7976061	0	1	5661	179	0	next
541	Response	2	7981721	5660	1
543	Picture	b209	7995561	0	172	5666	173	0	next
543	Response	2	8001145	5584	1
545	Picture	a213	8014560	0	1	7594	78	0	next
545	Response	1	8022153	7593	1
547	Picture	c201	8036227	0	170	5666	171	0	next
547	Response	2	8041782	5555	1
549	Picture	a211	8055559	0	2	8338	169	0	next
549	Response	1	8063896	8337	1
551	Picture	b213	8077393	0	170	5999	172	0	next
551	Response	2	8083344	5951	1
553	Picture	b202	8095726	0	1	5511	161	0	next
553	Response	2	8101236	5510	1
555	Picture	c201	8112726	0	170	5166	171	0	next
555	Response	2	8117847	5121	1
557	Picture	a215	8131225	0	2	5027	146	0	next
557	Response	1	8136251	5026	2
559	Picture	c201	8150725	0	1	6166	3	0	next
559	Response	2	8156810	6085	1
561	Picture	a207	8169891	0	2	5800	42	0	next
561	Response	1	8175690	5799	1
563	Picture	a209	8188558	0	171	7499	173	0	next
563	Response	2	8196005	7447	1
565	Picture	b210	8208057	0	2	4667	3	0	next
565	Response	2	8212579	4522	1
567	Picture	a210	8224224	0	171	5333	172	0	next
567	Response	1	8229488	5264	1
569	Picture	a204	8242724	0	1	5707	132	0	next
569	Response	2	8248430	5706	1
571	Picture	c201	8262891	0	170	5499	171	0	next
571	Response	2	8268208	5317	1
573	Picture	c201	8281556	0	2	9785	55	0	next
573	Response	2	8291340	9784	1
575	Picture	a212	8304224	0	171	6665	173	0	next
575	Response	1	8310736	6512	2
577	Picture	c201	8325223	0	1	5800	38	0	next
577	Response	2	8331022	5799	1
579	Picture	a216	8344223	0	171	11166	172	0	next
579	Response	1	8355287	11064	1
581	Picture	b206	8367889	0	1	7870	135	0	next
581	Response	2	8375758	7869	1
583	Picture	a205	8389222	0	1	7499	3	0	next
583	Response	1	8396641	7419	1
585	Picture	c201	8409221	0	2	5198	142	0	next
585	Response	2	8414418	5197	1
587	Picture	c201	8425722	0	171	5666	172	0	next
587	Response	2	8431350	5628	1
589	Picture	c201	8444554	0	2	4334	3	0	next
589	Response	2	8448700	4146	1
591	Picture	c201	8461721	0	172	4666	174	0	next
591	Response	2	8466352	4631	1
593	Picture	b208	8477721	0	1	5444	61	0	next
593	Response	2	8483164	5443	1
595	Picture	b214	8496554	0	172	4833	173	0	next
595	Response	2	8501235	4681	1
597	Picture	a202	8515387	0	1	4038	134	0	next
597	Response	1	8519424	4037	1
599	Picture	a208	8531387	0	171	9666	172	0	next
599	Response	1	8540912	9525	2
601	Picture	b203	8555386	0	2	5430	77	0	next
601	Response	2	8560815	5429	2
