# Supplementary material for: The relationship between Chinese college students’ mate preferences and their parents’ education level
Source: Front Psychol. 2022 Nov 1;13:907315. doi: 10.3389/fpsyg.2022.907315 (PMC9664191; doi:10.3389/fpsyg.2022.907315)
Supplement: Supplementary file 2 [file Data_Sheet_1.ZIP › raw data/└ε═ó├─/part1.log]

Scenario - For expli1
Logfile written - 2018/6/5 13:24:47

Trial	Event Type	Code	Time	TTime	Uncertainty	Duration	Uncertainty	ReqTime	ReqDur

1	Response	3	6395528	6395195	2
4	Picture	b003	6426335	0	2	7347	161	0	next
4	Response	2	6433681	7346	1
6	Picture	a004	6453170	0	171	8998	173	0	next
6	Response	1	6462084	8914	1
8	Picture	b004	6482002	0	1	6844	162	0	next
8	Response	2	6488845	6843	2
10	Picture	b015	6508669	0	171	7000	172	0	next
10	Response	2	6515481	6812	1
12	Picture	b013	6532835	0	2	6409	98	0	next
12	Response	2	6539243	6408	1
14	Picture	a016	6557503	0	170	5832	172	0	next
14	Response	1	6563253	5750	2
16	Picture	a012	6582835	0	2	6398	109	0	next
16	Response	1	6589233	6398	1
18	Picture	a001	6606003	0	170	6499	171	0	next
18	Response	1	6612373	6370	1
20	Picture	c001	6629335	0	2	9667	3	0	next
20	Response	1	6638891	9556	1
22	Picture	c001	6658336	0	171	6833	172	0	next
22	Response	1	6665082	6746	1
24	Picture	a014	6685002	0	1	5462	44	0	next
24	Response	1	6690463	5461	1
26	Picture	b009	6709836	0	171	7999	173	0	next
26	Response	2	6717700	7864	1
28	Picture	c001	6738169	0	1	5985	188	0	next
28	Response	1	6744153	5984	1
30	Picture	b014	6762503	0	170	4666	171	0	next
30	Response	2	6767114	4611	1
32	Picture	b006	6784169	0	1	4167	2	0	next
32	Response	1	6788158	3989	1
34	Picture	b012	6807503	0	170	7499	172	0	next
34	Response	2	6814917	7414	1
36	Picture	a005	6832336	0	1	8473	32	0	next
36	Response	1	6840808	8472	1
38	Picture	c001	6860670	0	170	5999	171	0	next
38	Response	1	6866606	5936	1
40	Picture	b011	6886502	0	2	5833	4	0	next
40	Response	2	6892170	5668	1
42	Picture	a010	6912170	0	170	11165	172	0	next
42	Response	1	6923202	11032	2
44	Picture	b001	6941336	0	1	16246	93	0	next
44	Response	2	6957580	16244	1
46	Picture	b010	6975836	0	171	6499	173	0	next
46	Response	2	6982181	6345	1
48	Picture	c001	6999002	0	2	5667	3	0	next
48	Response	1	7004511	5509	1
50	Picture	a013	7023502	0	2	6000	3	0	next
50	Response	1	7029473	5971	1
52	Picture	c001	7046169	0	1	6986	186	0	next
52	Response	1	7053154	6985	1
54	Picture	b016	7071169	0	1	7166	3	0	next
54	Response	2	7078239	7070	1
56	Picture	c001	7096169	0	1	5833	3	0	next
56	Response	1	7101946	5777	1
58	Picture	c001	7118836	0	168	5666	170	0	next
58	Response	1	7124404	5568	1
60	Picture	a006	7145002	0	2	5628	46	0	next
60	Response	1	7150629	5627	1
62	Picture	b005	7170669	0	1	4833	3	0	next
62	Response	2	7175446	4777	1
64	Picture	c001	7195169	0	1	5121	385	0	next
64	Response	1	7200289	5120	1
66	Picture	b007	7216670	0	170	8665	172	0	next
66	Response	2	7225257	8587	1
68	Picture	c001	7245169	0	2	4602	72	0	next
68	Response	1	7249770	4601	1
70	Picture	a015	7267336	0	171	5500	172	0	next
70	Response	1	7272704	5368	1
72	Picture	b008	7290002	0	2	10777	63	0	next
72	Response	2	7300778	10776	1
74	Picture	c001	7318170	0	170	4999	171	0	next
74	Response	1	7323017	4847	1
76	Picture	a008	7341669	0	1	6642	30	0	next
76	Response	1	7348310	6641	1
78	Picture	c001	7364836	0	1	5333	2	0	next
78	Response	1	7370076	5240	2
80	Picture	a002	7390336	0	1	4555	117	0	next
80	Response	1	7394890	4554	1
82	Picture	a007	7412670	0	170	10666	171	0	next
82	Response	1	7423291	10621	1
84	Picture	a011	7441169	0	2	5114	61	0	next
84	Response	1	7446282	5113	1
86	Picture	c001	7464503	0	171	6166	172	0	next
86	Response	1	7470531	6028	1
88	Picture	a009	7488169	0	2	5386	121	0	next
88	Response	1	7493553	5384	2
90	Picture	b002	7511837	0	171	5999	172	0	next
90	Response	2	7517649	5812	2
92	Picture	c001	7538169	0	2	4667	3	0	next
92	Response	1	7542728	4559	1
94	Picture	a003	7559337	0	170	6499	171	0	next
94	Response	1	7565751	6414	1
96	Picture	c001	7585669	0	2	5495	178	0	next
96	Response	1	7591163	5494	1
98	Picture	c001	7610003	0	170	4333	171	0	next
98	Response	1	7614186	4183	1
101	Response	3	7795534	63531	1
103	Picture	c001	7805670	0	172	5999	173	0	next
103	Response	1	7811621	5951	1
105	Picture	c001	7825502	0	2	4778	63	0	next
105	Response	1	7830279	4777	1
107	Picture	b114	7842003	0	1	5499	3	0	next
107	Response	2	7847472	5469	1
109	Picture	a102	7860503	0	1	4457	48	0	next
109	Response	1	7864960	4457	1
111	Picture	c101	7877503	0	172	4999	174	0	next
111	Response	1	7882449	4946	1
113	Picture	b112	7897336	0	1	7333	3	0	next
113	Response	2	7904637	7301	1
115	Picture	a103	7917503	0	171	11666	173	0	next
115	Response	1	7929058	11555	1
117	Picture	c101	7941669	0	2	6374	133	0	next
117	Response	1	7948042	6373	1
119	Picture	a114	7962170	0	169	5332	171	0	next
119	Response	1	7967387	5217	1
121	Picture	a108	7981169	0	2	8253	87	0	next
121	Response	1	7989422	8253	1
123	Picture	c101	8001170	0	170	5499	172	0	next
123	Response	1	8006642	5472	1
125	Picture	a109	8021836	0	1	5228	112	0	next
125	Response	1	8027063	5227	1
127	Picture	a104	8041837	0	171	8332	173	0	next
127	Response	1	8050114	8277	1
129	Picture	b104	8064169	0	2	9533	141	0	next
129	Response	2	8073701	9532	1
131	Picture	b111	8087170	0	172	5666	173	0	next
131	Response	2	8092742	5572	1
133	Picture	a116	8104336	0	1	5742	96	0	next
133	Response	1	8110077	5741	2
135	Picture	c101	8122003	0	171	5833	172	0	next
135	Response	1	8127746	5743	1
137	Picture	a110	8139336	0	1	11000	2	0	next
137	Response	1	8150287	10951	1
139	Picture	b101	8162170	0	171	6333	172	0	next
139	Response	2	8168403	6233	1
141	Picture	b116	8183003	0	1	5338	167	0	next
141	Response	2	8188340	5337	1
143	Picture	b108	8200170	0	1	5499	3	0	next
143	Response	2	8205617	5447	1
145	Picture	c101	8218336	0	2	3667	3	0	next
145	Response	1	8221936	3600	1
147	Picture	a112	8233504	0	170	7665	172	0	next
147	Response	1	8241128	7624	1
149	Picture	b106	8255670	0	1	7971	36	0	next
149	Response	2	8263640	7970	1
151	Picture	c101	8275337	0	171	5999	172	0	next
151	Response	1	8281248	5911	1
153	Picture	b102	8296336	0	2	7010	164	0	next
153	Response	2	8303344	7008	2
155	Picture	c101	8317337	0	171	4999	172	0	next
155	Response	1	8322179	4842	1
157	Picture	c101	8335003	0	1	4964	42	0	next
157	Response	1	8339966	4963	2
159	Picture	b107	8354004	0	170	7332	172	0	next
159	Response	2	8361312	7308	1
161	Picture	c101	8374670	0	1	5625	381	0	next
161	Response	1	8380294	5624	2
163	Picture	a115	8393004	0	170	5499	171	0	next
163	Response	1	8398443	5439	1
165	Picture	b110	8411670	0	1	5666	3	0	next
165	Response	2	8417248	5578	1
167	Picture	a107	8430004	0	170	5832	171	0	next
167	Response	1	8435778	5774	1
169	Picture	a106	8447170	0	1	6127	45	0	next
169	Response	1	8453296	6126	1
171	Picture	a111	8467837	0	170	5166	171	0	next
171	Response	1	8472818	4981	1
173	Picture	a105	8486003	0	1	6667	169	0	next
173	Response	1	8492669	6666	1
175	Picture	c101	8506003	0	1	5833	2	0	next
175	Response	1	8511656	5653	2
177	Picture	c101	8523836	0	2	4147	193	0	next
177	Response	1	8527982	4146	1
179	Picture	b105	8541337	0	170	5332	172	0	next
179	Response	2	8546519	5182	1
181	Picture	c101	8558170	0	1	5209	129	0	next
181	Response	1	8563379	5209	1
183	Picture	b109	8574837	0	171	6332	173	0	next
183	Response	2	8581110	6273	1
185	Picture	b103	8594503	0	1	5171	168	0	next
185	Response	2	8599673	5170	1
187	Picture	c101	8612170	0	172	6666	174	0	next
187	Response	1	8618684	6514	2
189	Picture	a113	8630170	0	1	9235	104	0	next
189	Response	1	8639404	9234	1
191	Picture	c101	8654337	0	172	6499	174	0	next
191	Response	1	8660722	6385	1
193	Picture	a101	8672170	0	1	6406	101	0	next
193	Response	1	8678575	6405	1
195	Picture	c101	8692837	0	171	5499	173	0	next
195	Response	1	8698218	5381	2
197	Picture	b113	8710836	0	2	6129	44	0	next
197	Response	2	8716964	6128	1
199	Picture	b115	8731170	0	171	5166	173	0	next
199	Response	2	8736245	5075	1
201	Picture	c101	8748836	0	2	4834	3	0	next
201	Response	1	8753643	4807	1
204	Response	3	8894659	26655	1
206	Picture	b109	8905170	0	1	9826	179	0	next
206	Response	2	8914995	9825	1
208	Picture	c101	8926837	0	171	5833	172	0	next
208	Response	1	8932572	5735	1
210	Picture	b106	8944003	0	1	6333	3	0	next
210	Response	2	8950211	6208	1
212	Picture	c101	8964171	0	170	4832	171	0	next
212	Response	1	8968830	4659	1
214	Picture	c101	8984170	0	1	6097	75	0	next
214	Response	1	8990266	6096	1
216	Picture	a116	9003003	0	2	5333	4	0	next
216	Response	1	9008292	5289	1
218	Picture	c101	9021003	0	2	5944	63	0	next
218	Response	1	9026946	5943	1
220	Picture	a106	9040837	0	172	5332	174	0	next
220	Response	1	9046077	5240	1
222	Picture	a115	9058170	0	1	5666	3	0	next
222	Response	1	9063803	5633	2
224	Picture	b111	9077004	0	170	5666	171	0	next
224	Response	2	9082637	5633	1
226	Picture	b103	9096670	0	1	4666	3	0	next
226	Response	2	9101198	4528	1
228	Picture	c101	9112671	0	170	4499	171	0	next
228	Response	1	9117069	4398	1
230	Picture	a110	9130337	0	1	5744	95	0	next
230	Response	1	9136080	5743	2
232	Picture	b104	9151004	0	171	6332	173	0	next
232	Response	2	9157278	6274	1
234	Picture	b116	9172336	0	2	9098	76	0	next
234	Response	2	9181433	9097	1
236	Picture	a103	9194504	0	171	9999	173	0	next
236	Response	1	9204330	9826	1
238	Picture	a102	9217670	0	1	6166	3	0	next
238	Response	1	9223669	5999	2
240	Picture	a111	9237671	0	171	5999	172	0	next
240	Response	1	9243517	5846	1
242	Picture	b112	9258670	0	1	5054	118	0	next
242	Response	2	9263723	5053	1
244	Picture	a113	9277837	0	172	5999	174	0	next
244	Response	1	9283808	5971	1
246	Picture	c101	9299003	0	2	5191	149	0	next
246	Response	1	9304193	5190	2
248	Picture	a114	9316504	0	172	5832	174	0	next
248	Response	1	9322189	5685	1
250	Picture	a109	9336170	0	2	5691	149	0	next
250	Response	1	9341860	5690	1
252	Picture	c101	9354171	0	171	5999	172	0	next
252	Response	1	9360097	5926	1
254	Picture	c101	9371837	0	1	5666	3	0	next
254	Response	1	9377346	5509	1
256	Picture	a101	9390504	0	170	6666	172	0	next
256	Response	1	9397139	6635	1
258	Picture	b102	9410003	0	2	5667	3	0	next
258	Response	2	9415616	5613	1
260	Picture	a108	9429171	0	171	8666	172	0	next
260	Response	1	9437704	8533	1
262	Picture	c101	9452670	0	1	5833	3	0	next
262	Response	1	9458391	5721	1
264	Picture	b110	9469671	0	171	8999	172	0	next
264	Response	2	9478510	8839	2
266	Picture	a105	9490503	0	2	6419	88	0	next
266	Response	1	9496921	6418	1
268	Picture	c101	9510671	0	171	6666	172	0	next
268	Response	1	9517159	6488	1
270	Picture	b101	9529837	0	1	7502	170	0	next
270	Response	2	9537338	7501	1
272	Picture	c101	9551837	0	171	5333	172	0	next
272	Response	1	9557096	5259	1
274	Picture	b107	9571837	0	1	5350	155	0	next
274	Response	2	9577186	5349	1
276	Picture	b113	9589338	0	170	5499	171	0	next
276	Response	2	9594732	5394	2
278	Picture	b114	9606170	0	1	5363	143	0	next
278	Response	2	9611532	5362	1
280	Picture	c101	9623338	0	170	5332	171	0	next
280	Response	1	9628629	5291	2
282	Picture	a112	9640337	0	1	5959	46	0	next
282	Response	1	9646295	5958	1
284	Picture	b105	9659838	0	169	5332	170	0	next
284	Response	2	9665069	5231	1
286	Picture	a104	9679670	0	2	4682	158	0	next
286	Response	2	9684351	4681	2
288	Picture	b115	9699171	0	170	6332	172	0	next
288	Response	2	9705366	6195	1
290	Picture	b108	9717670	0	2	9313	193	0	next
290	Response	2	9726982	9312	1
292	Picture	c101	9740838	0	170	5499	171	0	next
292	Response	1	9746261	5423	2
294	Picture	a107	9759337	0	1	16341	165	0	next
294	Response	1	9775677	16340	1
296	Picture	c101	9790838	0	170	6332	172	0	next
296	Response	1	9797017	6179	1
298	Picture	c101	9810504	0	1	4273	66	0	next
298	Response	1	9814776	4272	1
300	Picture	c101	9828172	0	171	5331	173	0	next
300	Response	1	9833433	5261	1
303	Response	3	10065590	118753	1
305	Picture	c001	10075671	0	171	4332	173	0	next
305	Response	2	10079942	4271	1
307	Picture	a015	10096837	0	1	8756	83	0	next
307	Response	1	10105592	8755	1
309	Picture	b003	10121838	0	171	5832	173	0	next
309	Response	2	10127566	5728	1
311	Picture	c001	10144670	0	2	4838	169	0	next
311	Response	2	10149507	4837	2
313	Picture	b007	10167838	0	170	5832	172	0	next
313	Response	2	10173629	5791	1
315	Picture	c001	10192837	0	2	6201	139	0	next
315	Response	2	10199037	6200	1
317	Picture	c001	10217005	0	170	5332	171	0	next
317	Response	2	10222205	5200	1
319	Picture	a003	10241337	0	2	4987	186	0	next
319	Response	1	10246323	4986	1
321	Picture	c001	10263671	0	170	5833	171	0	next
321	Response	2	10269430	5759	1
323	Picture	a004	10290004	0	1	7256	83	0	next
323	Response	1	10297259	7255	1
325	Picture	a008	10315838	0	172	8332	174	0	next
325	Response	1	10324043	8205	1
327	Picture	a014	10344337	0	2	8646	194	0	next
327	Response	1	10352982	8645	1
329	Picture	b009	10369338	0	170	9166	171	0	next
329	Response	2	10378363	9025	1
331	Picture	b005	10399004	0	1	5666	3	0	next
331	Response	2	10404521	5517	1
333	Picture	a009	10423005	0	171	7165	173	0	next
333	Response	1	10430077	7072	1
335	Picture	c001	10449004	0	1	7051	121	0	next
335	Response	2	10456054	7050	2
337	Picture	c001	10474171	0	172	5166	174	0	next
337	Response	2	10479218	5047	2
339	Picture	b014	10496171	0	1	7887	118	0	next
339	Response	2	10504057	7886	1
341	Picture	c001	10522838	0	170	7666	171	0	next
341	Response	2	10530332	7494	1
343	Picture	a007	10547671	0	1	7499	173	0	next
343	Response	1	10555169	7498	1
345	Picture	c001	10572838	0	170	10666	171	0	next
345	Response	2	10583416	10578	1
347	Picture	c001	10602504	0	1	8829	176	0	next
347	Response	2	10611332	8828	1
349	Picture	c001	10628838	0	170	6666	171	0	next
349	Response	2	10635452	6614	1
351	Picture	b016	10652337	0	2	5774	66	0	next
351	Response	2	10658110	5773	1
353	Picture	b015	10678171	0	171	5833	172	0	next
353	Response	2	10683816	5645	1
355	Picture	b011	10701004	0	1	5712	127	0	next
355	Response	2	10706714	5710	1
357	Picture	b010	10726838	0	171	6332	173	0	next
357	Response	2	10733079	6241	1
359	Picture	b008	10752004	0	1	6361	145	0	next
359	Response	2	10758364	6360	1
361	Picture	b012	10775671	0	171	5500	172	0	next
361	Response	2	10780994	5323	1
363	Picture	b013	10799171	0	1	5024	148	0	next
363	Response	2	10804194	5023	1
365	Picture	b001	10823005	0	171	5166	172	0	next
365	Response	2	10828020	5015	1
367	Picture	a011	10848004	0	1	5636	36	0	next
367	Response	1	10853639	5635	1
369	Picture	a002	10870838	0	170	5166	171	0	next
369	Response	1	10875947	5109	1
371	Picture	a016	10894004	0	1	4906	100	0	next
371	Response	1	10898909	4905	1
373	Picture	a010	10916505	0	171	7332	173	0	next
373	Response	1	10923724	7219	2
375	Picture	c001	10940504	0	2	7051	122	0	next
375	Response	2	10947554	7050	1
377	Picture	c001	10966172	0	172	4332	173	0	next
377	Response	2	10970480	4308	1
379	Picture	a001	10987671	0	1	6694	145	0	next
379	Response	1	10994364	6693	1
381	Picture	a013	11010672	0	170	6666	171	0	next
381	Response	1	11017148	6476	1
383	Picture	b002	11037004	0	2	4663	177	0	next
383	Response	2	11041667	4663	1
385	Picture	c001	11061672	0	171	4165	173	0	next
385	Response	2	11065761	4089	1
387	Picture	a012	11082504	0	2	7261	81	0	next
387	Response	1	11089764	7260	2
389	Picture	a006	11107172	0	170	6165	172	0	next
389	Response	1	11113174	6002	1
391	Picture	c001	11130004	0	2	8853	154	0	next
391	Response	2	11138856	8852	1
393	Picture	b006	11157838	0	1	6166	3	0	next
393	Response	2	11163844	6006	1
395	Picture	b004	11181504	0	2	5868	139	0	next
395	Response	2	11187371	5867	1
397	Picture	c001	11205838	0	171	4999	173	0	next
397	Response	2	11210745	4907	1
399	Picture	a005	11230838	0	1	8338	167	0	next
399	Response	1	11239175	8337	1
402	Response	3	11395498	37493	1
404	Picture	c001	11406004	0	2	4505	169	0	next
404	Response	2	11410508	4504	1
406	Picture	c001	11421838	0	172	4499	174	0	next
406	Response	2	11426264	4426	1
408	Picture	c201	11439671	0	1	4232	106	0	next
408	Response	2	11443902	4231	1
410	Picture	b215	11458338	0	171	5166	173	0	next
410	Response	2	11463363	5025	1
412	Picture	b208	11476838	0	1	6081	90	0	next
412	Response	2	11482918	6080	2
414	Picture	c201	11496672	0	171	5832	173	0	next
414	Response	2	11502322	5650	1
416	Picture	a207	11514838	0	1	6167	172	0	next
416	Response	1	11521003	6165	2
418	Picture	b214	11532505	0	170	4999	172	0	next
418	Response	2	11537327	4822	1
420	Picture	b209	11551004	0	2	6321	187	0	next
420	Response	2	11557324	6320	2
422	Picture	b205	11569672	0	172	5666	173	0	next
422	Response	2	11575170	5498	1
424	Picture	a214	11590005	0	1	6928	79	0	next
424	Response	1	11596932	6927	1
426	Picture	c201	11610672	0	172	5332	174	0	next
426	Response	2	11615944	5272	1
428	Picture	b211	11630005	0	1	5833	2	0	next
428	Response	2	11635732	5727	1
430	Picture	c201	11648005	0	171	6999	173	0	next
430	Response	2	11654925	6920	2
432	Picture	b210	11669505	0	1	5421	84	0	next
432	Response	2	11674925	5420	1
434	Picture	a203	11687172	0	171	8666	172	0	next
434	Response	1	11695730	8558	1
436	Picture	b201	11707671	0	2	6119	55	0	next
436	Response	2	11713788	6117	2
438	Picture	a206	11726172	0	170	6999	171	0	next
438	Response	1	11733009	6837	1
440	Picture	a209	11745671	0	2	5667	3	0	next
440	Response	1	11751158	5487	1
442	Picture	c201	11766172	0	170	4499	172	0	next
442	Response	2	11770562	4390	1
444	Picture	a205	11786004	0	2	13135	39	0	next
444	Response	1	11799138	13134	2
446	Picture	b202	11813005	0	171	5499	173	0	next
446	Response	2	11818391	5386	1
448	Picture	b212	11832505	0	1	4781	58	0	next
448	Response	2	11837285	4780	1
450	Picture	b206	11851505	0	170	6499	172	0	next
450	Response	2	11857879	6374	2
452	Picture	b203	11872338	0	1	5500	2	0	next
452	Response	2	11877667	5329	1
454	Picture	c201	11890339	0	170	5165	172	0	next
454	Response	2	11895335	4996	1
456	Picture	c201	11908005	0	1	3951	54	0	next
456	Response	2	11911955	3950	1
458	Picture	b213	11925672	0	171	5332	173	0	next
458	Response	2	11930876	5204	1
460	Picture	c201	11942838	0	1	4868	138	0	next
460	Response	2	11947705	4867	2
462	Picture	c201	11962839	0	170	3999	171	0	next
462	Response	2	11966778	3939	1
464	Picture	c201	11978838	0	1	3961	45	0	next
464	Response	2	11982798	3960	2
466	Picture	b207	11996172	0	170	6499	172	0	next
466	Response	2	12002529	6357	1
468	Picture	a216	12017338	0	1	5487	185	0	next
468	Response	1	12022824	5486	2
470	Picture	a201	12036672	0	171	4999	173	0	next
470	Response	1	12041509	4837	2
472	Picture	a212	12055671	0	2	5961	46	0	next
472	Response	1	12061631	5960	1
474	Picture	c201	12072839	0	171	6999	172	0	next
474	Response	2	12079688	6849	1
476	Picture	c201	12092171	0	2	5241	101	0	next
476	Response	2	12097411	5240	2
478	Picture	a208	12109005	0	172	9999	174	0	next
478	Response	1	12118845	9840	1
480	Picture	a204	12132671	0	2	10806	34	0	next
480	Response	1	12143476	10805	2
482	Picture	b204	12157839	0	173	5666	174	0	next
482	Response	2	12163478	5639	1
484	Picture	b216	12176171	0	2	4498	176	0	next
484	Response	2	12180668	4497	2
486	Picture	a210	12193339	0	170	6666	171	0	next
486	Response	1	12199829	6490	1
488	Picture	c201	12213838	0	1	6893	113	0	next
488	Response	2	12220730	6892	1
490	Picture	a211	12234672	0	171	6333	172	0	next
490	Response	1	12240934	6262	1
492	Picture	a202	12255172	0	1	6093	79	0	next
492	Response	1	12261264	6092	1
494	Picture	c201	12272506	0	170	6332	171	0	next
494	Response	2	12278668	6162	1
496	Picture	c201	12293338	0	2	3086	88	0	next
496	Response	2	12296423	3085	2
498	Picture	a215	12309006	0	169	11832	170	0	next
498	Response	1	12320638	11632	1
500	Picture	c201	12333838	0	2	7000	3	0	next
500	Response	2	12340460	6622	1
502	Picture	a213	12354838	0	1	6000	2	0	next
502	Response	1	12360521	5683	1
505	Response	3	12512004	36499	1
507	Picture	b204	12522172	0	171	6666	173	0	next
507	Response	2	12528775	6603	1
509	Picture	a202	12540172	0	1	5373	134	0	next
509	Response	1	12545544	5372	1
511	Picture	c201	12558339	0	172	4999	174	0	next
511	Response	2	12563275	4936	1
513	Picture	a209	12575338	0	2	6052	122	0	next
513	Response	1	12581389	6051	1
515	Picture	c201	12594006	0	170	5165	172	0	next
515	Response	2	12599090	5084	1
517	Picture	a204	12613338	0	2	5718	122	0	next
517	Response	1	12619055	5717	1
519	Picture	a205	12631005	0	1	5500	2	0	next
519	Response	1	12636459	5454	1
521	Picture	a203	12649338	0	2	6458	49	0	next
521	Response	1	12655795	6457	1
523	Picture	c201	12670006	0	170	5666	171	0	next
523	Response	2	12675529	5523	1
525	Picture	b201	12690172	0	1	5328	177	0	next
525	Response	2	12695499	5327	1
527	Picture	b211	12708672	0	172	5000	173	0	next
527	Response	2	12713494	4822	1
529	Picture	a201	12728672	0	1	7032	140	0	next
529	Response	1	12735703	7031	1
531	Picture	c201	12747672	0	1	5500	2	0	next
531	Response	2	12753076	5404	1
533	Picture	c201	12765838	0	2	4995	179	0	next
533	Response	2	12770832	4994	1
535	Picture	b202	12784339	0	171	7332	173	0	next
535	Response	2	12791548	7209	1
537	Picture	c201	12803838	0	2	5286	54	0	next
537	Response	2	12809123	5285	1
539	Picture	b207	12820839	0	171	5166	172	0	next
539	Response	2	12825921	5082	1
541	Picture	a216	12838338	0	2	6265	77	0	next
541	Response	1	12844603	6265	1
543	Picture	b208	12857173	0	168	6165	170	0	next
543	Response	2	12863260	6087	1
545	Picture	c201	12878005	0	1	5500	2	0	next
545	Response	2	12883409	5404	1
547	Picture	c201	12897006	0	171	4666	172	0	next
547	Response	2	12901642	4636	1
549	Picture	a208	12914672	0	1	5325	180	0	next
549	Response	1	12919996	5324	1
551	Picture	b213	12931172	0	172	6000	173	0	next
551	Response	2	12937099	5927	1
553	Picture	a213	12950172	0	1	6333	2	0	next
553	Response	1	12956351	6179	1
555	Picture	a210	12969339	0	1	5999	3	0	next
555	Response	1	12975247	5908	1
557	Picture	a214	12988172	0	1	5833	2	0	next
557	Response	1	12993965	5793	1
559	Picture	a206	13007506	0	170	7332	172	0	next
559	Response	1	13014686	7180	1
561	Picture	c201	13027505	0	2	5418	89	0	next
561	Response	2	13032923	5418	1
563	Picture	c201	13044506	0	172	3833	173	0	next
563	Response	2	13048163	3657	1
565	Picture	b206	13059672	0	1	7166	3	0	next
565	Response	2	13066693	7021	1
567	Picture	b205	13078838	0	2	4834	3	0	next
567	Response	2	13083521	4683	1
569	Picture	c201	13097505	0	2	12470	37	0	next
569	Response	2	13109974	12469	1
571	Picture	b216	13123839	0	171	5833	172	0	next
571	Response	2	13129489	5650	1
573	Picture	a215	13143172	0	1	5325	180	0	next
573	Response	1	13148496	5324	2
575	Picture	c201	13161173	0	170	5832	172	0	next
575	Response	2	13166944	5771	1
577	Picture	b210	13180172	0	1	5423	84	0	next
577	Response	2	13185594	5422	1
579	Picture	b212	13196673	0	170	7165	172	0	next
579	Response	2	13203678	7005	1
581	Picture	a211	13217339	0	1	6833	2	0	next
581	Response	1	13224032	6693	2
583	Picture	c201	13235339	0	172	5166	174	0	next
583	Response	2	13240417	5078	1
585	Picture	b214	13254505	0	2	4833	4	0	next
585	Response	2	13259280	4775	1
587	Picture	c201	13271172	0	1	6166	3	0	next
587	Response	2	13277304	6132	1
589	Picture	a212	13291838	0	2	6602	72	0	next
589	Response	1	13298439	6601	1
591	Picture	c201	13312006	0	170	5332	172	0	next
591	Response	2	13317187	5181	2
593	Picture	a207	13330005	0	2	6373	134	0	next
593	Response	1	13336377	6372	1
595	Picture	b203	13349173	0	171	5332	173	0	next
595	Response	2	13354465	5292	2
597	Picture	b215	13369838	0	2	5999	175	0	next
597	Response	2	13375836	5998	1
599	Picture	c201	13390173	0	171	6665	173	0	next
599	Response	2	13396670	6497	1
601	Picture	b209	13410172	0	1	6166	3	0	next
601	Response	2	13416279	6107	1
