# Supplementary material for: The relationship between Chinese college students’ mate preferences and their parents’ education level
Source: Front Psychol. 2022 Nov 1;13:907315. doi: 10.3389/fpsyg.2022.907315 (PMC9664191; doi:10.3389/fpsyg.2022.907315)
Supplement: Supplementary file 2 [file Data_Sheet_1.ZIP › raw data/└ε╗▌/part1.log]

Scenario - For expli1
Logfile written - 2018/5/24 15:24:58

Trial	Event Type	Code	Time	TTime	Uncertainty	Duration	Uncertainty	ReqTime	ReqDur

1	Response	3	1182265	1182265	1
4	Picture	a012	1212983	0	1	8912	93	0	next
4	Response	1	1221894	8911	1
6	Picture	b012	1240650	0	170	5999	171	0	next
6	Response	2	1246601	5951	1
8	Picture	a011	1265982	0	2	8055	118	0	next
8	Response	1	1274036	8054	2
10	Picture	a009	1292149	0	170	5666	171	0	next
10	Response	1	1297693	5544	1
12	Picture	b013	1316982	0	1	13629	43	0	next
12	Response	2	1330610	13628	2
14	Picture	b002	1350482	0	170	6666	171	0	next
14	Response	2	1356996	6514	1
16	Picture	c001	1376981	0	1	7271	68	0	next
16	Response	1	1384251	7270	2
18	Picture	c001	1403315	0	170	5665	172	0	next
18	Response	1	1408871	5556	1
20	Picture	c001	1427313	0	2	4650	190	0	next
20	Response	1	1431962	4649	1
22	Picture	b005	1451480	0	173	5333	174	0	next
22	Response	2	1456698	5218	2
24	Picture	a003	1476813	0	1	9628	44	0	next
24	Response	1	1486440	9627	1
26	Picture	b009	1505646	0	171	8499	173	0	next
26	Response	2	1513994	8348	1
28	Picture	c001	1534479	0	1	7608	65	0	next
28	Response	1	1542086	7607	1
30	Picture	a015	1561146	0	170	7332	172	0	next
30	Response	1	1568440	7294	2
32	Picture	b011	1587478	0	1	6630	42	0	next
32	Response	2	1594107	6629	1
34	Picture	c001	1611145	0	170	4832	172	0	next
34	Response	1	1615882	4737	1
36	Picture	b015	1634811	0	1	5155	183	0	next
36	Response	2	1639965	5154	1
38	Picture	b006	1659311	0	170	6499	172	0	next
38	Response	2	1665663	6352	1
40	Picture	c001	1682977	0	1	4968	37	0	next
40	Response	1	1687944	4967	1
42	Picture	c001	1706810	0	171	5333	172	0	next
42	Response	1	1712025	5215	1
44	Picture	b001	1729476	0	1	6516	322	0	next
44	Response	2	1735991	6515	1
46	Picture	a004	1754477	0	171	10998	173	0	next
46	Response	2	1765404	10927	1
48	Picture	b004	1784142	0	1	6425	81	0	next
48	Response	2	1790566	6424	1
50	Picture	b010	1809809	0	170	6499	171	0	next
50	Response	2	1815938	6129	1
52	Picture	c001	1835641	0	2	4470	37	0	next
52	Response	1	1840110	4469	1
54	Picture	a007	1856975	0	170	7333	171	0	next
54	Response	2	1864126	7151	1
56	Picture	a001	1881641	0	1	5000	2	0	next
56	Response	1	1886589	4948	1
58	Picture	b003	1906475	0	170	5665	172	0	next
58	Response	2	1911987	5512	2
60	Picture	a010	1932640	0	2	5666	4	0	next
60	Response	1	1938195	5555	1
62	Picture	b016	1956307	0	172	5166	173	0	next
62	Response	2	1961317	5010	1
64	Picture	c001	1981139	0	2	5280	60	0	next
64	Response	1	1986419	5280	1
66	Picture	c001	2003973	0	170	4833	171	0	next
66	Response	1	2008702	4729	1
68	Picture	b014	2027472	0	2	5500	3	0	next
68	Response	2	2032814	5342	1
70	Picture	b007	2050639	0	171	6166	172	0	next
70	Response	2	2056746	6107	1
72	Picture	c001	2074805	0	1	4831	174	0	next
72	Response	1	2079635	4830	1
74	Picture	c001	2099972	0	171	4499	173	0	next
74	Response	1	2104316	4344	1
76	Picture	b008	2123804	0	2	5341	167	0	next
76	Response	1	2129144	5340	1
78	Picture	c001	2148471	0	1	5166	2	0	next
78	Response	1	2153586	5115	1
80	Picture	a006	2172970	0	2	9610	65	0	next
80	Response	1	2182579	9609	2
82	Picture	a008	2200971	0	171	9332	172	0	next
82	Response	1	2210161	9190	2
84	Picture	a016	2229303	0	1	8625	47	0	next
84	Response	1	2237927	8624	1
86	Picture	a005	2255303	0	172	6166	173	0	next
86	Response	1	2261349	6046	1
88	Picture	c001	2281969	0	1	4903	102	0	next
88	Response	1	2286871	4902	1
90	Picture	c001	2303303	0	170	5165	172	0	next
90	Response	1	2308320	5017	1
92	Picture	a014	2325302	0	1	5276	64	0	next
92	Response	1	2330577	5275	1
94	Picture	c001	2349969	0	170	6499	171	0	next
94	Response	1	2356400	6431	2
96	Picture	a002	2373634	0	2	6253	87	0	next
96	Response	1	2379886	6252	1
98	Picture	a013	2397635	0	170	6665	172	0	next
98	Response	1	2404266	6631	1
101	Response	3	2602431	79132	1
103	Picture	c001	2612465	0	171	5332	173	0	next
103	Response	1	2617652	5187	1
105	Picture	c001	2630964	0	2	4568	105	0	next
105	Response	1	2635531	4567	2
107	Picture	a103	2647798	0	170	6166	171	0	next
107	Response	1	2653919	6121	1
109	Picture	a102	2666963	0	2	4896	111	0	next
109	Response	1	2671858	4895	1
111	Picture	a111	2685131	0	170	4499	171	0	next
111	Response	1	2689587	4456	1
113	Picture	a104	2703130	0	1	4756	83	0	next
113	Response	1	2707885	4755	1
115	Picture	a109	2722630	0	171	4833	172	0	next
115	Response	1	2727412	4782	2
117	Picture	c101	2740963	0	1	5166	3	0	next
117	Response	1	2745951	4988	1
119	Picture	c101	2757630	0	172	4666	173	0	next
119	Response	1	2762186	4556	1
121	Picture	a105	2777462	0	2	5500	3	0	next
121	Response	1	2782885	5423	1
123	Picture	a113	2797629	0	171	5333	172	0	next
123	Response	1	2802859	5230	1
125	Picture	b106	2815462	0	1	6833	2	0	next
125	Response	2	2822264	6802	1
127	Picture	a106	2833629	0	170	5499	171	0	next
127	Response	1	2838977	5348	1
129	Picture	b107	2852961	0	2	5456	51	0	next
129	Response	2	2858416	5455	2
131	Picture	c101	2870962	0	170	6332	172	0	next
131	Response	1	2877194	6232	1
133	Picture	a110	2889294	0	1	5958	48	0	next
133	Response	1	2895252	5958	1
135	Picture	b113	2909128	0	171	4666	172	0	next
135	Response	1	2913730	4602	1
137	Picture	c101	2927460	0	2	8228	112	0	next
137	Response	1	2935687	8227	1
139	Picture	c101	2947627	0	171	8999	173	0	next
139	Response	1	2956502	8875	2
141	Picture	b111	2968793	0	1	5231	108	0	next
141	Response	2	2974023	5230	1
143	Picture	a114	2988627	0	172	5166	173	0	next
143	Response	1	2993613	4986	1
145	Picture	a112	3005293	0	1	6319	186	0	next
145	Response	1	3011611	6318	1
147	Picture	c101	3025293	0	170	4166	171	0	next
147	Response	1	3029338	4045	2
149	Picture	b114	3041792	0	1	5484	190	0	next
149	Response	2	3047275	5483	1
151	Picture	a107	3060293	0	170	4999	171	0	next
151	Response	1	3065214	4921	1
153	Picture	b103	3079125	0	1	4482	190	0	next
153	Response	1	3083606	4481	1
155	Picture	c101	3095792	0	168	5166	169	0	next
155	Response	1	3100888	5096	1
157	Picture	b101	3115958	0	1	6315	190	0	next
157	Response	2	3122273	6315	1
159	Picture	c101	3136291	0	173	5166	175	0	next
159	Response	1	3141316	5025	1
161	Picture	c101	3155124	0	1	4218	121	0	next
161	Response	1	3159341	4217	1
163	Picture	a101	3172125	0	169	5498	171	0	next
163	Response	1	3177548	5423	1
165	Picture	c101	3189457	0	1	5552	120	0	next
165	Response	1	3195008	5551	1
167	Picture	b112	3209790	0	1	4333	2	0	next
167	Response	2	3214085	4295	1
169	Picture	c101	3226623	0	1	4863	143	0	next
169	Response	1	3231485	4862	1
171	Picture	b116	3242623	0	172	6833	173	0	next
171	Response	2	3249309	6686	1
173	Picture	b115	3261456	0	1	4113	59	0	next
173	Response	2	3265568	4112	1
175	Picture	c101	3280623	0	170	5499	171	0	next
175	Response	1	3285995	5372	1
177	Picture	b110	3299622	0	2	4852	155	0	next
177	Response	2	3304473	4851	2
179	Picture	c101	3316289	0	171	8332	173	0	next
179	Response	1	3324571	8282	2
181	Picture	b104	3337455	0	1	5567	106	0	next
181	Response	2	3343021	5566	1
183	Picture	c101	3357122	0	171	4166	172	0	next
183	Response	1	3361171	4049	1
185	Picture	b102	3375454	0	2	4979	194	0	next
185	Response	2	3380432	4978	1
187	Picture	c101	3392788	0	170	5666	171	0	next
187	Response	1	3398341	5553	1
189	Picture	a108	3411787	0	2	7072	101	0	next
189	Response	1	3418858	7071	1
191	Picture	b105	3432954	0	170	6499	172	0	next
191	Response	2	3439373	6419	1
193	Picture	b108	3451120	0	1	8796	43	0	next
193	Response	2	3459915	8795	1
195	Picture	a115	3472787	0	170	7499	172	0	next
195	Response	1	3480190	7403	1
197	Picture	c101	3495453	0	1	5010	162	0	next
197	Response	1	3500462	5009	1
199	Picture	a116	3514620	0	170	7832	172	0	next
199	Response	1	3522288	7668	1
201	Picture	b109	3537452	0	2	5709	131	0	next
201	Response	1	3543160	5708	1
204	Response	3	3710682	52897	1
206	Picture	b103	3721116	0	2	5379	128	0	next
206	Response	2	3726494	5378	1
208	Picture	c101	3737617	0	170	4832	172	0	next
208	Response	1	3742281	4664	1
210	Picture	a106	3755949	0	2	5501	173	0	next
210	Response	1	3761449	5500	1
212	Picture	c101	3775783	0	170	4666	171	0	next
212	Response	1	3780378	4595	1
214	Picture	a116	3792449	0	1	5928	77	0	next
214	Response	1	3798376	5927	1
216	Picture	c101	3810949	0	172	4499	174	0	next
216	Response	1	3815384	4435	1
218	Picture	b110	3827948	0	2	4115	59	0	next
218	Response	2	3832062	4114	1
220	Picture	a114	3844782	0	172	4166	173	0	next
220	Response	1	3848867	4085	1
222	Picture	b108	3862448	0	1	6186	153	0	next
222	Response	2	3868633	6185	1
224	Picture	b112	3882448	0	171	4999	173	0	next
224	Response	2	3887289	4841	1
226	Picture	a111	3901447	0	2	4079	95	0	next
226	Response	1	3905525	4078	1
228	Picture	b104	3918115	0	171	5998	173	0	next
228	Response	2	3923945	5830	1
230	Picture	c101	3938114	0	1	4368	137	0	next
230	Response	1	3942481	4367	1
232	Picture	c101	3954281	0	170	4999	171	0	next
232	Response	1	3959134	4853	1
234	Picture	b106	3973780	0	1	5721	118	0	next
234	Response	2	3979500	5720	1
236	Picture	a103	3990614	0	171	5999	172	0	next
236	Response	1	3996423	5809	1
238	Picture	a102	4008946	0	1	8172	167	0	next
238	Response	1	4017117	8171	1
240	Picture	c101	4031946	0	171	5333	172	0	next
240	Response	1	4037147	5201	1
242	Picture	b115	4049112	0	2	5522	151	0	next
242	Response	2	4054632	5520	2
244	Picture	c101	4068946	0	172	4166	173	0	next
244	Response	1	4072992	4046	1
246	Picture	c101	4085612	0	1	4690	149	0	next
246	Response	1	4090300	4688	2
248	Picture	c101	4103279	0	170	4499	171	0	next
248	Response	1	4107726	4447	2
250	Picture	a105	4121611	0	2	5882	125	0	next
250	Response	1	4127492	5881	1
252	Picture	c101	4140778	0	170	4833	171	0	next
252	Response	1	4145459	4681	1
254	Picture	b109	4157277	0	2	4833	174	0	next
254	Response	2	4162109	4832	1
256	Picture	a112	4174778	0	170	4832	172	0	next
256	Response	1	4179546	4768	2
258	Picture	c101	4191777	0	1	4961	44	0	next
258	Response	1	4196737	4960	1
260	Picture	a113	4211444	0	171	5666	172	0	next
260	Response	1	4217040	5596	1
262	Picture	c101	4231943	0	1	4804	35	0	next
262	Response	1	4236746	4803	1
264	Picture	b107	4249610	0	171	4999	173	0	next
264	Response	2	4254473	4863	1
266	Picture	b101	4268609	0	2	6054	119	0	next
266	Response	2	4274662	6053	1
268	Picture	b105	4286776	0	172	10166	173	0	next
268	Response	2	4296911	10135	1
270	Picture	b116	4309609	0	1	5985	186	0	next
270	Response	2	4315592	5983	1
272	Picture	a104	4328609	0	170	6666	171	0	next
272	Response	1	4335171	6562	1
274	Picture	a109	4346608	0	1	6796	43	0	next
274	Response	1	4353403	6795	1
276	Picture	b114	4366275	0	172	6166	173	0	next
276	Response	2	4372384	6109	1
278	Picture	a107	4383774	0	2	8248	92	0	next
278	Response	1	4392021	8247	1
280	Picture	a101	4407108	0	170	6832	172	0	next
280	Response	1	4413848	6740	1
282	Picture	c101	4428107	0	1	4655	183	0	next
282	Response	1	4432761	4654	2
284	Picture	b111	4446274	0	170	6666	171	0	next
284	Response	2	4452789	6515	1
286	Picture	c101	4464606	0	2	4734	106	0	next
286	Response	1	4469339	4733	1
288	Picture	c101	4482440	0	171	4166	173	0	next
288	Response	1	4486524	4084	1
290	Picture	a108	4498273	0	1	3905	100	0	next
290	Response	1	4502177	3904	1
292	Picture	c101	4516607	0	170	4666	171	0	next
292	Response	1	4521094	4487	2
294	Picture	a110	4535606	0	1	6383	122	0	next
294	Response	1	4541988	6382	1
296	Picture	a115	4556439	0	173	6999	175	0	next
296	Response	1	4563365	6926	1
298	Picture	b113	4575438	0	2	5823	183	0	next
298	Response	2	4581260	5822	1
300	Picture	b102	4595106	0	170	6499	171	0	next
300	Response	2	4601434	6328	2
303	Response	3	4896759	182322	1
305	Picture	a013	4906935	0	171	7165	173	0	next
305	Response	1	4914008	7073	2
307	Picture	b016	4930934	0	1	5538	134	0	next
307	Response	2	4936471	5537	1
309	Picture	c001	4955601	0	170	4166	171	0	next
309	Response	2	4959641	4040	1
311	Picture	b003	4978100	0	1	5341	164	0	next
311	Response	2	4983440	5340	2
313	Picture	a006	5002600	0	169	4499	171	0	next
313	Response	1	5006970	4370	1
315	Picture	c001	5024933	0	1	4638	34	0	next
315	Response	2	5029570	4637	1
317	Picture	a010	5046766	0	170	5666	171	0	next
317	Response	1	5052379	5613	1
319	Picture	a005	5071765	0	2	4294	379	0	next
319	Response	1	5076058	4293	1
321	Picture	b013	5093099	0	170	4666	171	0	next
321	Response	2	5097609	4510	1
323	Picture	c001	5114431	0	2	6770	70	0	next
323	Response	2	5121200	6769	1
325	Picture	b008	5140432	0	170	5332	172	0	next
325	Response	2	5145716	5284	1
327	Picture	b012	5166264	0	1	4988	184	0	next
327	Response	2	5171251	4987	1
329	Picture	b014	5189264	0	171	5166	172	0	next
329	Response	2	5194240	4976	1
331	Picture	a008	5212430	0	2	5333	4	0	next
331	Response	1	5217622	5192	1
333	Picture	a002	5236596	0	2	5333	4	0	next
333	Response	1	5241810	5214	1
335	Picture	a007	5260096	0	1	5426	81	0	next
335	Response	1	5265521	5425	1
337	Picture	c001	5284096	0	171	6333	172	0	next
337	Response	2	5290363	6267	1
339	Picture	b015	5307595	0	2	5044	131	0	next
339	Response	2	5312638	5043	2
341	Picture	a011	5331763	0	170	6332	171	0	next
341	Response	1	5337936	6173	1
343	Picture	c001	5357595	0	1	4744	95	0	next
343	Response	1	5362338	4743	1
345	Picture	c001	5379929	0	170	6665	172	0	next
345	Response	2	5386406	6477	1
347	Picture	b002	5404927	0	2	4769	72	0	next
347	Response	2	5409695	4768	1
349	Picture	b001	5428928	0	170	5832	172	0	next
349	Response	2	5434720	5792	1
351	Picture	a014	5451927	0	1	7339	168	0	next
351	Response	1	5459264	7337	2
353	Picture	c001	5477427	0	170	6666	171	0	next
353	Response	2	5483988	6561	1
355	Picture	c001	5503426	0	2	4000	173	0	next
355	Response	2	5507425	3999	2
357	Picture	c001	5524593	0	172	5666	173	0	next
357	Response	2	5530118	5525	1
359	Picture	b010	5547092	0	2	8085	88	0	next
359	Response	2	5555176	8084	1
361	Picture	a016	5573093	0	172	9165	174	0	next
361	Response	1	5582175	9082	1
363	Picture	b005	5599758	0	2	8498	175	0	next
363	Response	2	5608255	8497	1
365	Picture	b009	5627092	0	171	7166	172	0	next
365	Response	2	5634118	7026	2
367	Picture	a015	5654591	0	1	5483	188	0	next
367	Response	1	5660073	5482	1
369	Picture	a003	5680258	0	170	7666	171	0	next
369	Response	1	5687884	7626	1
371	Picture	c001	5706757	0	1	5706	133	0	next
371	Response	2	5712463	5706	1
373	Picture	c001	5730091	0	170	4832	171	0	next
373	Response	2	5734824	4733	1
375	Picture	b007	5754590	0	1	4931	74	0	next
375	Response	1	5759520	4930	1
377	Picture	c001	5778590	0	170	5332	172	0	next
377	Response	2	5783802	5212	1
379	Picture	c001	5801089	0	1	4324	183	0	next
379	Response	2	5805412	4323	1
381	Picture	a001	5822422	0	1	7500	2	0	next
381	Response	1	5829782	7360	1
383	Picture	c001	5847088	0	2	5414	93	0	next
383	Response	2	5852501	5413	1
385	Picture	c001	5872089	0	172	4832	174	0	next
385	Response	2	5876841	4752	1
387	Picture	a004	5895754	0	2	5464	43	0	next
387	Response	1	5901217	5463	1
389	Picture	a012	5920755	0	170	5832	171	0	next
389	Response	1	5926548	5793	2
391	Picture	a009	5943420	0	2	7109	65	0	next
391	Response	1	5950528	7108	1
393	Picture	b004	5967921	0	171	6165	173	0	next
393	Response	2	5973968	6047	2
395	Picture	b011	5991086	0	2	7404	103	0	next
395	Response	2	5998490	7404	1
397	Picture	b006	6016420	0	170	5999	172	0	next
397	Response	2	6022294	5874	1
399	Picture	c001	6041919	0	1	6666	3	0	next
399	Response	2	6048427	6508	1
402	Response	3	6234317	68232	2
404	Picture	c001	6244750	0	1	4206	133	0	next
404	Response	2	6248955	4205	1
406	Picture	c001	6260417	0	170	4332	172	0	next
406	Response	2	6264699	4282	1
408	Picture	b204	6276249	0	2	5333	4	0	next
408	Response	2	6281491	5242	1
410	Picture	c201	6294916	0	171	4499	173	0	next
410	Response	2	6299330	4414	1
412	Picture	c201	6311249	0	1	3707	132	0	next
412	Response	2	6314955	3706	2
414	Picture	a211	6327749	0	170	4833	171	0	next
414	Response	1	6332556	4807	1
416	Picture	b201	6345082	0	1	5166	173	0	next
416	Response	2	6350247	5165	1
418	Picture	b205	6362082	0	171	5499	173	0	next
418	Response	2	6367400	5318	1
420	Picture	a201	6379581	0	2	4645	195	0	next
420	Response	1	6384225	4644	1
422	Picture	a212	6395415	0	172	4832	174	0	next
422	Response	1	6400211	4796	1
424	Picture	c201	6413914	0	2	4767	73	0	next
424	Response	2	6418680	4766	1
426	Picture	a207	6430581	0	172	7166	173	0	next
426	Response	1	6437569	6988	1
428	Picture	c201	6451414	0	1	7108	64	0	next
428	Response	2	6458522	7108	1
430	Picture	c201	6472747	0	171	4333	172	0	next
430	Response	2	6476991	4244	1
432	Picture	b211	6488413	0	2	6479	194	0	next
432	Response	2	6494891	6478	1
434	Picture	b215	6509914	0	170	6499	171	0	next
434	Response	2	6516172	6258	1
436	Picture	b203	6528746	0	1	5148	190	0	next
436	Response	2	6533893	5147	2
438	Picture	c201	6547413	0	170	5666	171	0	next
438	Response	1	6553051	5638	1
440	Picture	c201	6565246	0	1	5016	156	0	next
440	Response	2	6570261	5015	1
442	Picture	a214	6583413	0	170	6332	171	0	next
442	Response	1	6589573	6160	1
444	Picture	c201	6601245	0	1	5666	3	0	next
444	Response	2	6606815	5570	1
446	Picture	b213	6619912	0	170	5332	172	0	next
446	Response	2	6625137	5225	2
448	Picture	b207	6638078	0	1	5384	121	0	next
448	Response	2	6643461	5383	1
450	Picture	c201	6656412	0	170	5332	171	0	next
450	Response	2	6661608	5196	2
452	Picture	a203	6674244	0	1	6000	2	0	next
452	Response	1	6680074	5830	1
454	Picture	c201	6691911	0	170	5666	171	0	next
454	Response	2	6697398	5487	2
456	Picture	b210	6709744	0	1	5075	97	0	next
456	Response	2	6714818	5074	1
458	Picture	b216	6729911	0	170	7332	171	0	next
458	Response	2	6737085	7174	1
460	Picture	c201	6748910	0	1	4939	66	0	next
460	Response	2	6753848	4938	1
462	Picture	b202	6767910	0	170	5332	172	0	next
462	Response	2	6773120	5210	2
464	Picture	c201	6786743	0	1	4155	183	0	next
464	Response	2	6790898	4155	1
466	Picture	c201	6802243	0	172	4999	173	0	next
466	Response	2	6807204	4961	1
468	Picture	a213	6820575	0	2	6563	111	0	next
468	Response	1	6827137	6562	1
470	Picture	a210	6841409	0	171	6333	172	0	next
470	Response	1	6847638	6229	1
472	Picture	a202	6861241	0	2	5046	128	0	next
472	Response	1	6866286	5045	1
474	Picture	a215	6879409	0	170	7665	172	0	next
474	Response	1	6886967	7558	1
476	Picture	a206	6901241	0	1	5212	129	0	next
476	Response	1	6906452	5211	1
478	Picture	c201	6918742	0	170	6665	172	0	next
478	Response	2	6925333	6591	1
480	Picture	b208	6937407	0	2	5000	3	0	next
480	Response	2	6942303	4896	1
482	Picture	b212	6956240	0	2	5667	3	0	next
482	Response	2	6961790	5550	2
484	Picture	b214	6974740	0	2	5066	109	0	next
484	Response	2	6979805	5065	1
486	Picture	b206	6994241	0	170	11832	171	0	next
486	Response	2	7005905	11664	2
488	Picture	a216	7018573	0	1	5888	117	0	next
488	Response	1	7024460	5887	1
490	Picture	c201	7037573	0	170	6666	171	0	next
490	Response	2	7044094	6521	1
492	Picture	a209	7059239	0	1	4640	32	0	next
492	Response	1	7063878	4639	2
494	Picture	b209	7077573	0	171	6832	173	0	next
494	Response	2	7084260	6687	1
496	Picture	a205	7097405	0	2	4964	43	0	next
496	Response	1	7102368	4963	1
498	Picture	a208	7114572	0	172	7500	173	0	next
498	Response	1	7121888	7316	1
500	Picture	c201	7136071	0	2	7667	3	0	next
500	Response	2	7143627	7556	2
502	Picture	a204	7158238	0	171	8166	172	0	next
502	Response	1	7166296	8058	1
505	Response	3	7349052	67816	1
507	Picture	a215	7359236	0	171	5665	173	0	next
507	Response	1	7364751	5515	1
509	Picture	c201	7376901	0	2	5937	70	0	next
509	Response	2	7382837	5936	1
511	Picture	b202	7395902	0	167	5332	169	0	next
511	Response	2	7401195	5293	1
513	Picture	a216	7412568	0	1	6597	75	0	next
513	Response	1	7419165	6597	1
515	Picture	a209	7430402	0	171	5499	172	0	next
515	Response	1	7435721	5319	1
517	Picture	a210	7449401	0	1	5277	63	0	next
517	Response	1	7454677	5276	1
519	Picture	b214	7469068	0	170	5165	172	0	next
519	Response	2	7474140	5072	2
521	Picture	a203	7489067	0	1	4513	161	0	next
521	Response	1	7493578	4511	2
523	Picture	a212	7508400	0	172	9666	174	0	next
523	Response	1	7517957	9557	1
525	Picture	b201	7530899	0	2	5718	122	0	next
525	Response	2	7536615	5716	2
527	Picture	c201	7550900	0	171	6165	173	0	next
527	Response	2	7556951	6051	1
529	Picture	c201	7569232	0	2	4848	159	0	next
529	Response	2	7574079	4847	1
531	Picture	b208	7586733	0	171	5499	172	0	next
531	Response	2	7592196	5463	1
533	Picture	c201	7607232	0	1	4701	138	0	next
533	Response	2	7611932	4700	1
535	Picture	b215	7624066	0	170	5332	171	0	next
535	Response	2	7629239	5173	1
537	Picture	b206	7642731	0	2	6305	36	0	next
537	Response	2	7649035	6304	2
539	Picture	a206	7660898	0	1	8499	3	0	next
539	Response	1	7669276	8378	1
541	Picture	a201	7681064	0	1	7375	132	0	next
541	Response	1	7688438	7374	1
543	Picture	b210	7699898	0	170	6332	172	0	next
543	Response	2	7706136	6238	1
545	Picture	a211	7719230	0	2	5020	153	0	next
545	Response	1	7724249	5019	1
547	Picture	a202	7738397	0	171	6999	173	0	next
547	Response	1	7745329	6932	2
549	Picture	a204	7757230	0	1	5166	3	0	next
549	Response	1	7762246	5016	1
551	Picture	b207	7775397	0	170	5832	172	0	next
551	Response	2	7781078	5681	1
553	Picture	c201	7795396	0	1	6616	56	0	next
553	Response	2	7802011	6615	2
555	Picture	b213	7813230	0	171	5832	173	0	next
555	Response	2	7818990	5760	1
557	Picture	c201	7831896	0	1	6532	140	0	next
557	Response	2	7838427	6531	1
559	Picture	b203	7851229	0	170	13499	172	0	next
559	Response	2	7864541	13312	1
561	Picture	c201	7877728	0	2	5141	32	0	next
561	Response	2	7882868	5140	1
563	Picture	c201	7896895	0	173	4999	175	0	next
563	Response	2	7901798	4903	1
565	Picture	c201	7916728	0	1	3605	67	0	next
565	Response	2	7920332	3604	1
567	Picture	b204	7934395	0	170	5166	171	0	next
567	Response	2	7939382	4987	1
569	Picture	b216	7952227	0	2	10398	109	0	next
569	Response	2	7962624	10397	1
571	Picture	c201	7974061	0	172	5499	173	0	next
571	Response	2	7979482	5421	1
573	Picture	c201	7994727	0	1	4071	101	0	next
573	Response	2	7998798	4071	1
575	Picture	a205	8011060	0	171	6833	172	0	next
575	Response	1	8017753	6693	1
577	Picture	b211	8031226	0	2	5421	86	0	next
577	Response	2	8036646	5420	1
579	Picture	c201	8051227	0	170	5832	171	0	next
579	Response	2	8056987	5760	1
581	Picture	c201	8069226	0	1	4714	124	0	next
581	Response	2	8073939	4713	2
583	Picture	b209	8088725	0	2	6000	4	0	next
583	Response	2	8094573	5848	2
585	Picture	c201	8108392	0	1	4391	114	0	next
585	Response	2	8112782	4390	1
587	Picture	a213	8124558	0	2	5667	3	0	next
587	Response	1	8130150	5592	1
589	Picture	a214	8144558	0	1	7032	140	0	next
589	Response	1	8151589	7031	2
591	Picture	a208	8164892	0	170	4999	171	0	next
591	Response	1	8169709	4817	1
593	Picture	b212	8184891	0	1	5028	144	0	next
593	Response	2	8189918	5027	1
595	Picture	b205	8201225	0	173	6832	174	0	next
595	Response	2	8207948	6723	1
597	Picture	a207	8220557	0	2	11000	3	0	next
597	Response	1	8231517	10960	1
599	Picture	c201	8244390	0	1	5666	3	0	next
599	Response	2	8249990	5600	1
601	Picture	c201	8264056	0	2	9020	155	0	next
601	Response	2	8273075	9019	1
