# Supplementary material for: The relationship between Chinese college students’ mate preferences and their parents’ education level
Source: Front Psychol. 2022 Nov 1;13:907315. doi: 10.3389/fpsyg.2022.907315 (PMC9664191; doi:10.3389/fpsyg.2022.907315)
Supplement: Supplementary file 2 [file Data_Sheet_1.ZIP › raw data/└ε║ú├╔/part1.log]

Scenario - For expli1
Logfile written - 2018/5/24 19:26:19

Trial	Event Type	Code	Time	TTime	Uncertainty	Duration	Uncertainty	ReqTime	ReqDur

1	Response	3	135677	135511	1
4	Picture	a009	166497	0	2	7167	3	0	next
4	Response	1	173620	7123	1
6	Picture	a016	192164	0	171	6333	172	0	next
6	Response	1	198308	6144	2
8	Picture	c001	217330	0	1	5757	79	0	next
8	Response	1	223086	5756	1
10	Picture	b009	242830	0	1	5333	2	0	next
10	Response	1	247984	5154	1
12	Picture	a014	267996	0	2	7126	47	0	next
12	Response	2	275121	7125	1
14	Picture	b002	293497	0	171	7999	172	0	next
14	Response	1	301454	7957	2
16	Picture	b013	320162	0	2	4160	180	0	next
16	Response	1	324321	4159	1
18	Picture	a008	343496	0	171	6499	173	0	next
18	Response	1	349904	6408	1
20	Picture	c001	367828	0	2	8103	72	0	next
20	Response	1	375930	8102	2
22	Picture	c001	393496	0	172	6165	174	0	next
22	Response	1	399485	5989	1
24	Picture	c001	416495	0	1	5531	142	0	next
24	Response	1	422025	5530	1
26	Picture	a012	441495	0	172	6999	173	0	next
26	Response	1	448354	6859	1
28	Picture	a007	467994	0	1	6423	83	0	next
28	Response	1	474416	6422	1
30	Picture	a004	492161	0	171	11333	172	0	next
30	Response	1	503194	11033	1
32	Picture	c001	522660	0	1	6000	2	0	next
32	Response	1	528568	5908	1
34	Picture	b007	547161	0	170	6999	171	0	next
34	Response	2	554036	6875	2
36	Picture	b008	571660	0	1	11332	3	0	next
36	Response	1	582932	11272	1
38	Picture	a011	599493	0	171	11499	173	0	next
38	Response	2	610850	11357	1
40	Picture	c001	627659	0	1	6166	3	0	next
40	Response	1	633688	6029	1
42	Picture	c001	650826	0	172	6499	173	0	next
42	Response	1	657156	6330	1
44	Picture	a010	676325	0	1	11074	98	0	next
44	Response	1	687398	11073	1
46	Picture	b015	706492	0	171	7332	173	0	next
46	Response	2	713761	7269	1
48	Picture	a003	730991	0	1	9045	127	0	next
48	Response	1	740035	9044	2
50	Picture	a002	757325	0	171	6332	173	0	next
50	Response	1	763471	6146	1
52	Picture	c001	780991	0	1	6099	73	0	next
52	Response	1	787089	6098	2
54	Picture	b003	804824	0	170	7666	171	0	next
54	Response	2	812438	7614	1
56	Picture	c001	832657	0	1	5215	122	0	next
56	Response	1	837871	5214	2
58	Picture	a006	856323	0	1	13666	3	0	next
58	Response	1	869874	13551	1
60	Picture	b016	889989	0	2	6870	134	0	next
60	Response	2	896858	6869	1
62	Picture	b010	915322	0	2	8167	3	0	next
62	Response	1	923212	7890	1
64	Picture	b012	942322	0	1	6448	59	0	next
64	Response	1	948769	6447	1
66	Picture	c001	967322	0	1	5166	2	0	next
66	Response	1	972320	4998	1
68	Picture	b006	992988	0	1	9965	41	0	next
68	Response	2	1002951	9963	2
70	Picture	a015	1023321	0	1	8333	3	0	next
70	Response	1	1031490	8169	1
72	Picture	b004	1052154	0	1	7072	100	0	next
72	Response	2	1059225	7071	2
74	Picture	c001	1079321	0	172	9166	173	0	next
74	Response	1	1088299	8978	1
76	Picture	a001	1106820	0	1	7749	90	0	next
76	Response	1	1114568	7748	2
78	Picture	b011	1134154	0	171	5999	172	0	next
78	Response	1	1140090	5936	1
80	Picture	b001	1158986	0	2	6654	186	0	next
80	Response	2	1165639	6653	1
82	Picture	a005	1184487	0	170	12665	172	0	next
82	Response	1	1197107	12620	1
84	Picture	c001	1215486	0	1	7026	144	0	next
84	Response	1	1222511	7025	1
86	Picture	c001	1240819	0	1	6499	3	0	next
86	Response	1	1247200	6381	1
88	Picture	c001	1267152	0	1	4333	2	0	next
88	Response	1	1271322	4170	1
90	Picture	b014	1291819	0	170	7666	171	0	next
90	Response	2	1299299	7480	1
92	Picture	c001	1316818	0	1	7166	3	0	next
92	Response	1	1323897	7079	2
94	Picture	a013	1343318	0	1	7833	2	0	next
94	Response	1	1351060	7742	2
96	Picture	c001	1369150	0	2	5667	3	0	next
96	Response	1	1374766	5616	1
98	Picture	b005	1391151	0	171	11166	172	0	next
98	Response	1	1402201	11050	1
101	Response	3	1580509	59194	1
103	Picture	c001	1590649	0	172	7332	173	0	next
103	Response	1	1597823	7174	1
105	Picture	c001	1612148	0	1	5765	75	0	next
105	Response	1	1617912	5764	1
107	Picture	a101	1629815	0	170	11166	171	0	next
107	Response	1	1640808	10993	2
109	Picture	a109	1653147	0	2	5333	4	0	next
109	Response	1	1658390	5243	1
111	Picture	c101	1673647	0	1	6000	2	0	next
111	Response	1	1679555	5908	1
113	Picture	c101	1694480	0	2	5076	97	0	next
113	Response	1	1699554	5074	2
115	Picture	a112	1713981	0	170	10665	172	0	next
115	Response	1	1724513	10532	1
117	Picture	a107	1739813	0	1	3954	52	0	next
117	Response	1	1743766	3953	1
119	Picture	b106	1756480	0	171	4999	173	0	next
119	Response	1	1761378	4898	1
121	Picture	b110	1776146	0	1	6536	136	0	next
121	Response	2	1782681	6535	2
123	Picture	b112	1794313	0	171	5666	172	0	next
123	Response	2	1799935	5622	1
125	Picture	c101	1813646	0	1	6666	2	0	next
125	Response	1	1820233	6587	2
127	Picture	a114	1834145	0	2	11667	3	0	next
127	Response	1	1845695	11550	1
129	Picture	a103	1857645	0	1	5215	124	0	next
129	Response	1	1862858	5213	2
131	Picture	c101	1874478	0	1	5500	2	0	next
131	Response	1	1879935	5457	1
133	Picture	c101	1892645	0	1	4965	40	0	next
133	Response	1	1897609	4964	1
135	Picture	b103	1911312	0	171	7499	172	0	next
135	Response	2	1918657	7345	1
137	Picture	c101	1932977	0	2	5325	182	0	next
137	Response	1	1938301	5324	1
139	Picture	a115	1951645	0	170	7999	171	0	next
139	Response	1	1959498	7853	1
141	Picture	b105	1972644	0	1	8179	160	0	next
141	Response	2	1980822	8178	2
143	Picture	c101	1994811	0	171	7832	173	0	next
143	Response	1	2002469	7658	1
145	Picture	a113	2016477	0	1	6499	3	0	next
145	Response	1	2022947	6470	1
147	Picture	a104	2034810	0	172	8833	173	0	next
147	Response	1	2043609	8799	1
148	Response	2	2045914	2271	1
149	Picture	c101	2057809	0	2	5334	3	0	next
149	Response	1	2063079	5270	1
151	Picture	c101	2075476	0	1	6000	2	0	next
151	Response	1	2081411	5935	1
153	Picture	b113	2093309	0	1	6283	56	0	next
153	Response	2	2099591	6282	2
155	Picture	a106	2110810	0	170	6665	172	0	next
155	Response	1	2117445	6635	1
157	Picture	b111	2129475	0	2	7167	174	0	next
157	Response	2	2136641	7166	1
159	Picture	c101	2148642	0	172	6666	174	0	next
159	Response	1	2155271	6629	1
161	Picture	a105	2169808	0	2	8871	132	0	next
161	Response	1	2178678	8870	1
163	Picture	b102	2190642	0	172	10999	173	0	next
163	Response	2	2201453	10811	1
165	Picture	b107	2216308	0	1	7534	138	0	next
165	Response	2	2223841	7533	2
167	Picture	b104	2235475	0	171	9665	173	0	next
167	Response	2	2245096	9621	1
169	Picture	a116	2257474	0	1	4849	156	0	next
169	Response	1	2262322	4848	2
171	Picture	c101	2274141	0	170	6832	172	0	next
171	Response	1	2280896	6755	1
173	Picture	b114	2293973	0	2	4744	96	0	next
173	Response	1	2298716	4743	2
175	Picture	c101	2311307	0	171	5499	173	0	next
175	Response	1	2316718	5411	1
177	Picture	b115	2330973	0	1	6000	2	0	next
177	Response	2	2336900	5927	1
179	Picture	a102	2351140	0	174	9999	176	0	next
179	Response	1	2361049	9909	1
181	Picture	c101	2375806	0	1	9666	3	0	next
181	Response	1	2385376	9570	2
183	Picture	a111	2399306	0	1	5000	2	0	next
183	Response	1	2404122	4816	2
185	Picture	b109	2416805	0	2	3946	61	0	next
185	Response	1	2420750	3945	1
187	Picture	c101	2432139	0	171	5833	172	0	next
187	Response	1	2437828	5689	1
189	Picture	b116	2452138	0	2	9451	56	0	next
189	Response	2	2461588	9450	1
191	Picture	c101	2475305	0	171	13333	172	0	next
191	Response	1	2488539	13234	1
193	Picture	b108	2501971	0	1	7500	2	0	next
193	Response	2	2509310	7339	1
195	Picture	c101	2522971	0	1	19999	3	0	next
195	Response	1	2542888	19917	1
197	Picture	b101	2556304	0	1	6589	83	0	next
197	Response	1	2562892	6588	1
198	Response	2	2564586	1693	1
199	Picture	a110	2577137	0	1	5000	2	0	next
199	Response	1	2582021	4884	2
201	Picture	a108	2595970	0	1	7307	198	0	next
201	Response	1	2603276	7306	1
204	Response	3	2799609	82639	2
206	Picture	b107	2809968	0	1	5642	30	0	next
206	Response	2	2815609	5641	2
208	Picture	c101	2829968	0	171	7332	173	0	next
208	Response	1	2837161	7193	1
210	Picture	b116	2850634	0	1	6946	59	0	next
210	Response	1	2857579	6945	1
212	Picture	b106	2870468	0	170	9499	171	0	next
212	Response	1	2879907	9439	1
214	Picture	a109	2894800	0	1	5940	66	0	next
214	Response	1	2900739	5939	1
216	Picture	b104	2914466	0	2	7667	3	0	next
216	Response	2	2921991	7525	1
218	Picture	c101	2934633	0	1	6850	155	0	next
218	Response	1	2941482	6849	1
220	Picture	c101	2953300	0	169	6166	170	0	next
220	Response	1	2959421	6121	2
222	Picture	a101	2973966	0	1	14377	128	0	next
222	Response	1	2988342	14376	1
224	Picture	a116	2999799	0	171	10499	173	0	next
224	Response	1	3010224	10425	2
226	Picture	c101	3022299	0	1	6833	2	0	next
226	Response	1	3029062	6763	2
228	Picture	b114	3042299	0	171	7832	173	0	next
228	Response	2	3049986	7687	1
230	Picture	a114	3065298	0	1	6333	3	0	next
230	Response	1	3071475	6177	1
232	Picture	a112	3085465	0	172	13166	173	0	next
232	Response	1	3098459	12994	1
234	Picture	b101	3112964	0	2	6657	183	0	next
234	Response	2	3119620	6656	1
236	Picture	b102	3132631	0	172	6333	173	0	next
236	Response	2	3138934	6303	1
238	Picture	a108	3152464	0	1	6679	160	0	next
238	Response	1	3159142	6678	1
240	Picture	b110	3171631	0	172	13665	174	0	next
240	Response	2	3185169	13538	1
242	Picture	a102	3200297	0	1	6499	3	0	next
242	Response	1	3206723	6426	1
244	Picture	c101	3219464	0	170	8499	171	0	next
244	Response	1	3227826	8362	2
246	Picture	a103	3241463	0	1	8833	2	0	next
246	Response	1	3250214	8751	2
248	Picture	c101	3264797	0	170	5999	171	0	next
248	Response	1	3270722	5925	1
250	Picture	a106	3282962	0	2	7253	87	0	next
250	Response	1	3290214	7252	1
252	Picture	c101	3302129	0	171	5999	173	0	next
252	Response	1	3308033	5904	1
254	Picture	c101	3323462	0	1	7824	181	0	next
254	Response	1	3331285	7823	1
256	Picture	a110	3345962	0	172	8499	174	0	next
256	Response	1	3354356	8394	2
258	Picture	b103	3366961	0	2	6325	182	0	next
258	Response	2	3373285	6324	2
260	Picture	a105	3385295	0	172	13999	174	0	next
260	Response	1	3399216	13921	2
262	Picture	b115	3412628	0	1	8906	99	0	next
262	Response	2	3421533	8905	1
264	Picture	a107	3436461	0	171	5666	172	0	next
264	Response	1	3442071	5610	1
266	Picture	c101	3454960	0	2	6960	47	0	next
266	Response	1	3461919	6959	1
268	Picture	b108	3476627	0	171	13166	173	0	next
268	Response	1	3489763	13136	2
270	Picture	a115	3502960	0	1	4833	2	0	next
270	Response	1	3507730	4770	1
272	Picture	b113	3519460	0	170	6166	172	0	next
272	Response	2	3525514	6054	1
274	Picture	a111	3537959	0	2	10386	121	0	next
274	Response	1	3548344	10385	1
276	Picture	c101	3560293	0	171	7666	172	0	next
276	Response	1	3567896	7603	1
278	Picture	c101	3580959	0	1	4040	134	0	next
278	Response	1	3584998	4039	1
280	Picture	a113	3598293	0	172	12165	174	0	next
280	Response	1	3610303	12010	1
282	Picture	c101	3621792	0	1	6839	166	0	next
282	Response	1	3628630	6838	1
284	Picture	c101	3640958	0	2	6167	3	0	next
284	Response	1	3647078	6120	1
286	Picture	b111	3662125	0	1	10651	188	0	next
286	Response	1	3672775	10650	1
288	Picture	b105	3686292	0	171	10332	173	0	next
288	Response	2	3696531	10239	1
290	Picture	a104	3710957	0	2	9833	4	0	next
290	Response	2	3720764	9807	1
292	Picture	c101	3734291	0	171	5499	173	0	next
292	Response	1	3739745	5454	1
294	Picture	c101	3752957	0	2	6606	67	0	next
294	Response	1	3759562	6605	1
296	Picture	b109	3772291	0	170	8332	172	0	next
296	Response	2	3780451	8160	2
298	Picture	b112	3795457	0	1	11195	143	0	next
298	Response	2	3806651	11194	1
300	Picture	c101	3819790	0	172	9499	174	0	next
300	Response	1	3829155	9365	1
303	Response	3	4004671	60216	1
305	Picture	b015	4014788	0	171	8166	172	0	next
305	Response	2	4022878	8090	2
307	Picture	b001	4041620	0	2	7167	3	0	next
307	Response	2	4048722	7102	1
309	Picture	c001	4066621	0	171	6499	172	0	next
309	Response	2	4072983	6362	1
311	Picture	c001	4091286	0	2	8405	102	0	next
311	Response	2	4099690	8404	1
313	Picture	c001	4116954	0	170	10499	171	0	next
313	Response	2	4127423	10469	1
315	Picture	b009	4144953	0	1	7666	2	0	next
315	Response	2	4152574	7621	1
317	Picture	b014	4171286	0	171	4833	172	0	next
317	Response	2	4176000	4714	1
319	Picture	a012	4193285	0	2	6262	78	0	next
319	Response	1	4199547	6262	1
321	Picture	b008	4219786	0	172	8999	173	0	next
321	Response	1	4228701	8915	2
323	Picture	a009	4248618	0	1	7568	104	0	next
323	Response	1	4256185	7567	1
325	Picture	c001	4272452	0	171	6999	172	0	next
325	Response	2	4279281	6829	1
327	Picture	a016	4298784	0	2	7236	105	0	next
327	Response	1	4306019	7235	2
329	Picture	c001	4324618	0	171	9999	172	0	next
329	Response	2	4334485	9867	1
331	Picture	a008	4352450	0	2	6667	3	0	next
331	Response	2	4359043	6593	2
333	Picture	a005	4377617	0	171	6499	173	0	next
333	Response	2	4383960	6343	1
335	Picture	c001	4401283	0	1	8976	30	0	next
335	Response	2	4410258	8975	2
337	Picture	c001	4427950	0	171	6333	172	0	next
337	Response	2	4434108	6158	1
339	Picture	c001	4454949	0	2	4166	4	0	next
339	Response	2	4459053	4104	2
341	Picture	b007	4476616	0	173	15499	175	0	next
341	Response	2	4492089	15473	1
343	Picture	a001	4510615	0	2	8187	154	0	next
343	Response	1	4518801	8186	1
345	Picture	a006	4538949	0	170	11165	172	0	next
345	Response	1	4550079	11130	1
347	Picture	b006	4568281	0	1	9397	109	0	next
347	Response	2	4577677	9396	1
349	Picture	a004	4595614	0	2	8000	3	0	next
349	Response	2	4603537	7923	1
351	Picture	b002	4620281	0	1	15970	36	0	next
351	Response	2	4636249	15968	2
353	Picture	a011	4654281	0	171	6999	172	0	next
353	Response	1	4661167	6886	2
355	Picture	a013	4679780	0	1	6666	3	0	next
355	Response	1	4686416	6636	2
357	Picture	c001	4703614	0	170	6999	171	0	next
357	Response	2	4710556	6942	1
359	Picture	b003	4727279	0	2	7000	4	0	next
359	Response	2	4734170	6891	1
361	Picture	b010	4751946	0	171	8333	172	0	next
361	Response	2	4760195	8249	1
363	Picture	a007	4777446	0	1	10166	2	0	next
363	Response	1	4787537	10091	1
365	Picture	b012	4805446	0	171	7499	172	0	next
365	Response	2	4812871	7425	1
367	Picture	a002	4830278	0	2	6205	135	0	next
367	Response	1	4836482	6204	1
369	Picture	b011	4855445	0	171	6499	173	0	next
369	Response	2	4861812	6367	2
371	Picture	c001	4881611	0	2	7089	84	0	next
371	Response	2	4888699	7088	1
373	Picture	b016	4906945	0	172	7332	174	0	next
373	Response	2	4914247	7302	1
375	Picture	a015	4930944	0	1	8166	3	0	next
375	Response	1	4938957	8013	1
377	Picture	c001	4957111	0	171	9499	172	0	next
377	Response	2	4966499	9388	1
379	Picture	a014	4985610	0	1	7500	2	0	next
379	Response	1	4993031	7421	1
381	Picture	a010	5010944	0	172	6832	173	0	next
381	Response	1	5017713	6769	1
383	Picture	a003	5034776	0	1	7020	152	0	next
383	Response	1	5041795	7019	1
385	Picture	c001	5061443	0	171	7166	172	0	next
385	Response	2	5068530	7087	1
387	Picture	b005	5087442	0	1	6668	172	0	next
387	Response	2	5094109	6667	1
389	Picture	c001	5114108	0	2	5500	4	0	next
389	Response	2	5119571	5463	2
391	Picture	c001	5138275	0	1	5086	252	0	next
391	Response	2	5143360	5085	1
393	Picture	b013	5160775	0	171	8833	172	0	next
393	Response	2	5169565	8790	1
395	Picture	c001	5187108	0	1	4899	106	0	next
395	Response	2	5192006	4898	1
397	Picture	b004	5208441	0	171	6833	172	0	next
397	Response	2	5215163	6722	2
399	Picture	c001	5234107	0	1	5682	158	0	next
399	Response	2	5239787	5680	2
402	Response	3	5451794	93188	1
404	Picture	c001	5462271	0	2	7429	78	0	next
404	Response	2	5469699	7428	1
406	Picture	c001	5483938	0	171	4999	173	0	next
406	Response	2	5488830	4892	1
408	Picture	c201	5500437	0	2	5000	4	0	next
408	Response	2	5505276	4839	1
410	Picture	c201	5518438	0	171	3666	172	0	next
410	Response	2	5521932	3494	1
412	Picture	c201	5535104	0	1	3499	3	0	next
412	Response	2	5538466	3362	2
414	Picture	b202	5550937	0	1	6166	3	0	next
414	Response	2	5557059	6122	1
416	Picture	c201	5569270	0	1	5429	78	0	next
416	Response	2	5574698	5428	1
418	Picture	a212	5588937	0	171	6999	173	0	next
418	Response	1	5595826	6889	1
420	Picture	b208	5609936	0	1	7616	56	0	next
420	Response	2	5617551	7615	1
422	Picture	c201	5630103	0	171	6166	172	0	next
422	Response	2	5636170	6067	1
424	Picture	b203	5651436	0	1	4430	75	0	next
424	Response	2	5655865	4429	1
426	Picture	b210	5668269	0	173	5333	174	0	next
426	Response	2	5673559	5290	2
428	Picture	c201	5686602	0	1	5333	2	0	next
428	Response	2	5691792	5190	1
430	Picture	b206	5705602	0	171	2999	173	0	next
430	Response	2	5708478	2876	1
432	Picture	c201	5722268	0	2	3500	3	0	next
432	Response	2	5725580	3312	1
434	Picture	a206	5739935	0	1	4333	2	0	next
434	Response	2	5744082	4147	1
436	Picture	a204	5756435	0	1	5079	93	0	next
436	Response	2	5761513	5078	1
438	Picture	b212	5774601	0	1	6166	3	0	next
438	Response	2	5780613	6012	1
440	Picture	c201	5795267	0	2	5674	166	0	next
440	Response	2	5800940	5673	1
442	Picture	c201	5814435	0	170	5665	172	0	next
442	Response	2	5820072	5637	1
444	Picture	a211	5832767	0	1	6170	166	0	next
444	Response	1	5838936	6169	1
446	Picture	c201	5852767	0	1	5833	2	0	next
446	Response	2	5858427	5660	1
448	Picture	a216	5873267	0	1	5833	2	0	next
448	Response	2	5878991	5724	1
450	Picture	b205	5892767	0	170	5166	171	0	next
450	Response	2	5897884	5117	1
452	Picture	a208	5910766	0	1	8367	139	0	next
452	Response	1	5919132	8366	1
454	Picture	c201	5930933	0	1	7333	2	0	next
454	Response	2	5938202	7269	1
456	Picture	b216	5953099	0	1	7246	93	0	next
456	Response	2	5960344	7245	1
458	Picture	b204	5971766	0	171	6166	172	0	next
458	Response	2	5977892	6126	1
460	Picture	c201	5990932	0	1	5971	36	0	next
460	Response	2	5996902	5970	1
462	Picture	a213	6008766	0	170	10165	172	0	next
462	Response	1	6018776	10010	2
464	Picture	c201	6034098	0	1	4856	150	0	next
464	Response	2	6038953	4855	1
466	Picture	b215	6051765	0	1	4999	3	0	next
466	Response	2	6056679	4914	1
468	Picture	a201	6068431	0	1	9947	59	0	next
468	Response	1	6078377	9946	1
470	Picture	c201	6090098	0	171	5999	173	0	next
470	Response	2	6096047	5949	1
472	Picture	a210	6107764	0	1	7352	155	0	next
472	Response	1	6115115	7351	1
474	Picture	b214	6129764	0	171	4999	173	0	next
474	Response	2	6134666	4902	1
476	Picture	a209	6149763	0	2	6124	50	0	next
476	Response	1	6155886	6123	1
478	Picture	b209	6167598	0	170	9332	171	0	next
478	Response	2	6176901	9303	1
480	Picture	a203	6190429	0	2	6381	126	0	next
480	Response	1	6196809	6380	1
482	Picture	a202	6211097	0	170	6499	171	0	next
482	Response	1	6217518	6421	2
484	Picture	c201	6231429	0	2	8384	123	0	next
484	Response	2	6239812	8383	1
486	Picture	c201	6254096	0	172	4666	173	0	next
486	Response	2	6258590	4494	1
488	Picture	a207	6273095	0	2	5405	102	0	next
488	Response	1	6278499	5404	1
490	Picture	b201	6291595	0	1	6167	2	0	next
490	Response	2	6297573	5978	1
492	Picture	a205	6310428	0	2	8424	83	0	next
492	Response	1	6318851	8423	1
494	Picture	a215	6330595	0	171	10166	173	0	next
494	Response	1	6340576	9981	1
496	Picture	b207	6352261	0	1	7803	33	0	next
496	Response	2	6360062	7801	1
498	Picture	b211	6372428	0	171	8166	172	0	next
498	Response	2	6380445	8017	1
500	Picture	a214	6394761	0	1	6999	3	0	next
500	Response	1	6401631	6870	1
502	Picture	b213	6414094	0	1	7166	3	0	next
502	Response	2	6421147	7053	1
505	Response	3	6582694	48768	1
507	Picture	c201	6592759	0	171	8332	173	0	next
507	Response	2	6600959	8200	1
509	Picture	b204	6613092	0	1	5800	39	0	next
509	Response	2	6618891	5799	1
511	Picture	b205	6632425	0	1	4999	3	0	next
511	Response	2	6637332	4907	1
513	Picture	a210	6650758	0	1	5164	175	0	next
513	Response	2	6655921	5163	1
515	Picture	a203	6670425	0	170	6166	171	0	next
515	Response	1	6676539	6114	1
517	Picture	a205	6691591	0	1	9839	166	0	next
517	Response	1	6701429	9838	1
519	Picture	b215	6714257	0	1	4833	3	0	next
519	Response	2	6718919	4662	2
521	Picture	c201	6732257	0	1	8666	3	0	next
521	Response	2	6740824	8567	1
523	Picture	b214	6755923	0	2	9500	3	0	next
523	Response	2	6765295	9372	1
525	Picture	b207	6778256	0	2	5238	102	0	next
525	Response	2	6783493	5237	2
527	Picture	c201	6795424	0	170	6499	171	0	next
527	Response	2	6801816	6392	1
529	Picture	b201	6815256	0	1	5427	78	0	next
529	Response	2	6820682	5426	1
531	Picture	c201	6833923	0	171	8832	173	0	next
531	Response	2	6842647	8724	1
533	Picture	c201	6856422	0	2	4000	3	0	next
533	Response	2	6860282	3860	1
535	Picture	c201	6873756	0	170	4832	172	0	next
535	Response	2	6878495	4739	1
537	Picture	a213	6890088	0	2	6667	3	0	next
537	Response	1	6896644	6556	1
539	Picture	c201	6907922	0	171	6833	172	0	next
539	Response	2	6914699	6777	1
541	Picture	b210	6928255	0	1	10666	3	0	next
541	Response	2	6938883	10628	1
543	Picture	c201	6952422	0	171	5165	173	0	next
543	Response	2	6957447	5025	1
545	Picture	a201	6969088	0	1	7728	110	0	next
545	Response	1	6976815	7727	2
547	Picture	c201	6989421	0	172	6499	174	0	next
547	Response	2	6995859	6438	2
549	Picture	b206	7009920	0	2	8833	4	0	next
549	Response	2	7018635	8715	1
551	Picture	a209	7031754	0	170	9499	172	0	next
551	Response	2	7041078	9324	1
553	Picture	b213	7055420	0	1	5666	3	0	next
553	Response	2	7060931	5511	1
555	Picture	b203	7074254	0	170	5499	171	0	next
555	Response	2	7079579	5325	2
557	Picture	a208	7091253	0	1	4890	117	0	next
557	Response	2	7096142	4889	1
559	Picture	c201	7109587	0	170	5165	172	0	next
559	Response	2	7114633	5046	2
561	Picture	c201	7129086	0	1	8140	32	0	next
561	Response	2	7137225	8139	1
563	Picture	a207	7148586	0	170	6999	172	0	next
563	Response	1	7155550	6964	1
565	Picture	a202	7167585	0	2	7124	50	0	next
565	Response	1	7174708	7123	1
567	Picture	c201	7186919	0	171	5832	173	0	next
567	Response	1	7192613	5694	1
569	Picture	b211	7204918	0	2	6010	163	0	next
569	Response	2	7210927	6009	1
571	Picture	a204	7222085	0	171	8166	172	0	next
571	Response	1	7230204	8119	2
573	Picture	b216	7242418	0	1	13634	38	0	next
573	Response	2	7256051	13633	1
575	Picture	a212	7267584	0	2	8667	3	0	next
575	Response	1	7276106	8522	1
577	Picture	a214	7288417	0	2	6500	4	0	next
577	Response	1	7294816	6399	1
579	Picture	c201	7308751	0	171	5499	173	0	next
579	Response	2	7314124	5373	1
581	Picture	b202	7327750	0	2	5834	3	0	next
581	Response	2	7333402	5652	1
583	Picture	b209	7346417	0	171	4999	173	0	next
583	Response	2	7351280	4863	1
585	Picture	a206	7366250	0	1	5625	47	0	next
585	Response	2	7371874	5624	1
587	Picture	b212	7385250	0	171	6999	173	0	next
587	Response	1	7392109	6859	1
589	Picture	a211	7404416	0	1	7384	121	0	next
589	Response	1	7411799	7383	1
591	Picture	c201	7426583	0	170	6332	172	0	next
591	Response	2	7432808	6225	1
593	Picture	a216	7444749	0	1	5902	103	0	next
593	Response	1	7450650	5901	1
595	Picture	b208	7462915	0	2	4833	4	0	next
595	Response	2	7467660	4745	1
597	Picture	c201	7479082	0	1	6069	103	0	next
597	Response	2	7485150	6068	1
599	Picture	c201	7497749	0	171	4832	173	0	next
599	Response	2	7502546	4797	2
601	Picture	a215	7514915	0	1	7833	2	0	next
601	Response	1	7522599	7684	1
