# Supplementary material for: The relationship between Chinese college students’ mate preferences and their parents’ education level
Source: Front Psychol. 2022 Nov 1;13:907315. doi: 10.3389/fpsyg.2022.907315 (PMC9664191; doi:10.3389/fpsyg.2022.907315)
Supplement: Supplementary file 2 [file Data_Sheet_1.ZIP › raw data/└εΣ∞╤α/part1.log]

Scenario - For expli1
Logfile written - 2018/7/10 17:25:51

Trial	Event Type	Code	Time	TTime	Uncertainty	Duration	Uncertainty	ReqTime	ReqDur

1	Response	3	836593	836464	1
4	Picture	b015	867173	0	2	11463	3	0	next
4	Response	2	878511	11338	1
6	Picture	b012	896364	0	1	7730	3	0	next
6	Response	2	903949	7585	1
8	Picture	c001	922088	0	2	7598	3	0	next
8	Response	1	929548	7460	1
10	Picture	b003	948213	0	1	8264	2	0	next
10	Response	2	956427	8214	1
12	Picture	c001	974204	0	2	8131	3	0	next
12	Response	1	982185	7981	1
14	Picture	a007	999396	0	1	8664	2	0	next
14	Response	1	1007944	8548	1
16	Picture	b009	1024721	0	1	14262	2	0	next
16	Response	2	1038822	14101	2
18	Picture	c001	1057643	0	1	6931	2	0	next
18	Response	1	1064421	6778	1
20	Picture	a006	1081902	0	1	15061	3	0	next
20	Response	1	1096899	14997	1
22	Picture	a016	1116690	0	1	12263	2	0	next
22	Response	1	1128898	12208	1
24	Picture	a010	1148679	0	2	12796	3	0	next
24	Response	1	1161376	12697	1
26	Picture	a009	1181468	0	2	7198	3	0	next
26	Response	1	1188575	7107	1
28	Picture	c001	1208793	0	1	6931	2	0	next
28	Response	1	1215613	6820	1
30	Picture	a008	1232785	0	1	12262	2	0	next
30	Response	1	1244892	12107	1
32	Picture	b008	1262508	0	1	23059	2	0	next
32	Response	1	1285530	23022	1
34	Picture	c001	1302895	0	1	6931	2	0	next
34	Response	1	1309688	6793	2
36	Picture	a011	1327686	0	2	9197	3	0	next
36	Response	1	1336727	9041	1
38	Picture	c001	1357143	0	1	6132	2	0	next
38	Response	1	1363126	5983	1
40	Picture	c001	1380735	0	2	5998	3	0	next
40	Response	1	1386644	5909	2
42	Picture	b001	1405127	0	1	8797	2	0	next
42	Response	2	1413843	8716	1
44	Picture	b016	1430719	0	1	7730	3	0	next
44	Response	2	1438322	7603	1
46	Picture	b002	1458176	0	1	15062	2	0	next
46	Response	2	1473200	15024	1
48	Picture	b004	1493498	0	1	10663	2	0	next
48	Response	2	1504078	10580	1
50	Picture	c001	1522288	0	1	6265	2	0	next
50	Response	1	1528397	6109	1
52	Picture	b007	1546947	0	1	7197	2	0	next
52	Response	2	1553996	7049	1
54	Picture	b010	1573871	0	1	13595	2	0	next
54	Response	2	1587434	13563	1
56	Picture	a005	1605194	0	1	10929	3	0	next
56	Response	2	1616073	10879	1
58	Picture	c001	1634784	0	1	6798	2	0	next
58	Response	1	1641511	6727	1
60	Picture	c001	1659842	0	1	5732	2	0	next
60	Response	1	1665510	5668	1
62	Picture	c001	1684367	0	2	5199	3	0	next
62	Response	1	1689509	5142	1
64	Picture	c001	1707693	0	1	3999	2	0	next
64	Response	1	1711588	3895	1
66	Picture	c001	1730485	0	2	4532	3	0	next
66	Response	1	1734946	4461	2
68	Picture	b011	1753944	0	1	9464	2	0	next
68	Response	2	1763265	9321	1
70	Picture	a013	1780202	0	1	7331	2	0	next
70	Response	1	1787424	7222	1
72	Picture	b013	1805394	0	1	19460	2	0	next
72	Response	2	1824702	19308	1
74	Picture	a002	1843248	0	1	7997	2	0	next
74	Response	1	1851100	7852	2
76	Picture	b014	1870838	0	2	6798	3	0	next
76	Response	2	1877499	6661	1
78	Picture	b005	1896696	0	2	5199	3	0	next
78	Response	2	1901818	5122	1
80	Picture	a001	1922021	0	2	9197	3	0	next
80	Response	1	1931096	9075	2
82	Picture	c001	1949745	0	2	6132	3	0	next
82	Response	1	1955735	5990	1
84	Picture	b006	1974804	0	1	18127	2	0	next
84	Response	2	1992853	18049	1
86	Picture	a015	2009725	0	2	9997	3	0	next
86	Response	1	2019572	9847	1
88	Picture	c001	2039715	0	2	5199	3	0	next
88	Response	1	2044850	5135	2
90	Picture	a003	2065040	0	1	9464	2	0	next
90	Response	1	2074449	9409	1
92	Picture	a014	2092631	0	1	7464	2	0	next
92	Response	1	2100048	7417	1
94	Picture	a012	2117023	0	1	14795	2	0	next
94	Response	1	2131726	14703	1
96	Picture	c001	2151545	0	1	5864	3	0	next
96	Response	1	2157325	5780	1
98	Picture	a004	2177269	0	2	12130	3	0	next
98	Response	1	2189323	12054	1
101	Response	3	2363234	54142	1
103	Picture	c001	2373604	0	1	5998	2	0	next
103	Response	1	2379553	5949	1
105	Picture	c001	2393064	0	1	5465	2	0	next
105	Response	1	2398432	5368	1
107	Picture	c101	2411191	0	2	3466	3	0	next
107	Response	1	2414591	3400	1
109	Picture	c101	2426520	0	1	3732	2	0	next
109	Response	1	2430111	3591	1
111	Picture	c101	2441581	0	1	3999	2	0	next
111	Response	1	2445470	3889	1
113	Picture	a116	2458775	0	2	9464	3	0	next
113	Response	1	2468189	9414	1
115	Picture	a111	2479569	0	1	5998	2	0	next
115	Response	1	2485468	5899	1
117	Picture	b105	2497029	0	2	6265	3	0	next
117	Response	2	2503227	6198	1
119	Picture	b102	2518356	0	1	25724	2	0	next
119	Response	2	2544025	25669	1
121	Picture	c101	2557409	0	1	5865	2	0	next
121	Response	1	2563224	5815	1
123	Picture	b116	2574737	0	1	7464	2	0	next
123	Response	2	2582103	7366	1
125	Picture	c101	2595130	0	1	5465	2	0	next
125	Response	1	2600502	5372	1
127	Picture	b101	2613524	0	1	24792	2	0	next
127	Response	2	2638260	24736	1
129	Picture	a115	2650978	0	1	7064	2	0	next
129	Response	1	2657939	6961	1
131	Picture	a102	2669772	0	1	8797	2	0	next
131	Response	1	2678418	8646	1
133	Picture	b112	2691498	0	1	18660	2	0	next
133	Response	2	2710096	18598	1
135	Picture	c101	2721621	0	1	5998	2	0	next
135	Response	1	2727535	5914	1
137	Picture	b106	2740415	0	1	20126	3	0	next
137	Response	2	2760494	20079	1
139	Picture	b111	2774004	0	1	10130	2	0	next
139	Response	2	2784012	10008	2
141	Picture	b113	2795863	0	1	6798	2	0	next
141	Response	2	2802571	6708	2
143	Picture	c101	2815057	0	1	5464	3	0	next
143	Response	1	2820490	5433	1
145	Picture	b109	2833850	0	1	8531	2	0	next
145	Response	2	2842249	8399	1
147	Picture	b110	2855710	0	1	6131	2	0	next
147	Response	2	2861768	6058	2
149	Picture	a108	2876103	0	1	10663	2	0	next
149	Response	1	2886727	10624	1
151	Picture	c101	2898762	0	1	5998	2	0	next
151	Response	1	2904646	5884	1
153	Picture	a110	2918355	0	2	8797	4	0	next
153	Response	1	2927045	8690	1
155	Picture	a103	2939948	0	1	9464	2	0	next
155	Response	1	2949284	9336	1
157	Picture	a109	2962607	0	2	5465	3	0	next
157	Response	1	2968003	5396	1
159	Picture	c101	2980468	0	1	6531	2	0	next
159	Response	1	2986882	6414	1
161	Picture	b103	2999128	0	2	18794	3	0	next
161	Response	2	3017760	18632	2
163	Picture	a106	3032984	0	1	7331	2	0	next
163	Response	1	3040159	7175	1
165	Picture	b115	3052044	0	1	8397	2	0	next
165	Response	2	3060318	8274	1
167	Picture	a104	3074970	0	1	7731	2	0	next
167	Response	1	3082557	7587	1
169	Picture	c101	3096296	0	1	5998	2	0	next
169	Response	1	3102236	5940	1
171	Picture	b114	3116423	0	1	7730	3	0	next
171	Response	2	3123995	7572	1
173	Picture	c101	3135483	0	1	6664	3	0	next
173	Response	1	3142074	6591	1
175	Picture	a105	3156409	0	2	17328	3	0	next
175	Response	1	3173592	17183	2
177	Picture	b104	3187599	0	1	7464	2	0	next
177	Response	2	3195031	7432	1
179	Picture	b107	3207992	0	1	6531	2	0	next
179	Response	2	3214390	6398	1
181	Picture	b108	3227186	0	1	17327	2	0	next
181	Response	2	3244469	17283	1
183	Picture	c101	3257442	0	1	8131	2	0	next
183	Response	1	3265428	7986	1
185	Picture	c101	3280635	0	1	5997	3	0	next
185	Response	1	3286547	5912	1
187	Picture	a101	3299295	0	1	11996	2	0	next
187	Response	1	3311185	11890	1
189	Picture	a114	3325020	0	1	6531	2	0	next
189	Response	1	3331504	6484	1
191	Picture	c101	3346746	0	1	7730	3	0	next
191	Response	1	3354383	7637	1
193	Picture	a112	3368339	0	1	7730	2	0	next
193	Response	1	3375982	7643	1
195	Picture	c101	3389931	0	2	4932	3	0	next
195	Response	1	3394701	4770	1
197	Picture	a107	3408059	0	1	8797	2	0	next
197	Response	1	3416780	8721	1
199	Picture	c101	3428718	0	2	4799	3	0	next
199	Response	1	3433419	4701	1
201	Picture	a113	3446179	0	1	6665	2	0	next
201	Response	1	3452778	6599	1
204	Response	3	3625249	58044	2
206	Picture	c101	3635583	0	1	6531	2	0	next
206	Response	1	3642048	6465	1
208	Picture	a115	3653443	0	2	7598	3	0	next
208	Response	1	3660927	7484	1
210	Picture	a113	3675836	0	1	5198	2	0	next
210	Response	1	3680926	5090	1
212	Picture	a102	3695829	0	2	6132	3	0	next
212	Response	1	3701885	6056	1
214	Picture	b107	3714490	0	1	6264	2	0	next
214	Response	2	3720604	6114	1
216	Picture	a109	3732884	0	1	7464	2	0	next
216	Response	1	3740283	7399	1
218	Picture	a104	3751811	0	1	7064	2	0	next
218	Response	1	3758842	7031	1
220	Picture	b108	3773537	0	1	11063	2	0	next
220	Response	2	3784441	10904	1
222	Picture	c101	3796462	0	2	5465	3	0	next
222	Response	1	3801880	5418	1
224	Picture	b103	3815789	0	1	6398	2	0	next
224	Response	2	3822039	6250	1
226	Picture	b109	3834050	0	1	7597	2	0	next
226	Response	2	3841558	7508	1
228	Picture	c101	3856576	0	1	6797	3	0	next
228	Response	1	3863317	6741	1
230	Picture	c101	3875503	0	1	5731	2	0	next
230	Response	1	3881076	5573	1
232	Picture	a106	3893763	0	1	8397	3	0	next
232	Response	1	3902035	8272	1
234	Picture	b115	3916023	0	1	5731	2	0	next
234	Response	2	3921714	5691	1
236	Picture	b105	3936149	0	1	5465	2	0	next
236	Response	2	3941553	5404	1
238	Picture	b104	3954810	0	1	6264	2	0	next
238	Response	2	3960912	6102	1
240	Picture	c101	3974803	0	1	7064	2	0	next
240	Response	1	3981711	6908	1
242	Picture	b101	3995596	0	1	12396	2	0	next
242	Response	2	4007949	12353	2
244	Picture	a105	4020121	0	1	19594	2	0	next
244	Response	1	4039628	19507	1
246	Picture	c101	4051044	0	1	5198	2	0	next
246	Response	1	4056107	5063	1
248	Picture	a112	4068771	0	2	17195	3	0	next
248	Response	1	4085865	17094	2
250	Picture	c101	4098228	0	2	5998	4	0	next
250	Response	1	4104104	5876	2
252	Picture	c101	4116222	0	2	4132	3	0	next
252	Response	1	4120264	4042	1
254	Picture	a101	4133283	0	2	5732	3	0	next
254	Response	1	4138982	5699	2
256	Picture	a111	4150478	0	1	6264	2	0	next
256	Response	1	4156582	6104	1
258	Picture	c101	4170338	0	1	4931	2	0	next
258	Response	1	4175141	4803	1
260	Picture	b112	4190464	0	1	6398	2	0	next
260	Response	2	4196740	6276	1
262	Picture	c101	4210458	0	1	5598	2	0	next
262	Response	1	4215939	5481	1
264	Picture	c101	4229918	0	1	6531	2	0	next
264	Response	1	4236417	6499	2
266	Picture	c101	4248711	0	2	4132	4	0	next
266	Response	1	4252737	4026	1
268	Picture	b106	4264706	0	1	15462	2	0	next
268	Response	2	4280095	15389	2
270	Picture	a110	4294030	0	1	24392	2	0	next
270	Response	1	4318333	24303	2
272	Picture	a103	4330951	0	1	7597	2	0	next
272	Response	1	4338492	7541	2
274	Picture	a108	4350011	0	1	6664	3	0	next
274	Response	1	4356571	6560	1
276	Picture	c101	4369205	0	1	5065	2	0	next
276	Response	1	4374171	4966	1
278	Picture	b111	4386932	0	1	14662	2	0	next
278	Response	2	4401529	14597	1
280	Picture	c101	4412923	0	2	5865	3	0	next
280	Response	1	4418648	5725	1
282	Picture	b114	4431984	0	1	5465	2	0	next
282	Response	2	4437367	5383	1
284	Picture	b113	4451710	0	2	6931	4	0	next
284	Response	2	4458486	6776	1
286	Picture	b110	4469971	0	1	12129	2	0	next
286	Response	2	4482005	12034	1
288	Picture	c101	4495429	0	1	5598	3	0	next
288	Response	1	4500884	5455	1
290	Picture	b102	4513157	0	1	19193	2	0	next
290	Response	2	4532242	19085	1
292	Picture	b116	4547012	0	1	6398	2	0	next
292	Response	2	4553361	6349	1
294	Picture	a114	4567272	0	1	15595	2	0	next
294	Response	1	4582800	15528	1
296	Picture	a107	4596729	0	1	19327	2	0	next
296	Response	1	4615918	19189	1
298	Picture	a116	4630451	0	1	6398	2	0	next
298	Response	1	4636717	6266	1
300	Picture	c101	4651244	0	1	4931	3	0	next
300	Response	1	4656076	4832	1
303	Response	3	4889184	117847	1
305	Picture	c001	4899561	0	1	4798	3	0	next
305	Response	2	4904223	4662	1
307	Picture	a002	4923953	0	1	11729	2	0	next
307	Response	1	4935582	11629	1
309	Picture	b015	4953010	0	1	9197	2	0	next
309	Response	2	4962140	9130	1
311	Picture	a016	4982467	0	1	8264	2	0	next
311	Response	1	4990619	8152	1
313	Picture	b012	5009258	0	1	8397	2	0	next
313	Response	2	5017497	8239	2
315	Picture	b002	5035516	0	1	12662	2	0	next
315	Response	2	5048056	12540	1
317	Picture	c001	5067638	0	2	7731	3	0	next
317	Response	2	5075254	7616	1
319	Picture	c001	5092030	0	1	5598	2	0	next
319	Response	2	5097493	5463	1
321	Picture	b009	5115889	0	1	11729	2	0	next
321	Response	2	5127572	11683	1
323	Picture	c001	5145612	0	2	7464	4	0	next
323	Response	2	5153010	7398	1
325	Picture	a008	5171604	0	1	12529	2	0	next
325	Response	1	5184049	12445	1
327	Picture	b005	5201594	0	1	7330	3	0	next
327	Response	2	5208847	7253	2
329	Picture	b008	5226119	0	1	8397	2	0	next
329	Response	2	5234446	8327	1
331	Picture	c001	5253043	0	1	10797	2	0	next
331	Response	2	5263725	10682	1
333	Picture	b003	5284233	0	1	11462	3	0	next
333	Response	2	5295563	11330	1
335	Picture	b006	5314489	0	1	6798	2	0	next
335	Response	2	5321162	6673	1
337	Picture	a001	5339814	0	1	9330	2	0	next
337	Response	1	5349000	9186	1
339	Picture	a003	5368205	0	1	12929	2	0	next
339	Response	1	5380999	12794	1
341	Picture	c001	5401260	0	2	6265	3	0	next
341	Response	2	5407397	6137	1
343	Picture	c001	5426852	0	1	4798	2	0	next
343	Response	2	5431556	4704	1
345	Picture	a010	5450577	0	1	10663	2	0	next
345	Response	1	5461155	10578	1
347	Picture	c001	5478834	0	2	9997	3	0	next
347	Response	2	5488673	9839	1
349	Picture	b016	5508158	0	1	9730	2	0	next
349	Response	2	5517791	9633	2
351	Picture	b011	5536149	0	1	25724	3	0	next
351	Response	2	5561789	25640	1
353	Picture	a007	5581467	0	1	8530	3	0	next
353	Response	1	5589948	8481	1
355	Picture	a013	5608125	0	1	11862	2	0	next
355	Response	1	5619866	11741	1
357	Picture	c001	5637981	0	2	6398	3	0	next
357	Response	2	5644345	6364	1
359	Picture	a005	5662107	0	1	15728	2	0	next
359	Response	1	5677783	15676	2
361	Picture	b001	5694629	0	1	8264	2	0	next
361	Response	2	5702742	8113	1
363	Picture	c001	5722753	0	1	3599	2	0	next
363	Response	2	5726261	3508	1
365	Picture	c001	5742746	0	2	4932	3	0	next
365	Response	2	5747540	4794	1
367	Picture	a015	5767938	0	1	7997	2	0	next
367	Response	1	5775858	7920	1
369	Picture	c001	5795929	0	1	6264	2	0	next
369	Response	2	5802097	6168	1
371	Picture	b013	5819521	0	1	9063	3	0	next
371	Response	2	5828496	8975	1
373	Picture	b004	5847511	0	2	6398	3	0	next
373	Response	2	5853774	6263	1
375	Picture	a011	5871370	0	1	7198	2	0	next
375	Response	1	5878413	7043	1
377	Picture	a006	5895762	0	1	6131	3	0	next
377	Response	1	5901772	6010	1
379	Picture	c001	5920154	0	1	4932	2	0	next
379	Response	2	5924970	4816	1
381	Picture	a009	5944546	0	1	7331	2	0	next
381	Response	1	5951849	7303	1
383	Picture	b014	5970137	0	1	5332	2	0	next
383	Response	2	5975368	5231	1
385	Picture	a012	5991997	0	1	7197	2	0	next
385	Response	1	5999047	7050	1
387	Picture	c001	6017721	0	2	5199	3	0	next
387	Response	2	6022886	5165	1
389	Picture	b010	6041313	0	2	20260	4	0	next
389	Response	2	6061444	20131	1
391	Picture	a004	6078901	0	1	23592	2	0	next
391	Response	1	6102402	23501	1
393	Picture	a014	6121553	0	2	6798	3	0	next
393	Response	1	6128320	6767	1
395	Picture	b007	6147145	0	1	6264	3	0	next
395	Response	2	6153279	6134	1
397	Picture	c001	6169937	0	2	5199	3	0	next
397	Response	2	6175038	5101	1
399	Picture	c001	6195262	0	1	5998	2	0	next
399	Response	2	6201116	5854	1
402	Response	3	6391826	72072	2
404	Picture	c001	6402127	0	1	4798	2	0	next
404	Response	2	6406865	4738	2
406	Picture	c001	6418788	0	1	4665	2	0	next
406	Response	2	6423345	4557	1
408	Picture	b202	6434782	0	2	13462	4	0	next
408	Response	2	6448144	13362	1
410	Picture	a213	6461840	0	1	5731	2	0	next
410	Response	1	6467503	5663	1
412	Picture	c201	6480100	0	2	5465	3	0	next
412	Response	2	6485422	5322	1
414	Picture	b201	6499161	0	1	5998	2	0	next
414	Response	2	6505101	5940	1
416	Picture	b207	6518754	0	1	7464	3	0	next
416	Response	2	6526060	7306	1
418	Picture	b203	6540480	0	2	5332	3	0	next
418	Response	2	6545739	5259	1
420	Picture	a212	6559141	0	1	6398	2	0	next
420	Response	1	6565418	6277	1
422	Picture	a207	6578334	0	2	11330	3	0	next
422	Response	1	6589576	11242	2
424	Picture	b212	6604326	0	1	4532	2	0	next
424	Response	2	6608775	4449	1
426	Picture	a204	6622320	0	1	9596	3	0	next
426	Response	1	6631814	9494	1
428	Picture	c201	6644979	0	1	7597	2	0	next
428	Response	2	6652453	7474	1
430	Picture	a205	6667105	0	1	24658	2	0	next
430	Response	1	6691651	24546	1
432	Picture	b208	6703759	0	1	28524	2	0	next
432	Response	2	6732129	28370	1
434	Picture	c201	6746945	0	1	7864	2	0	next
434	Response	2	6754688	7743	1
436	Picture	c201	6766938	0	1	3866	2	0	next
436	Response	2	6770687	3749	1
438	Picture	c201	6782799	0	2	3866	3	0	next
438	Response	2	6786526	3727	1
440	Picture	a206	6798261	0	1	12529	2	0	next
440	Response	1	6810685	12424	1
442	Picture	a216	6823319	0	2	6798	3	0	next
442	Response	1	6830044	6725	1
444	Picture	a215	6842246	0	2	15462	3	0	next
444	Response	1	6857563	15317	1
446	Picture	c201	6870770	0	1	4532	2	0	next
446	Response	1	6875162	4392	1
448	Picture	c201	6889697	0	1	4932	2	0	next
448	Response	2	6894521	4824	1
450	Picture	b204	6908091	0	1	6798	2	0	next
450	Response	2	6914840	6749	1
452	Picture	c201	6930084	0	1	6131	2	0	next
452	Response	2	6936119	6035	1
454	Picture	a201	6949411	0	1	17194	2	0	next
454	Response	1	6966517	17106	1
456	Picture	c201	6980067	0	1	4665	2	0	next
456	Response	2	6984596	4529	1
458	Picture	c201	6997528	0	1	4932	2	0	next
458	Response	2	7002355	4827	1
460	Picture	a203	7015922	0	1	7197	3	0	next
460	Response	1	7022994	7072	1
462	Picture	c201	7036848	0	1	5465	2	0	next
462	Response	2	7042193	5345	1
464	Picture	c201	7055509	0	1	4398	2	0	next
464	Response	2	7059792	4283	1
466	Picture	a209	7072570	0	1	6931	2	0	next
466	Response	1	7079471	6901	1
468	Picture	a210	7092430	0	1	7330	3	0	next
468	Response	1	7099630	7200	1
470	Picture	c201	7111090	0	1	5865	2	0	next
470	Response	2	7116909	5819	1
472	Picture	c201	7128551	0	1	3599	2	0	next
472	Response	2	7132108	3557	1
474	Picture	c201	7146412	0	1	4931	2	0	next
474	Response	2	7151307	4895	2
476	Picture	b215	7165205	0	2	7731	3	0	next
476	Response	2	7172906	7701	1
478	Picture	a214	7186265	0	1	6131	2	0	next
478	Response	1	7192265	6000	2
480	Picture	b213	7206258	0	2	5332	3	0	next
480	Response	2	7211464	5206	2
482	Picture	b209	7223586	0	1	8264	2	0	next
482	Response	2	7231783	8197	1
484	Picture	a211	7244779	0	1	12529	2	0	next
484	Response	1	7257222	12443	1
486	Picture	b206	7271970	0	1	13995	2	0	next
486	Response	2	7285861	13891	1
488	Picture	c201	7298361	0	1	6264	3	0	next
488	Response	2	7304580	6219	1
490	Picture	b216	7316222	0	1	9730	2	0	next
490	Response	2	7325858	9636	2
492	Picture	b205	7337681	0	1	7464	2	0	next
492	Response	2	7345057	7376	2
494	Picture	b211	7358607	0	2	6398	4	0	next
494	Response	2	7364896	6289	1
496	Picture	a202	7379267	0	1	5732	2	0	next
496	Response	1	7384895	5628	1
498	Picture	b214	7399527	0	1	5732	2	0	next
498	Response	2	7405214	5687	1
500	Picture	a208	7416855	0	1	8264	2	0	next
500	Response	1	7425053	8198	1
502	Picture	b210	7437648	0	1	6264	2	0	next
502	Response	2	7443772	6124	1
505	Response	3	7593525	37117	1
507	Picture	c201	7603859	0	1	3865	2	0	next
507	Response	2	7607604	3745	1
509	Picture	b207	7619454	0	1	6264	3	0	next
509	Response	2	7625683	6229	1
511	Picture	b201	7638381	0	1	4798	2	0	next
511	Response	2	7643122	4741	1
513	Picture	b208	7655309	0	1	5198	2	0	next
513	Response	2	7660401	5092	1
515	Picture	b205	7674635	0	2	5065	4	0	next
515	Response	2	7679600	4965	1
517	Picture	c201	7692629	0	2	6532	3	0	next
517	Response	2	7699119	6490	1
519	Picture	b214	7713289	0	1	5732	2	0	next
519	Response	2	7718958	5669	1
521	Picture	b203	7731550	0	1	4265	2	0	next
521	Response	2	7735757	4207	1
523	Picture	b206	7749410	0	2	5865	3	0	next
523	Response	2	7755116	5706	2
525	Picture	a201	7768071	0	1	5865	2	0	next
525	Response	1	7773835	5764	2
527	Picture	a208	7787931	0	1	6531	2	0	next
527	Response	1	7794314	6383	1
529	Picture	a216	7808324	0	1	6265	2	0	next
529	Response	1	7814473	6149	2
531	Picture	a202	7828584	0	1	5198	3	0	next
531	Response	1	7833672	5088	2
533	Picture	b215	7847778	0	1	8930	2	0	next
533	Response	2	7856551	8773	1
535	Picture	a211	7869770	0	2	5465	3	0	next
535	Response	1	7875110	5340	1
537	Picture	a214	7888831	0	1	6664	2	0	next
537	Response	1	7895429	6598	1
539	Picture	a213	7907358	0	1	6664	2	0	next
539	Response	1	7913988	6630	1
541	Picture	a205	7928018	0	1	5731	2	0	next
541	Response	1	7933667	5649	1
543	Picture	b216	7945345	0	1	6531	2	0	next
543	Response	2	7951746	6401	1
545	Picture	c201	7965205	0	1	5998	2	0	next
545	Response	2	7971105	5900	1
547	Picture	b212	7985065	0	1	6398	2	0	next
547	Response	2	7991424	6359	1
549	Picture	a209	8005725	0	1	6531	2	0	next
549	Response	1	8012223	6498	1
551	Picture	a206	8024252	0	1	6665	2	0	next
551	Response	1	8030782	6530	1
553	Picture	a210	8043312	0	2	8664	3	0	next
553	Response	1	8051901	8589	1
555	Picture	b213	8063839	0	1	6131	2	0	next
555	Response	2	8069820	5981	1
557	Picture	a215	8084632	0	1	12529	2	0	next
557	Response	1	8097019	12387	1
559	Picture	a207	8111556	0	2	21993	3	0	next
559	Response	1	8133497	21941	1
561	Picture	c201	8145678	0	2	6132	3	0	next
561	Response	2	8151736	6058	1
563	Picture	c201	8163006	0	1	3865	2	0	next
563	Response	2	8166775	3769	1
565	Picture	b204	8178734	0	1	10396	3	0	next
565	Response	2	8189014	10280	1
567	Picture	c201	8202459	0	2	5732	3	0	next
567	Response	2	8208053	5594	1
569	Picture	c201	8220054	0	1	4531	2	0	next
569	Response	2	8224532	4478	1
571	Picture	a212	8238447	0	2	7198	3	0	next
571	Response	1	8245491	7044	1
573	Picture	c201	8260040	0	1	7464	3	0	next
573	Response	2	8267410	7370	1
575	Picture	b202	8278834	0	1	9730	2	0	next
575	Response	2	8288529	9695	1
577	Picture	c201	8303626	0	1	5331	2	0	next
577	Response	2	8308848	5222	1
579	Picture	c201	8322019	0	2	3466	3	0	next
579	Response	2	8325327	3308	1
581	Picture	b211	8340013	0	2	7998	3	0	next
581	Response	2	8347886	7873	1
583	Picture	c201	8359607	0	1	5065	2	0	next
583	Response	2	8364525	4918	1
585	Picture	c201	8377734	0	1	5065	2	0	next
585	Response	2	8382764	5030	1
587	Picture	a204	8396928	0	1	7864	2	0	next
587	Response	1	8404683	7755	1
589	Picture	a203	8419987	0	1	7464	2	0	next
589	Response	1	8427402	7415	1
591	Picture	c201	8442113	0	1	6931	2	0	next
591	Response	2	8449001	6888	1
593	Picture	c201	8461306	0	2	4799	3	0	next
593	Response	2	8465960	4654	1
595	Picture	b209	8478234	0	1	17727	3	0	next
595	Response	2	8495878	17644	1
597	Picture	c201	8508224	0	1	5731	3	0	next
597	Response	2	8513797	5573	1
599	Picture	b210	8528751	0	1	5998	2	0	next
599	Response	2	8534596	5845	1
601	Picture	c201	8548344	0	1	4932	2	0	next
601	Response	2	8553155	4811	1
