# Supplementary material for: The relationship between Chinese college students’ mate preferences and their parents’ education level
Source: Front Psychol. 2022 Nov 1;13:907315. doi: 10.3389/fpsyg.2022.907315 (PMC9664191; doi:10.3389/fpsyg.2022.907315)
Supplement: Supplementary file 2 [file Data_Sheet_1.ZIP › raw data/└ε╥╒├⌠0/part1.log]

Scenario - For expli1
Logfile written - 2018/5/19 21:24:23

Trial	Event Type	Code	Time	TTime	Uncertainty	Duration	Uncertainty	ReqTime	ReqDur

1	Response	3	747575	747575	1
4	Picture	b009	778429	0	2	8433	79	0	next
4	Response	2	786861	8432	1
6	Picture	b012	803928	0	174	7498	176	0	next
6	Response	2	811255	7327	2
8	Picture	b008	828258	0	2	8110	67	0	next
8	Response	2	836367	8109	1
10	Picture	c001	854757	0	174	10164	176	0	next
10	Response	1	864804	10047	1
12	Picture	c001	882086	0	2	7290	53	0	next
12	Response	1	889375	7289	1
14	Picture	a005	908585	0	167	8665	169	0	next
14	Response	1	917126	8541	1
16	Picture	c001	934249	0	1	6702	140	0	next
16	Response	1	940950	6701	1
18	Picture	b007	960746	0	2	8333	3	0	next
18	Response	2	969027	8281	2
20	Picture	a010	988744	0	1	8424	85	0	next
20	Response	1	997167	8423	1
22	Picture	b011	1015242	0	168	9165	170	0	next
22	Response	2	1024374	9132	2
24	Picture	b004	1042906	0	1	13683	151	0	next
24	Response	2	1056588	13682	1
26	Picture	c001	1076737	0	170	8331	172	0	next
26	Response	1	1084966	8229	1
28	Picture	b002	1105067	0	1	8011	165	0	next
28	Response	2	1113077	8010	1
30	Picture	c001	1132899	0	176	9498	177	0	next
30	Response	1	1142208	9309	2
32	Picture	c001	1160062	0	2	5643	27	0	next
32	Response	1	1165703	5641	2
34	Picture	b016	1185060	0	175	6999	176	0	next
34	Response	2	1191923	6863	2
36	Picture	a016	1209058	0	1	7232	110	0	next
36	Response	1	1216288	7230	2
38	Picture	a006	1235556	0	176	7498	178	0	next
38	Response	1	1243020	7464	1
40	Picture	a001	1262219	0	2	10922	88	0	next
40	Response	1	1273140	10921	2
42	Picture	a009	1291884	0	171	5666	172	0	next
42	Response	1	1297472	5588	1
44	Picture	b006	1317715	0	1	13085	90	0	next
44	Response	2	1330799	13084	1
46	Picture	a008	1349379	0	177	6999	178	0	next
46	Response	1	1356299	6920	1
48	Picture	c001	1374710	0	1	7302	33	0	next
48	Response	1	1382011	7301	1
50	Picture	c001	1401375	0	175	6332	176	0	next
50	Response	1	1407602	6227	1
52	Picture	a011	1424872	0	1	6976	33	0	next
52	Response	1	1431847	6975	1
54	Picture	c001	1450204	0	177	6832	178	0	next
54	Response	1	1456963	6759	2
56	Picture	c001	1474368	0	1	4956	45	0	next
56	Response	1	1479323	4955	1
58	Picture	b005	1499199	0	176	13665	177	0	next
58	Response	2	1512707	13508	2
60	Picture	b001	1532696	0	1	7250	92	0	next
60	Response	2	1539945	7249	1
62	Picture	a013	1560194	0	175	7998	177	0	next
62	Response	1	1568143	7949	2
64	Picture	b010	1585858	0	1	10033	142	0	next
64	Response	2	1595890	10032	1
66	Picture	b003	1615022	0	171	8665	173	0	next
66	Response	2	1623576	8554	2
68	Picture	c001	1644186	0	1	7503	172	0	next
68	Response	1	1651688	7502	1
70	Picture	a007	1670517	0	175	7499	176	0	next
70	Response	1	1677848	7331	2
72	Picture	a002	1698348	0	1	5062	106	0	next
72	Response	1	1703409	5061	1
74	Picture	a003	1719680	0	175	7165	176	0	next
74	Response	1	1726720	7040	1
76	Picture	a012	1747010	0	1	5451	58	0	next
76	Response	1	1752460	5450	1
78	Picture	b014	1772508	0	170	7999	171	0	next
78	Response	2	1780479	7971	2
80	Picture	a004	1797339	0	1	9513	162	0	next
80	Response	1	1806851	9512	1
82	Picture	c001	1825504	0	176	6332	177	0	next
82	Response	1	1831752	6248	2
84	Picture	b015	1851501	0	1	6714	128	0	next
84	Response	2	1858214	6713	1
86	Picture	a014	1875832	0	1	6666	2	0	next
86	Response	1	1882429	6597	1
88	Picture	c001	1900663	0	1	6552	124	0	next
88	Response	1	1907214	6551	2
90	Picture	c001	1925328	0	177	6165	179	0	next
90	Response	1	1931399	6071	1
92	Picture	a015	1951659	0	1	13635	37	0	next
92	Response	1	1965293	13634	1
94	Picture	b013	1984823	0	174	7998	176	0	next
94	Response	2	1992683	7860	1
96	Picture	c001	2009987	0	1	5985	183	0	next
96	Response	1	2015971	5984	1
98	Picture	c001	2033152	0	174	4832	175	0	next
98	Response	1	2037815	4663	1
101	Response	3	2185087	30113	1
103	Picture	c001	2195138	0	170	5831	172	0	next
103	Response	1	2200942	5804	1
105	Picture	c001	2214635	0	1	4678	165	0	next
105	Response	1	2219312	4677	1
107	Picture	a107	2233634	0	175	5832	177	0	next
107	Response	1	2239332	5698	1
109	Picture	c101	2253798	0	2	5913	98	0	next
109	Response	1	2259709	5911	2
111	Picture	c101	2272797	0	175	5166	176	0	next
111	Response	1	2277868	5071	1
113	Picture	a103	2290462	0	1	6438	64	0	next
113	Response	1	2296898	6436	1
115	Picture	c101	2309128	0	174	5665	175	0	next
115	Response	1	2314730	5602	1
117	Picture	a114	2328625	0	1	5703	132	0	next
117	Response	1	2334327	5702	1
119	Picture	a116	2348123	0	2	5500	3	0	next
119	Response	1	2353567	5444	1
121	Picture	b101	2368122	0	1	5973	36	0	next
121	Response	2	2374094	5972	1
123	Picture	b110	2389120	0	175	5166	176	0	next
123	Response	2	2394203	5083	1
125	Picture	c101	2409451	0	2	4471	41	0	next
125	Response	1	2413921	4470	1
127	Picture	b115	2427117	0	175	7332	176	0	next
127	Response	2	2434360	7243	1
129	Picture	a105	2447948	0	1	5564	111	0	next
129	Response	1	2453511	5563	1
131	Picture	a102	2466447	0	175	8498	177	0	next
131	Response	1	2474846	8399	2
133	Picture	c101	2489944	0	1	5852	157	0	next
133	Response	1	2495795	5851	1
135	Picture	c101	2509110	0	175	4665	177	0	next
135	Response	1	2513656	4546	1
137	Picture	a113	2526441	0	1	6694	148	0	next
137	Response	1	2533134	6693	1
139	Picture	c101	2547273	0	176	7499	177	0	next
139	Response	1	2554592	7319	1
141	Picture	c101	2569437	0	1	3405	104	0	next
141	Response	1	2572841	3404	1
143	Picture	b102	2586936	0	175	7665	177	0	next
143	Response	2	2594419	7483	1
145	Picture	b116	2609434	0	1	7941	60	0	next
145	Response	2	2617374	7940	1
147	Picture	a115	2628766	0	174	7165	175	0	next
147	Response	1	2635741	6975	1
149	Picture	b112	2650263	0	2	6009	168	0	next
149	Response	2	2656271	6008	1
151	Picture	c101	2670595	0	175	5332	177	0	next
151	Response	1	2675811	5216	1
153	Picture	c101	2689093	0	1	4910	99	0	next
153	Response	1	2694002	4909	1
155	Picture	b113	2707592	0	175	6999	176	0	next
155	Response	2	2714468	6876	1
157	Picture	a109	2727923	0	1	4976	33	0	next
157	Response	1	2732898	4975	1
159	Picture	b108	2744589	0	178	7165	179	0	next
159	Response	2	2751714	7125	2
161	Picture	c101	2765586	0	2	5877	134	0	next
161	Response	1	2771462	5876	1
163	Picture	b109	2782919	0	176	7665	177	0	next
163	Response	2	2790431	7512	2
165	Picture	c101	2802250	0	1	5234	108	0	next
165	Response	1	2807483	5233	1
167	Picture	b105	2821749	0	175	11498	176	0	next
167	Response	2	2833194	11445	1
169	Picture	c101	2845413	0	1	5221	121	0	next
169	Response	1	2850633	5220	1
171	Picture	a101	2861912	0	175	8998	177	0	next
171	Response	1	2870741	8829	1
173	Picture	b114	2885742	0	2	5619	60	0	next
173	Response	2	2891360	5618	1
175	Picture	c101	2906075	0	167	5165	168	0	next
175	Response	1	2911196	5121	1
177	Picture	a110	2924405	0	2	5553	125	0	next
177	Response	1	2929956	5551	2
179	Picture	a106	2943071	0	169	5166	170	0	next
179	Response	1	2948178	5107	1
181	Picture	b106	2959902	0	2	6529	148	0	next
181	Response	2	2966430	6528	1
183	Picture	c101	2981568	0	175	5332	176	0	next
183	Response	1	2986867	5299	1
185	Picture	a108	2999566	0	1	6634	41	0	next
185	Response	1	3006199	6633	1
187	Picture	a111	3019898	0	174	8831	176	0	next
187	Response	1	3028647	8749	1
189	Picture	b103	3043395	0	1	6741	95	0	next
189	Response	2	3050135	6740	1
191	Picture	b107	3061894	0	175	7665	177	0	next
191	Response	2	3069406	7512	1
193	Picture	b111	3081058	0	2	6268	76	0	next
193	Response	2	3087325	6267	1
195	Picture	a104	3098724	0	174	9498	176	0	next
195	Response	1	3108060	9336	2
197	Picture	b104	3121721	0	2	6656	188	0	next
197	Response	2	3128376	6655	1
199	Picture	c101	3141054	0	175	6498	177	0	next
199	Response	1	3147405	6351	2
201	Picture	a112	3162718	0	1	7375	134	0	next
201	Response	1	3170092	7374	2
204	Response	3	3392811	108937	1
206	Picture	c101	3403196	0	2	6213	131	0	next
206	Response	1	3409408	6212	1
208	Picture	a112	3424196	0	174	6831	176	0	next
208	Response	1	3430989	6793	1
210	Picture	b108	3445526	0	1	7252	83	0	next
210	Response	2	3452776	7250	2
212	Picture	a108	3466525	0	174	5832	175	0	next
212	Response	1	3472195	5670	1
214	Picture	a114	3483689	0	2	6668	176	0	next
214	Response	1	3490356	6667	1
216	Picture	c101	3505354	0	1	3833	2	0	next
216	Response	1	3509121	3767	1
218	Picture	c101	3520686	0	1	3899	112	0	next
218	Response	1	3524584	3898	1
220	Picture	c101	3538019	0	173	4165	174	0	next
220	Response	1	3542116	4097	1
222	Picture	a106	3554849	0	2	6837	174	0	next
222	Response	1	3561685	6836	1
224	Picture	c101	3574349	0	175	5332	176	0	next
224	Response	1	3579578	5229	2
226	Picture	a111	3594513	0	1	5806	36	0	next
226	Response	1	3600319	5806	1
228	Picture	b101	3613512	0	175	6999	176	0	next
228	Response	2	3620337	6825	1
230	Picture	c101	3632509	0	2	5810	202	0	next
230	Response	1	3638318	5809	1
232	Picture	b109	3652175	0	176	10998	178	0	next
232	Response	2	3663101	10926	1
234	Picture	c101	3675839	0	1	5695	148	0	next
234	Response	1	3681532	5693	2
236	Picture	c101	3696171	0	175	3666	176	0	next
236	Response	1	3699692	3521	2
238	Picture	a113	3714335	0	2	6215	129	0	next
238	Response	1	3720549	6214	1
240	Picture	b115	3731668	0	176	8832	177	0	next
240	Response	2	3740448	8780	1
242	Picture	a103	3752999	0	1	6780	55	0	next
242	Response	1	3759778	6779	1
244	Picture	b103	3772664	0	177	7666	178	0	next
244	Response	2	3780248	7584	2
246	Picture	a101	3793995	0	1	11756	86	0	next
246	Response	1	3805750	11755	2
248	Picture	a116	3819160	0	176	6499	177	0	next
248	Response	1	3825559	6399	1
250	Picture	c101	3837658	0	1	3693	150	0	next
250	Response	1	3841350	3692	2
252	Picture	c101	3853491	0	174	3665	175	0	next
252	Response	1	3857023	3532	1
254	Picture	b107	3868655	0	1	5210	125	0	next
254	Response	2	3873864	5209	1
256	Picture	c101	3886654	0	175	6165	177	0	next
256	Response	1	3892652	5998	2
258	Picture	c101	3907318	0	2	4454	50	0	next
258	Response	1	3911771	4453	1
260	Picture	b106	3924818	0	175	8831	177	0	next
260	Response	2	3933619	8801	1
262	Picture	b111	3945815	0	1	11873	136	0	next
262	Response	2	3957686	11871	2
264	Picture	b116	3969480	0	175	6332	177	0	next
264	Response	2	3975665	6185	2
266	Picture	b104	3989311	0	1	5713	130	0	next
266	Response	2	3995023	5712	1
268	Picture	c101	4008477	0	175	7998	177	0	next
268	Response	1	4016417	7940	2
270	Picture	c101	4031141	0	1	6254	90	0	next
270	Response	1	4037394	6253	1
272	Picture	a110	4051806	0	175	13498	177	0	next
272	Response	2	4065236	13430	1
274	Picture	b112	4079303	0	1	5324	186	0	next
274	Response	2	4084626	5323	2
276	Picture	b113	4099635	0	175	6499	176	0	next
276	Response	2	4105963	6328	1
278	Picture	a105	4118966	0	2	6835	175	0	next
278	Response	1	4125800	6834	1
280	Picture	b114	4138465	0	175	7499	176	0	next
280	Response	2	4145790	7325	1
282	Picture	b110	4160296	0	1	9322	187	0	next
282	Response	2	4169617	9321	1
284	Picture	c101	4183961	0	175	5999	176	0	next
284	Response	1	4189813	5852	1
286	Picture	a104	4202292	0	2	7754	90	0	next
286	Response	1	4210045	7753	1
288	Picture	c101	4224458	0	167	5831	169	0	next
288	Response	1	4230242	5784	1
290	Picture	a102	4243622	0	1	6672	171	0	next
290	Response	1	4250292	6670	2
292	Picture	b102	4263288	0	168	7165	169	0	next
292	Response	2	4270309	7021	1
294	Picture	a107	4282452	0	1	7998	178	0	next
294	Response	1	4290449	7997	1
296	Picture	b105	4304284	0	175	6832	176	0	next
296	Response	2	4311066	6782	1
298	Picture	a109	4325448	0	1	5099	77	0	next
298	Response	1	4330546	5098	1
300	Picture	a115	4342280	0	175	6832	177	0	next
300	Response	1	4348943	6663	2
303	Response	3	4582022	117586	1
305	Picture	b007	4592092	0	176	8165	177	0	next
305	Response	2	4600179	8087	1
307	Picture	c001	4619089	0	1	4466	43	0	next
307	Response	2	4623554	4465	1
309	Picture	a011	4641087	0	175	6165	177	0	next
309	Response	1	4647136	6049	1
311	Picture	b003	4666084	0	2	7035	144	0	next
311	Response	2	4673118	7034	1
313	Picture	b008	4689583	0	175	7665	177	0	next
313	Response	2	4697120	7537	1
315	Picture	c001	4714913	0	2	3754	90	0	next
315	Response	2	4718666	3753	1
317	Picture	c001	4738079	0	175	4832	176	0	next
317	Response	2	4742725	4646	1
319	Picture	b011	4762742	0	2	6595	75	0	next
319	Response	2	4769336	6594	1
321	Picture	c001	4786741	0	175	5499	176	0	next
321	Response	2	4792141	5400	2
323	Picture	a009	4810405	0	1	6040	136	0	next
323	Response	1	4816444	6039	1
325	Picture	b010	4836569	0	2	5833	3	0	next
325	Response	2	4842245	5676	1
327	Picture	b002	4860400	0	2	6629	49	0	next
327	Response	2	4867028	6628	2
329	Picture	c001	4886899	0	176	6165	178	0	next
329	Response	1	4892920	6021	1
331	Picture	b004	4911063	0	1	6217	125	0	next
331	Response	2	4917279	6216	1
333	Picture	b009	4935395	0	167	7332	168	0	next
333	Response	2	4942543	7148	1
335	Picture	a005	4960892	0	1	6556	112	0	next
335	Response	1	4967446	6554	2
337	Picture	a003	4984223	0	1	6832	3	0	next
337	Response	1	4990966	6743	2
339	Picture	c001	5008887	0	2	6054	123	0	next
339	Response	2	5014940	6053	2
341	Picture	a006	5034052	0	177	7166	178	0	next
341	Response	1	5041165	7113	1
343	Picture	a008	5059383	0	1	4768	74	0	next
343	Response	1	5064150	4767	1
345	Picture	c001	5080715	0	176	6332	177	0	next
345	Response	2	5086983	6268	1
347	Picture	c001	5104879	0	1	3833	2	0	next
347	Response	2	5108529	3650	1
349	Picture	b014	5126711	0	174	6665	176	0	next
349	Response	1	5133282	6571	1
351	Picture	b015	5153874	0	2	6407	105	0	next
351	Response	2	5160280	6406	1
353	Picture	a001	5180373	0	175	8165	176	0	next
353	Response	1	5188361	7988	1
355	Picture	a016	5206203	0	2	6434	78	0	next
355	Response	1	5212636	6433	1
357	Picture	a004	5230368	0	175	8832	176	0	next
357	Response	1	5239036	8668	2
359	Picture	c001	5259365	0	2	5893	117	0	next
359	Response	2	5265257	5892	2
361	Picture	c001	5285530	0	175	4332	177	0	next
361	Response	2	5289771	4241	1
363	Picture	c001	5307194	0	2	5232	112	0	next
363	Response	2	5312425	5231	2
365	Picture	b001	5329360	0	174	6498	176	0	next
365	Response	1	5335709	6349	1
367	Picture	a014	5353857	0	1	5973	36	0	next
367	Response	1	5359829	5972	1
369	Picture	a012	5378355	0	175	5999	176	0	next
369	Response	1	5384220	5865	1
371	Picture	c001	5401519	0	1	7480	196	0	next
371	Response	2	5408999	7480	1
373	Picture	a002	5427851	0	175	7165	176	0	next
373	Response	1	5434828	6977	2
375	Picture	b006	5455181	0	1	7575	93	0	next
375	Response	2	5462755	7574	1
377	Picture	a015	5482513	0	175	9831	177	0	next
377	Response	1	5492242	9729	1
379	Picture	b013	5512843	0	1	5590	78	0	next
379	Response	2	5518432	5589	1
381	Picture	b005	5534841	0	174	6166	175	0	next
381	Response	2	5540909	6068	1
383	Picture	c001	5560672	0	1	3104	64	0	next
383	Response	2	5563775	3103	1
385	Picture	c001	5580837	0	176	3999	177	0	next
385	Response	2	5584810	3973	2
387	Picture	b012	5603335	0	1	6110	66	0	next
387	Response	2	5609444	6109	2
389	Picture	a010	5627833	0	176	7832	177	0	next
389	Response	1	5635397	7564	1
391	Picture	b016	5652997	0	1	6192	151	0	next
391	Response	2	5659188	6191	1
393	Picture	a013	5675996	0	174	5998	176	0	next
393	Response	1	5681902	5906	2
395	Picture	a007	5702492	0	2	10337	166	0	next
395	Response	1	5712828	10336	1
397	Picture	c001	5730657	0	1	5832	3	0	next
397	Response	2	5736350	5693	1
399	Picture	c001	5755321	0	2	4106	64	0	next
399	Response	2	5759425	4104	1
402	Response	3	5892425	14947	1
404	Picture	c001	5902808	0	1	6455	54	0	next
404	Response	2	5909262	6454	2
406	Picture	c001	5923140	0	169	4832	171	0	next
406	Response	2	5927843	4703	1
408	Picture	a201	5940805	0	1	7327	182	0	next
408	Response	1	5948131	7326	2
410	Picture	b202	5960304	0	174	7165	175	0	next
410	Response	2	5967368	7064	1
412	Picture	c201	5981134	0	2	5803	42	0	next
412	Response	2	5986935	5801	2
414	Picture	c201	6000636	0	175	3996	176	0	next
414	Response	2	6004555	3919	1
416	Picture	a205	6018797	0	2	7333	4	0	next
416	Response	1	6026103	7306	1
418	Picture	b210	6038797	0	175	7665	176	0	next
418	Response	2	6046422	7625	1
420	Picture	b214	6058128	0	1	5467	42	0	next
420	Response	2	6063594	5466	1
422	Picture	a211	6077293	0	175	6832	176	0	next
422	Response	1	6083939	6646	2
424	Picture	a204	6098624	0	1	7822	187	0	next
424	Response	1	6106444	7820	2
426	Picture	c201	6117623	0	175	6165	177	0	next
426	Response	2	6123645	6022	2
428	Picture	a210	6138453	0	2	6441	70	0	next
428	Response	1	6144893	6440	1
430	Picture	b203	6158453	0	175	5998	177	0	next
430	Response	2	6164312	5859	1
432	Picture	a208	6179283	0	2	5799	45	0	next
432	Response	1	6185081	5798	1
434	Picture	c201	6198949	0	175	5999	176	0	next
434	Response	2	6204766	5817	1
436	Picture	b215	6217946	0	2	10676	168	0	next
436	Response	2	6228620	10674	2
438	Picture	c201	6241612	0	176	5332	177	0	next
438	Response	2	6246841	5229	2
440	Picture	a215	6259610	0	1	7725	119	0	next
440	Response	1	6267334	7724	1
442	Picture	b209	6281108	0	1	6332	3	0	next
442	Response	2	6287403	6295	2
444	Picture	b208	6300606	0	1	6808	35	0	next
444	Response	2	6307413	6807	1
446	Picture	a203	6320772	0	175	5998	177	0	next
446	Response	1	6326703	5931	1
448	Picture	c201	6340436	0	1	5825	185	0	next
448	Response	2	6346260	5824	1
450	Picture	c201	6357602	0	175	6165	176	0	next
450	Response	2	6363666	6064	1
452	Picture	c201	6378099	0	2	4708	136	0	next
452	Response	2	6382806	4707	1
454	Picture	a216	6397598	0	175	6499	176	0	next
454	Response	1	6404013	6415	2
456	Picture	c201	6415762	0	2	5804	33	0	next
456	Response	2	6421565	5803	1
458	Picture	a214	6434928	0	167	6165	169	0	next
458	Response	1	6441005	6077	1
460	Picture	b212	6453759	0	1	5160	182	0	next
460	Response	2	6458918	5159	1
462	Picture	b204	6472091	0	1	6332	3	0	next
462	Response	2	6478357	6266	1
464	Picture	a206	6490589	0	2	5888	115	0	next
464	Response	1	6496476	5887	2
466	Picture	c201	6509422	0	175	7831	177	0	next
466	Response	2	6517174	7752	1
468	Picture	b206	6532085	0	2	8125	53	0	next
468	Response	2	6540209	8124	1
470	Picture	c201	6553251	0	175	5832	176	0	next
470	Response	2	6558930	5679	1
472	Picture	b207	6573249	0	1	6946	64	0	next
472	Response	2	6580194	6945	1
474	Picture	c201	6594914	0	175	6832	176	0	next
474	Response	2	6601639	6725	1
476	Picture	b201	6615411	0	2	6838	173	0	next
476	Response	2	6622248	6837	1
478	Picture	b213	6634910	0	177	6166	178	0	next
478	Response	2	6640970	6060	1
480	Picture	b205	6653075	0	1	5517	151	0	next
480	Response	2	6658590	5515	1
482	Picture	c201	6671074	0	176	6165	178	0	next
482	Response	2	6677109	6035	1
484	Picture	c201	6689905	0	1	5185	158	0	next
484	Response	2	6695089	5184	1
486	Picture	a209	6707571	0	176	6831	178	0	next
486	Response	1	6714356	6785	1
488	Picture	c201	6725902	0	1	6165	177	0	next
488	Response	2	6732066	6164	1
490	Picture	c201	6743567	0	175	4166	176	0	next
490	Response	2	6747708	4141	1
492	Picture	b216	6761399	0	1	6506	169	0	next
492	Response	2	6767905	6506	1
494	Picture	a207	6780064	0	177	7499	178	0	next
494	Response	1	6787410	7346	1
496	Picture	a213	6802728	0	1	7516	160	0	next
496	Response	1	6810243	7515	1
498	Picture	a212	6823227	0	175	7332	176	0	next
498	Response	1	6830381	7154	2
500	Picture	b211	6842058	0	1	7680	162	0	next
500	Response	2	6849737	7679	1
502	Picture	a202	6862890	0	175	6999	176	0	next
502	Response	1	6869723	6833	2
505	Response	3	7006291	21579	1
507	Picture	c201	7016543	0	1	6499	2	0	next
507	Response	2	7022916	6373	1
509	Picture	a211	7034541	0	1	5905	104	0	next
509	Response	1	7040445	5904	1
511	Picture	b216	7051707	0	175	5665	176	0	next
511	Response	2	7057285	5578	2
513	Picture	c201	7069871	0	1	3510	167	0	next
513	Response	2	7073380	3509	1
515	Picture	a215	7087537	0	175	6165	177	0	next
515	Response	1	7093667	6130	1
517	Picture	b201	7105368	0	1	6186	157	0	next
517	Response	2	7111553	6185	1
519	Picture	b208	7126534	0	175	6831	177	0	next
519	Response	2	7133218	6684	1
521	Picture	b210	7144698	0	1	4252	84	0	next
521	Response	2	7148949	4251	1
523	Picture	b214	7162030	0	176	5166	177	0	next
523	Response	2	7167046	5016	2
525	Picture	b206	7180695	0	1	6128	48	0	next
525	Response	2	7186822	6127	1
527	Picture	b213	7199194	0	168	4665	169	0	next
527	Response	2	7203809	4615	2
529	Picture	a208	7218691	0	2	3847	156	0	next
529	Response	2	7222537	3846	2
531	Picture	a204	7235191	0	170	6165	171	0	next
531	Response	1	7241322	6131	2
533	Picture	b211	7254855	0	1	5524	151	0	next
533	Response	2	7260378	5523	1
535	Picture	c201	7274853	0	1	5666	2	0	next
535	Response	2	7280482	5629	1
537	Picture	b207	7293185	0	1	4646	196	0	next
537	Response	2	7297830	4645	1
539	Picture	b203	7311184	0	175	5332	176	0	next
539	Response	2	7316408	5224	1
541	Picture	c201	7329181	0	2	5716	130	0	next
541	Response	2	7334896	5715	1
543	Picture	a203	7348847	0	175	7665	177	0	next
543	Response	1	7356350	7503	1
545	Picture	c201	7368845	0	1	4524	152	0	next
545	Response	2	7373368	4523	1
547	Picture	b215	7385011	0	174	5498	176	0	next
547	Response	2	7390414	5403	1
549	Picture	a216	7403675	0	1	6998	177	0	next
549	Response	1	7410672	6997	1
551	Picture	a205	7424174	0	168	7498	170	0	next
551	Response	1	7431644	7470	1
553	Picture	a207	7446338	0	1	11615	53	0	next
553	Response	1	7457952	11614	1
555	Picture	c201	7470670	0	170	4498	172	0	next
555	Response	2	7475091	4421	1
557	Picture	a206	7489501	0	1	5847	328	0	next
557	Response	1	7495347	5846	2
559	Picture	c201	7510166	0	169	5999	170	0	next
559	Response	2	7516139	5973	2
561	Picture	a209	7529497	0	1	9656	187	0	next
561	Response	1	7539152	9655	1
563	Picture	c201	7551162	0	176	4999	178	0	next
563	Response	2	7556018	4856	1
565	Picture	c201	7569827	0	1	5008	170	0	next
565	Response	2	7574834	5007	1
567	Picture	c201	7588659	0	177	3832	179	0	next
567	Response	2	7592394	3735	1
569	Picture	c201	7605324	0	1	4358	153	0	next
569	Response	2	7609681	4357	1
571	Picture	b209	7622156	0	175	7332	176	0	next
571	Response	2	7629308	7152	1
573	Picture	b205	7640821	0	1	5024	151	0	next
573	Response	2	7645844	5023	1
575	Picture	b212	7659320	0	174	4665	175	0	next
575	Response	2	7663879	4559	1
577	Picture	a212	7676651	0	1	5717	125	0	next
577	Response	1	7682367	5716	1
579	Picture	a210	7696150	0	174	4832	175	0	next
579	Response	1	7700886	4736	1
581	Picture	c201	7715481	0	1	7278	64	0	next
581	Response	2	7722759	7278	1
583	Picture	c201	7736146	0	177	3832	179	0	next
583	Response	2	7739897	3751	1
585	Picture	b204	7753144	0	1	6711	131	0	next
585	Response	2	7759854	6710	1
587	Picture	a201	7772143	0	178	7332	179	0	next
587	Response	1	7779298	7155	2
589	Picture	a213	7791640	0	2	5726	118	0	next
589	Response	1	7797365	5725	1
591	Picture	b202	7811473	0	176	7498	178	0	next
591	Response	2	7818910	7437	1
593	Picture	c201	7830804	0	1	7672	170	0	next
593	Response	2	7838475	7671	1
595	Picture	c201	7850303	0	175	4332	176	0	next
595	Response	2	7854564	4261	1
597	Picture	a214	7869634	0	1	6296	39	0	next
597	Response	1	7875930	6296	1
599	Picture	a202	7887299	0	175	5499	176	0	next
599	Response	1	7892622	5323	1
601	Picture	c201	7906963	0	2	5435	76	0	next
601	Response	2	7912397	5434	1
