# Supplementary material for: The relationship between Chinese college students’ mate preferences and their parents’ education level
Source: Front Psychol. 2022 Nov 1;13:907315. doi: 10.3389/fpsyg.2022.907315 (PMC9664191; doi:10.3389/fpsyg.2022.907315)
Supplement: Supplementary file 2 [file Data_Sheet_1.ZIP › raw data/└ε╤í╙±/part1.log]

Scenario - For expli1
Logfile written - 2018/6/6 18:21:56

Trial	Event Type	Code	Time	TTime	Uncertainty	Duration	Uncertainty	ReqTime	ReqDur

1	Response	3	749755	749755	1
4	Picture	c001	780447	0	1	17735	103	0	next
4	Response	1	798181	17734	1
6	Picture	a004	815112	0	171	7165	172	0	next
6	Response	1	822169	7057	1
8	Picture	b016	841276	0	1	8075	97	0	next
8	Response	2	849350	8074	1
10	Picture	b003	866608	0	171	9165	173	0	next
10	Response	2	875690	9082	1
12	Picture	a007	894772	0	2	6077	96	0	next
12	Response	1	900848	6076	2
14	Picture	a012	920938	0	170	5666	171	0	next
14	Response	1	926433	5495	1
16	Picture	a008	945936	0	1	7472	33	0	next
16	Response	1	953407	7471	1
18	Picture	b002	970268	0	171	9498	173	0	next
18	Response	2	979624	9356	1
20	Picture	c001	998599	0	1	5398	107	0	next
20	Response	1	1003997	5398	1
22	Picture	b011	1022097	0	2	10166	3	0	next
22	Response	1	1032176	10079	1
22	Response	2	1033435	1172	1
24	Picture	c001	1049595	0	2	7666	4	0	next
24	Response	1	1057235	7640	1
26	Picture	a009	1074761	0	171	5999	172	0	next
26	Response	1	1080672	5911	2
28	Picture	a013	1100759	0	1	5918	87	0	next
28	Response	1	1106676	5917	1
30	Picture	a001	1123924	0	171	7333	172	0	next
30	Response	1	1131078	7154	1
32	Picture	a003	1148589	0	1	5440	65	0	next
32	Response	1	1154028	5439	1
34	Picture	a006	1173921	0	171	5666	172	0	next
34	Response	1	1179428	5507	1
36	Picture	b009	1197086	0	1	6806	32	0	next
36	Response	2	1203890	6804	2
38	Picture	c001	1221751	0	1	5499	2	0	next
38	Response	1	1227085	5334	1
40	Picture	b004	1245249	0	1	5499	3	0	next
40	Response	1	1250641	5392	2
42	Picture	b001	1269247	0	2	5667	3	0	next
42	Response	1	1274743	5496	2
44	Picture	c001	1294079	0	1	5371	134	0	next
44	Response	1	1299449	5370	1
46	Picture	c001	1319411	0	173	5332	175	0	next
46	Response	1	1324640	5229	1
48	Picture	c001	1342409	0	2	6000	3	0	next
48	Response	1	1348227	5818	1
50	Picture	c001	1367408	0	170	4832	172	0	next
50	Response	1	1372089	4681	1
52	Picture	b005	1391739	0	2	6750	90	0	next
52	Response	2	1398488	6749	1
54	Picture	a010	1414738	0	171	7166	172	0	next
54	Response	1	1421828	7090	2
56	Picture	b015	1441236	0	1	7293	45	0	next
56	Response	2	1448528	7292	1
58	Picture	a011	1467068	0	171	6332	173	0	next
58	Response	1	1473235	6167	1
60	Picture	b008	1490233	0	1	5988	183	0	next
60	Response	2	1496220	5987	1
62	Picture	c001	1515898	0	171	6666	172	0	next
62	Response	1	1522465	6567	1
64	Picture	c001	1540562	0	2	4496	177	0	next
64	Response	1	1545057	4495	1
66	Picture	a016	1563229	0	172	7831	174	0	next
66	Response	1	1570914	7685	1
68	Picture	c001	1589226	0	1	5230	109	0	next
68	Response	1	1594455	5229	1
70	Picture	a015	1612225	0	173	4666	174	0	next
70	Response	1	1616848	4623	1
72	Picture	c001	1635056	0	2	4479	194	0	next
72	Response	1	1639534	4478	2
74	Picture	b013	1656222	0	171	6166	172	0	next
74	Response	2	1662284	6062	1
76	Picture	c001	1682887	0	1	4833	172	0	next
76	Response	1	1687719	4832	1
78	Picture	b014	1706719	0	170	4332	172	0	next
78	Response	2	1710948	4229	2
80	Picture	b010	1729550	0	1	5292	47	0	next
80	Response	2	1734840	5290	2
82	Picture	b012	1752716	0	171	6999	172	0	next
82	Response	2	1759609	6893	1
84	Picture	a005	1780047	0	1	4833	2	0	next
84	Response	1	1784830	4783	1
86	Picture	a014	1803713	0	170	6165	171	0	next
86	Response	1	1809782	6069	2
88	Picture	b007	1827710	0	2	5500	3	0	next
88	Response	1	1833134	5424	1
90	Picture	a002	1851543	0	171	4999	172	0	next
90	Response	1	1856356	4813	1
92	Picture	c001	1876207	0	1	5582	90	0	next
92	Response	1	1881787	5580	2
94	Picture	b006	1900373	0	171	4999	172	0	next
94	Response	2	1905196	4823	1
96	Picture	c001	1922371	0	1	4962	43	0	next
96	Response	1	1927332	4961	1
98	Picture	c001	1944203	0	172	4666	173	0	next
98	Response	1	1948716	4513	1
101	Response	3	2116765	48071	1
103	Picture	c001	2126858	0	170	5998	172	0	next
103	Response	1	2132479	5621	1
105	Picture	c001	2147356	0	1	4166	2	0	next
105	Response	1	2151478	4122	2
107	Picture	c101	2165355	0	168	3499	170	0	next
107	Response	1	2168694	3339	1
109	Picture	c101	2181520	0	1	4267	73	0	next
109	Response	1	2185786	4266	1
111	Picture	a103	2199686	0	171	5332	173	0	next
111	Response	1	2204994	5308	1
113	Picture	c101	2220184	0	2	4289	51	0	next
113	Response	1	2224472	4288	1
115	Picture	a112	2238184	0	171	5498	173	0	next
115	Response	1	2243651	5467	1
117	Picture	a106	2258015	0	1	5690	150	0	next
117	Response	1	2263704	5689	1
119	Picture	c101	2275515	0	170	4832	171	0	next
119	Response	1	2280313	4798	2
121	Picture	c101	2295179	0	2	3798	42	0	next
121	Response	1	2298977	3798	1
123	Picture	b116	2313845	0	172	4832	174	0	next
123	Response	2	2318516	4671	1
125	Picture	a109	2332177	0	1	4833	2	0	next
125	Response	1	2336879	4702	1
127	Picture	c101	2348176	0	171	5666	172	0	next
127	Response	1	2353762	5586	1
129	Picture	b108	2366841	0	2	5704	302	0	next
129	Response	2	2372543	5702	2
131	Picture	c101	2383674	0	170	4832	172	0	next
131	Response	1	2388460	4786	1
133	Picture	a104	2400506	0	1	4352	153	0	next
133	Response	2	2404857	4351	1
135	Picture	a108	2417505	0	171	3999	172	0	next
135	Response	1	2421467	3962	1
137	Picture	c101	2433003	0	2	4136	37	0	next
137	Response	1	2437138	4135	1
139	Picture	c101	2451836	0	171	4666	172	0	next
139	Response	1	2456435	4599	1
141	Picture	c101	2470168	0	1	3057	115	0	next
141	Response	1	2473224	3056	1
143	Picture	c101	2484501	0	170	3165	172	0	next
143	Response	1	2487630	3129	1
145	Picture	a101	2502499	0	1	4666	2	0	next
145	Response	2	2507140	4641	1
147	Picture	c101	2518498	0	1	3999	3	0	next
147	Response	1	2522392	3894	1
149	Picture	b109	2533996	0	2	6186	154	0	next
149	Response	2	2540181	6185	2
151	Picture	b114	2553163	0	171	6665	173	0	next
151	Response	2	2559751	6588	1
153	Picture	c101	2572994	0	1	4877	128	0	next
153	Response	1	2577870	4876	1
155	Picture	c101	2589827	0	170	4499	171	0	next
155	Response	1	2594300	4473	1
157	Picture	b106	2605992	0	1	5500	2	0	next
157	Response	2	2611303	5311	1
159	Picture	b103	2623158	0	171	5999	172	0	next
159	Response	2	2629060	5902	1
161	Picture	a113	2644156	0	1	4958	47	0	next
161	Response	1	2649113	4957	1
163	Picture	a102	2661822	0	171	5999	172	0	next
163	Response	1	2667656	5834	1
165	Picture	b104	2682987	0	1	5689	149	0	next
165	Response	2	2688675	5688	1
167	Picture	c101	2700986	0	1	4666	2	0	next
167	Response	1	2705496	4510	1
169	Picture	b105	2717151	0	1	5772	67	0	next
169	Response	2	2722923	5772	1
171	Picture	a110	2735984	0	171	6165	173	0	next
171	Response	1	2742041	6057	1
173	Picture	a116	2753982	0	1	5821	185	0	next
173	Response	1	2759802	5820	1
175	Picture	a115	2770982	0	170	5832	171	0	next
175	Response	1	2776653	5671	2
177	Picture	b113	2788313	0	1	4226	279	0	next
177	Response	2	2792538	4225	1
179	Picture	c101	2806313	0	170	4332	171	0	next
179	Response	1	2810597	4284	1
181	Picture	a107	2822311	0	1	9499	2	0	next
181	Response	1	2831679	9368	1
183	Picture	b111	2843643	0	173	6666	174	0	next
183	Response	2	2850252	6609	1
185	Picture	b107	2863308	0	1	5641	31	0	next
185	Response	2	2868948	5640	2
187	Picture	b101	2882474	0	171	4666	172	0	next
187	Response	2	2887037	4563	2
189	Picture	a114	2899306	0	1	4947	58	0	next
189	Response	1	2904252	4946	1
191	Picture	a111	2918638	0	173	4833	174	0	next
191	Response	1	2923369	4731	1
193	Picture	b102	2937137	0	1	6649	189	0	next
193	Response	2	2943785	6648	1
195	Picture	b112	2956803	0	171	7665	172	0	next
195	Response	2	2964442	7639	2
197	Picture	a105	2979300	0	2	4867	138	0	next
197	Response	1	2984166	4866	1
199	Picture	b110	2998633	0	173	4999	174	0	next
199	Response	2	3003552	4919	1
201	Picture	b115	3018798	0	1	5499	3	0	next
201	Response	2	3024206	5408	1
204	Response	3	3159264	19974	1
206	Picture	b105	3169621	0	2	5196	144	0	next
206	Response	2	3174816	5195	2
208	Picture	c101	3187621	0	170	5498	172	0	next
208	Response	1	3193087	5466	1
210	Picture	a112	3206619	0	1	5431	74	0	next
210	Response	2	3212049	5430	1
212	Picture	c101	3226285	0	170	4332	171	0	next
212	Response	1	3230466	4181	1
214	Picture	c101	3242783	0	1	4443	64	0	next
214	Response	1	3247225	4442	1
216	Picture	c101	3259948	0	2	3333	4	0	next
216	Response	1	3263122	3174	1
218	Picture	a102	3274947	0	2	5333	4	0	next
218	Response	1	3280213	5266	1
220	Picture	b110	3293447	0	171	4999	172	0	next
220	Response	2	3298419	4972	1
222	Picture	a104	3311945	0	1	5666	3	0	next
222	Response	2	3317564	5619	2
224	Picture	c101	3329445	0	170	4498	172	0	next
224	Response	1	3333808	4363	1
226	Picture	b111	3348109	0	2	6000	3	0	next
226	Response	2	3354068	5959	2
228	Picture	c101	3367609	0	170	5498	172	0	next
228	Response	1	3372941	5332	1
230	Picture	b104	3384607	0	1	7178	160	0	next
230	Response	2	3391784	7177	1
232	Picture	b101	3405106	0	171	4832	173	0	next
232	Response	2	3409750	4644	2
234	Picture	a105	3423104	0	2	4312	194	0	next
234	Response	1	3427415	4311	2
236	Picture	b114	3439437	0	172	4999	173	0	next
236	Response	2	3444381	4944	2
238	Picture	c101	3456935	0	2	4660	180	0	next
238	Response	1	3461594	4659	2
240	Picture	c101	3474935	0	171	3665	173	0	next
240	Response	1	3478565	3630	1
242	Picture	a108	3492100	0	1	7180	158	0	next
242	Response	1	3499279	7179	1
244	Picture	a101	3513098	0	2	7166	4	0	next
244	Response	1	3520237	7139	1
246	Picture	b115	3533097	0	1	4016	156	0	next
246	Response	2	3537112	4015	1
248	Picture	a113	3548763	0	1	4999	2	0	next
248	Response	1	3553659	4896	1
250	Picture	c101	3566428	0	2	4894	112	0	next
250	Response	1	3571321	4893	1
252	Picture	a116	3583761	0	170	4499	171	0	next
252	Response	1	3588142	4381	1
254	Picture	a107	3601259	0	1	4666	3	0	next
254	Response	1	3605897	4638	1
256	Picture	a109	3619425	0	172	4499	174	0	next
256	Response	1	3623770	4345	2
258	Picture	c101	3635757	0	1	4321	184	0	next
258	Response	1	3640077	4320	2
260	Picture	b102	3653590	0	172	6165	173	0	next
260	Response	1	3659706	6116	2
262	Picture	a106	3674088	0	1	4999	2	0	next
262	Response	1	3678936	4848	1
264	Picture	a114	3691587	0	171	5499	172	0	next
264	Response	1	3697052	5465	2
266	Picture	a111	3712418	0	2	3779	61	0	next
266	Response	1	3716196	3778	1
268	Picture	b116	3729918	0	171	5332	172	0	next
268	Response	2	3735189	5271	1
270	Picture	b106	3749749	0	2	9833	3	0	next
270	Response	2	3759557	9808	1
272	Picture	b113	3771082	0	170	4832	171	0	next
272	Response	2	3775740	4658	1
274	Picture	b109	3790580	0	1	4999	3	0	next
274	Response	2	3795551	4971	1
276	Picture	a103	3808746	0	171	6165	173	0	next
276	Response	1	3814819	6073	1
278	Picture	c101	3826911	0	1	4389	116	0	next
278	Response	1	3831299	4388	1
280	Picture	b107	3844244	0	170	4165	172	0	next
280	Response	1	3848362	4118	2
282	Picture	c101	3859742	0	1	5500	2	0	next
282	Response	1	3865062	5320	1
284	Picture	a110	3879741	0	173	7499	174	0	next
284	Response	1	3887079	7338	1
286	Picture	b112	3898573	0	1	5775	63	0	next
286	Response	2	3904347	5774	1
288	Picture	c101	3918072	0	171	5665	173	0	next
288	Response	1	3923614	5542	2
290	Picture	c101	3936570	0	1	4333	2	0	next
290	Response	1	3940855	4285	1
292	Picture	b103	3954236	0	172	6166	173	0	next
292	Response	2	3960276	6040	1
294	Picture	c101	3974401	0	1	4929	76	0	next
294	Response	1	3979329	4928	1
296	Picture	a115	3990901	0	170	5832	171	0	next
296	Response	1	3996693	5792	1
298	Picture	b108	4009065	0	2	5564	109	0	next
298	Response	2	4014628	5563	1
300	Picture	c101	4027065	0	172	5332	173	0	next
300	Response	1	4032263	5198	2
303	Response	3	4489559	341670	1
305	Picture	b005	4499866	0	1	6333	2	0	next
305	Response	2	4506024	6158	2
307	Picture	c001	4522865	0	1	6717	121	0	next
307	Response	2	4529581	6716	1
309	Picture	c001	4546363	0	1	5666	2	0	next
309	Response	2	4551898	5535	1
311	Picture	c001	4569528	0	1	4415	90	0	next
311	Response	2	4573942	4414	1
313	Picture	a003	4593027	0	171	7666	172	0	next
313	Response	1	4600550	7523	1
315	Picture	c001	4620358	0	2	4534	139	0	next
315	Response	1	4624891	4533	1
317	Picture	a014	4644524	0	171	7832	172	0	next
317	Response	1	4652190	7666	2
319	Picture	a010	4670521	0	2	5739	101	0	next
319	Response	1	4676259	5738	1
321	Picture	a006	4693854	0	170	5998	172	0	next
321	Response	1	4699692	5838	1
323	Picture	a015	4719685	0	1	5332	3	0	next
323	Response	1	4724873	5188	1
325	Picture	b015	4744684	0	170	6165	172	0	next
325	Response	1	4750755	6071	1
327	Picture	b014	4769515	0	1	3915	90	0	next
327	Response	2	4773429	3914	2
329	Picture	c001	4789847	0	171	5999	173	0	next
329	Response	2	4795776	5929	1
331	Picture	b011	4813012	0	1	6166	2	0	next
331	Response	2	4819091	6079	1
333	Picture	c001	4838844	0	168	7165	170	0	next
333	Response	2	4845970	7126	1
335	Picture	a016	4862842	0	1	6166	2	0	next
335	Response	1	4868859	6017	1
337	Picture	b002	4887840	0	2	11166	3	0	next
337	Response	2	4898964	11124	2
339	Picture	b013	4917672	0	1	4999	2	0	next
339	Response	2	4922487	4815	1
341	Picture	a005	4940171	0	171	6665	173	0	next
341	Response	1	4946767	6596	1
343	Picture	c001	4966002	0	1	4142	30	0	next
343	Response	2	4970143	4141	1
345	Picture	b004	4987167	0	1	5833	2	0	next
345	Response	2	4992791	5624	1
347	Picture	c001	5013332	0	1	4999	3	0	next
347	Response	2	5018248	4916	1
349	Picture	a008	5035664	0	172	5666	173	0	next
349	Response	2	5041259	5595	1
351	Picture	a011	5059829	0	1	5105	67	0	next
351	Response	1	5064933	5104	1
353	Picture	b006	5082995	0	171	5998	173	0	next
353	Response	2	5088941	5946	1
355	Picture	a001	5107826	0	1	5789	49	0	next
355	Response	1	5113614	5788	1
357	Picture	b012	5129992	0	170	5165	171	0	next
357	Response	2	5135024	5032	1
359	Picture	c001	5154989	0	1	5916	90	0	next
359	Response	2	5160904	5915	1
361	Picture	a004	5179655	0	171	4499	172	0	next
361	Response	2	5184096	4441	1
363	Picture	c001	5200819	0	2	7952	55	0	next
363	Response	2	5208770	7951	1
365	Picture	b009	5226652	0	171	4332	172	0	next
365	Response	2	5230931	4279	1
367	Picture	c001	5247650	0	1	5055	283	0	next
367	Response	2	5252704	5054	1
369	Picture	c001	5272315	0	1	4832	3	0	next
369	Response	2	5277044	4729	1
371	Picture	c001	5294813	0	2	4166	4	0	next
371	Response	2	5298908	4095	1
373	Picture	b003	5316312	0	1	4999	3	0	next
373	Response	2	5321225	4913	2
375	Picture	b016	5341310	0	1	6401	104	0	next
375	Response	2	5347710	6400	1
377	Picture	b010	5366142	0	1	3833	2	0	next
377	Response	2	5369936	3794	1
379	Picture	a012	5386807	0	1	5266	72	0	next
379	Response	1	5392072	5265	2
381	Picture	a013	5410806	0	171	5332	173	0	next
381	Response	1	5416079	5273	1
383	Picture	c001	5435637	0	1	5360	145	0	next
383	Response	2	5440996	5359	2
385	Picture	b008	5458303	0	171	5332	173	0	next
385	Response	2	5463555	5252	1
387	Picture	b001	5480634	0	1	4091	81	0	next
387	Response	2	5484724	4090	1
389	Picture	c001	5504633	0	171	6999	172	0	next
389	Response	2	5511482	6849	2
391	Picture	a009	5531464	0	1	5572	100	0	next
391	Response	1	5537035	5571	1
393	Picture	c001	5554463	0	1	5332	3	0	next
393	Response	2	5559690	5227	1
395	Picture	b007	5578627	0	2	6251	89	0	next
395	Response	2	5584877	6250	1
397	Picture	a002	5602127	0	170	6332	171	0	next
397	Response	1	5608315	6188	1
399	Picture	a007	5627791	0	1	4166	3	0	next
399	Response	1	5631902	4111	1
402	Response	3	5798894	46611	1
404	Picture	c001	5809279	0	1	6536	136	0	next
404	Response	2	5815813	6534	2
406	Picture	c001	5830112	0	170	4832	171	0	next
406	Response	2	5834842	4730	2
408	Picture	c201	5846443	0	1	3666	3	0	next
408	Response	2	5850007	3564	1
410	Picture	c201	5863443	0	171	3332	172	0	next
410	Response	2	5866676	3233	1
412	Picture	c201	5879608	0	1	3499	3	0	next
412	Response	2	5883044	3436	1
414	Picture	c201	5895941	0	170	2998	172	0	next
414	Response	2	5898777	2836	1
416	Picture	a204	5913605	0	2	2961	43	0	next
416	Response	2	5916565	2960	2
418	Picture	c201	5930772	0	172	5165	173	0	next
418	Response	2	5935826	5054	2
420	Picture	b213	5950603	0	1	4833	2	0	next
420	Response	2	5955304	4701	1
422	Picture	b205	5967936	0	171	5998	173	0	next
422	Response	2	5973848	5912	1
424	Picture	c201	5987267	0	2	5000	3	0	next
424	Response	2	5992117	4850	1
426	Picture	a208	6003600	0	171	6832	172	0	next
426	Response	1	6010327	6727	2
428	Picture	b215	6024931	0	2	5936	68	0	next
428	Response	2	6030866	5935	1
430	Picture	b202	6045931	0	170	5165	171	0	next
430	Response	2	6051044	5113	1
432	Picture	b216	6063095	0	2	6000	3	0	next
432	Response	2	6068982	5887	1
434	Picture	c201	6080428	0	171	6332	173	0	next
434	Response	2	6086682	6254	1
436	Picture	a213	6100260	0	1	4482	189	0	next
436	Response	1	6104741	4481	1
438	Picture	b212	6117592	0	171	4666	172	0	next
438	Response	2	6122229	4637	1
440	Picture	a202	6134424	0	1	5382	123	0	next
440	Response	1	6139805	5381	1
442	Picture	a207	6151257	0	171	5665	173	0	next
442	Response	1	6156748	5491	2
444	Picture	b204	6169255	0	1	6218	121	0	next
444	Response	2	6175472	6217	1
446	Picture	c201	6187088	0	171	3665	173	0	next
446	Response	2	6190691	3603	1
448	Picture	c201	6205419	0	2	4720	120	0	next
448	Response	2	6210138	4719	1
450	Picture	a203	6224085	0	1	8499	2	0	next
450	Response	1	6232516	8431	2
452	Picture	b210	6247416	0	2	4833	4	0	next
452	Response	2	6252206	4790	1
454	Picture	c201	6265416	0	171	5665	173	0	next
454	Response	2	6271050	5634	1
456	Picture	b211	6284247	0	2	6494	179	0	next
456	Response	2	6290740	6493	1
458	Picture	a216	6302914	0	170	5165	171	0	next
458	Response	1	6307923	5009	1
460	Picture	a211	6320078	0	2	4942	65	0	next
460	Response	1	6325019	4941	1
462	Picture	a205	6339744	0	171	5666	172	0	next
462	Response	1	6345225	5481	1
464	Picture	a212	6359909	0	1	5166	3	0	next
464	Response	1	6364947	5038	1
466	Picture	c201	6378074	0	2	5167	3	0	next
466	Response	2	6383067	4993	1
468	Picture	b201	6398573	0	1	8666	2	0	next
468	Response	2	6407077	8504	1
470	Picture	c201	6420572	0	1	6166	2	0	next
470	Response	2	6426707	6135	1
472	Picture	c201	6440404	0	1	3735	103	0	next
472	Response	2	6444138	3734	1
474	Picture	b207	6455737	0	170	6665	171	0	next
474	Response	2	6462262	6525	1
476	Picture	a209	6476568	0	1	4998	172	0	next
476	Response	1	6481565	4997	1
478	Picture	c201	6495401	0	170	5665	172	0	next
478	Response	2	6501015	5614	1
480	Picture	a201	6513065	0	2	5285	55	0	next
480	Response	1	6518349	5284	1
482	Picture	b203	6529565	0	171	5832	173	0	next
482	Response	2	6535236	5671	1
484	Picture	a206	6546730	0	1	7957	48	0	next
484	Response	1	6554686	7956	1
486	Picture	b206	6568396	0	171	6998	173	0	next
486	Response	2	6575315	6919	1
488	Picture	a215	6587727	0	1	4559	113	0	next
488	Response	1	6592285	4558	1
490	Picture	c201	6605727	0	171	4998	173	0	next
490	Response	2	6610619	4892	1
492	Picture	b214	6622725	0	1	8128	44	0	next
492	Response	2	6630852	8127	1
494	Picture	b208	6645557	0	171	5666	172	0	next
494	Response	2	6651180	5623	1
496	Picture	c201	6666222	0	1	4953	52	0	next
496	Response	1	6671174	4952	2
498	Picture	b209	6682555	0	170	5165	172	0	next
498	Response	2	6687657	5102	1
500	Picture	a210	6701719	0	2	5959	48	0	next
500	Response	1	6707677	5958	1
502	Picture	a214	6720552	0	171	7332	173	0	next
502	Response	1	6727732	7180	1
505	Response	3	6854344	12800	2
507	Picture	a212	6864709	0	1	5499	3	0	next
507	Response	1	6870118	5409	2
509	Picture	c201	6885041	0	1	6371	134	0	next
509	Response	2	6891411	6370	1
511	Picture	b212	6906539	0	2	5500	3	0	next
511	Response	2	6911948	5409	1
513	Picture	b211	6925205	0	1	5289	50	0	next
513	Response	2	6930493	5288	1
515	Picture	a208	6944037	0	171	5332	173	0	next
515	Response	1	6949279	5242	2
517	Picture	a205	6964369	0	1	4574	98	0	next
517	Response	2	6968942	4573	1
519	Picture	b202	6983868	0	172	6165	174	0	next
519	Response	2	6989895	6027	1
521	Picture	b207	7003533	0	1	6666	2	0	next
521	Response	2	7010134	6601	1
523	Picture	a213	7023699	0	172	5165	174	0	next
523	Response	1	7028830	5131	1
525	Picture	a214	7043363	0	2	5227	113	0	next
525	Response	1	7048588	5225	2
527	Picture	b205	7063363	0	170	6332	171	0	next
527	Response	2	7069644	6281	2
529	Picture	a207	7083694	0	2	6608	65	0	next
529	Response	1	7090301	6607	2
531	Picture	b206	7102360	0	170	4832	172	0	next
531	Response	2	7107157	4797	1
533	Picture	a215	7119358	0	2	5333	4	0	next
533	Response	1	7124524	5166	1
535	Picture	b204	7138191	0	169	4832	171	0	next
535	Response	1	7142983	4792	1
537	Picture	a204	7156023	0	1	6555	117	0	next
537	Response	2	7162577	6554	1
539	Picture	c201	7177522	0	172	5165	174	0	next
539	Response	2	7182597	5075	2
541	Picture	a209	7195520	0	1	7343	161	0	next
541	Response	1	7202862	7342	1
543	Picture	c201	7214519	0	171	6666	172	0	next
543	Response	2	7221071	6552	1
545	Picture	a206	7232518	0	1	5739	99	0	next
545	Response	1	7238256	5738	1
547	Picture	c201	7250350	0	173	6166	174	0	next
547	Response	2	7256346	5996	2
549	Picture	b213	7270515	0	1	5833	2	0	next
549	Response	2	7276280	5765	1
551	Picture	b209	7291514	0	1	4832	3	0	next
551	Response	2	7296305	4791	1
553	Picture	c201	7310846	0	1	5166	2	0	next
553	Response	2	7315938	5092	1
555	Picture	a216	7327845	0	171	5666	172	0	next
555	Response	1	7333366	5521	1
557	Picture	b201	7345177	0	1	4116	54	0	next
557	Response	1	7349292	4115	1
559	Picture	c201	7360843	0	171	4165	173	0	next
559	Response	2	7364964	4121	2
561	Picture	c201	7378341	0	2	5077	96	0	next
561	Response	2	7383417	5076	1
563	Picture	c201	7396674	0	171	4332	173	0	next
563	Response	2	7400966	4292	1
565	Picture	b208	7414838	0	2	5667	3	0	next
565	Response	2	7420475	5637	1
567	Picture	c201	7433505	0	171	4999	172	0	next
567	Response	2	7438416	4911	1
569	Picture	b215	7450336	0	2	5666	4	0	next
569	Response	2	7455904	5568	1
571	Picture	b214	7470836	0	172	4332	173	0	next
571	Response	2	7475083	4247	1
573	Picture	b210	7487667	0	2	4364	143	0	next
573	Response	2	7492030	4363	1
575	Picture	a211	7507000	0	171	4665	173	0	next
575	Response	1	7511517	4517	1
577	Picture	c201	7525165	0	1	4896	109	0	next
577	Response	2	7530060	4895	1
579	Picture	c201	7542998	0	170	4665	171	0	next
579	Response	2	7547486	4488	1
581	Picture	b216	7561829	0	1	4500	2	0	next
581	Response	2	7566299	4470	1
583	Picture	c201	7579329	0	168	4832	169	0	next
583	Response	2	7584005	4676	1
585	Picture	a201	7597827	0	1	6832	3	0	next
585	Response	1	7604481	6654	1
587	Picture	c201	7617327	0	168	4498	169	0	next
587	Response	2	7621796	4469	1
589	Picture	a203	7636991	0	1	10113	58	0	next
589	Response	1	7647103	10112	1
591	Picture	c201	7658823	0	172	4832	174	0	next
591	Response	2	7663625	4802	1
593	Picture	c201	7676488	0	2	4200	139	0	next
593	Response	2	7680687	4199	1
595	Picture	c201	7695487	0	172	4666	173	0	next
595	Response	2	7700045	4558	2
597	Picture	a202	7712819	0	1	6405	100	0	next
597	Response	1	7719223	6404	1
599	Picture	a210	7733318	0	170	5999	171	0	next
599	Response	1	7739192	5874	1
601	Picture	b203	7753983	0	1	3906	99	0	next
601	Response	2	7757888	3905	1
