# Supplementary material for: The relationship between Chinese college students’ mate preferences and their parents’ education level
Source: Front Psychol. 2022 Nov 1;13:907315. doi: 10.3389/fpsyg.2022.907315 (PMC9664191; doi:10.3389/fpsyg.2022.907315)
Supplement: Supplementary file 2 [file Data_Sheet_1.ZIP › raw data/╤ε╝╤Γ∙/part1.log]

Scenario - For expli1
Logfile written - 2018/6/5 17:00:05

Trial	Event Type	Code	Time	TTime	Uncertainty	Duration	Uncertainty	ReqTime	ReqDur

1	Response	3	1020035	1020035	1
4	Picture	c001	1050745	0	1	7371	138	0	next
4	Response	1	1058115	7370	1
6	Picture	b005	1075410	0	175	5666	176	0	next
6	Response	1	1081023	5613	1
8	Picture	c001	1098908	0	1	7087	89	0	next
8	Response	1	1105994	7086	1
10	Picture	c001	1123073	0	174	6165	176	0	next
10	Response	1	1129077	6004	2
12	Picture	c001	1149737	0	1	4733	109	0	next
12	Response	1	1154469	4732	1
14	Picture	b015	1172402	0	177	5332	179	0	next
14	Response	2	1177581	5179	1
16	Picture	c001	1198233	0	1	5762	81	0	next
16	Response	1	1203994	5761	1
18	Picture	b003	1221732	0	167	5998	169	0	next
18	Response	2	1227704	5972	1
20	Picture	c001	1246895	0	2	5092	85	0	next
20	Response	1	1251986	5091	1
22	Picture	b012	1270728	0	167	5998	168	0	next
22	Response	2	1276627	5899	1
24	Picture	b002	1297224	0	2	6838	173	0	next
24	Response	2	1304060	6836	2
26	Picture	b014	1321223	0	175	5499	176	0	next
26	Response	2	1326668	5445	1
28	Picture	c001	1346721	0	1	6000	169	0	next
28	Response	1	1352720	5999	1
30	Picture	b013	1369219	0	175	7332	177	0	next
30	Response	2	1376433	7214	1
32	Picture	a004	1393383	0	2	5386	125	0	next
32	Response	2	1398768	5385	1
34	Picture	b011	1416882	0	170	7165	172	0	next
34	Response	2	1423888	7006	1
36	Picture	a001	1441546	0	1	6115	61	0	next
36	Response	1	1447660	6114	1
38	Picture	b009	1467211	0	168	6832	170	0	next
38	Response	2	1473889	6678	2
40	Picture	b007	1492542	0	1	5808	34	0	next
40	Response	2	1498349	5807	1
42	Picture	c001	1517207	0	168	7166	169	0	next
42	Response	1	1524191	6984	1
44	Picture	a009	1541371	0	1	6473	38	0	next
44	Response	1	1547843	6472	1
46	Picture	c001	1565203	0	174	6332	176	0	next
46	Response	1	1571404	6201	2
48	Picture	a010	1591200	0	2	8385	125	0	next
48	Response	1	1599584	8384	1
50	Picture	b010	1618199	0	177	9998	179	0	next
50	Response	2	1628098	9899	2
52	Picture	a002	1646029	0	1	7075	101	0	next
52	Response	1	1653103	7074	1
54	Picture	c001	1672694	0	177	6832	179	0	next
54	Response	1	1679122	6428	1
56	Picture	a013	1696858	0	2	6092	85	0	next
56	Response	1	1702949	6091	2
58	Picture	c001	1722357	0	167	5832	168	0	next
58	Response	1	1728009	5652	1
60	Picture	a003	1747188	0	1	6478	197	0	next
60	Response	1	1753665	6477	1
62	Picture	a014	1770353	0	169	5165	171	0	next
62	Response	1	1775489	5136	1
64	Picture	c001	1795017	0	1	53807	198	0	next
64	Response	3	1848823	53806	1
66	Picture	b001	1866012	0	175	9665	176	0	next
66	Response	2	1875506	9494	1
68	Picture	b016	1895175	0	2	5966	44	0	next
68	Response	2	1901139	5964	1
70	Picture	b008	1917841	0	174	6165	175	0	next
70	Response	2	1923981	6140	1
72	Picture	c001	1940838	0	2	6196	140	0	next
72	Response	1	1947033	6195	1
74	Picture	a007	1964004	0	174	7498	175	0	next
74	Response	2	1971315	7311	1
76	Picture	c001	1989001	0	1	7674	161	0	next
76	Response	1	1996674	7673	2
78	Picture	a015	2014499	0	175	5499	176	0	next
78	Response	1	2019820	5321	1
80	Picture	c001	2040497	0	1	5556	120	0	next
80	Response	1	2046052	5555	1
82	Picture	a012	2063495	0	168	5333	169	0	next
82	Response	1	2068655	5160	1
84	Picture	b004	2086160	0	1	5879	131	0	next
84	Response	2	2092038	5878	1
86	Picture	a011	2109325	0	175	6332	176	0	next
86	Response	1	2115541	6216	1
88	Picture	a005	2134156	0	1	5725	111	0	next
88	Response	1	2139879	5723	2
90	Picture	a016	2158821	0	174	6498	176	0	next
90	Response	1	2165152	6331	1
92	Picture	c001	2184485	0	1	5432	77	0	next
92	Response	1	2189916	5431	1
94	Picture	a008	2206484	0	174	5665	175	0	next
94	Response	1	2212068	5584	2
96	Picture	a006	2232314	0	2	5414	98	0	next
96	Response	1	2237727	5413	1
98	Picture	b006	2256313	0	168	9998	170	0	next
98	Response	2	2266209	9896	1
101	Response	3	2441463	57661	1
103	Picture	c001	2451630	0	175	6499	176	0	next
103	Response	1	2457994	6364	1
105	Picture	c001	2469461	0	2	5171	167	0	next
105	Response	1	2474631	5170	1
107	Picture	a103	2486794	0	175	6165	177	0	next
107	Response	1	2492829	6035	1
109	Picture	b105	2506292	0	1	5905	97	0	next
109	Response	2	2512196	5904	2
111	Picture	a111	2525291	0	177	5165	178	0	next
111	Response	1	2530305	5014	1
113	Picture	c101	2541955	0	2	5587	90	0	next
113	Response	1	2547541	5586	2
115	Picture	b115	2560788	0	168	4498	170	0	next
115	Response	2	2565227	4439	1
117	Picture	c101	2577952	0	2	5202	142	0	next
117	Response	1	2583153	5201	1
119	Picture	a101	2594785	0	175	5999	176	0	next
119	Response	1	2600629	5844	1
121	Picture	b114	2613449	0	2	5138	41	0	next
121	Response	2	2618586	5137	2
123	Picture	a106	2632615	0	174	5499	175	0	next
123	Response	1	2637982	5367	2
125	Picture	b103	2650780	0	1	4621	54	0	next
125	Response	2	2655399	4619	2
127	Picture	b116	2670112	0	174	6165	176	0	next
127	Response	2	2676234	6122	1
129	Picture	a108	2690776	0	2	6024	153	0	next
129	Response	1	2696799	6023	2
131	Picture	c101	2711442	0	176	5499	177	0	next
131	Response	1	2716853	5411	1
133	Picture	a116	2729273	0	2	4576	94	0	next
133	Response	1	2733848	4575	1
135	Picture	c101	2745606	0	174	5998	176	0	next
135	Response	1	2751502	5896	1
137	Picture	a102	2763937	0	1	5072	104	0	next
137	Response	1	2769008	5071	1
139	Picture	c101	2783436	0	167	4165	169	0	next
139	Response	1	2787535	4099	1
141	Picture	b110	2801434	0	1	5166	176	0	next
141	Response	2	2806599	5165	1
143	Picture	c101	2821266	0	175	5832	177	0	next
143	Response	1	2826957	5691	1
145	Picture	c101	2841597	0	2	5143	27	0	next
145	Response	1	2846739	5142	1
147	Picture	c101	2858930	0	173	3665	175	0	next
147	Response	1	2862540	3610	1
149	Picture	b104	2877094	0	2	4543	134	0	next
149	Response	2	2881636	4542	1
151	Picture	c101	2894260	0	174	4332	176	0	next
151	Response	1	2898543	4283	2
153	Picture	b111	2912258	0	1	4722	121	0	next
153	Response	2	2916979	4721	2
155	Picture	a109	2929424	0	175	3999	176	0	next
155	Response	1	2933286	3862	1
157	Picture	b107	2947089	0	1	5055	120	0	next
157	Response	2	2952143	5054	1
159	Picture	a113	2963421	0	175	4666	176	0	next
159	Response	1	2967971	4550	1
161	Picture	c101	2981252	0	2	5126	53	0	next
161	Response	1	2986377	5125	2
163	Picture	a107	2998585	0	177	4165	179	0	next
163	Response	2	3002657	4072	1
165	Picture	a110	3015916	0	2	4818	193	0	next
165	Response	1	3020733	4817	1
167	Picture	b113	3035249	0	174	5332	175	0	next
167	Response	2	3040551	5302	2
169	Picture	a112	3052913	0	1	6316	360	0	next
169	Response	1	3059228	6315	1
171	Picture	b112	3071412	0	176	5499	177	0	next
171	Response	2	3076795	5383	1
173	Picture	a114	3090576	0	2	4834	170	0	next
173	Response	1	3095409	4833	1
175	Picture	a115	3106576	0	175	5999	176	0	next
175	Response	1	3112496	5920	1
177	Picture	b109	3127407	0	1	4757	85	0	next
177	Response	1	3132163	4756	2
179	Picture	b102	3147073	0	175	8165	176	0	next
179	Response	2	3155097	8024	1
181	Picture	c101	3170070	0	1	5624	52	0	next
181	Response	1	3175693	5623	1
183	Picture	b106	3188236	0	170	6665	172	0	next
183	Response	2	3194819	6583	1
185	Picture	b101	3209234	0	1	7590	79	0	next
185	Response	2	3216823	7589	1
187	Picture	c101	3231733	0	175	6498	176	0	next
187	Response	1	3238109	6376	1
189	Picture	a104	3250564	0	1	8086	90	0	next
189	Response	1	3258649	8085	1
191	Picture	b108	3271396	0	177	6832	178	0	next
191	Response	2	3278075	6679	1
193	Picture	c101	3292393	0	2	4660	184	0	next
193	Response	1	3297052	4659	1
195	Picture	c101	3310059	0	175	6665	177	0	next
195	Response	1	3316686	6627	1
197	Picture	a105	3331057	0	1	6463	46	0	next
197	Response	1	3337519	6462	2
199	Picture	c101	3348723	0	175	5665	177	0	next
199	Response	1	3354336	5613	2
201	Picture	c101	3365887	0	2	4399	111	0	next
201	Response	1	3370285	4398	2
204	Response	3	3517446	32734	1
206	Picture	a116	3527874	0	1	5406	103	0	next
206	Response	1	3533279	5405	1
208	Picture	b115	3546373	0	177	4499	178	0	next
208	Response	1	3550756	4383	1
210	Picture	c101	3565038	0	1	5680	164	0	next
210	Response	1	3570717	5679	1
212	Picture	a111	3584703	0	176	5999	177	0	next
212	Response	1	3590620	5917	1
214	Picture	c101	3605034	0	2	4897	113	0	next
214	Response	1	3609930	4896	1
216	Picture	b108	3621700	0	176	5499	177	0	next
216	Response	2	3627047	5347	2
218	Picture	a103	3642364	0	2	4922	90	0	next
218	Response	1	3647285	4921	1
220	Picture	c101	3660864	0	176	5165	178	0	next
220	Response	1	3665902	5038	1
222	Picture	b103	3678195	0	1	5187	150	0	next
222	Response	2	3683381	5186	2
224	Picture	b106	3696861	0	175	6832	176	0	next
224	Response	2	3703591	6730	1
226	Picture	a113	3718691	0	2	6187	150	0	next
226	Response	1	3724877	6186	1
228	Picture	c101	3738524	0	176	4999	177	0	next
228	Response	1	3743492	4968	1
230	Picture	a102	3757189	0	1	5251	91	0	next
230	Response	1	3762438	5249	2
232	Picture	a110	3774021	0	174	7499	175	0	next
232	Response	1	3781444	7423	1
234	Picture	b109	3793685	0	2	6228	115	0	next
234	Response	2	3799912	6227	1
236	Picture	a107	3814684	0	175	9165	177	0	next
236	Response	1	3823715	9031	1
238	Picture	b114	3837349	0	1	6543	132	0	next
238	Response	2	3843891	6542	1
240	Picture	c101	3857681	0	175	5999	176	0	next
240	Response	1	3863531	5850	1
242	Picture	c101	3876845	0	2	5242	101	0	next
242	Response	1	3882086	5241	1
244	Picture	b104	3894511	0	168	6165	170	0	next
244	Response	2	3900583	6072	1
246	Picture	a106	3914676	0	1	5605	70	0	next
246	Response	1	3920280	5604	1
248	Picture	c101	3933508	0	173	7665	175	0	next
248	Response	1	3941023	7515	1
250	Picture	c101	3955172	0	2	4738	105	0	next
250	Response	1	3959909	4737	1
252	Picture	a109	3971338	0	175	5165	177	0	next
252	Response	1	3976427	5089	1
254	Picture	b111	3989169	0	2	5005	172	0	next
254	Response	2	3994173	5004	1
256	Picture	b105	4006169	0	176	4665	177	0	next
256	Response	2	4010660	4491	1
258	Picture	c101	4023167	0	1	5001	174	0	next
258	Response	1	4028167	5000	2
260	Picture	b107	4042832	0	175	4999	176	0	next
260	Response	2	4047744	4912	2
262	Picture	a114	4061830	0	1	4442	69	0	next
262	Response	1	4066271	4441	2
264	Picture	b113	4078496	0	176	4832	178	0	next
264	Response	2	4083239	4743	1
266	Picture	b112	4097993	0	2	4283	62	0	next
266	Response	2	4102275	4282	1
268	Picture	b116	4114160	0	174	6832	175	0	next
268	Response	2	4120802	6642	1
270	Picture	c101	4132324	0	2	6198	146	0	next
270	Response	1	4138521	6197	1
272	Picture	b102	4150990	0	175	5332	176	0	next
272	Response	1	4156176	5186	1
274	Picture	b101	4170821	0	2	7388	122	0	next
274	Response	2	4178208	7387	1
276	Picture	c101	4193320	0	169	5165	171	0	next
276	Response	1	4198326	5006	1
278	Picture	c101	4213318	0	1	5336	173	0	next
278	Response	1	4218653	5335	1
280	Picture	c101	4230317	0	167	3999	168	0	next
280	Response	1	4234209	3892	1
282	Picture	c101	4248648	0	1	4900	109	0	next
282	Response	1	4253547	4899	1
284	Picture	a101	4265314	0	175	5665	177	0	next
284	Response	1	4270851	5537	1
286	Picture	a104	4285978	0	2	4873	130	0	next
286	Response	2	4290850	4872	1
288	Picture	a115	4305144	0	174	5665	176	0	next
288	Response	1	4310697	5553	1
290	Picture	c101	4322809	0	1	4947	64	0	next
290	Response	1	4327755	4946	1
292	Picture	c101	4341808	0	174	4498	176	0	next
292	Response	1	4346225	4417	1
294	Picture	a108	4359305	0	2	5448	63	0	next
294	Response	1	4364752	5447	1
296	Picture	a112	4376971	0	176	6332	178	0	next
296	Response	1	4383250	6279	1
298	Picture	b110	4395469	0	2	5647	195	0	next
298	Response	2	4401115	5646	2
300	Picture	a105	4412302	0	177	5832	178	0	next
300	Response	1	4417995	5693	1
303	Response	3	4750125	220167	1
305	Picture	a015	4760273	0	174	12165	175	0	next
305	Response	1	4772379	12106	1
307	Picture	b012	4789603	0	2	4542	135	0	next
307	Response	1	4794144	4541	1
309	Picture	a016	4813269	0	176	6832	177	0	next
309	Response	1	4820049	6780	1
311	Picture	c001	4840599	0	2	6858	152	0	next
311	Response	2	4847456	6857	1
313	Picture	b006	4865765	0	168	8331	170	0	next
313	Response	2	4874021	8256	1
315	Picture	c001	4893928	0	2	6989	182	0	next
315	Response	2	4900916	6988	1
317	Picture	c001	4918427	0	175	5165	177	0	next
317	Response	2	4923402	4975	1
319	Picture	c001	4943091	0	1	3970	41	0	next
319	Response	2	4947060	3969	1
321	Picture	a002	4965256	0	175	7999	176	0	next
321	Response	1	4973146	7890	2
323	Picture	b014	4990420	0	2	6085	86	0	next
323	Response	2	4996504	6084	1
325	Picture	c001	5014919	0	175	5832	176	0	next
325	Response	2	5020666	5747	1
327	Picture	c001	5040249	0	2	3948	63	0	next
327	Response	2	5044196	3947	1
329	Picture	a006	5063082	0	175	5832	176	0	next
329	Response	2	5068808	5726	1
331	Picture	b010	5087412	0	2	9036	140	0	next
331	Response	2	5096447	9035	2
333	Picture	c001	5113411	0	174	5332	175	0	next
333	Response	2	5118601	5190	1
335	Picture	a010	5135408	0	2	4688	156	0	next
335	Response	1	5140095	4687	1
337	Picture	a007	5159574	0	175	5165	177	0	next
337	Response	1	5164649	5075	1
339	Picture	c001	5184238	0	1	6650	186	0	next
339	Response	2	5190887	6649	1
341	Picture	b015	5210236	0	175	5165	177	0	next
341	Response	2	5215259	5023	1
343	Picture	a008	5234733	0	2	6369	134	0	next
343	Response	1	5241101	6368	1
345	Picture	b004	5259232	0	170	6332	171	0	next
345	Response	2	5265385	6153	1
347	Picture	c001	5283229	0	2	3740	104	0	next
347	Response	2	5286968	3739	1
349	Picture	c001	5306728	0	177	3499	179	0	next
349	Response	2	5310172	3444	1
351	Picture	b009	5327892	0	2	6354	158	0	next
351	Response	1	5334245	6353	2
353	Picture	c001	5353558	0	168	8331	170	0	next
353	Response	2	5361852	8294	1
355	Picture	a014	5381555	0	1	7222	120	0	next
355	Response	1	5388776	7221	1
357	Picture	c001	5405553	0	175	5499	177	0	next
357	Response	1	5410990	5437	1
359	Picture	a001	5428218	0	1	9122	53	0	next
359	Response	1	5437339	9121	1
361	Picture	c001	5453716	0	176	3832	178	0	next
361	Response	2	5457394	3678	1
363	Picture	a003	5474880	0	2	6799	46	0	next
363	Response	1	5481678	6798	1
365	Picture	b011	5500046	0	174	7331	176	0	next
365	Response	2	5507256	7210	1
367	Picture	b013	5527709	0	2	7494	185	0	next
367	Response	2	5535202	7493	1
369	Picture	a011	5552708	0	176	6998	178	0	next
369	Response	1	5559549	6841	1
371	Picture	a004	5578372	0	1	8194	148	0	next
371	Response	1	5586565	8193	1
373	Picture	a013	5606537	0	174	6165	176	0	next
373	Response	1	5612652	6115	1
375	Picture	b016	5632201	0	1	8635	33	0	next
375	Response	2	5640835	8634	1
377	Picture	c001	5660699	0	175	4499	176	0	next
377	Response	2	5665027	4328	1
379	Picture	b005	5682863	0	2	5280	65	0	next
379	Response	2	5688142	5279	2
381	Picture	b002	5705029	0	169	6832	170	0	next
381	Response	2	5711735	6706	2
383	Picture	b008	5731693	0	1	3966	38	0	next
383	Response	2	5735658	3965	2
385	Picture	a009	5754358	0	175	5832	176	0	next
385	Response	1	5760151	5793	1
387	Picture	c001	5779855	0	2	14566	110	0	next
387	Response	2	5794420	14565	1
389	Picture	a012	5810853	0	175	7332	177	0	next
389	Response	1	5818107	7254	1
391	Picture	b001	5835017	0	2	12831	179	0	next
391	Response	2	5847847	12830	2
393	Picture	b007	5866015	0	177	6332	179	0	next
393	Response	2	5872191	6176	1
395	Picture	b003	5890679	0	2	5408	103	0	next
395	Response	2	5896086	5407	1
397	Picture	c001	5913012	0	174	5665	175	0	next
397	Response	2	5918605	5593	1
399	Picture	a005	5937342	0	2	4770	74	0	next
399	Response	1	5942110	4768	1
402	Response	3	6073289	11956	1
404	Picture	c001	6083664	0	1	6332	177	0	next
404	Response	2	6089995	6331	1
406	Picture	c001	6102496	0	167	3999	168	0	next
406	Response	2	6106364	3868	1
408	Picture	c201	6118494	0	1	3788	47	0	next
408	Response	2	6122282	3788	1
410	Picture	a201	6133494	0	168	6165	169	0	next
410	Response	1	6139486	5992	1
412	Picture	c201	6153491	0	2	6379	124	0	next
412	Response	2	6159869	6378	1
414	Picture	a211	6174490	0	175	7499	176	0	next
414	Response	1	6181875	7385	1
416	Picture	c201	6194821	0	1	5193	149	0	next
416	Response	2	6200013	5192	1
418	Picture	c201	6211320	0	175	4166	176	0	next
418	Response	2	6215298	3978	2
420	Picture	a203	6227652	0	1	5635	41	0	next
420	Response	1	6233286	5634	1
422	Picture	b206	6245818	0	167	5998	169	0	next
422	Response	2	6251783	5965	1
424	Picture	c201	6263149	0	1	4644	198	0	next
424	Response	2	6267792	4643	1
426	Picture	b214	6279981	0	175	4999	177	0	next
426	Response	2	6284939	4958	1
428	Picture	b210	6297646	0	1	3905	105	0	next
428	Response	2	6301550	3904	1
430	Picture	a213	6315812	0	174	5498	176	0	next
430	Response	1	6321244	5432	1
432	Picture	c201	6333310	0	1	5380	122	0	next
432	Response	2	6338689	5379	2
434	Picture	b216	6353309	0	167	5165	169	0	next
434	Response	2	6358447	5138	1
436	Picture	b201	6371807	0	1	4209	133	0	next
436	Response	2	6376015	4208	1
438	Picture	b208	6387306	0	175	4499	176	0	next
438	Response	2	6391665	4359	2
440	Picture	a215	6404137	0	2	5185	159	0	next
440	Response	1	6409321	5184	1
442	Picture	b212	6423136	0	175	4332	177	0	next
442	Response	2	6427429	4293	1
444	Picture	c201	6439968	0	1	5569	106	0	next
444	Response	2	6445536	5568	1
446	Picture	a216	6458133	0	169	4499	171	0	next
446	Response	2	6462444	4311	1
448	Picture	b203	6474465	0	1	5063	112	0	next
448	Response	2	6479527	5062	1
450	Picture	c201	6492131	0	174	5498	176	0	next
450	Response	2	6497573	5442	1
452	Picture	c201	6511462	0	1	5628	47	0	next
452	Response	2	6517089	5627	1
454	Picture	a212	6530127	0	175	4833	176	0	next
454	Response	1	6534929	4802	1
456	Picture	b207	6548292	0	1	5616	60	0	next
456	Response	2	6553907	5615	1
458	Picture	c201	6567124	0	169	3999	171	0	next
458	Response	2	6571025	3901	1
460	Picture	c201	6585289	0	1	8070	105	0	next
460	Response	2	6593358	8069	2
462	Picture	a208	6604955	0	168	5665	169	0	next
462	Response	1	6610475	5520	1
464	Picture	c201	6622619	0	2	5394	118	0	next
464	Response	2	6628012	5393	2
466	Picture	b209	6641452	0	175	6165	176	0	next
466	Response	2	6647499	6047	1
468	Picture	b205	6660283	0	1	4783	59	0	next
468	Response	2	6665065	4782	2
470	Picture	b215	6678615	0	175	5832	177	0	next
470	Response	2	6684340	5725	1
472	Picture	a202	6698780	0	1	7084	85	0	next
472	Response	1	6705863	7083	2
474	Picture	a214	6718112	0	174	6832	175	0	next
474	Response	1	6724808	6696	1
476	Picture	b202	6739943	0	1	6213	123	0	next
476	Response	2	6746155	6212	1
478	Picture	a210	6758442	0	174	10665	175	0	next
478	Response	1	6768999	10557	1
480	Picture	a206	6780940	0	1	8986	182	0	next
480	Response	1	6789925	8985	1
482	Picture	c201	6802438	0	177	5332	179	0	next
482	Response	2	6807672	5234	1
484	Picture	b211	6822269	0	2	6091	86	0	next
484	Response	2	6828359	6090	1
486	Picture	a207	6841768	0	177	6666	178	0	next
486	Response	1	6848265	6497	2
488	Picture	a209	6861433	0	1	4609	59	0	next
488	Response	1	6866041	4608	2
490	Picture	b204	6879099	0	175	5499	176	0	next
490	Response	2	6884419	5320	1
492	Picture	a204	6897597	0	1	4061	115	0	next
492	Response	1	6901657	4060	1
494	Picture	c201	6916429	0	167	4999	168	0	next
494	Response	2	6921322	4893	2
496	Picture	b213	6936093	0	2	5465	45	0	next
496	Response	2	6941557	5464	1
498	Picture	c201	6953426	0	174	6165	176	0	next
498	Response	2	6959515	6089	2
500	Picture	a205	6972757	0	1	6274	69	0	next
500	Response	1	6979030	6273	1
502	Picture	c201	6993090	0	174	4831	176	0	next
502	Response	2	6997767	4677	1
505	Response	3	7125614	15035	2
507	Picture	c201	7135744	0	175	5332	177	0	next
507	Response	2	7140941	5197	1
509	Picture	c201	7153242	0	2	3766	78	0	next
509	Response	2	7157008	3766	1
511	Picture	c201	7168408	0	169	3666	170	0	next
511	Response	2	7171936	3528	1
513	Picture	b208	7187239	0	2	6160	183	0	next
513	Response	2	7193398	6159	1
515	Picture	c201	7205072	0	168	3999	169	0	next
515	Response	2	7208928	3856	2
517	Picture	a216	7223736	0	2	4347	164	0	next
517	Response	1	7228083	4347	1
519	Picture	c201	7239902	0	175	3832	177	0	next
519	Response	2	7243701	3799	1
521	Picture	a206	7258900	0	1	4676	166	0	next
521	Response	1	7263575	4675	1
523	Picture	a210	7274733	0	175	5998	177	0	next
523	Response	1	7280632	5899	1
525	Picture	c201	7294231	0	1	4421	87	0	next
525	Response	1	7298651	4420	1
527	Picture	b206	7312396	0	176	5499	178	0	next
527	Response	2	7317806	5410	2
529	Picture	c201	7333061	0	1	5522	154	0	next
529	Response	2	7338582	5521	1
531	Picture	b201	7352060	0	175	9331	177	0	next
531	Response	2	7361308	9248	2
533	Picture	c201	7374724	0	1	5858	145	0	next
533	Response	2	7380581	5857	1
535	Picture	b202	7393056	0	176	9332	178	0	next
535	Response	2	7402342	9286	2
537	Picture	a207	7415054	0	1	8303	33	0	next
537	Response	1	7423356	8302	1
539	Picture	b211	7435720	0	168	6165	169	0	next
539	Response	2	7441827	6107	1
541	Picture	b203	7456884	0	1	5599	77	0	next
541	Response	2	7462482	5598	1
543	Picture	c201	7473883	0	175	5499	176	0	next
543	Response	2	7479213	5330	1
545	Picture	c201	7493214	0	2	5037	140	0	next
545	Response	2	7498250	5036	1
547	Picture	b214	7512880	0	174	5665	176	0	next
547	Response	2	7518515	5635	2
549	Picture	c201	7530211	0	2	4131	46	0	next
549	Response	2	7534341	4130	1
551	Picture	a211	7547377	0	169	5332	171	0	next
551	Response	1	7552567	5190	1
553	Picture	b212	7564375	0	1	4470	41	0	next
553	Response	2	7568844	4469	1
555	Picture	a208	7583041	0	174	6165	176	0	next
555	Response	1	7589139	6098	1
557	Picture	a203	7600872	0	1	5476	28	0	next
557	Response	1	7606347	5475	1
559	Picture	b213	7618038	0	175	4832	176	0	next
559	Response	2	7622690	4652	1
561	Picture	a205	7637036	0	1	6368	140	0	next
561	Response	2	7643403	6367	1
563	Picture	a209	7657702	0	167	5998	168	0	next
563	Response	1	7663604	5902	1
565	Picture	b210	7678866	0	1	4703	139	0	next
565	Response	2	7683568	4702	2
567	Picture	a204	7695032	0	168	8998	169	0	next
567	Response	1	7703894	8862	1
569	Picture	a214	7718362	0	2	5588	87	0	next
569	Response	1	7723949	5587	1
571	Picture	a213	7736862	0	174	6165	175	0	next
571	Response	1	7742925	6063	1
573	Picture	b204	7756359	0	2	6592	84	0	next
573	Response	2	7762950	6591	1
575	Picture	c201	7774192	0	174	8331	177	0	next
575	Response	2	7782376	8184	1
577	Picture	c201	7794356	0	1	5616	59	0	next
577	Response	1	7799971	5615	2
579	Picture	c201	7811689	0	179	5665	180	0	next
579	Response	2	7817267	5578	1
581	Picture	a201	7829853	0	1	7109	67	0	next
581	Response	1	7836961	7108	1
583	Picture	b209	7851519	0	174	5832	175	0	next
583	Response	2	7857196	5677	2
585	Picture	c201	7869683	0	1	4033	143	0	next
585	Response	2	7873715	4032	1
587	Picture	a215	7886349	0	175	5665	177	0	next
587	Response	2	7891855	5506	1
589	Picture	a212	7906513	0	2	8065	112	0	next
589	Response	1	7914577	8064	1
591	Picture	a202	7928679	0	167	5165	169	0	next
591	Response	1	7933762	5083	1
593	Picture	b215	7948177	0	1	5309	33	0	next
593	Response	2	7953485	5308	1
595	Picture	c201	7966009	0	175	4832	177	0	next
595	Response	2	7970808	4799	1
597	Picture	b205	7984507	0	1	8877	132	0	next
597	Response	1	7993383	8876	1
599	Picture	b216	8008006	0	175	6332	176	0	next
599	Response	2	8014162	6156	1
601	Picture	b207	8025670	0	2	5340	171	0	next
601	Response	2	8031009	5339	1
