# Supplementary material for: The relationship between Chinese college students’ mate preferences and their parents’ education level
Source: Front Psychol. 2022 Nov 1;13:907315. doi: 10.3389/fpsyg.2022.907315 (PMC9664191; doi:10.3389/fpsyg.2022.907315)
Supplement: Supplementary file 2 [file Data_Sheet_1.ZIP › raw data/╤ε║╝/part1.log]

Scenario - For expli1
Logfile written - 2018/6/11 17:54:22

Trial	Event Type	Code	Time	TTime	Uncertainty	Duration	Uncertainty	ReqTime	ReqDur

1	Response	3	672781	672781	1
3	Picture	a002	683286	0	1	8799	38	0	next
3	Response	1	692084	8798	1
5	Picture	c001	709451	0	171	7999	172	0	next
5	Response	2	717263	7812	2
7	Picture	a008	734616	0	1	9055	116	0	next
7	Response	1	743670	9054	1
9	Picture	b006	760781	0	1	6999	2	0	next
9	Response	2	767708	6927	1
11	Picture	a003	784779	0	1	6458	47	0	next
11	Response	1	791237	6458	1
13	Picture	c001	809945	0	169	6498	171	0	next
13	Response	2	816353	6408	1
15	Picture	a013	834109	0	1	6166	2	0	next
15	Response	1	840240	6131	2
17	Picture	c001	857608	0	170	7832	171	0	next
17	Response	2	865415	7807	1
19	Picture	b003	885105	0	2	7465	41	0	next
19	Response	2	892569	7464	1
21	Picture	c001	909104	0	1	6166	2	0	next
21	Response	2	915228	6124	1
23	Picture	a005	932269	0	1	7166	3	0	next
23	Response	1	939354	7085	1
25	Picture	a004	957101	0	171	7166	172	0	next
25	Response	2	964230	7129	1
27	Picture	a010	983432	0	1	6184	154	0	next
27	Response	1	989615	6183	1
29	Picture	c001	1006598	0	170	6499	171	0	next
29	Response	2	1012931	6333	2
31	Picture	a007	1032762	0	2	8226	113	0	next
31	Response	1	1040987	8225	1
33	Picture	a009	1060594	0	172	6499	173	0	next
33	Response	1	1067002	6408	1
35	Picture	b007	1083759	0	1	5991	180	0	next
35	Response	2	1089749	5990	1
37	Picture	a011	1106258	0	171	7998	173	0	next
37	Response	1	1114116	7858	1
39	Picture	b012	1133589	0	1	5999	3	0	next
39	Response	2	1139559	5970	2
41	Picture	b016	1158421	0	170	8332	171	0	next
41	Response	2	1166594	8173	1
43	Picture	a014	1185252	0	1	5831	174	0	next
43	Response	1	1191082	5830	1
45	Picture	c001	1209918	0	170	6165	171	0	next
45	Response	2	1216051	6133	1
47	Picture	c001	1235248	0	2	6000	3	0	next
47	Response	2	1241141	5893	1
49	Picture	b013	1258748	0	170	4832	171	0	next
49	Response	2	1263470	4722	1
51	Picture	c001	1282412	0	1	5904	102	0	next
51	Response	2	1288315	5903	1
53	Picture	a012	1305411	0	170	6165	172	0	next
53	Response	1	1311542	6131	1
55	Picture	b001	1329409	0	1	12197	142	0	next
55	Response	1	1341605	12196	2
57	Picture	b002	1360074	0	172	9165	174	0	next
57	Response	2	1369061	8987	1
59	Picture	b015	1386405	0	1	6334	171	0	next
59	Response	2	1392738	6333	1
61	Picture	a001	1410237	0	170	7832	172	0	next
61	Response	1	1417914	7677	1
63	Picture	b008	1435735	0	1	6999	3	0	next
63	Response	2	1442547	6812	1
65	Picture	c001	1461567	0	172	5832	174	0	next
65	Response	2	1467271	5704	1
67	Picture	b014	1484732	0	1	6166	2	0	next
67	Response	2	1490676	5944	2
69	Picture	b004	1509397	0	1	7832	3	0	next
69	Response	2	1517082	7685	1
71	Picture	c001	1535228	0	2	5832	175	0	next
71	Response	2	1541059	5831	1
73	Picture	b010	1559727	0	171	7165	173	0	next
73	Response	2	1566863	7136	2
75	Picture	c001	1583892	0	1	5666	2	0	next
75	Response	2	1589369	5477	1
77	Picture	c001	1606724	0	170	5332	172	0	next
77	Response	2	1611995	5271	1
79	Picture	a006	1631722	0	1	6916	88	0	next
79	Response	1	1638637	6915	1
81	Picture	b009	1656887	0	171	8166	172	0	next
81	Response	2	1664927	8040	1
83	Picture	b011	1684718	0	1	6333	2	0	next
83	Response	2	1690909	6191	1
85	Picture	a016	1710550	0	1	6499	2	0	next
85	Response	1	1716863	6313	2
87	Picture	b005	1734881	0	2	5271	68	0	next
87	Response	2	1740151	5270	2
89	Picture	a015	1759714	0	171	5498	173	0	next
89	Response	1	1765116	5402	1
91	Picture	c001	1784711	0	2	5666	4	0	next
91	Response	2	1790293	5582	1
93	Picture	c001	1806711	0	170	5498	172	0	next
93	Response	2	1812021	5310	2
95	Picture	c001	1831208	0	2	5091	82	0	next
95	Response	2	1836298	5090	1
97	Picture	c001	1855207	0	171	4666	172	0	next
97	Response	2	1859825	4618	1
100	Response	3	2058915	80550	2
102	Picture	c001	2069026	0	171	6499	172	0	next
102	Response	2	2075456	6430	1
104	Picture	c001	2089524	0	1	4486	185	0	next
104	Response	2	2094009	4485	1
106	Picture	c201	2108190	0	172	4499	173	0	next
106	Response	2	2112648	4458	2
108	Picture	c201	2126188	0	2	4167	3	0	next
108	Response	2	2130300	4112	1
110	Picture	c201	2143354	0	1	3833	2	0	next
110	Response	2	2147082	3728	2
112	Picture	c201	2161519	0	2	3036	137	0	next
112	Response	2	2164554	3035	1
114	Picture	b204	2176352	0	1	9832	2	0	next
114	Response	2	2186041	9689	1
116	Picture	a201	2200183	0	2	6166	4	0	next
116	Response	1	2206240	6057	1
118	Picture	c201	2217849	0	1	5833	2	0	next
118	Response	2	2223560	5711	1
120	Picture	a202	2235348	0	1	5166	2	0	next
120	Response	1	2240461	5113	2
122	Picture	a210	2252013	0	1	5833	2	0	next
122	Response	1	2257663	5650	1
124	Picture	b215	2272512	0	1	4871	134	0	next
124	Response	2	2277382	4870	1
126	Picture	a212	2288511	0	171	5999	173	0	next
126	Response	1	2294343	5832	1
128	Picture	a205	2307009	0	2	5496	177	0	next
128	Response	1	2312504	5495	2
130	Picture	a213	2324008	0	2	5333	4	0	next
130	Response	1	2329258	5250	2
132	Picture	c201	2341840	0	2	7000	3	0	next
132	Response	2	2348771	6931	1
134	Picture	b206	2363840	0	169	6332	170	0	next
134	Response	2	2370078	6238	1
136	Picture	c201	2381671	0	1	4502	169	0	next
136	Response	2	2386171	4500	2
138	Picture	b209	2398504	0	170	6499	171	0	next
138	Response	2	2404840	6336	1
140	Picture	c201	2417169	0	1	4001	170	0	next
140	Response	2	2421169	4000	2
142	Picture	c201	2434668	0	170	3832	172	0	next
142	Response	2	2438461	3793	1
144	Picture	b210	2450166	0	2	5076	97	0	next
144	Response	2	2455242	5076	1
146	Picture	c201	2466499	0	170	4833	171	0	next
146	Response	2	2471153	4654	1
148	Picture	a215	2483164	0	2	5012	162	0	next
148	Response	1	2488175	5011	2
150	Picture	a204	2499330	0	170	5833	171	0	next
150	Response	2	2504989	5659	1
152	Picture	b207	2518995	0	1	5711	127	0	next
152	Response	2	2524705	5710	2
154	Picture	b216	2536161	0	170	7499	171	0	next
154	Response	2	2543585	7424	1
156	Picture	b203	2555159	0	2	7305	34	0	next
156	Response	2	2562464	7305	1
158	Picture	b208	2574492	0	171	6332	173	0	next
158	Response	2	2580773	6281	1
160	Picture	a216	2595657	0	1	5347	157	0	next
160	Response	1	2601003	5346	1
162	Picture	c201	2613323	0	170	5498	172	0	next
162	Response	2	2618745	5422	1
164	Picture	a203	2633154	0	1	6179	159	0	next
164	Response	1	2639331	6177	2
166	Picture	b214	2651486	0	1	4833	2	0	next
166	Response	2	2656263	4777	1
168	Picture	b202	2667985	0	1	7333	2	0	next
168	Response	2	2675202	7217	1
170	Picture	a206	2689151	0	171	5999	172	0	next
170	Response	1	2694981	5830	1
172	Picture	a211	2706982	0	2	4870	136	0	next
172	Response	1	2711851	4869	2
174	Picture	b212	2726315	0	170	4999	171	0	next
174	Response	2	2731180	4865	1
176	Picture	b211	2745147	0	1	5723	115	0	next
176	Response	2	2750869	5722	1
178	Picture	c201	2764813	0	171	9665	172	0	next
178	Response	2	2774337	9524	1
180	Picture	a208	2785810	0	2	6778	61	0	next
180	Response	1	2792587	6777	1
182	Picture	a209	2805143	0	170	5666	171	0	next
182	Response	1	2810568	5425	1
184	Picture	a207	2824141	0	2	5247	92	0	next
184	Response	1	2829387	5246	1
186	Picture	b205	2844307	0	172	5166	173	0	next
186	Response	2	2849374	5067	1
188	Picture	c201	2862305	0	2	5228	111	0	next
188	Response	2	2867532	5227	1
190	Picture	a214	2881305	0	170	5165	172	0	next
190	Response	1	2886442	5137	1
192	Picture	b201	2898636	0	2	6446	60	0	next
192	Response	2	2905081	6445	1
194	Picture	c201	2918302	0	171	6165	173	0	next
194	Response	2	2924348	6046	1
196	Picture	c201	2939133	0	2	5666	4	0	next
196	Response	2	2944694	5561	1
198	Picture	b213	2957466	0	1	5832	3	0	next
198	Response	2	2963244	5778	1
200	Picture	c201	2976631	0	1	5462	44	0	next
200	Response	2	2982092	5461	2
203	Response	3	3105946	9989	1
205	Picture	b201	3116455	0	1	6577	96	0	next
205	Response	2	3123030	6575	2
207	Picture	c201	3137787	0	171	5332	173	0	next
207	Response	2	3142992	5205	1
209	Picture	b215	3155119	0	1	5106	65	0	next
209	Response	2	3160224	5105	1
211	Picture	a209	3172785	0	170	4999	171	0	next
211	Response	1	3177724	4939	1
213	Picture	a210	3191116	0	2	5130	43	0	next
213	Response	1	3196245	5129	1
215	Picture	a204	3209616	0	171	4332	172	0	next
215	Response	1	3213836	4220	1
217	Picture	c201	3225447	0	2	5474	32	0	next
217	Response	2	3230920	5473	1
219	Picture	b209	3244947	0	170	4999	171	0	next
219	Response	1	3249920	4973	1
221	Picture	b205	3262612	0	1	6335	169	0	next
221	Response	2	3268946	6334	1
223	Picture	b208	3281444	0	170	9332	172	0	next
223	Response	2	3290495	9051	1
225	Picture	c201	3303775	0	2	5537	136	0	next
225	Response	2	3309312	5537	1
227	Picture	c201	3323442	0	171	4332	172	0	next
227	Response	2	3327742	4300	1
229	Picture	b211	3340273	0	1	6439	66	0	next
229	Response	2	3346711	6438	1
231	Picture	b212	3361439	0	170	4832	172	0	next
231	Response	2	3366129	4690	1
233	Picture	b216	3381437	0	1	5042	129	0	next
233	Response	2	3386478	5041	1
235	Picture	c201	3400103	0	170	5332	172	0	next
235	Response	2	3405297	5194	1
237	Picture	b210	3417934	0	2	5134	40	0	next
237	Response	2	3423067	5133	1
239	Picture	a203	3437767	0	170	7165	172	0	next
239	Response	1	3444824	7057	1
241	Picture	c201	3459765	0	1	4838	167	0	next
241	Response	2	3464602	4837	1
243	Picture	c201	3475931	0	172	5332	174	0	next
243	Response	2	3481175	5244	2
245	Picture	a208	3495096	0	1	6128	43	0	next
245	Response	1	3501223	6127	1
247	Picture	c201	3513929	0	170	5332	171	0	next
247	Response	1	3519203	5274	2
249	Picture	a212	3532093	0	2	6333	4	0	next
249	Response	1	3538352	6259	1
251	Picture	b202	3553093	0	170	6332	171	0	next
251	Response	2	3559299	6206	1
253	Picture	b203	3572924	0	1	5166	3	0	next
253	Response	2	3577908	4984	1
255	Picture	c201	3590589	0	2	5500	3	0	next
255	Response	2	3596007	5418	2
257	Picture	c201	3608088	0	2	3802	37	0	next
257	Response	2	3611889	3801	1
259	Picture	a207	3626254	0	171	6832	173	0	next
259	Response	1	3632956	6702	1
261	Picture	a211	3647919	0	1	5386	119	0	next
261	Response	1	3653304	5385	1
263	Picture	a201	3666084	0	2	6500	3	0	next
263	Response	1	3672393	6309	2
265	Picture	c201	3685749	0	2	5765	75	0	next
265	Response	2	3691513	5764	1
267	Picture	b207	3703416	0	171	6499	172	0	next
267	Response	2	3709823	6407	1
269	Picture	c201	3724914	0	1	5380	124	0	next
269	Response	2	3730293	5379	1
271	Picture	b214	3743413	0	172	6332	174	0	next
271	Response	2	3749591	6178	2
273	Picture	a202	3762911	0	1	6575	97	0	next
273	Response	1	3769485	6574	1
275	Picture	a213	3784410	0	1	6499	3	0	next
275	Response	1	3790880	6470	1
277	Picture	c201	3804908	0	2	4792	49	0	next
277	Response	2	3809699	4791	2
279	Picture	a215	3821575	0	170	5498	172	0	next
279	Response	1	3826991	5416	1
281	Picture	b206	3840573	0	1	6016	155	0	next
281	Response	2	3846588	6015	1
283	Picture	c201	3858572	0	171	5499	172	0	next
283	Response	2	3863907	5335	1
285	Picture	c201	3876404	0	1	5603	68	0	next
285	Response	2	3882007	5603	1
287	Picture	b204	3893736	0	171	7332	173	0	next
287	Response	2	3900975	7239	2
289	Picture	a205	3913901	0	1	6344	161	0	next
289	Response	1	3920244	6343	2
291	Picture	a214	3931401	0	170	6998	172	0	next
291	Response	1	3938284	6883	1
293	Picture	a216	3950732	0	1	6400	104	0	next
293	Response	1	3957131	6399	1
295	Picture	c201	3970898	0	170	5332	171	0	next
295	Response	2	3976129	5231	1
297	Picture	a206	3987563	0	1	5258	80	0	next
297	Response	1	3992820	5257	1
299	Picture	b213	4007895	0	171	6166	172	0	next
299	Response	2	4013975	6080	2
302	Response	3	4222823	94103	1
305	Picture	a011	4253379	0	167	6165	169	0	next
305	Response	1	4259507	6128	1
307	Picture	b016	4279376	0	2	4739	100	0	next
307	Response	1	4284114	4738	1
309	Picture	b009	4303709	0	170	4165	172	0	next
309	Response	2	4307792	4083	2
310	Response	1	4325329	12122	2
311	Picture	b008	4328040	0	1	5891	113	0	next
311	Response	2	4333930	5890	1
313	Picture	c001	4353039	0	171	5832	172	0	next
313	Response	2	4358713	5674	1
315	Picture	c001	4376037	0	1	5330	174	0	next
315	Response	1	4381366	5329	2
317	Picture	b012	4398536	0	170	7832	171	0	next
317	Response	2	4406179	7643	1
319	Picture	b006	4426366	0	2	6427	79	0	next
319	Response	2	4432792	6426	1
321	Picture	c001	4451865	0	171	6999	173	0	next
321	Response	1	4458835	6970	1
323	Picture	b004	4475696	0	2	6156	183	0	next
323	Response	2	4481852	6156	1
325	Picture	b005	4500529	0	170	6832	171	0	next
325	Response	2	4507327	6798	1
327	Picture	c001	4527360	0	1	5166	2	0	next
327	Response	1	4532358	4998	1
329	Picture	a003	4549859	0	170	5165	172	0	next
329	Response	2	4554866	5007	1
331	Picture	b002	4574523	0	1	8364	140	0	next
331	Response	1	4582886	8363	1
333	Picture	c001	4599356	0	167	7165	168	0	next
333	Response	1	4606349	6993	1
335	Picture	b011	4624353	0	1	8850	154	0	next
335	Response	2	4633202	8849	1
337	Picture	c001	4652685	0	171	5332	173	0	next
337	Response	2	4657957	5272	1
339	Picture	a013	4676683	0	1	6833	2	0	next
339	Response	1	4683403	6720	1
341	Picture	b015	4700182	0	170	7165	172	0	next
341	Response	2	4707231	7049	1
343	Picture	b003	4725680	0	1	5333	2	0	next
343	Response	2	4730762	5082	1
345	Picture	a007	4751012	0	172	6832	173	0	next
345	Response	1	4757771	6759	1
347	Picture	a010	4775176	0	2	5947	59	0	next
347	Response	1	4781122	5946	1
349	Picture	c001	4797675	0	1	6999	2	0	next
349	Response	1	4804501	6826	2
351	Picture	c001	4822673	0	1	4909	96	0	next
351	Response	1	4827581	4908	2
353	Picture	c001	4845506	0	170	4498	172	0	next
353	Response	1	4849850	4344	1
355	Picture	b014	4867170	0	1	6088	83	0	next
355	Response	2	4873257	6087	2
357	Picture	a015	4891002	0	172	5833	173	0	next
357	Response	1	4896663	5661	1
359	Picture	c001	4915833	0	2	6723	117	0	next
359	Response	1	4922555	6722	1
361	Picture	b007	4939333	0	170	5665	171	0	next
361	Response	2	4944847	5514	1
363	Picture	a012	4962164	0	1	5435	69	0	next
363	Response	1	4967598	5434	1
365	Picture	a016	4984330	0	171	11331	173	0	next
365	Response	1	4995618	11288	2
367	Picture	c001	5013827	0	1	4666	2	0	next
367	Response	1	5018424	4597	1
369	Picture	b001	5036493	0	170	7998	172	0	next
369	Response	2	5044323	7830	1
371	Picture	c001	5062157	0	1	5833	2	0	next
371	Response	1	5067906	5749	1
373	Picture	c001	5084323	0	172	4499	173	0	next
373	Response	1	5088763	4440	1
375	Picture	c001	5107321	0	1	4332	3	0	next
375	Response	1	5111514	4193	1
377	Picture	a001	5129819	0	1	4999	3	0	next
377	Response	1	5134714	4895	1
379	Picture	c001	5155317	0	2	4362	144	0	next
379	Response	1	5159678	4361	1
381	Picture	a002	5177816	0	171	4833	172	0	next
381	Response	1	5182512	4696	1
383	Picture	a014	5199981	0	2	4499	4	0	next
383	Response	1	5204392	4411	1
385	Picture	c001	5221147	0	170	4332	171	0	next
385	Response	1	5225308	4161	1
387	Picture	b010	5242478	0	1	3779	59	0	next
387	Response	1	5246256	3778	1
389	Picture	b013	5262977	0	171	5666	172	0	next
389	Response	2	5268492	5515	2
391	Picture	a009	5286642	0	1	4985	186	0	next
391	Response	1	5291626	4984	1
393	Picture	a005	5311640	0	1	6833	2	0	next
393	Response	1	5318447	6807	1
395	Picture	a006	5335305	0	2	5261	78	0	next
395	Response	1	5340565	5260	1
397	Picture	a008	5357971	0	170	4165	172	0	next
397	Response	1	5362054	4083	1
399	Picture	a004	5378969	0	1	4333	2	0	next
399	Response	1	5383273	4304	1
402	Response	3	5538245	35950	1
404	Picture	c001	5548624	0	2	6100	72	0	next
404	Response	1	5554723	6099	1
406	Picture	c001	5566790	0	1	4166	2	0	next
406	Response	1	5570756	3966	1
408	Picture	a103	5585288	0	2	6166	4	0	next
408	Response	1	5591314	6026	2
410	Picture	a102	5602787	0	1	5333	2	0	next
410	Response	1	5607976	5189	2
412	Picture	a116	5621786	0	1	5833	2	0	next
412	Response	1	5627575	5789	1
414	Picture	a106	5640952	0	170	4665	172	0	next
414	Response	1	5645524	4572	1
416	Picture	b103	5657617	0	1	4666	2	0	next
416	Response	2	5662097	4480	1
418	Picture	a111	5673450	0	170	5665	172	0	next
418	Response	1	5678969	5519	1
420	Picture	c101	5692114	0	2	5466	40	0	next
420	Response	2	5697579	5465	1
422	Picture	b101	5712614	0	170	5498	172	0	next
422	Response	1	5718012	5398	1
424	Picture	c101	5730112	0	1	5996	175	0	next
424	Response	1	5736107	5995	1
426	Picture	c101	5749111	0	171	4332	173	0	next
426	Response	1	5753275	4164	1
428	Picture	b115	5766276	0	1	6359	146	0	next
428	Response	2	5772634	6358	1
430	Picture	c101	5786442	0	170	5999	171	0	next
430	Response	1	5792411	5969	1
432	Picture	c101	5804774	0	1	4419	85	0	next
432	Response	1	5809192	4418	1
434	Picture	a112	5820773	0	172	5665	174	0	next
434	Response	1	5826393	5620	1
436	Picture	c101	5838938	0	1	4666	3	0	next
436	Response	1	5843474	4536	1
438	Picture	c101	5856604	0	170	3832	172	0	next
438	Response	1	5860407	3803	1
440	Picture	b109	5871936	0	1	7830	174	0	next
440	Response	2	5879765	7829	1
442	Picture	a107	5893768	0	170	5332	172	0	next
442	Response	1	5899033	5265	1
444	Picture	c101	5914266	0	1	5414	93	0	next
444	Response	1	5919679	5413	2
446	Picture	c101	5934266	0	170	5332	171	0	next
446	Response	1	5939518	5252	1
448	Picture	b110	5954763	0	2	6154	185	0	next
448	Response	2	5960916	6153	2
450	Picture	a114	5973930	0	169	5332	170	0	next
450	Response	1	5979074	5144	2
452	Picture	a104	5991261	0	1	6845	161	0	next
452	Response	1	5998105	6844	1
454	Picture	b102	6012594	0	170	7165	171	0	next
454	Response	2	6019710	7116	1
456	Picture	b106	6033925	0	1	6732	106	0	next
456	Response	2	6040656	6731	1
458	Picture	b107	6055591	0	170	5499	171	0	next
458	Response	2	6060913	5322	1
460	Picture	a109	6075089	0	1	5453	51	0	next
460	Response	1	6080541	5452	1
462	Picture	a110	6092588	0	170	5999	171	0	next
462	Response	1	6098550	5962	1
464	Picture	a108	6113086	0	1	5333	2	0	next
464	Response	1	6118389	5303	1
466	Picture	c101	6132752	0	170	5665	172	0	next
466	Response	1	6138285	5533	1
468	Picture	a105	6150250	0	2	5297	42	0	next
468	Response	1	6155546	5296	1
470	Picture	c101	6168416	0	171	3833	172	0	next
470	Response	1	6172174	3758	1
472	Picture	a101	6185915	0	1	5347	157	0	next
472	Response	1	6191261	5346	1
474	Picture	b105	6203914	0	171	5499	172	0	next
474	Response	2	6209359	5445	1
476	Picture	c101	6223579	0	1	5332	3	0	next
476	Response	1	6228837	5258	1
478	Picture	b108	6240745	0	170	6498	172	0	next
478	Response	2	6247207	6462	1
480	Picture	c101	6260743	0	1	5072	101	0	next
480	Response	1	6265814	5071	1
482	Picture	a115	6280076	0	171	5332	172	0	next
482	Response	1	6285349	5273	1
484	Picture	b114	6297240	0	2	5879	127	0	next
484	Response	2	6303118	5878	1
486	Picture	c101	6317739	0	1	6333	2	0	next
486	Response	1	6324005	6266	1
488	Picture	b111	6337404	0	2	6167	172	0	next
488	Response	2	6343570	6166	1
490	Picture	a113	6355070	0	171	5332	173	0	next
490	Response	1	6360351	5281	2
492	Picture	b104	6374568	0	2	5950	56	0	next
492	Response	2	6380517	5949	1
494	Picture	b116	6394901	0	170	5999	171	0	next
494	Response	2	6400834	5933	2
496	Picture	b112	6412399	0	2	5833	3	0	next
496	Response	2	6418153	5754	1
498	Picture	b113	6433232	0	170	5999	171	0	next
498	Response	2	6439040	5808	1
500	Picture	c101	6451063	0	2	4757	82	0	next
500	Response	1	6455819	4756	2
502	Picture	c101	6467396	0	170	5166	171	0	next
502	Response	1	6472388	4992	1
505	Response	3	6595991	9270	1
507	Picture	a104	6606220	0	1	9332	2	0	next
507	Response	1	6615474	9254	1
509	Picture	c101	6628218	0	1	3333	2	0	next
509	Response	1	6631388	3170	1
511	Picture	c101	6646384	0	170	4332	172	0	next
511	Response	1	6650568	4184	1
513	Picture	a115	6665549	0	1	5070	268	0	next
513	Response	1	6670618	5069	1
515	Picture	b112	6683548	0	1	5166	2	0	next
515	Response	2	6688597	5049	1
517	Picture	a114	6700546	0	2	4444	62	0	next
517	Response	1	6704989	4443	1
519	Picture	a106	6718713	0	170	5665	171	0	next
519	Response	1	6724288	5575	1
521	Picture	b104	6736544	0	1	5934	71	0	next
521	Response	1	6742477	5933	1
523	Picture	a110	6756043	0	171	5666	172	0	next
523	Response	1	6761625	5582	1
525	Picture	b108	6775041	0	2	5167	3	0	next
525	Response	2	6780026	4985	1
527	Picture	a107	6794707	0	171	6332	173	0	next
527	Response	1	6800884	6177	2
529	Picture	c101	6813206	0	1	5027	144	0	next
529	Response	1	6818233	5027	1
531	Picture	c101	6831538	0	171	4832	173	0	next
531	Response	1	6836212	4674	2
533	Picture	a103	6849536	0	2	6000	3	0	next
533	Response	1	6855359	5823	2
535	Picture	a101	6867369	0	170	6166	171	0	next
535	Response	1	6873459	6090	1
537	Picture	a102	6884867	0	2	4833	4	0	next
537	Response	1	6889609	4742	1
539	Picture	c101	6904200	0	170	4499	171	0	next
539	Response	1	6908606	4406	1
541	Picture	b111	6923698	0	2	6304	37	0	next
541	Response	2	6930001	6303	1
543	Picture	c101	6941698	0	170	5332	171	0	next
543	Response	1	6946963	5265	1
545	Picture	b110	6961529	0	2	4702	139	0	next
545	Response	2	6966230	4701	1
547	Picture	c101	6977695	0	170	7499	171	0	next
547	Response	1	6985049	7354	1
549	Picture	b114	6996860	0	1	4499	3	0	next
549	Response	2	7001289	4429	1
551	Picture	b102	7015359	0	170	5499	171	0	next
551	Response	2	7020708	5349	1
553	Picture	b106	7033691	0	1	6376	130	0	next
553	Response	2	7040066	6375	1
555	Picture	b101	7055023	0	170	4999	171	0	next
555	Response	2	7059995	4972	1
557	Picture	c101	7072021	0	2	5562	111	0	next
557	Response	1	7077582	5561	1
559	Picture	b116	7091521	0	170	6332	171	0	next
559	Response	2	7097664	6143	1
561	Picture	b103	7111852	0	1	5619	52	0	next
561	Response	2	7117471	5619	1
563	Picture	a116	7131851	0	171	6166	172	0	next
563	Response	1	7137939	6088	1
565	Picture	c101	7152683	0	1	5784	54	0	next
565	Response	1	7158466	5783	1
567	Picture	c101	7172015	0	171	4499	173	0	next
567	Response	1	7176386	4371	1
569	Picture	a109	7191680	0	1	5324	181	0	next
569	Response	1	7197003	5323	1
571	Picture	c101	7211013	0	170	5165	172	0	next
571	Response	1	7216150	5137	1
573	Picture	b107	7228011	0	1	4999	3	0	next
573	Response	2	7232989	4978	1
575	Picture	b113	7247677	0	172	5832	173	0	next
575	Response	2	7253366	5689	2
577	Picture	a111	7267842	0	1	5122	50	0	next
577	Response	1	7272964	5122	1
579	Picture	b105	7286008	0	171	5832	172	0	next
579	Response	2	7291781	5773	2
581	Picture	a112	7303506	0	1	5537	135	0	next
581	Response	1	7309042	5536	1
583	Picture	c101	7324172	0	168	5332	169	0	next
583	Response	1	7329330	5158	1
585	Picture	b115	7343003	0	1	5206	132	0	next
585	Response	2	7348208	5205	2
587	Picture	a108	7360669	0	1	5166	2	0	next
587	Response	1	7365798	5129	1
589	Picture	c101	7381001	0	1	5025	146	0	next
589	Response	1	7386025	5024	2
591	Picture	c101	7399667	0	170	4498	172	0	next
591	Response	1	7404032	4365	2
593	Picture	a105	7415998	0	2	5326	180	0	next
593	Response	1	7421322	5324	2
595	Picture	c101	7434331	0	172	4165	174	0	next
595	Response	1	7438373	4042	1
597	Picture	a113	7452662	0	2	4000	3	0	next
597	Response	1	7456560	3898	1
599	Picture	c101	7469162	0	170	4332	172	0	next
599	Response	1	7473340	4178	1
601	Picture	b109	7486160	0	2	6568	104	0	next
601	Response	2	7492728	6568	1
