# Supplementary material for: The relationship between Chinese college students’ mate preferences and their parents’ education level
Source: Front Psychol. 2022 Nov 1;13:907315. doi: 10.3389/fpsyg.2022.907315 (PMC9664191; doi:10.3389/fpsyg.2022.907315)
Supplement: Supplementary file 2 [file Data_Sheet_1.ZIP › raw data/╤ε└≥/part1.log]

Scenario - For expli1
Logfile written - 2018/6/14 19:25:28

Trial	Event Type	Code	Time	TTime	Uncertainty	Duration	Uncertainty	ReqTime	ReqDur

1	Response	3	872716	872716	1
4	Picture	c001	903438	0	1	8915	86	0	next
4	Response	1	912352	8914	2
6	Picture	c001	931436	0	176	8499	177	0	next
6	Response	1	939815	8379	1
8	Picture	b010	959934	0	1	12079	89	0	next
8	Response	2	972012	12078	1
10	Picture	a003	991266	0	167	12831	169	0	next
10	Response	1	1004029	12763	1
12	Picture	a004	1023096	0	2	9387	124	0	next
12	Response	1	1032482	9386	1
14	Picture	b005	1049928	0	176	10165	178	0	next
14	Response	2	1060034	10106	1
16	Picture	b001	1078259	0	1	9806	37	0	next
16	Response	2	1088064	9805	2
18	Picture	c001	1107925	0	176	8998	177	0	next
18	Response	1	1116844	8919	2
20	Picture	c001	1135422	0	1	6343	160	0	next
20	Response	1	1141764	6342	1
22	Picture	a002	1160754	0	168	11665	170	0	next
22	Response	1	1172257	11503	1
24	Picture	c001	1190251	0	2	6900	112	0	next
24	Response	1	1197150	6899	1
26	Picture	b007	1214251	0	175	7665	176	0	next
26	Response	2	1221862	7611	1
28	Picture	b014	1239915	0	1	6650	185	0	next
28	Response	2	1246565	6650	1
30	Picture	b015	1265581	0	167	7498	169	0	next
30	Response	2	1273008	7427	1
32	Picture	a007	1293411	0	2	11408	103	0	next
32	Response	1	1304818	11407	1
34	Picture	a001	1323077	0	176	7165	177	0	next
34	Response	1	1330157	7080	1
36	Picture	b016	1348741	0	1	11094	82	0	next
36	Response	2	1359834	11093	1
38	Picture	b003	1378240	0	177	6165	178	0	next
38	Response	2	1384274	6034	1
40	Picture	a009	1403404	0	1	6182	161	0	next
40	Response	1	1409584	6180	2
42	Picture	a013	1427570	0	174	8331	176	0	next
42	Response	1	1435764	8194	1
44	Picture	a014	1455900	0	2	5747	98	0	next
44	Response	1	1461646	5746	1
46	Picture	c001	1481066	0	174	6832	175	0	next
46	Response	1	1487737	6671	1
48	Picture	a005	1505063	0	2	7360	152	0	next
48	Response	1	1512422	7359	1
50	Picture	c001	1529896	0	168	5832	170	0	next
50	Response	1	1535671	5775	1
52	Picture	b002	1554227	0	2	9184	152	0	next
52	Response	2	1563410	9183	1
54	Picture	b008	1581892	0	176	6166	177	0	next
54	Response	2	1588030	6138	2
56	Picture	c001	1605557	0	1	7457	53	0	next
56	Response	1	1613013	7456	1
58	Picture	b006	1632556	0	174	8165	175	0	next
58	Response	2	1640661	8105	1
60	Picture	a011	1660387	0	1	7863	145	0	next
60	Response	1	1668248	7861	2
62	Picture	a006	1686885	0	176	6499	178	0	next
62	Response	1	1693234	6349	1
64	Picture	a008	1711050	0	1	8817	188	0	next
64	Response	1	1719866	8816	2
66	Picture	c001	1740215	0	176	6499	177	0	next
66	Response	1	1746617	6402	1
68	Picture	c001	1767046	0	1	6236	107	0	next
68	Response	1	1773281	6235	2
70	Picture	c001	1792878	0	170	6332	172	0	next
70	Response	1	1799168	6290	1
72	Picture	b011	1818209	0	2	10380	130	0	next
72	Response	2	1828588	10379	1
74	Picture	c001	1846375	0	175	7998	177	0	next
74	Response	1	1854316	7941	1
76	Picture	b013	1873705	0	2	8141	31	0	next
76	Response	2	1881845	8140	1
78	Picture	a012	1900538	0	169	7165	170	0	next
78	Response	1	1907635	7097	1
80	Picture	a015	1924702	0	1	5549	120	0	next
80	Response	1	1930250	5548	1
82	Picture	b009	1949368	0	167	8832	168	0	next
82	Response	2	1958081	8713	1
84	Picture	a016	1974865	0	2	7566	104	0	next
84	Response	1	1982430	7565	2
86	Picture	c001	2001364	0	175	7166	176	0	next
86	Response	1	2008404	7040	2
88	Picture	a010	2029028	0	2	6581	98	0	next
88	Response	1	2035608	6580	1
90	Picture	c001	2054193	0	2	6333	3	0	next
90	Response	1	2060473	6280	2
92	Picture	b004	2077525	0	1	7213	123	0	next
92	Response	2	2084737	7212	2
94	Picture	c001	2101191	0	174	6499	175	0	next
94	Response	1	2107503	6312	1
96	Picture	b012	2128022	0	1	5276	59	0	next
96	Response	2	2133297	5275	1
98	Picture	c001	2153187	0	175	5832	177	0	next
98	Response	1	2158937	5750	2
101	Response	3	2336515	59837	1
103	Picture	c001	2346674	0	176	6166	177	0	next
103	Response	1	2352788	6114	1
105	Picture	c001	2364172	0	2	6116	55	0	next
105	Response	1	2370287	6115	1
107	Picture	a109	2385172	0	175	5665	176	0	next
107	Response	1	2390690	5518	1
109	Picture	c101	2402336	0	2	5852	159	0	next
109	Response	1	2408187	5851	1
111	Picture	b104	2422669	0	177	9665	179	0	next
111	Response	2	2432182	9513	1
113	Picture	c101	2445500	0	2	6875	128	0	next
113	Response	1	2452374	6874	1
115	Picture	c101	2463666	0	168	6332	170	0	next
115	Response	1	2469901	6235	1
117	Picture	a111	2481998	0	1	7021	155	0	next
117	Response	1	2489018	7020	1
119	Picture	b102	2503664	0	176	8998	178	0	next
119	Response	2	2512476	8812	1
121	Picture	b101	2526495	0	1	8536	132	0	next
121	Response	2	2535030	8535	2
123	Picture	c101	2549494	0	175	8665	177	0	next
123	Response	1	2558010	8516	1
125	Picture	a103	2570325	0	1	9257	86	0	next
125	Response	1	2579580	9255	2
127	Picture	b112	2593991	0	175	7165	177	0	next
127	Response	2	2601123	7132	1
129	Picture	c101	2615155	0	2	5740	97	0	next
129	Response	1	2620894	5739	1
131	Picture	a112	2633488	0	175	7999	176	0	next
131	Response	1	2641420	7932	2
133	Picture	b109	2653486	0	2	10588	81	0	next
133	Response	2	2664073	10587	2
135	Picture	a107	2678319	0	167	7331	169	0	next
135	Response	1	2685615	7296	2
137	Picture	b110	2700316	0	2	9631	48	0	next
137	Response	2	2709946	9630	1
139	Picture	c101	2723649	0	169	7332	170	0	next
139	Response	1	2730915	7266	1
141	Picture	c101	2743313	0	2	6084	95	0	next
141	Response	1	2749396	6083	1
143	Picture	c101	2764313	0	167	6498	169	0	next
143	Response	1	2770759	6446	1
145	Picture	a101	2784811	0	1	7128	41	0	next
145	Response	1	2791938	7127	1
147	Picture	b105	2804477	0	175	7498	177	0	next
147	Response	2	2811802	7325	1
149	Picture	c101	2824475	0	1	6830	181	0	next
149	Response	1	2831305	6830	1
151	Picture	b113	2842474	0	175	8499	176	0	next
151	Response	2	2850898	8424	1
153	Picture	c101	2863139	0	1	7410	100	0	next
153	Response	1	2870548	7409	1
155	Picture	a102	2884471	0	168	7499	169	0	next
155	Response	1	2891787	7316	1
157	Picture	c101	2905969	0	2	5955	56	0	next
157	Response	1	2911923	5954	1
159	Picture	c101	2923302	0	175	5665	177	0	next
159	Response	1	2928851	5549	1
161	Picture	a106	2943133	0	2	7591	79	0	next
161	Response	1	2950723	7590	1
163	Picture	a113	2965799	0	170	7165	172	0	next
163	Response	1	2972896	7097	1
165	Picture	a110	2985297	0	1	7106	63	0	next
165	Response	1	2992402	7105	1
167	Picture	b111	3004463	0	175	11332	176	0	next
167	Response	2	3015682	11219	2
169	Picture	c101	3028461	0	1	6215	128	0	next
169	Response	1	3034675	6214	1
171	Picture	a104	3047294	0	175	13831	177	0	next
171	Response	1	3060975	13681	1
173	Picture	a108	3074458	0	1	5694	141	0	next
173	Response	1	3080150	5692	2
175	Picture	b115	3094457	0	175	10332	176	0	next
175	Response	2	3104628	10171	2
177	Picture	a114	3118955	0	1	5957	53	0	next
177	Response	1	3124911	5956	1
179	Picture	c101	3136121	0	175	6332	176	0	next
179	Response	1	3142321	6200	2
181	Picture	a105	3156619	0	1	6439	71	0	next
181	Response	1	3163057	6438	1
183	Picture	b107	3177618	0	176	7832	178	0	next
183	Response	2	3185289	7671	2
185	Picture	a115	3196949	0	2	7306	39	0	next
185	Response	1	3204254	7305	1
187	Picture	b114	3215949	0	173	6999	174	0	next
187	Response	2	3222771	6822	1
189	Picture	b106	3235947	0	1	6892	118	0	next
189	Response	2	3242838	6891	1
191	Picture	a116	3257279	0	176	7332	178	0	next
191	Response	1	3264559	7280	1
193	Picture	b108	3278611	0	1	9621	55	0	next
193	Response	2	3288231	9620	1
195	Picture	b116	3301777	0	169	8331	171	0	next
195	Response	2	3310077	8300	1
197	Picture	b103	3322941	0	1	7207	128	0	next
197	Response	2	3330147	7206	1
199	Picture	c101	3343107	0	168	7165	170	0	next
199	Response	1	3350221	7114	1
201	Picture	c101	3364105	0	1	5920	82	0	next
201	Response	1	3370024	5919	1
204	Response	3	3499926	16828	1
206	Picture	a112	3510428	0	2	7718	118	0	next
206	Response	1	3518146	7718	1
208	Picture	a105	3532761	0	174	6998	176	0	next
208	Response	1	3539655	6894	1
210	Picture	b110	3554259	0	1	6939	71	0	next
210	Response	2	3561198	6939	1
212	Picture	a110	3574925	0	175	6665	176	0	next
212	Response	1	3581480	6555	1
214	Picture	c101	3594923	0	1	7712	123	0	next
214	Response	1	3602635	7712	1
216	Picture	c101	3616255	0	176	5999	177	0	next
216	Response	1	3622139	5884	1
218	Picture	a107	3633920	0	1	7094	75	0	next
218	Response	1	3641012	7092	2
220	Picture	a116	3654586	0	167	6832	168	0	next
220	Response	1	3661355	6769	1
222	Picture	b114	3674251	0	1	7147	196	0	next
222	Response	2	3681397	7146	1
224	Picture	a115	3694417	0	175	7332	176	0	next
224	Response	1	3701621	7204	1
226	Picture	b106	3714914	0	2	6931	72	0	next
226	Response	2	3721844	6930	2
228	Picture	a109	3734747	0	175	9832	176	0	next
228	Response	1	3744523	9776	1
230	Picture	b112	3758912	0	1	6072	104	0	next
230	Response	2	3764983	6071	1
232	Picture	b116	3777244	0	175	6832	177	0	next
232	Response	2	3783979	6735	2
234	Picture	c101	3795909	0	1	6467	43	0	next
234	Response	1	3802375	6466	1
236	Picture	b101	3817242	0	167	7165	168	0	next
236	Response	2	3824335	7093	1
238	Picture	c101	3836073	0	1	7050	119	0	next
238	Response	1	3843122	7049	1
240	Picture	c101	3857406	0	176	6665	177	0	next
240	Response	1	3863974	6568	1
242	Picture	b107	3878737	0	1	6268	75	0	next
242	Response	2	3885004	6267	1
244	Picture	a104	3896736	0	176	13832	177	0	next
244	Response	2	3910501	13765	1
246	Picture	c101	3923400	0	2	9842	169	0	next
246	Response	2	3933240	9840	2
248	Picture	a101	3945900	0	175	8998	177	0	next
248	Response	1	3954779	8879	2
250	Picture	a103	3969564	0	1	6132	45	0	next
250	Response	1	3975695	6131	1
252	Picture	c101	3990063	0	175	6333	176	0	next
252	Response	1	3996219	6156	1
254	Picture	b109	4008228	0	1	8097	80	0	next
254	Response	2	4016324	8096	1
256	Picture	a114	4028061	0	175	7998	177	0	next
256	Response	1	4036005	7944	1
258	Picture	c101	4051059	0	1	7147	188	0	next
258	Response	1	4058205	7146	1
260	Picture	c101	4072724	0	177	6166	178	0	next
260	Response	1	4078762	6038	1
262	Picture	a111	4091056	0	1	7038	130	0	next
262	Response	1	4098093	7037	1
264	Picture	c101	4109722	0	175	7332	176	0	next
264	Response	1	4116911	7189	2
266	Picture	a102	4128720	0	1	6824	185	0	next
266	Response	1	4135543	6823	1
268	Picture	c101	4147053	0	177	6832	178	0	next
268	Response	1	4153793	6740	1
270	Picture	b103	4168217	0	2	8471	42	0	next
270	Response	2	4176687	8470	2
272	Picture	c101	4188717	0	176	6665	177	0	next
272	Response	1	4195323	6606	1
274	Picture	b105	4207215	0	1	7343	158	0	next
274	Response	2	4214557	7342	2
276	Picture	b104	4227047	0	176	8499	177	0	next
276	Response	2	4235501	8454	1
278	Picture	a113	4247712	0	1	7417	85	0	next
278	Response	1	4255128	7416	2
280	Picture	a108	4266712	0	174	8831	176	0	next
280	Response	1	4275473	8761	1
282	Picture	c101	4288376	0	1	6995	173	0	next
282	Response	1	4295370	6994	1
284	Picture	a106	4308209	0	176	6498	178	0	next
284	Response	1	4314609	6400	2
286	Picture	c101	4329540	0	1	7665	178	0	next
286	Response	1	4337204	7664	1
288	Picture	b102	4350872	0	168	9499	169	0	next
288	Response	2	4360185	9313	1
290	Picture	b115	4375537	0	1	6192	143	0	next
290	Response	2	4381728	6191	1
292	Picture	b113	4396369	0	175	5332	177	0	next
292	Response	2	4401652	5283	2
294	Picture	b111	4414867	0	2	7731	113	0	next
294	Response	2	4422597	7730	1
296	Picture	c101	4435367	0	175	9665	176	0	next
296	Response	1	4444861	9494	1
298	Picture	c101	4456864	0	2	5559	119	0	next
298	Response	1	4462422	5558	1
300	Picture	b108	4476031	0	174	6832	175	0	next
300	Response	2	4482675	6644	1
303	Response	3	4771634	174779	1
305	Picture	a010	4781677	0	175	11331	177	0	next
305	Response	1	4792940	11263	1
307	Picture	c001	4812674	0	1	5793	51	0	next
307	Response	2	4818466	5792	1
309	Picture	b015	4835506	0	168	6499	169	0	next
309	Response	2	4841868	6362	1
311	Picture	b016	4861504	0	1	7394	116	0	next
311	Response	2	4868897	7393	1
313	Picture	a011	4888170	0	175	7998	176	0	next
313	Response	1	4896012	7842	1
315	Picture	a003	4913667	0	1	7482	186	0	next
315	Response	1	4921149	7482	1
317	Picture	c001	4941332	0	175	10665	177	0	next
317	Response	2	4951891	10559	1
319	Picture	c001	4971163	0	2	6458	46	0	next
319	Response	2	4977620	6457	1
321	Picture	b014	4994495	0	176	8833	177	0	next
321	Response	2	5003146	8651	2
323	Picture	a012	5021326	0	2	6931	80	0	next
323	Response	1	5028256	6930	2
325	Picture	c001	5046992	0	177	5999	178	0	next
325	Response	1	5052822	5830	1
327	Picture	b013	5071990	0	1	7588	254	0	next
327	Response	2	5079577	7587	1
329	Picture	a015	5096155	0	175	9665	177	0	next
329	Response	1	5105676	9521	1
331	Picture	c001	5122653	0	1	8525	151	0	next
331	Response	2	5131177	8524	1
333	Picture	a005	5149152	0	175	6165	177	0	next
333	Response	1	5155173	6021	1
335	Picture	b001	5175149	0	2	8223	113	0	next
335	Response	2	5183371	8222	1
337	Picture	a009	5199815	0	177	6332	178	0	next
337	Response	1	5205957	6142	1
339	Picture	c001	5225646	0	1	7970	40	0	next
339	Response	2	5233615	7969	2
341	Picture	c001	5252978	0	175	5666	176	0	next
341	Response	2	5258453	5475	2
343	Picture	b006	5277809	0	1	8151	186	0	next
343	Response	2	5285959	8150	1
345	Picture	b004	5303141	0	175	6832	177	0	next
345	Response	2	5309810	6669	1
347	Picture	a013	5329639	0	1	5884	126	0	next
347	Response	1	5335522	5883	1
349	Picture	a016	5355138	0	175	12332	176	0	next
349	Response	1	5367284	12146	1
351	Picture	c001	5385968	0	2	9251	85	0	next
351	Response	2	5395218	9250	1
353	Picture	c001	5413467	0	175	7332	177	0	next
353	Response	2	5420684	7217	1
355	Picture	a007	5438132	0	1	8955	54	0	next
355	Response	1	5447085	8953	2
357	Picture	b008	5463964	0	175	16498	176	0	next
357	Response	2	5480348	16384	2
359	Picture	c001	5497961	0	1	5492	185	0	next
359	Response	2	5503452	5491	1
361	Picture	c001	5521127	0	175	6332	176	0	next
361	Response	2	5527366	6239	1
363	Picture	b012	5546958	0	1	5191	153	0	next
363	Response	2	5552148	5190	1
365	Picture	c001	5569123	0	176	7999	177	0	next
365	Response	2	5576988	7865	1
367	Picture	b009	5595288	0	1	9238	97	0	next
367	Response	2	5604525	9237	2
369	Picture	b005	5624286	0	176	6999	177	0	next
369	Response	2	5631252	6966	2
371	Picture	a006	5650617	0	2	7393	118	0	next
371	Response	1	5658009	7392	1
373	Picture	a001	5675950	0	175	6331	177	0	next
373	Response	1	5682223	6273	1
375	Picture	b003	5701947	0	1	6888	122	0	next
375	Response	2	5708834	6887	1
377	Picture	b007	5728113	0	175	6332	176	0	next
377	Response	2	5734419	6306	1
379	Picture	b010	5754444	0	1	4877	134	0	next
379	Response	2	5759320	4876	2
381	Picture	a002	5776609	0	176	6332	178	0	next
381	Response	1	5782901	6292	2
383	Picture	c001	5800940	0	2	6588	82	0	next
383	Response	2	5807527	6587	1
385	Picture	b002	5826606	0	177	6165	179	0	next
385	Response	2	5832727	6121	1
387	Picture	c001	5851437	0	2	7001	177	0	next
387	Response	2	5858437	7000	1
389	Picture	b011	5877436	0	174	6665	176	0	next
389	Response	2	5883996	6560	1
391	Picture	a014	5903267	0	1	5361	149	0	next
391	Response	2	5908627	5360	1
393	Picture	c001	5927099	0	168	7166	169	0	next
393	Response	2	5934214	7115	1
395	Picture	c001	5952097	0	1	5278	58	0	next
395	Response	2	5957375	5278	1
397	Picture	a004	5977262	0	176	6832	178	0	next
397	Response	2	5983981	6719	1
399	Picture	a008	6001260	0	2	9570	108	0	next
399	Response	1	6010829	9569	2
402	Response	3	6261685	131933	1
404	Picture	c001	6272075	0	2	8216	121	0	next
404	Response	2	6280290	8215	1
406	Picture	c001	6293908	0	175	5999	176	0	next
406	Response	2	6299707	5799	1
408	Picture	c201	6312239	0	2	5352	151	0	next
408	Response	2	6317590	5351	1
410	Picture	a214	6331405	0	175	7166	176	0	next
410	Response	1	6338441	7036	1
412	Picture	a216	6350570	0	1	6539	138	0	next
412	Response	1	6357108	6538	2
414	Picture	b209	6369236	0	176	6999	177	0	next
414	Response	2	6376046	6810	1
416	Picture	b203	6388401	0	1	6163	172	0	next
416	Response	2	6394563	6162	1
418	Picture	a204	6406400	0	177	5332	179	0	next
418	Response	2	6411589	5189	1
420	Picture	c201	6426398	0	1	8679	156	0	next
420	Response	2	6435076	8678	1
422	Picture	b211	6447564	0	175	7999	176	0	next
422	Response	2	6455389	7825	1
424	Picture	b213	6468562	0	1	7411	91	0	next
424	Response	2	6475972	7410	2
426	Picture	a202	6487228	0	175	7165	177	0	next
426	Response	1	6494369	7141	2
428	Picture	b208	6508726	0	1	9402	108	0	next
428	Response	2	6518127	9401	1
430	Picture	a201	6532892	0	167	12831	169	0	next
430	Response	1	6545543	12651	1
432	Picture	a203	6560222	0	2	8456	47	0	next
432	Response	1	6568676	8454	2
434	Picture	c201	6582555	0	175	12832	176	0	next
434	Response	2	6595255	12700	2
436	Picture	a205	6608053	0	1	7551	125	0	next
436	Response	1	6615603	7550	1
438	Picture	b207	6627052	0	168	8665	170	0	next
438	Response	2	6635681	8629	1
440	Picture	a213	6649883	0	1	12434	68	0	next
440	Response	1	6662316	12433	1
442	Picture	b204	6677215	0	176	8165	178	0	next
442	Response	2	6685331	8116	2
444	Picture	c201	6700546	0	2	6333	171	0	next
444	Response	2	6706878	6332	1
446	Picture	c201	6718379	0	175	5166	176	0	next
446	Response	2	6723507	5128	1
448	Picture	b210	6735544	0	1	7741	102	0	next
448	Response	2	6743284	7740	1
450	Picture	b202	6757877	0	174	5998	176	0	next
450	Response	2	6763749	5872	2
452	Picture	b206	6778374	0	2	11651	193	0	next
452	Response	2	6790024	11650	1
454	Picture	b215	6802540	0	168	6832	169	0	next
454	Response	2	6809230	6690	1
456	Picture	a208	6823371	0	2	5846	158	0	next
456	Response	2	6829216	5845	2
458	Picture	b216	6840871	0	168	9832	169	0	next
458	Response	2	6850550	9679	2
460	Picture	c201	6864369	0	1	8348	162	0	next
460	Response	2	6872716	8347	1
462	Picture	c201	6887701	0	175	6665	177	0	next
462	Response	2	6894260	6559	1
464	Picture	b205	6909199	0	1	7198	144	0	next
464	Response	2	6916396	7197	1
466	Picture	c201	6931198	0	176	6166	177	0	next
466	Response	2	6937190	5992	1
468	Picture	b214	6949196	0	2	5757	79	0	next
468	Response	2	6954952	5756	1
470	Picture	a210	6968696	0	175	7331	177	0	next
470	Response	1	6975956	7260	1
472	Picture	c201	6988860	0	2	7408	95	0	next
472	Response	2	6996267	7407	1
474	Picture	a212	7010693	0	174	8832	175	0	next
474	Response	1	7019395	8702	1
476	Picture	a209	7034357	0	1	8205	139	0	next
476	Response	1	7042561	8204	1
478	Picture	b212	7057523	0	177	6832	178	0	next
478	Response	2	7064226	6703	1
480	Picture	c201	7076854	0	2	6491	187	0	next
480	Response	2	7083344	6490	1
482	Picture	c201	7094520	0	177	5832	179	0	next
482	Response	2	7100212	5692	2
484	Picture	c201	7114518	0	2	5863	149	0	next
484	Response	2	7120380	5862	1
486	Picture	a206	7135351	0	175	7499	176	0	next
486	Response	1	7142698	7347	1
488	Picture	a215	7157682	0	1	6325	185	0	next
488	Response	1	7164006	6324	1
490	Picture	c201	7178348	0	175	7499	176	0	next
490	Response	2	7185759	7411	1
492	Picture	c201	7197846	0	1	5053	116	0	next
492	Response	2	7202898	5052	1
494	Picture	c201	7217512	0	167	5499	168	0	next
494	Response	2	7222976	5464	1
496	Picture	b201	7236177	0	1	6968	41	0	next
496	Response	2	7243143	6966	1
498	Picture	a207	7257509	0	177	7332	179	0	next
498	Response	1	7264772	7263	1
500	Picture	a211	7276841	0	1	6338	172	0	next
500	Response	1	7283178	6337	1
502	Picture	c201	7298007	0	175	9332	176	0	next
502	Response	2	7307156	9149	2
505	Response	3	7438063	15899	1
507	Picture	c201	7448163	0	175	5832	177	0	next
507	Response	2	7453825	5662	1
509	Picture	c201	7467328	0	1	6007	161	0	next
509	Response	2	7473335	6007	1
511	Picture	a205	7484661	0	167	7998	169	0	next
511	Response	1	7492544	7883	2
513	Picture	c201	7507159	0	1	8073	95	0	next
513	Response	2	7515231	8072	1
515	Picture	a206	7527825	0	176	6998	178	0	next
515	Response	1	7534739	6914	2
517	Picture	a210	7546156	0	1	6536	140	0	next
517	Response	1	7552690	6534	2
519	Picture	b204	7566822	0	177	7165	179	0	next
519	Response	2	7573875	7053	2
521	Picture	b203	7587986	0	2	5697	147	0	next
521	Response	2	7593682	5696	1
523	Picture	b206	7605486	0	175	10165	176	0	next
523	Response	2	7615466	9980	1
525	Picture	a203	7629984	0	1	5949	53	0	next
525	Response	1	7635932	5948	1
527	Picture	a215	7648150	0	167	8165	168	0	next
527	Response	1	7656128	7978	1
529	Picture	a213	7668147	0	2	5839	174	0	next
529	Response	1	7673985	5838	1
531	Picture	c201	7686814	0	167	6165	169	0	next
531	Response	2	7692893	6079	1
533	Picture	b215	7704479	0	1	7203	140	0	next
533	Response	2	7711681	7202	1
535	Picture	c201	7726144	0	176	6166	177	0	next
535	Response	2	7732149	6005	2
537	Picture	c201	7746642	0	2	5855	148	0	next
537	Response	2	7752496	5854	1
539	Picture	c201	7767142	0	175	6498	177	0	next
539	Response	2	7773503	6361	1
541	Picture	a214	7786473	0	1	7318	184	0	next
541	Response	1	7793789	7316	2
543	Picture	b205	7807139	0	175	8332	176	0	next
543	Response	2	7815390	8251	1
545	Picture	c201	7828470	0	2	8642	36	0	next
545	Response	2	7837111	8641	1
547	Picture	b210	7850803	0	175	7498	177	0	next
547	Response	2	7858268	7465	1
549	Picture	b202	7870801	0	1	14530	146	0	next
549	Response	2	7885330	14529	1
551	Picture	a212	7897300	0	172	8331	174	0	next
551	Response	1	7905467	8167	1
553	Picture	c201	7920797	0	2	6577	102	0	next
553	Response	2	7927373	6576	2
555	Picture	b216	7941297	0	175	6332	176	0	next
555	Response	2	7947602	6305	1
557	Picture	b212	7961961	0	2	5510	168	0	next
557	Response	2	7967470	5509	2
559	Picture	b207	7981461	0	176	6332	177	0	next
559	Response	2	7987669	6208	2
561	Picture	b209	8000292	0	1	8444	66	0	next
561	Response	2	8008735	8443	1
563	Picture	c201	8023124	0	175	7832	177	0	next
563	Response	2	8030843	7719	1
565	Picture	a216	8045789	0	1	6869	133	0	next
565	Response	1	8052657	6868	2
567	Picture	c201	8065122	0	174	7165	175	0	next
567	Response	2	8072196	7074	1
569	Picture	a211	8083953	0	1	7033	135	0	next
569	Response	2	8090985	7032	1
571	Picture	c201	8104786	0	174	8498	176	0	next
571	Response	2	8113187	8401	1
573	Picture	c201	8126283	0	2	7157	188	0	next
573	Response	2	8133439	7156	1
575	Picture	b208	8148449	0	175	6499	176	0	next
575	Response	2	8154893	6444	1
577	Picture	b211	8169281	0	1	6200	144	0	next
577	Response	2	8175480	6199	1
579	Picture	c201	8189447	0	174	8665	175	0	next
579	Response	2	8198010	8563	1
581	Picture	b214	8210444	0	2	31312	190	0	next
581	Response	2	8241755	31311	2
583	Picture	b213	8255942	0	177	5999	178	0	next
583	Response	2	8261772	5830	1
585	Picture	c201	8273773	0	2	6311	26	0	next
585	Response	2	8280083	6310	1
587	Picture	a207	8291940	0	175	7998	177	0	next
587	Response	1	8299622	7682	1
589	Picture	a204	8312271	0	1	9171	164	0	next
589	Response	1	8321441	9170	1
591	Picture	a209	8332604	0	167	6831	169	0	next
591	Response	1	8339391	6787	2
593	Picture	c201	8353268	0	1	8513	164	0	next
593	Response	2	8361780	8512	2
595	Picture	a202	8373268	0	175	7832	176	0	next
595	Response	1	8380927	7659	1
597	Picture	a201	8393432	0	1	6975	34	0	next
597	Response	1	8400406	6974	1
599	Picture	a208	8413098	0	175	6832	177	0	next
599	Response	1	8419705	6607	1
601	Picture	b201	8433596	0	1	6727	116	0	next
601	Response	2	8440322	6726	1
