# Supplementary material for: The relationship between Chinese college students’ mate preferences and their parents’ education level
Source: Front Psychol. 2022 Nov 1;13:907315. doi: 10.3389/fpsyg.2022.907315 (PMC9664191; doi:10.3389/fpsyg.2022.907315)
Supplement: Supplementary file 2 [file Data_Sheet_1.ZIP › raw data/┴╓├»╔¡/part1.log]

Scenario - For expli1
Logfile written - 2018/6/5 16:00:05

Trial	Event Type	Code	Time	TTime	Uncertainty	Duration	Uncertainty	ReqTime	ReqDur

1	Response	3	365832	365832	1
3	Picture	a005	376301	0	1	6381	122	0	next
3	Response	1	382681	6380	1
5	Picture	b006	401466	0	176	7832	177	0	next
5	Response	2	409180	7714	2
7	Picture	a009	428630	0	1	8286	56	0	next
7	Response	1	436915	8285	1
9	Picture	a015	454795	0	176	7832	177	0	next
9	Response	1	462548	7753	1
11	Picture	a013	482125	0	2	9473	38	0	next
11	Response	1	491597	9472	1
13	Picture	a016	509290	0	175	6999	176	0	next
13	Response	1	516147	6857	1
15	Picture	b012	536287	0	2	6302	37	0	next
15	Response	2	542587	6300	2
17	Picture	a001	559620	0	174	6165	175	0	next
17	Response	1	565609	5989	1
19	Picture	b010	582783	0	2	7772	73	0	next
19	Response	2	590554	7771	1
21	Picture	a010	606782	0	171	6832	173	0	next
21	Response	1	613578	6796	1
23	Picture	b013	632613	0	1	6604	72	0	next
23	Response	2	639215	6602	2
25	Picture	a003	659278	0	167	6165	169	0	next
25	Response	1	665385	6107	1
27	Picture	b004	683609	0	1	6627	47	0	next
27	Response	2	690235	6626	2
29	Picture	b009	709441	0	175	6165	176	0	next
29	Response	2	715475	6034	1
31	Picture	c001	733104	0	2	31597	79	0	next
31	Response	1	764700	31596	1
33	Picture	b015	784101	0	176	105157	178	0	next
33	Response	2	889144	105043	2
35	Picture	b007	908590	0	1	12631	43	0	next
35	Response	2	921219	12629	2
37	Picture	c001	939255	0	175	12998	176	0	next
37	Response	2	952190	12935	2
39	Picture	a007	972251	0	2	10785	59	0	next
39	Response	1	983035	10784	1
41	Picture	c001	1002916	0	176	6999	177	0	next
41	Response	2	1009747	6831	2
43	Picture	a002	1027080	0	2	9470	43	0	next
43	Response	1	1036549	9469	1
45	Picture	c001	1053579	0	175	5998	177	0	next
45	Response	2	1059453	5874	1
47	Picture	a008	1076743	0	1	10293	50	0	next
47	Response	1	1087035	10292	1
49	Picture	c001	1106074	0	176	6999	177	0	next
49	Response	2	1113024	6950	1
51	Picture	b008	1132072	0	1	9998	173	0	next
51	Response	2	1142070	9998	1
53	Picture	c001	1159903	0	177	6666	178	0	next
53	Response	2	1166389	6486	2
55	Picture	c001	1185567	0	2	4892	119	0	next
55	Response	2	1190458	4891	1
57	Picture	c001	1210066	0	175	10331	177	0	next
57	Response	2	1220344	10278	2
59	Picture	b001	1237230	0	1	16242	100	0	next
59	Response	2	1253471	16241	1
61	Picture	c001	1273394	0	167	5998	169	0	next
61	Response	2	1279313	5919	1
63	Picture	c001	1297058	0	1	5820	182	0	next
63	Response	2	1302877	5819	1
65	Picture	b011	1321390	0	176	9665	177	0	next
65	Response	2	1330938	9548	2
67	Picture	a012	1350887	0	1	6706	137	0	next
67	Response	1	1357592	6705	1
69	Picture	c001	1374386	0	176	8831	178	0	next
69	Response	2	1383045	8659	2
71	Picture	a011	1401383	0	1	8734	108	0	next
71	Response	1	1410116	8733	1
73	Picture	c001	1428381	0	178	5499	179	0	next
73	Response	2	1433711	5330	1
75	Picture	c001	1454378	0	2	5602	69	0	next
75	Response	2	1459979	5601	1
77	Picture	a004	1476878	0	175	9331	176	0	next
77	Response	2	1486035	9157	2
79	Picture	c001	1505874	0	1	8073	103	0	next
79	Response	2	1513946	8072	1
81	Picture	b014	1530206	0	175	7665	177	0	next
81	Response	2	1537808	7602	1
83	Picture	b005	1555203	0	2	6647	197	0	next
83	Response	2	1561849	6646	1
85	Picture	a014	1578869	0	175	5499	176	0	next
85	Response	1	1584183	5314	1
87	Picture	b016	1602699	0	2	7541	138	0	next
87	Response	2	1610239	7540	2
89	Picture	b002	1630198	0	178	6165	179	0	next
89	Response	2	1636235	6037	1
91	Picture	c001	1653529	0	1	6059	109	0	next
91	Response	2	1659587	6058	1
93	Picture	c001	1677361	0	174	6998	176	0	next
93	Response	2	1684320	6959	1
95	Picture	a006	1701525	0	1	20188	154	0	next
95	Response	1	1721712	20187	2
97	Picture	b003	1738689	0	168	7998	170	0	next
97	Response	2	1746627	7938	1
100	Response	3	1920305	52794	1
102	Picture	c001	1930340	0	168	6998	170	0	next
102	Response	2	1937272	6932	1
104	Picture	c001	1951671	0	1	5146	196	0	next
104	Response	2	1956816	5145	1
106	Picture	a206	1968003	0	175	6832	177	0	next
106	Response	1	1974775	6772	1
108	Picture	a213	1987668	0	1	5638	33	0	next
108	Response	1	1993305	5637	1
110	Picture	b204	2004667	0	175	5665	177	0	next
110	Response	1	2010271	5604	2
112	Picture	b212	2023498	0	1	5775	69	0	next
112	Response	2	2029272	5774	1
114	Picture	a205	2042497	0	176	6332	177	0	next
114	Response	1	2048672	6175	1
116	Picture	b210	2060162	0	1	5989	186	0	next
116	Response	2	2066150	5988	1
118	Picture	c201	2077327	0	178	5999	180	0	next
118	Response	2	2083180	5853	1
120	Picture	a203	2097159	0	1	7308	34	0	next
120	Response	1	2104466	7307	2
122	Picture	b201	2117991	0	177	6832	178	0	next
122	Response	2	2124639	6648	1
124	Picture	c201	2139322	0	1	5673	170	0	next
124	Response	2	2144994	5672	1
126	Picture	c201	2157988	0	174	4665	175	0	next
126	Response	2	2162502	4514	1
128	Picture	b216	2175319	0	1	9011	165	0	next
128	Response	2	2184329	9010	1
130	Picture	c201	2199317	0	175	4999	177	0	next
130	Response	2	2204292	4975	1
132	Picture	c201	2217649	0	1	4781	62	0	next
132	Response	2	2222429	4780	1
134	Picture	b205	2235315	0	167	10831	168	0	next
134	Response	2	2246084	10769	1
136	Picture	c201	2261312	0	1	5734	101	0	next
136	Response	2	2267045	5733	1
138	Picture	c201	2278311	0	175	6332	176	0	next
138	Response	2	2284551	6240	1
140	Picture	b206	2296809	0	1	6686	158	0	next
140	Response	2	2303494	6685	1
142	Picture	c201	2317308	0	168	5165	169	0	next
142	Response	2	2322319	5011	1
144	Picture	a211	2337472	0	1	9818	191	0	next
144	Response	1	2347290	9818	1
146	Picture	c201	2361138	0	175	7165	176	0	next
146	Response	2	2368124	6986	1
148	Picture	c201	2381635	0	1	5615	62	0	next
148	Response	2	2387249	5614	1
150	Picture	b209	2400635	0	175	8664	177	0	next
150	Response	2	2409249	8614	2
152	Picture	a214	2423132	0	1	7191	152	0	next
152	Response	1	2430322	7190	1
154	Picture	a207	2443131	0	175	8831	177	0	next
154	Response	1	2451874	8743	1
156	Picture	b214	2463295	0	1	5448	64	0	next
156	Response	2	2468742	5447	2
158	Picture	a215	2483627	0	177	9165	179	0	next
158	Response	1	2492664	9037	1
160	Picture	b211	2506458	0	1	6289	47	0	next
160	Response	2	2512746	6288	1
162	Picture	b207	2525624	0	176	9665	177	0	next
162	Response	2	2535200	9576	1
164	Picture	c201	2547455	0	1	9027	142	0	next
164	Response	2	2556481	9026	2
166	Picture	b213	2571120	0	175	9332	176	0	next
166	Response	2	2580286	9166	1
168	Picture	c201	2591784	0	2	5588	83	0	next
168	Response	2	2597371	5587	1
170	Picture	b215	2608950	0	175	9832	176	0	next
170	Response	2	2618686	9736	1
172	Picture	b202	2632448	0	1	5488	181	0	next
172	Response	2	2637935	5487	1
174	Picture	a209	2651114	0	176	5998	178	0	next
174	Response	1	2657061	5947	1
176	Picture	c201	2670611	0	2	5521	157	0	next
176	Response	2	2676131	5520	1
178	Picture	a212	2690610	0	177	8999	178	0	next
178	Response	1	2699577	8967	1
180	Picture	a216	2711775	0	1	9171	171	0	next
180	Response	1	2720945	9170	1
182	Picture	a208	2735773	0	177	11832	178	0	next
182	Response	1	2747537	11764	1
184	Picture	a202	2761604	0	1	5002	168	0	next
184	Response	1	2766605	5001	1
186	Picture	c201	2779603	0	175	6832	176	0	next
186	Response	2	2786247	6644	1
188	Picture	a201	2798601	0	1	6828	183	0	next
188	Response	1	2805428	6827	1
190	Picture	c201	2818600	0	174	6332	175	0	next
190	Response	2	2824825	6225	1
192	Picture	c201	2837764	0	2	33049	127	0	next
192	Response	2	2870812	33048	2
194	Picture	a204	2884428	0	176	15164	178	0	next
194	Response	1	2899413	14985	1
196	Picture	b203	2914258	0	1	7578	98	0	next
196	Response	2	2921835	7577	1
198	Picture	b208	2936757	0	175	7165	176	0	next
198	Response	2	2943776	7019	1
200	Picture	a210	2958421	0	1	15278	64	0	next
200	Response	2	2973698	15277	1
203	Response	3	3195522	107278	1
205	Picture	a210	3205900	0	2	8428	83	0	next
205	Response	2	3214327	8427	1
207	Picture	c201	3227066	0	175	5999	176	0	next
207	Response	2	3233003	5937	2
209	Picture	c201	3248063	0	2	6137	43	0	next
209	Response	2	3254199	6136	1
211	Picture	a209	3266896	0	176	7332	177	0	next
211	Response	1	3274044	7148	2
213	Picture	a203	3289060	0	2	5579	98	0	next
213	Response	1	3294638	5578	1
215	Picture	b213	3306559	0	176	7332	178	0	next
215	Response	2	3313761	7202	2
217	Picture	a212	3327724	0	1	8971	38	0	next
217	Response	1	3336694	8970	1
219	Picture	a206	3351722	0	177	15832	178	0	next
219	Response	1	3367483	15761	1
221	Picture	a204	3378886	0	2	6253	84	0	next
221	Response	1	3385137	6251	2
223	Picture	c201	3397385	0	178	6499	179	0	next
223	Response	2	3403815	6430	1
225	Picture	c201	3418383	0	1	5064	113	0	next
225	Response	2	3423446	5063	1
227	Picture	c201	3435216	0	175	4998	177	0	next
227	Response	2	3440053	4837	2
229	Picture	c201	3451547	0	1	4727	116	0	next
229	Response	2	3456273	4726	1
231	Picture	b210	3469546	0	173	10665	174	0	next
231	Response	2	3480052	10506	1
233	Picture	b205	3494210	0	1	12138	38	0	next
233	Response	1	3506347	12137	2
235	Picture	c201	3521208	0	176	5166	177	0	next
235	Response	2	3526246	5038	1
237	Picture	a214	3537706	0	2	5299	46	0	next
237	Response	1	3543004	5298	2
239	Picture	a211	3557206	0	176	5498	178	0	next
239	Response	1	3562609	5403	1
241	Picture	c201	3574870	0	1	5906	104	0	next
241	Response	2	3580775	5905	2
243	Picture	b209	3593036	0	175	10165	176	0	next
243	Response	2	3603141	10105	2
245	Picture	a215	3616533	0	2	6572	106	0	next
245	Response	1	3623104	6571	1
247	Picture	b212	3634366	0	175	6998	177	0	next
247	Response	2	3641294	6928	1
249	Picture	c201	3656197	0	1	8418	91	0	next
249	Response	2	3664614	8417	2
251	Picture	b215	3675862	0	175	6832	177	0	next
251	Response	2	3682578	6716	1
253	Picture	c201	3695360	0	1	5170	173	0	next
253	Response	2	3700529	5169	1
255	Picture	c201	3714360	0	177	5165	178	0	next
255	Response	2	3719439	5079	1
257	Picture	a208	3731190	0	2	7790	47	0	next
257	Response	1	3738979	7789	1
259	Picture	b211	3753023	0	167	8998	168	0	next
259	Response	2	3761906	8883	1
261	Picture	a213	3774687	0	1	7271	72	0	next
261	Response	1	3781957	7270	2
263	Picture	c201	3794853	0	175	10498	176	0	next
263	Response	2	3805281	10428	2
265	Picture	b202	3816850	0	2	16344	165	0	next
265	Response	2	3833193	16343	1
267	Picture	b201	3847515	0	175	10831	177	0	next
267	Response	2	3858283	10768	1
269	Picture	c201	3872845	0	2	13043	127	0	next
269	Response	2	3885887	13042	1
271	Picture	b204	3900844	0	175	10165	176	0	next
271	Response	1	3910977	10133	1
273	Picture	b216	3924675	0	1	10591	77	0	next
273	Response	2	3935265	10590	1
275	Picture	a205	3947507	0	175	7498	177	0	next
275	Response	1	3954898	7391	2
277	Picture	c201	3968838	0	1	6534	138	0	next
277	Response	2	3975371	6533	2
279	Picture	b203	3987170	0	177	7332	178	0	next
279	Response	2	3994466	7296	1
281	Picture	c201	4007168	0	1	6093	83	0	next
281	Response	2	4013260	6092	2
283	Picture	b214	4026500	0	168	21331	169	0	next
283	Response	2	4047704	21204	1
285	Picture	a216	4061997	0	1	5941	69	0	next
285	Response	1	4067937	5940	1
287	Picture	a202	4081829	0	175	6832	176	0	next
287	Response	1	4088530	6701	1
289	Picture	b206	4100993	0	2	8340	163	0	next
289	Response	2	4109331	8338	2
291	Picture	c201	4122992	0	175	5999	176	0	next
291	Response	2	4128873	5881	1
293	Picture	a207	4141657	0	1	12815	194	0	next
293	Response	1	4154471	12814	1
295	Picture	b207	4165655	0	172	9999	173	0	next
295	Response	2	4175481	9826	1
297	Picture	a201	4186986	0	2	8304	41	0	next
297	Response	1	4195289	8303	2
299	Picture	b208	4206819	0	175	8165	176	0	next
299	Response	2	4214917	8098	1
302	Response	3	4541405	214764	1
305	Picture	a011	4571622	0	175	9998	177	0	next
305	Response	1	4581487	9865	2
307	Picture	a002	4599286	0	1	7570	106	0	next
307	Response	1	4606854	7568	2
309	Picture	b003	4626284	0	168	11165	169	0	next
309	Response	2	4637269	10985	1
311	Picture	a003	4656948	0	1	7365	145	0	next
311	Response	1	4664312	7364	2
313	Picture	c001	4681779	0	177	5832	179	0	next
313	Response	1	4687518	5739	1
315	Picture	b008	4707110	0	1	8056	120	0	next
315	Response	2	4715165	8055	1
317	Picture	c001	4732942	0	177	6998	179	0	next
317	Response	1	4739804	6862	1
319	Picture	c001	4757773	0	1	5358	151	0	next
319	Response	1	4763130	5357	1
321	Picture	b015	4782771	0	175	6832	177	0	next
321	Response	2	4789572	6801	1
323	Picture	c001	4806269	0	1	6805	38	0	next
323	Response	1	4813073	6804	1
325	Picture	a010	4829601	0	175	6998	177	0	next
325	Response	2	4836426	6825	1
327	Picture	a006	4853931	0	2	8158	181	0	next
327	Response	1	4862088	8157	1
329	Picture	c001	4880763	0	177	6665	179	0	next
329	Response	1	4887304	6541	1
331	Picture	c001	4906260	0	2	5483	187	0	next
331	Response	1	4911742	5482	2
333	Picture	b012	4930259	0	175	6499	176	0	next
333	Response	2	4936686	6427	2
335	Picture	b014	4954590	0	1	6378	131	0	next
335	Response	2	4960967	6377	1
337	Picture	b005	4977922	0	175	10332	176	0	next
337	Response	2	4988065	10143	1
339	Picture	c001	5005419	0	1	6505	173	0	next
339	Response	1	5011923	6504	1
341	Picture	c001	5031251	0	175	5498	177	0	next
341	Response	1	5036650	5399	2
343	Picture	c001	5055248	0	2	5023	155	0	next
343	Response	1	5060270	5022	1
345	Picture	b009	5080247	0	175	13665	176	0	next
345	Response	2	5093726	13479	1
347	Picture	a005	5114077	0	1	7138	38	0	next
347	Response	1	5121214	7137	1
349	Picture	a016	5139075	0	178	14665	179	0	next
349	Response	1	5153682	14607	2
351	Picture	b007	5171239	0	1	6878	131	0	next
351	Response	2	5178116	6877	1
353	Picture	b004	5195737	0	170	6999	171	0	next
353	Response	1	5202582	6845	1
355	Picture	a012	5220068	0	1	11237	106	0	next
355	Response	1	5231304	11236	1
357	Picture	c001	5247566	0	168	6832	169	0	next
357	Response	1	5254211	6645	1
359	Picture	b006	5273063	0	2	7051	128	0	next
359	Response	2	5280113	7050	1
361	Picture	a009	5300229	0	175	7331	177	0	next
361	Response	1	5307460	7231	1
363	Picture	a015	5327392	0	2	5977	202	0	next
363	Response	1	5333368	5976	1
365	Picture	c001	5349891	0	179	7665	181	0	next
365	Response	1	5357503	7612	1
367	Picture	c001	5377888	0	2	5645	199	0	next
367	Response	1	5383532	5644	1
369	Picture	b001	5401720	0	168	8332	169	0	next
369	Response	2	5409951	8231	1
371	Picture	a004	5428717	0	2	15686	158	0	next
371	Response	2	5444401	15684	2
373	Picture	b010	5463715	0	175	7665	177	0	next
373	Response	2	5471325	7610	1
375	Picture	c001	5491545	0	2	5891	120	0	next
375	Response	1	5497435	5890	2
377	Picture	c001	5516711	0	175	8165	176	0	next
377	Response	1	5524837	8126	2
379	Picture	b011	5541541	0	2	27643	199	0	next
379	Response	2	5569183	27642	1
381	Picture	a001	5586038	0	175	6832	177	0	next
381	Response	1	5592688	6650	1
383	Picture	a014	5610202	0	2	8570	108	0	next
383	Response	1	5618771	8569	1
385	Picture	a013	5637534	0	179	11665	180	0	next
385	Response	1	5649056	11522	1
387	Picture	a008	5667364	0	2	7658	185	0	next
387	Response	1	5675021	7657	1
389	Picture	a007	5692863	0	176	8498	178	0	next
389	Response	1	5701284	8421	1
391	Picture	c001	5718360	0	1	7938	73	0	next
391	Response	1	5726297	7937	2
393	Picture	b002	5744025	0	175	6832	177	0	next
393	Response	2	5750689	6664	1
395	Picture	c001	5771189	0	1	6700	144	0	next
395	Response	1	5777888	6699	1
397	Picture	b016	5796188	0	175	11831	177	0	next
397	Response	2	5807967	11779	1
399	Picture	b013	5827018	0	1	8479	198	0	next
399	Response	2	5835496	8478	1
402	Response	3	6001483	46142	1
404	Picture	c001	6012003	0	1	5947	63	0	next
404	Response	1	6017949	5946	1
406	Picture	c001	6032668	0	175	4498	177	0	next
406	Response	1	6037075	4407	1
408	Picture	c101	6048666	0	2	3911	93	0	next
408	Response	1	6052576	3910	1
410	Picture	b109	6065832	0	175	6999	176	0	next
410	Response	2	6072759	6927	2
412	Picture	b115	6087330	0	1	10135	41	0	next
412	Response	2	6097464	10134	1
414	Picture	b111	6109829	0	175	12331	176	0	next
414	Response	2	6122077	12248	2
416	Picture	b103	6133492	0	2	8131	46	0	next
416	Response	2	6141622	8130	1
418	Picture	a102	6155325	0	177	4832	178	0	next
418	Response	1	6160092	4767	1
420	Picture	b108	6171989	0	2	6694	151	0	next
420	Response	2	6178682	6693	1
422	Picture	c101	6191322	0	168	10331	170	0	next
422	Response	1	6201525	10203	1
424	Picture	c101	6214319	0	2	4923	88	0	next
424	Response	1	6219241	4922	1
426	Picture	b104	6230819	0	175	9331	177	0	next
426	Response	2	6240111	9292	1
428	Picture	c101	6251483	0	1	5688	154	0	next
428	Response	1	6257170	5687	2
430	Picture	a103	6268816	0	174	6832	175	0	next
430	Response	1	6275460	6644	1
432	Picture	b113	6288480	0	1	5662	173	0	next
432	Response	2	6294141	5661	1
434	Picture	c101	6306979	0	175	8165	177	0	next
434	Response	1	6314976	7997	2
436	Picture	a115	6329476	0	2	8262	76	0	next
436	Response	1	6337737	8261	1
438	Picture	a109	6350975	0	175	6499	176	0	next
438	Response	1	6357290	6315	1
440	Picture	a116	6370640	0	1	5361	144	0	next
440	Response	1	6376000	5360	1
442	Picture	c101	6389472	0	168	5832	170	0	next
442	Response	1	6395277	5805	1
444	Picture	a111	6409636	0	2	8520	158	0	next
444	Response	1	6418155	8519	1
446	Picture	c101	6431469	0	175	13331	177	0	next
446	Response	1	6444751	13282	2
448	Picture	c101	6457799	0	2	5363	148	0	next
448	Response	1	6463161	5362	1
450	Picture	c101	6477965	0	174	5165	176	0	next
450	Response	1	6482977	5012	1
452	Picture	c101	6496629	0	2	5145	199	0	next
452	Response	1	6501773	5144	1
454	Picture	b116	6515129	0	175	10498	176	0	next
454	Response	2	6525516	10387	1
456	Picture	c101	6537959	0	2	10162	183	0	next
456	Response	1	6548120	10161	1
458	Picture	c101	6562791	0	175	4832	177	0	next
458	Response	1	6567522	4731	2
460	Picture	c101	6581622	0	2	5211	133	0	next
460	Response	1	6586832	5210	1
462	Picture	b101	6598788	0	175	12165	177	0	next
462	Response	2	6610913	12125	2
464	Picture	a113	6624119	0	1	10692	143	0	next
464	Response	1	6634810	10691	1
466	Picture	a104	6649118	0	175	6998	176	0	next
466	Response	1	6655976	6858	1
468	Picture	c101	6670948	0	2	5657	187	0	next
468	Response	1	6676604	5656	1
470	Picture	b114	6690114	0	173	6665	175	0	next
470	Response	2	6696656	6542	1
472	Picture	a106	6708112	0	1	6438	72	0	next
472	Response	1	6714549	6437	1
474	Picture	b106	6726778	0	176	5998	178	0	next
474	Response	2	6732740	5962	1
476	Picture	b112	6745276	0	1	6466	43	0	next
476	Response	2	6751740	6464	2
478	Picture	b105	6765941	0	175	6499	176	0	next
478	Response	1	6772269	6328	1
480	Picture	c101	6786772	0	1	9689	154	0	next
480	Response	1	6796460	9688	1
482	Picture	a114	6809604	0	175	6499	176	0	next
482	Response	1	6816029	6425	1
484	Picture	a110	6831102	0	1	8037	132	0	next
484	Response	1	6839138	8036	1
486	Picture	b107	6852767	0	168	7165	170	0	next
486	Response	2	6859790	7023	1
488	Picture	b102	6874098	0	2	7154	190	0	next
488	Response	2	6881251	7153	2
490	Picture	a108	6892931	0	177	8165	178	0	next
490	Response	1	6900915	7984	1
492	Picture	a101	6915262	0	1	6368	141	0	next
492	Response	1	6921628	6366	2
494	Picture	a107	6936427	0	178	5665	180	0	next
494	Response	1	6941951	5524	1
496	Picture	c101	6954092	0	1	4613	63	0	next
496	Response	1	6958704	4612	2
498	Picture	a105	6973257	0	176	7499	177	0	next
498	Response	1	6980587	7330	1
500	Picture	a112	6993755	0	1	5745	98	0	next
500	Response	1	6999499	5744	1
502	Picture	b110	7011088	0	175	6665	176	0	next
502	Response	1	7017571	6483	1
505	Response	3	7166994	33750	1
507	Picture	b101	7177074	0	169	7998	171	0	next
507	Response	2	7184955	7881	1
509	Picture	a113	7198905	0	1	6104	65	0	next
509	Response	1	7205008	6103	1
511	Picture	b116	7219904	0	177	7332	178	0	next
511	Response	2	7227198	7294	2
513	Picture	a106	7239901	0	2	7777	69	0	next
513	Response	1	7247677	7776	1
515	Picture	c101	7262734	0	175	7165	176	0	next
515	Response	1	7269740	7006	1
517	Picture	c101	7283231	0	2	6359	144	0	next
517	Response	1	7289589	6358	1
519	Picture	b115	7302730	0	177	6832	179	0	next
519	Response	2	7309378	6648	1
521	Picture	b107	7323395	0	1	13475	34	0	next
521	Response	2	7336869	13474	1
523	Picture	c101	7350726	0	178	6999	179	0	next
523	Response	1	7357699	6973	1
525	Picture	c101	7371724	0	1	5249	94	0	next
525	Response	1	7376972	5248	2
527	Picture	b113	7391890	0	175	6831	177	0	next
527	Response	2	7398616	6726	1
529	Picture	b110	7410720	0	2	9089	81	0	next
529	Response	2	7419808	9088	2
531	Picture	a116	7432386	0	175	7499	176	0	next
531	Response	1	7439715	7329	1
533	Picture	b111	7453217	0	2	10840	170	0	next
533	Response	2	7464056	10839	1
535	Picture	c101	7478216	0	175	6498	177	0	next
535	Response	1	7484587	6371	1
537	Picture	c101	7496880	0	2	5997	173	0	next
537	Response	1	7502876	5996	1
539	Picture	c101	7517879	0	175	4666	176	0	next
539	Response	1	7522332	4453	1
541	Picture	b105	7536210	0	2	6061	284	0	next
541	Response	2	7542268	6058	3
543	Picture	a109	7554543	0	175	6165	177	0	next
543	Response	1	7560585	6042	1
545	Picture	a105	7572541	0	1	6028	140	0	next
545	Response	1	7578568	6027	1
547	Picture	c101	7593540	0	175	5832	176	0	next
547	Response	1	7599191	5651	1
549	Picture	b109	7611704	0	2	6487	190	0	next
549	Response	2	7618190	6486	1
551	Picture	a102	7632870	0	175	6332	176	0	next
551	Response	1	7639081	6211	1
553	Picture	a107	7651534	0	2	6760	84	0	next
553	Response	1	7658292	6758	2
555	Picture	a108	7673367	0	174	6998	175	0	next
555	Response	1	7680294	6927	1
557	Picture	a115	7694697	0	2	5287	51	0	next
557	Response	1	7699983	5286	1
559	Picture	a111	7711197	0	175	6831	177	0	next
559	Response	1	7717966	6769	1
561	Picture	b108	7730194	0	2	8094	76	0	next
561	Response	2	7738287	8093	2
563	Picture	c101	7752360	0	168	5998	170	0	next
563	Response	1	7758251	5891	2
565	Picture	c101	7772358	0	1	6341	161	0	next
565	Response	1	7778698	6340	1
567	Picture	b106	7791023	0	176	6999	177	0	next
567	Response	2	7797972	6949	1
569	Picture	a104	7810688	0	1	7486	190	0	next
569	Response	1	7818173	7485	1
571	Picture	b102	7830520	0	175	6832	176	0	next
571	Response	2	7837208	6688	1
573	Picture	a103	7852184	0	2	7625	45	0	next
573	Response	1	7859808	7624	1
575	Picture	c101	7871683	0	176	5832	178	0	next
575	Response	1	7877405	5722	2
577	Picture	b114	7891014	0	2	6031	146	0	next
577	Response	2	7897043	6029	2
579	Picture	a112	7908180	0	176	6666	177	0	next
579	Response	1	7914702	6522	1
581	Picture	c101	7927678	0	2	16341	169	0	next
581	Response	1	7944018	16340	2
583	Picture	c101	7955510	0	177	5665	179	0	next
583	Response	1	7961069	5559	2
585	Picture	a114	7973008	0	1	5267	76	0	next
585	Response	1	7978274	5266	1
587	Picture	a110	7991674	0	175	6831	177	0	next
587	Response	1	7998418	6744	2
589	Picture	c101	8010838	0	1	4933	78	0	next
589	Response	1	8015770	4932	1
591	Picture	b112	8027337	0	175	5832	177	0	next
591	Response	2	8033037	5700	1
593	Picture	b103	8045335	0	1	6078	98	0	next
593	Response	2	8051412	6077	1
595	Picture	b104	8066168	0	169	7331	171	0	next
595	Response	1	8073446	7278	1
597	Picture	c101	8086998	0	2	6418	93	0	next
597	Response	2	8093415	6417	1
599	Picture	c101	8108164	0	175	5998	177	0	next
599	Response	1	8114118	5954	1
601	Picture	a101	8127495	0	1	7486	190	0	next
601	Response	1	8134980	7485	1
