# Supplementary material for: The relationship between Chinese college students’ mate preferences and their parents’ education level
Source: Front Psychol. 2022 Nov 1;13:907315. doi: 10.3389/fpsyg.2022.907315 (PMC9664191; doi:10.3389/fpsyg.2022.907315)
Supplement: Supplementary file 2 [file Data_Sheet_1.ZIP › raw data/┴║┐íΦ║/part1.log]

Scenario - For expli1
Logfile written - 2018/6/5 15:27:11

Trial	Event Type	Code	Time	TTime	Uncertainty	Duration	Uncertainty	ReqTime	ReqDur

1	Response	3	1069481	1069481	2
4	Picture	b012	1100333	0	2	7035	140	0	next
4	Response	2	1107367	7034	1
6	Picture	b016	1127167	0	170	10666	171	0	next
6	Response	2	1137718	10551	1
8	Picture	c001	1157166	0	2	8456	51	0	next
8	Response	1	1165622	8456	1
10	Picture	a001	1183001	0	170	10999	171	0	next
10	Response	1	1193855	10854	2
12	Picture	a010	1213167	0	1	8295	43	0	next
12	Response	1	1221461	8294	2
14	Picture	b004	1240001	0	170	6832	171	0	next
14	Response	2	1246704	6703	1
16	Picture	a002	1264833	0	2	8013	161	0	next
16	Response	1	1272845	8012	1
18	Picture	a008	1289334	0	171	8666	172	0	next
18	Response	1	1297912	8578	2
20	Picture	b005	1315500	0	1	6318	188	0	next
20	Response	2	1321817	6317	2
22	Picture	b013	1338667	0	171	6333	172	0	next
22	Response	2	1344761	6094	2
24	Picture	c001	1362333	0	2	6210	130	0	next
24	Response	1	1368542	6209	1
26	Picture	a016	1386334	0	171	7332	173	0	next
26	Response	1	1393518	7184	1
28	Picture	c001	1413667	0	1	6260	79	0	next
28	Response	1	1419926	6259	1
30	Picture	a003	1438501	0	170	6332	172	0	next
30	Response	1	1444661	6160	1
32	Picture	a011	1463167	0	1	6083	89	0	next
32	Response	1	1469249	6082	2
34	Picture	b011	1486667	0	171	6500	172	0	next
34	Response	2	1493029	6362	2
36	Picture	c001	1513333	0	2	7065	109	0	next
36	Response	1	1520397	7064	1
38	Picture	b008	1539167	0	171	11166	173	0	next
38	Response	2	1550215	11048	1
40	Picture	c001	1567000	0	1	6333	3	0	next
40	Response	1	1573281	6281	1
42	Picture	c001	1591834	0	171	5499	173	0	next
42	Response	1	1597303	5469	1
44	Picture	b014	1617833	0	2	6868	306	0	next
44	Response	2	1624700	6867	2
46	Picture	c001	1644001	0	171	5832	173	0	next
46	Response	1	1649707	5706	1
48	Picture	a015	1668500	0	1	6812	193	0	next
48	Response	1	1675311	6811	1
50	Picture	a007	1694835	0	172	6498	174	0	next
50	Response	1	1701214	6379	1
52	Picture	c001	1720667	0	1	5288	51	0	next
52	Response	1	1725954	5287	1
54	Picture	b001	1744501	0	170	5332	172	0	next
54	Response	2	1749798	5297	1
56	Picture	c001	1770333	0	2	5966	41	0	next
56	Response	1	1776298	5965	1
58	Picture	c001	1795501	0	172	5332	174	0	next
58	Response	1	1800653	5152	1
60	Picture	b009	1820667	0	1	7326	179	0	next
60	Response	2	1827992	7325	1
62	Picture	b006	1846001	0	171	4999	172	0	next
62	Response	2	1850907	4906	1
64	Picture	c001	1868167	0	1	5868	138	0	next
64	Response	1	1874034	5867	1
66	Picture	a005	1892501	0	171	7833	172	0	next
66	Response	1	1900149	7648	1
68	Picture	a014	1918500	0	2	6094	80	0	next
68	Response	1	1924592	6092	2
70	Picture	b015	1943668	0	170	8832	171	0	next
70	Response	2	1952322	8654	1
72	Picture	c001	1972000	0	2	5813	194	0	next
72	Response	1	1977811	5811	2
74	Picture	a006	1997834	0	171	9166	172	0	next
74	Response	1	2006972	9138	2
76	Picture	a012	2025333	0	2	5065	109	0	next
76	Response	1	2030397	5064	2
78	Picture	b002	2048834	0	172	8666	174	0	next
78	Response	2	2057407	8573	1
80	Picture	c001	2075834	0	1	7328	179	0	next
80	Response	1	2083161	7327	1
82	Picture	b010	2099668	0	170	10332	172	0	next
82	Response	2	2109815	10147	1
84	Picture	b003	2130500	0	2	15711	129	0	next
84	Response	2	2146209	15709	2
86	Picture	a013	2164334	0	171	6333	172	0	next
86	Response	1	2170530	6196	1
88	Picture	b007	2189834	0	1	6812	193	0	next
88	Response	2	2196645	6811	1
90	Picture	a004	2213334	0	171	15666	173	0	next
90	Response	1	2228854	15520	1
92	Picture	c001	2246000	0	2	5384	123	0	next
92	Response	1	2251383	5383	1
94	Picture	c001	2268334	0	172	5666	174	0	next
94	Response	1	2273970	5636	1
96	Picture	c001	2291667	0	1	3758	81	0	next
96	Response	1	2295423	3756	2
98	Picture	a009	2314834	0	172	6833	173	0	next
98	Response	1	2321626	6792	1
101	Response	3	2545390	106556	1
103	Picture	c001	2555501	0	172	6000	173	0	next
103	Response	1	2561321	5820	2
105	Picture	c001	2573501	0	1	5151	188	0	next
105	Response	1	2578651	5150	1
107	Picture	a115	2593168	0	171	7166	172	0	next
107	Response	1	2600285	7117	1
109	Picture	b105	2613501	0	1	5699	140	0	next
109	Response	2	2619199	5698	1
111	Picture	b112	2633168	0	172	4832	174	0	next
111	Response	2	2637939	4771	1
113	Picture	a107	2653167	0	2	6320	187	0	next
113	Response	1	2659486	6319	1
115	Picture	c101	2670835	0	170	5999	171	0	next
115	Response	1	2676669	5834	2
117	Picture	b104	2690167	0	2	8020	154	0	next
117	Response	2	2698186	8019	1
119	Picture	c101	2711668	0	171	5832	173	0	next
119	Response	1	2717429	5761	1
121	Picture	a106	2729501	0	1	12283	56	0	next
121	Response	1	2741783	12282	1
123	Picture	c101	2753835	0	171	5849	322	0	next
123	Response	1	2759682	5847	1
125	Picture	a103	2772167	0	2	7894	113	0	next
125	Response	1	2780060	7893	2
127	Picture	a109	2793335	0	170	5499	171	0	next
127	Response	1	2798709	5374	1
129	Picture	b101	2812001	0	1	12888	284	0	next
129	Response	2	2824888	12887	1
131	Picture	a114	2839501	0	171	8166	173	0	next
131	Response	1	2847538	8037	1
133	Picture	b102	2862001	0	1	8068	104	0	next
133	Response	2	2870068	8067	1
135	Picture	b107	2883668	0	172	7332	174	0	next
135	Response	2	2890896	7228	1
137	Picture	b113	2904001	0	1	4826	180	0	next
137	Response	2	2908826	4825	1
139	Picture	c101	2923668	0	172	5666	173	0	next
139	Response	1	2929206	5538	1
141	Picture	b103	2942667	0	2	5216	124	0	next
141	Response	2	2947882	5215	1
143	Picture	c101	2961001	0	1	5999	3	0	next
143	Response	1	2966943	5942	1
145	Picture	a111	2982001	0	1	5652	186	0	next
145	Response	1	2987652	5651	1
147	Picture	c101	2999001	0	171	6166	173	0	next
147	Response	1	3005074	6073	1
149	Picture	a113	3020334	0	1	5389	117	0	next
149	Response	1	3025722	5388	1
151	Picture	a105	3040167	0	2	5167	3	0	next
151	Response	1	3045207	5040	1
153	Picture	c101	3056834	0	2	5554	119	0	next
153	Response	1	3062387	5553	1
155	Picture	b116	3077335	0	171	6832	173	0	next
155	Response	2	3084023	6688	1
157	Picture	c101	3096667	0	2	5334	3	0	next
157	Response	1	3101860	5193	1
159	Picture	a110	3115335	0	170	4166	171	0	next
159	Response	1	3119459	4124	1
161	Picture	a116	3131668	0	1	5093	79	0	next
161	Response	1	3136760	5092	1
163	Picture	c101	3149502	0	171	4999	172	0	next
163	Response	1	3154359	4857	1
165	Picture	b106	3165834	0	2	6275	65	0	next
165	Response	2	3172108	6274	1
167	Picture	a104	3185835	0	171	4666	172	0	next
167	Response	2	3190427	4592	1
169	Picture	b109	3203668	0	1	8333	172	0	next
169	Response	2	3212000	8332	1
171	Picture	c101	3225501	0	1	6166	3	0	next
171	Response	1	3231572	6071	1
173	Picture	b110	3243334	0	2	9662	178	0	next
173	Response	2	3252995	9661	1
175	Picture	a108	3264335	0	171	9999	172	0	next
175	Response	1	3274151	9816	1
177	Picture	c101	3286001	0	1	5337	169	0	next
177	Response	1	3291337	5336	1
179	Picture	b115	3305669	0	167	6332	168	0	next
179	Response	2	3311865	6196	1
181	Picture	b108	3326001	0	1	6573	99	0	next
181	Response	2	3332573	6572	1
183	Picture	c101	3344002	0	171	5665	173	0	next
183	Response	1	3349605	5603	2
185	Picture	b114	3363668	0	1	6666	3	0	next
185	Response	2	3370195	6527	1
187	Picture	c101	3382502	0	170	5832	172	0	next
187	Response	1	3388306	5804	2
189	Picture	c101	3402168	0	1	5531	141	0	next
189	Response	1	3407698	5530	1
191	Picture	a102	3422002	0	171	12832	173	0	next
191	Response	1	3434775	12773	1
193	Picture	c101	3450001	0	2	5217	123	0	next
193	Response	1	3455217	5216	1
195	Picture	a101	3466668	0	171	6833	172	0	next
195	Response	1	3473387	6719	1
197	Picture	c101	3486168	0	1	5417	88	0	next
197	Response	1	3491584	5416	1
199	Picture	b111	3503835	0	170	13499	172	0	next
199	Response	2	3517254	13419	1
201	Picture	a112	3529168	0	1	9512	160	0	next
201	Response	1	3538679	9511	1
204	Response	3	3670928	18426	2
206	Picture	b111	3681334	0	2	13777	63	0	next
206	Response	2	3695109	13775	2
208	Picture	a109	3709668	0	171	7500	172	0	next
208	Response	1	3717045	7377	1
210	Picture	c101	3732335	0	1	11635	37	0	next
210	Response	1	3743968	11633	2
212	Picture	a114	3758169	0	170	6999	171	0	next
212	Response	1	3765067	6898	1
214	Picture	a115	3778501	0	1	6439	234	0	next
214	Response	1	3784940	6439	1
216	Picture	a102	3799169	0	170	5332	171	0	next
216	Response	1	3804455	5286	1
218	Picture	c101	3817168	0	1	5219	120	0	next
218	Response	1	3822386	5218	1
220	Picture	b104	3834002	0	171	8666	172	0	next
220	Response	2	3842620	8618	1
222	Picture	b108	3856001	0	2	7211	130	0	next
222	Response	2	3863211	7210	1
224	Picture	a105	3876169	0	170	5832	171	0	next
224	Response	1	3881889	5720	1
226	Picture	a101	3893835	0	1	8735	104	0	next
226	Response	1	3902569	8734	1
228	Picture	a106	3913835	0	172	6833	173	0	next
228	Response	1	3920620	6785	1
230	Picture	a108	3932835	0	1	5805	34	0	next
230	Response	1	3938639	5804	2
232	Picture	c101	3950835	0	172	6333	173	0	next
232	Response	1	3957049	6214	1
234	Picture	b110	3971501	0	2	18126	48	0	next
234	Response	1	3989626	18125	1
236	Picture	c101	4004335	0	171	10833	172	0	next
236	Response	1	4014989	10654	2
238	Picture	c101	4029168	0	1	5689	150	0	next
238	Response	1	4034856	5688	1
240	Picture	c101	4046335	0	172	5166	174	0	next
240	Response	1	4051377	5042	1
242	Picture	c101	4065335	0	1	4536	137	0	next
242	Response	1	4069870	4535	2
244	Picture	c101	4083835	0	171	5166	173	0	next
244	Response	1	4088962	5127	1
246	Picture	b102	4102501	0	2	8153	187	0	next
246	Response	2	4110653	8152	1
248	Picture	b114	4124669	0	168	4832	170	0	next
248	Response	2	4129326	4657	1
250	Picture	b105	4144668	0	1	5666	3	0	next
250	Response	2	4150213	5545	1
252	Picture	b103	4165001	0	2	5333	4	0	next
252	Response	2	4170173	5172	1
254	Picture	a103	4185501	0	2	8576	98	0	next
254	Response	1	4194076	8575	2
256	Picture	c101	4206002	0	170	5999	172	0	next
256	Response	1	4211823	5821	1
258	Picture	a107	4223501	0	2	5891	116	0	next
258	Response	1	4229391	5890	1
260	Picture	b116	4241502	0	171	8166	172	0	next
260	Response	2	4249587	8085	2
262	Picture	a111	4264335	0	1	8348	157	0	next
262	Response	1	4272682	8347	1
264	Picture	a110	4287502	0	170	8666	171	0	next
264	Response	1	4296077	8575	1
266	Picture	c101	4308335	0	1	22672	167	0	next
266	Response	1	4331006	22671	1
268	Picture	c101	4345835	0	171	5000	172	0	next
268	Response	1	4350696	4861	1
270	Picture	a112	4365335	0	1	7354	151	0	next
270	Response	1	4372688	7353	1
272	Picture	c101	4386835	0	171	5333	172	0	next
272	Response	1	4392049	5214	1
274	Picture	a113	4405335	0	1	6858	147	0	next
274	Response	1	4412192	6857	1
276	Picture	c101	4427502	0	1	5999	3	0	next
276	Response	1	4433436	5934	2
278	Picture	c101	4445668	0	1	4681	159	0	next
278	Response	1	4450348	4680	1
280	Picture	c101	4462836	0	170	4165	172	0	next
280	Response	1	4466932	4096	1
282	Picture	b107	4479501	0	2	6616	58	0	next
282	Response	2	4486116	6615	1
284	Picture	b115	4501002	0	171	4833	172	0	next
284	Response	2	4505654	4652	1
286	Picture	a116	4517335	0	2	6214	126	0	next
286	Response	1	4523548	6213	1
288	Picture	b106	4535502	0	171	6833	172	0	next
288	Response	2	4542281	6779	1
290	Picture	c101	4554335	0	1	5303	37	0	next
290	Response	1	4559637	5302	1
292	Picture	a104	4574002	0	171	5499	173	0	next
292	Response	2	4579419	5417	2
294	Picture	b112	4593335	0	1	5500	2	0	next
294	Response	2	4598661	5326	1
296	Picture	b113	4612169	0	170	5999	171	0	next
296	Response	2	4618021	5852	1
298	Picture	b101	4630002	0	1	12309	30	0	next
298	Response	2	4642310	12308	1
300	Picture	b109	4655002	0	171	7166	173	0	next
300	Response	2	4662090	7088	1
303	Response	3	4971499	194164	1
305	Picture	b005	4981669	0	170	11999	172	0	next
305	Response	2	4993584	11915	1
307	Picture	b003	5010668	0	2	6000	4	0	next
307	Response	2	5016560	5892	1
309	Picture	b006	5036336	0	170	7999	171	0	next
309	Response	2	5044169	7833	1
311	Picture	c001	5064835	0	1	9123	49	0	next
311	Response	2	5073957	9122	1
313	Picture	a003	5092169	0	168	9666	169	0	next
313	Response	1	5101745	9576	1
315	Picture	b009	5121002	0	1	12329	177	0	next
315	Response	2	5133330	12328	1
317	Picture	a013	5151503	0	170	7499	171	0	next
317	Response	1	5158816	7313	2
319	Picture	b002	5176835	0	2	6337	170	0	next
319	Response	2	5183171	6336	1
321	Picture	a009	5203502	0	1	6000	2	0	next
321	Response	1	5209468	5966	1
323	Picture	b004	5227669	0	1	6570	102	0	next
323	Response	2	5234238	6569	1
325	Picture	a016	5250503	0	170	15332	171	0	next
325	Response	1	5265735	15232	1
327	Picture	c001	5283169	0	1	7102	70	0	next
327	Response	2	5290270	7101	1
329	Picture	c001	5308503	0	170	6499	171	0	next
329	Response	2	5314926	6423	1
331	Picture	a006	5333502	0	1	10108	64	0	next
331	Response	1	5343609	10107	1
333	Picture	c001	5363003	0	170	5665	172	0	next
333	Response	2	5368621	5618	1
335	Picture	a004	5387335	0	2	8296	44	0	next
335	Response	1	5395630	8295	1
337	Picture	c001	5414002	0	1	5666	3	0	next
337	Response	1	5419564	5562	1
339	Picture	c001	5436835	0	2	4689	151	0	next
339	Response	2	5441523	4688	1
341	Picture	a001	5461669	0	171	8166	173	0	next
341	Response	1	5469787	8118	1
343	Picture	b013	5489169	0	1	5689	150	0	next
343	Response	2	5494857	5688	1
345	Picture	a005	5513669	0	171	7666	173	0	next
345	Response	1	5521269	7600	1
347	Picture	c001	5540835	0	2	6015	159	0	next
347	Response	2	5546849	6014	2
349	Picture	a008	5564669	0	172	8666	174	0	next
349	Response	1	5573264	8595	1
351	Picture	a002	5593669	0	1	7569	101	0	next
351	Response	1	5601237	7568	1
353	Picture	a014	5619336	0	170	8666	171	0	next
353	Response	1	5627894	8558	1
355	Picture	b014	5646169	0	1	5486	185	0	next
355	Response	2	5651655	5486	1
357	Picture	b008	5670836	0	171	6333	172	0	next
357	Response	2	5676997	6161	1
359	Picture	b015	5696835	0	2	6753	88	0	next
359	Response	2	5703588	6753	1
361	Picture	c001	5722003	0	171	4166	172	0	next
361	Response	2	5726000	3997	1
363	Picture	c001	5746169	0	1	4154	185	0	next
363	Response	2	5750322	4153	1
365	Picture	c001	5767170	0	171	4332	172	0	next
365	Response	2	5771358	4188	1
367	Picture	c001	5791502	0	1	4424	82	0	next
367	Response	2	5795926	4424	1
369	Picture	c001	5814836	0	170	3666	171	0	next
369	Response	2	5818367	3531	1
371	Picture	a010	5837502	0	1	3000	2	0	next
371	Response	2	5840416	2914	1
373	Picture	a011	5858336	0	171	6833	172	0	next
373	Response	1	5865039	6703	1
375	Picture	c001	5882169	0	1	5972	33	0	next
375	Response	2	5888140	5971	2
377	Picture	c001	5906003	0	171	5499	172	0	next
377	Response	2	5911329	5326	2
379	Picture	b012	5928502	0	2	5391	116	0	next
379	Response	1	5933891	5389	2
381	Picture	b016	5953670	0	170	7665	172	0	next
381	Response	2	5961290	7620	1
383	Picture	a015	5981002	0	2	7874	133	0	next
383	Response	1	5988875	7873	1
385	Picture	c001	6007003	0	171	5499	172	0	next
385	Response	2	6012452	5449	1
387	Picture	b011	6029669	0	1	6269	70	0	next
387	Response	2	6035937	6268	2
389	Picture	b001	6053670	0	170	6332	172	0	next
389	Response	2	6059959	6289	1
391	Picture	c001	6076669	0	1	5793	46	0	next
391	Response	2	6082460	5791	2
393	Picture	b007	6098836	0	170	7166	171	0	next
393	Response	2	6105888	7052	1
395	Picture	b010	6123169	0	1	6205	134	0	next
395	Response	2	6129373	6204	1
397	Picture	a012	6148336	0	171	7999	173	0	next
397	Response	1	6156268	7932	1
399	Picture	a007	6176669	0	1	6197	142	0	next
399	Response	1	6182865	6196	1
402	Response	3	6411999	109829	1
404	Picture	c001	6422502	0	2	5397	110	0	next
404	Response	2	6427898	5396	1
406	Picture	c001	6441836	0	171	4500	172	0	next
406	Response	2	6446184	4348	1
408	Picture	c201	6460669	0	1	4251	254	0	next
408	Response	2	6464918	4249	2
410	Picture	a204	6478003	0	171	7666	172	0	next
410	Response	1	6485566	7563	1
412	Picture	b209	6498502	0	2	7411	96	0	next
412	Response	2	6505913	7411	1
414	Picture	c201	6519003	0	172	5833	173	0	next
414	Response	2	6524767	5764	1
416	Picture	c201	6538669	0	2	4296	44	0	next
416	Response	2	6542964	4295	1
418	Picture	b215	6555003	0	170	6666	171	0	next
418	Response	2	6561520	6517	1
420	Picture	c201	6575169	0	2	5234	106	0	next
420	Response	2	6580403	5234	1
422	Picture	c201	6592003	0	1	4666	2	0	next
422	Response	2	6596508	4505	1
424	Picture	c201	6611669	0	1	5069	103	0	next
424	Response	2	6616737	5068	1
426	Picture	b216	6631170	0	170	6499	171	0	next
426	Response	2	6637627	6457	1
428	Picture	b204	6649503	0	1	6233	106	0	next
428	Response	2	6655735	6232	2
430	Picture	b202	6667837	0	170	5999	171	0	next
430	Response	2	6673784	5947	2
432	Picture	b210	6685669	0	2	5003	170	0	next
432	Response	2	6690670	5001	1
434	Picture	c201	6702837	0	169	6665	171	0	next
434	Response	2	6709462	6625	1
436	Picture	b213	6722669	0	2	5469	38	0	next
436	Response	2	6728137	5468	1
438	Picture	a205	6741003	0	172	7499	174	0	next
438	Response	1	6748454	7451	2
440	Picture	b201	6763669	0	2	13866	141	0	next
440	Response	2	6777534	13865	1
442	Picture	a214	6788670	0	171	7166	172	0	next
442	Response	1	6795762	7092	1
444	Picture	a209	6810336	0	1	5838	168	0	next
444	Response	1	6816173	5837	1
446	Picture	a213	6828503	0	171	5666	172	0	next
446	Response	1	6834044	5541	1
448	Picture	a215	6846003	0	1	5615	57	0	next
448	Response	1	6851617	5614	1
450	Picture	a211	6865837	0	170	8165	172	0	next
450	Response	1	6873880	8043	1
452	Picture	a207	6889003	0	1	16333	2	0	next
452	Response	1	6905044	16041	2
454	Picture	b212	6919670	0	171	11999	173	0	next
454	Response	2	6931580	11910	1
456	Picture	c201	6943503	0	1	6185	154	0	next
456	Response	2	6949687	6184	1
458	Picture	b203	6964669	0	2	5667	3	0	next
458	Response	2	6970155	5486	1
460	Picture	a208	6985169	0	2	6333	4	0	next
460	Response	1	6991430	6261	1
462	Picture	b207	7002671	0	170	8831	172	0	next
462	Response	2	7011388	8717	1
464	Picture	b208	7023169	0	2	6117	57	0	next
464	Response	2	7029285	6116	1
466	Picture	b214	7043170	0	171	4833	172	0	next
466	Response	2	7047816	4646	1
468	Picture	b206	7063003	0	1	6419	86	0	next
468	Response	2	7069421	6418	1
470	Picture	c201	7084170	0	171	5666	172	0	next
470	Response	2	7089712	5542	1
472	Picture	a203	7101336	0	1	12012	161	0	next
472	Response	1	7113347	12011	1
474	Picture	a210	7127170	0	171	7666	172	0	next
474	Response	1	7134709	7539	1
476	Picture	a206	7146669	0	2	13705	135	0	next
476	Response	1	7160373	13704	1
478	Picture	c201	7173170	0	170	6166	171	0	next
478	Response	2	7179168	5998	1
480	Picture	b211	7192336	0	1	20003	169	0	next
480	Response	2	7212338	20002	2
482	Picture	a216	7226837	0	171	7166	172	0	next
482	Response	1	7233884	7047	2
484	Picture	b205	7247836	0	1	5204	135	0	next
484	Response	2	7253039	5203	1
486	Picture	c201	7265337	0	171	5832	173	0	next
486	Response	2	7270996	5659	1
488	Picture	c201	7283003	0	1	4520	152	0	next
488	Response	2	7287522	4519	1
490	Picture	a202	7299003	0	172	6333	173	0	next
490	Response	1	7305240	6237	1
492	Picture	c201	7318169	0	2	5357	150	0	next
492	Response	2	7323526	5357	1
494	Picture	a201	7336337	0	170	7166	171	0	next
494	Response	2	7343366	7029	1
496	Picture	c201	7355170	0	1	5333	2	0	next
496	Response	2	7360428	5258	1
498	Picture	c201	7373003	0	1	5000	2	0	next
498	Response	2	7377938	4935	1
500	Picture	a212	7390503	0	1	5811	195	0	next
500	Response	1	7396313	5810	2
502	Picture	c201	7407837	0	171	5832	173	0	next
502	Response	2	7413615	5778	1
505	Response	3	7559701	33198	2
507	Picture	a216	7569837	0	170	8333	171	0	next
507	Response	1	7577993	8156	2
509	Picture	b206	7590836	0	2	8048	126	0	next
509	Response	2	7598883	8047	1
511	Picture	c201	7613670	0	171	4833	172	0	next
511	Response	2	7618366	4696	1
513	Picture	b205	7632003	0	1	12333	173	0	next
513	Response	2	7644335	12332	1
515	Picture	a213	7657004	0	170	7499	171	0	next
515	Response	1	7664353	7349	1
517	Picture	b209	7679836	0	2	15955	52	0	next
517	Response	2	7695790	15954	1
519	Picture	a209	7707004	0	171	6665	173	0	next
519	Response	1	7713510	6506	1
521	Picture	b203	7728836	0	2	5830	176	0	next
521	Response	2	7734665	5829	1
523	Picture	a210	7747004	0	170	14832	172	0	next
523	Response	1	7761809	14805	1
525	Picture	b204	7773836	0	2	9877	130	0	next
525	Response	2	7783712	9876	2
527	Picture	b213	7795504	0	170	5332	172	0	next
527	Response	2	7800805	5301	1
529	Picture	a215	7815503	0	1	7834	172	0	next
529	Response	1	7823336	7833	1
531	Picture	a206	7838004	0	171	8999	172	0	next
531	Response	1	7846943	8939	1
533	Picture	b202	7860836	0	2	8429	78	0	next
533	Response	2	7869264	8428	1
535	Picture	b215	7881170	0	171	4499	173	0	next
535	Response	2	7885607	4437	1
537	Picture	c201	7897336	0	2	3330	177	0	next
537	Response	2	7900665	3329	1
539	Picture	b208	7913837	0	171	7666	172	0	next
539	Response	2	7921344	7507	1
541	Picture	b207	7936670	0	1	5471	36	0	next
541	Response	2	7942141	5471	1
543	Picture	c201	7956504	0	171	6332	173	0	next
543	Response	2	7962727	6223	1
545	Picture	a204	7977670	0	1	5319	186	0	next
545	Response	2	7982987	5317	2
547	Picture	c201	7995337	0	172	5333	173	0	next
547	Response	2	8000584	5247	1
549	Picture	c201	8014836	0	2	5290	50	0	next
549	Response	2	8020125	5289	1
551	Picture	b212	8034670	0	171	7833	172	0	next
551	Response	2	8042328	7658	2
553	Picture	c201	8054670	0	1	5407	98	0	next
553	Response	2	8060076	5406	1
555	Picture	a205	8074337	0	172	5999	174	0	next
555	Response	1	8080187	5850	1
557	Picture	a211	8092670	0	1	5833	2	0	next
557	Response	1	8098322	5652	1
559	Picture	a212	8112837	0	171	5999	173	0	next
559	Response	1	8118704	5867	1
561	Picture	b210	8134003	0	1	6008	164	0	next
561	Response	2	8140010	6007	1
563	Picture	c201	8155170	0	172	6167	173	0	next
563	Response	2	8161164	5994	1
565	Picture	c201	8172836	0	2	6167	3	0	next
565	Response	2	8178913	6077	1
567	Picture	c201	8191671	0	170	4999	171	0	next
567	Response	2	8196482	4811	1
569	Picture	a214	8210003	0	2	20339	168	0	next
569	Response	1	8230340	20337	2
571	Picture	a208	8244004	0	171	5832	173	0	next
571	Response	1	8249678	5674	1
573	Picture	c201	8262837	0	1	6592	80	0	next
573	Response	2	8269428	6591	1
575	Picture	a201	8281171	0	170	19665	172	0	next
575	Response	1	8300808	19637	2
577	Picture	b201	8312837	0	1	7188	151	0	next
577	Response	2	8320024	7187	1
579	Picture	c201	8335171	0	170	6332	171	0	next
579	Response	2	8341332	6161	1
581	Picture	b211	8353170	0	1	5742	97	0	next
581	Response	2	8358911	5741	1
583	Picture	a203	8371004	0	171	13332	173	0	next
583	Response	1	8384193	13189	2
585	Picture	c201	8399003	0	2	6167	173	0	next
585	Response	2	8405169	6166	1
587	Picture	c201	8418171	0	170	5832	172	0	next
587	Response	2	8423879	5708	1
589	Picture	b216	8438503	0	2	6146	194	0	next
589	Response	2	8444648	6145	1
591	Picture	a202	8459171	0	170	17832	172	0	next
591	Response	1	8476954	17783	1
593	Picture	c201	8489170	0	1	5166	3	0	next
593	Response	2	8494196	5026	1
595	Picture	c201	8507837	0	1	4499	3	0	next
595	Response	2	8512244	4407	2
597	Picture	b214	8524503	0	2	11738	102	0	next
597	Response	2	8536240	11737	1
599	Picture	a207	8550837	0	172	7166	174	0	next
599	Response	1	8557873	7036	1
601	Picture	c201	8569503	0	2	5162	178	0	next
601	Response	2	8574664	5161	1
