# Supplementary material for: The relationship between Chinese college students’ mate preferences and their parents’ education level
Source: Front Psychol. 2022 Nov 1;13:907315. doi: 10.3389/fpsyg.2022.907315 (PMC9664191; doi:10.3389/fpsyg.2022.907315)
Supplement: Supplementary file 2 [file Data_Sheet_1.ZIP › raw data/┴║░▓τ≈/part1.log]

Scenario - For expli1
Logfile written - 2018/5/26 19:23:26

Trial	Event Type	Code	Time	TTime	Uncertainty	Duration	Uncertainty	ReqTime	ReqDur

1	Response	3	723597	723597	1
4	Picture	b008	754452	0	2	10965	39	0	next
4	Response	2	765416	10964	1
6	Picture	b001	783285	0	175	8498	177	0	next
6	Response	2	791698	8413	1
8	Picture	c001	810616	0	1	7841	161	0	next
8	Response	1	818456	7840	1
10	Picture	a002	837948	0	176	6499	177	0	next
10	Response	1	844410	6462	1
12	Picture	a005	863446	0	1	6108	69	0	next
12	Response	1	869553	6107	2
14	Picture	b011	889278	0	175	5499	176	0	next
14	Response	2	894699	5421	2
16	Picture	b013	914109	0	1	5768	68	0	next
16	Response	2	919875	5766	2
18	Picture	c001	937108	0	175	6999	177	0	next
18	Response	1	944033	6925	1
20	Picture	a016	962940	0	1	6271	64	0	next
20	Response	1	969210	6270	1
22	Picture	b006	985772	0	175	14832	176	0	next
22	Response	2	1000552	14780	2
24	Picture	a013	1019269	0	2	5773	72	0	next
24	Response	1	1025041	5772	1
26	Picture	a003	1041769	0	175	8332	176	0	next
26	Response	1	1050002	8233	1
28	Picture	c001	1069766	0	2	4546	132	0	next
28	Response	1	1074311	4545	2
30	Picture	a015	1091932	0	175	12665	177	0	next
30	Response	1	1104487	12555	1
32	Picture	a010	1124096	0	2	11292	45	0	next
32	Response	1	1135386	11290	2
34	Picture	c001	1153595	0	177	7499	178	0	next
34	Response	1	1161015	7420	1
36	Picture	c001	1180593	0	1	5186	157	0	next
36	Response	1	1185778	5185	1
38	Picture	a008	1203592	0	170	8832	171	0	next
38	Response	1	1212366	8774	2
40	Picture	a006	1229090	0	1	5258	77	0	next
40	Response	1	1234347	5257	1
42	Picture	c001	1254256	0	175	4665	177	0	next
42	Response	1	1258842	4586	1
44	Picture	c001	1275587	0	2	4844	167	0	next
44	Response	1	1280430	4843	1
46	Picture	c001	1299086	0	175	6499	176	0	next
46	Response	1	1305549	6463	1
48	Picture	a001	1324250	0	2	5192	153	0	next
48	Response	1	1329440	5190	2
50	Picture	b010	1347583	0	175	5166	176	0	next
50	Response	1	1352666	5083	1
52	Picture	b002	1372248	0	1	6081	95	0	next
52	Response	2	1378328	6080	1
54	Picture	a012	1394580	0	175	6666	176	0	next
54	Response	1	1401113	6533	1
56	Picture	a009	1418412	0	1	4381	121	0	next
56	Response	1	1422792	4380	1
58	Picture	c001	1442744	0	176	4999	177	0	next
58	Response	1	1447582	4838	2
60	Picture	a004	1464909	0	1	7249	95	0	next
60	Response	2	1472157	7248	1
62	Picture	c001	1491574	0	175	4499	177	0	next
62	Response	1	1496047	4473	1
64	Picture	b003	1514406	0	1	6042	134	0	next
64	Response	2	1520447	6041	1
66	Picture	b005	1536738	0	178	21498	180	0	next
66	Response	2	1558202	21464	1
68	Picture	b012	1576569	0	1	7052	290	0	next
68	Response	2	1583620	7051	1
70	Picture	c001	1603401	0	170	14331	172	0	next
70	Response	1	1617572	14171	1
72	Picture	b004	1634398	0	2	32343	167	0	next
72	Response	2	1666740	32342	1
74	Picture	c001	1685563	0	174	5332	175	0	next
74	Response	1	1690718	5155	1
76	Picture	c001	1709227	0	1	21794	40	0	next
76	Response	1	1731020	21793	2
78	Picture	b015	1748892	0	175	5999	176	0	next
78	Response	2	1754768	5876	1
80	Picture	b009	1774556	0	2	6052	119	0	next
80	Response	2	1780607	6051	1
82	Picture	a014	1798056	0	170	8331	172	0	next
82	Response	1	1806266	8210	1
84	Picture	c001	1823720	0	1	4732	111	0	next
84	Response	1	1828451	4731	1
86	Picture	b007	1846719	0	175	5499	176	0	next
86	Response	2	1852106	5387	1
88	Picture	c001	1870050	0	2	7057	114	0	next
88	Response	1	1877106	7056	1
90	Picture	b014	1896883	0	175	10499	176	0	next
90	Response	2	1907198	10315	1
92	Picture	b016	1924881	0	1	10254	81	0	next
92	Response	2	1935134	10253	1
94	Picture	c001	1952546	0	176	4833	177	0	next
94	Response	1	1957204	4658	2
96	Picture	a007	1974377	0	2	16035	135	0	next
96	Response	1	1990411	16034	1
98	Picture	a011	2009543	0	178	5998	180	0	next
98	Response	1	2015386	5843	2
101	Response	3	2168696	34162	1
103	Picture	c001	2178866	0	175	5832	176	0	next
103	Response	1	2184565	5699	1
105	Picture	c001	2199197	0	1	4087	82	0	next
105	Response	1	2203283	4086	1
107	Picture	a108	2215363	0	179	16332	180	0	next
107	Response	1	2231611	16248	1
109	Picture	a107	2245861	0	1	8391	119	0	next
109	Response	1	2254251	8390	1
111	Picture	b102	2268527	0	175	8832	176	0	next
111	Response	2	2277225	8698	1
113	Picture	c101	2290025	0	1	5019	157	0	next
113	Response	1	2295043	5018	1
115	Picture	b113	2308358	0	175	6332	176	0	next
115	Response	2	2314505	6147	2
117	Picture	a102	2327189	0	1	12442	67	0	next
117	Response	1	2339630	12441	2
119	Picture	c101	2353688	0	175	5166	176	0	next
119	Response	1	2358828	5140	1
121	Picture	b101	2372853	0	1	7506	171	0	next
121	Response	2	2380358	7505	2
123	Picture	c101	2392019	0	176	5999	177	0	next
123	Response	1	2397965	5946	1
125	Picture	a115	2410017	0	2	6542	136	0	next
125	Response	1	2416558	6541	2
127	Picture	a103	2430017	0	175	23997	177	0	next
127	Response	1	2453988	23971	1
129	Picture	b108	2469014	0	1	11088	81	0	next
129	Response	2	2480101	11087	1
131	Picture	c101	2492346	0	175	6499	177	0	next
131	Response	1	2498724	6378	2
133	Picture	b104	2512678	0	1	5268	75	0	next
133	Response	2	2517945	5267	1
135	Picture	b116	2532677	0	175	8499	176	0	next
135	Response	2	2541005	8328	1
137	Picture	b109	2554675	0	1	11456	54	0	next
137	Response	2	2566130	11455	1
139	Picture	c101	2580174	0	177	4832	179	0	next
139	Response	1	2584880	4706	1
141	Picture	a105	2598339	0	1	15707	137	0	next
141	Response	1	2614045	15706	2
143	Picture	b103	2626172	0	174	4832	175	0	next
143	Response	2	2630967	4795	1
145	Picture	c101	2645836	0	2	4835	168	0	next
145	Response	1	2650670	4834	1
147	Picture	a110	2662003	0	175	9165	176	0	next
147	Response	1	2671129	9126	2
149	Picture	b112	2685500	0	2	15272	73	0	next
149	Response	2	2700771	15271	1
151	Picture	c101	2713333	0	175	5832	176	0	next
151	Response	1	2719066	5733	1
153	Picture	b111	2732331	0	1	10690	147	0	next
153	Response	2	2743020	10689	1
155	Picture	a114	2755664	0	175	5165	176	0	next
155	Response	1	2760803	5139	2
157	Picture	b107	2775495	0	1	8788	51	0	next
157	Response	2	2784282	8787	2
159	Picture	b105	2796828	0	170	17664	172	0	next
159	Response	2	2814408	17580	1
161	Picture	a112	2827658	0	2	11219	126	0	next
161	Response	1	2838876	11218	1
163	Picture	b114	2852824	0	175	5832	177	0	next
163	Response	2	2858610	5786	1
165	Picture	c101	2871656	0	1	7677	166	0	next
165	Response	1	2879332	7676	1
167	Picture	a113	2893989	0	175	5998	177	0	next
167	Response	1	2899844	5855	1
169	Picture	a111	2913653	0	2	16469	41	0	next
169	Response	1	2930121	16468	2
171	Picture	a106	2942819	0	175	17998	176	0	next
171	Response	1	2960664	17845	2
173	Picture	c101	2975649	0	2	4721	123	0	next
173	Response	1	2980369	4720	2
175	Picture	c101	2993149	0	175	15665	176	0	next
175	Response	1	3008636	15487	1
177	Picture	b110	3020980	0	2	10593	84	0	next
177	Response	2	3031572	10592	1
179	Picture	b106	3044646	0	168	6165	170	0	next
179	Response	2	3050707	6061	2
181	Picture	c101	3065477	0	2	5240	105	0	next
181	Response	1	3070716	5239	1
183	Picture	a109	3082643	0	175	4833	176	0	next
183	Response	1	3087338	4695	1
185	Picture	c101	3101808	0	2	6314	189	0	next
185	Response	1	3108121	6313	1
187	Picture	a101	3119475	0	175	11831	177	0	next
187	Response	1	3131206	11731	1
189	Picture	c101	3144806	0	1	10627	49	0	next
189	Response	1	3155433	10627	1
191	Picture	c101	3169805	0	175	4999	176	0	next
191	Response	1	3174659	4854	1
193	Picture	c101	3188803	0	1	3946	64	0	next
193	Response	1	3192748	3945	2
195	Picture	b115	3207636	0	175	6498	177	0	next
195	Response	2	3214013	6377	1
197	Picture	c101	3225467	0	2	4180	165	0	next
197	Response	2	3229646	4179	1
198	Response	1	3229969	322	1
199	Picture	a104	3244134	0	175	5665	176	0	next
199	Response	2	3249717	5583	2
201	Picture	a116	3262132	0	1	7204	132	0	next
201	Response	1	3269335	7203	1
204	Response	3	3516396	133104	1
206	Picture	c101	3526782	0	2	4913	98	0	next
206	Response	1	3531694	4912	2
208	Picture	b102	3546448	0	175	5166	176	0	next
208	Response	2	3551429	4981	1
210	Picture	b107	3563113	0	2	5323	189	0	next
210	Response	2	3568435	5322	1
212	Picture	c101	3583113	0	175	4832	176	0	next
212	Response	1	3587840	4727	1
214	Picture	c101	3599944	0	2	4786	59	0	next
214	Response	1	3604729	4785	1
216	Picture	c101	3619777	0	175	4332	177	0	next
216	Response	1	3624009	4232	1
218	Picture	a113	3638275	0	2	11546	132	0	next
218	Response	1	3649820	11545	1
220	Picture	a105	3663441	0	171	5499	172	0	next
220	Response	1	3668777	5336	2
222	Picture	a114	3681939	0	2	7411	100	0	next
222	Response	1	3689349	7410	1
224	Picture	c101	3702272	0	175	5166	176	0	next
224	Response	1	3707321	5049	1
226	Picture	b103	3722104	0	1	5252	84	0	next
226	Response	2	3727355	5251	2
228	Picture	b108	3738770	0	175	5332	176	0	next
228	Response	2	3744035	5265	2
230	Picture	a110	3756601	0	2	10853	158	0	next
230	Response	1	3767453	10852	1
232	Picture	a102	3780934	0	173	5832	175	0	next
232	Response	1	3786651	5717	1
234	Picture	b105	3799265	0	2	6400	111	0	next
234	Response	2	3805664	6399	1
236	Picture	b101	3818765	0	175	18165	176	0	next
236	Response	2	3836840	18075	2
238	Picture	c101	3850596	0	1	6608	68	0	next
238	Response	1	3857203	6607	1
240	Picture	c101	3868429	0	175	16498	176	0	next
240	Response	1	3884874	16445	1
242	Picture	b113	3899926	0	1	5767	76	0	next
242	Response	2	3905692	5766	1
244	Picture	b109	3920259	0	175	9165	176	0	next
244	Response	2	3929322	9063	2
246	Picture	a108	3942257	0	1	5605	73	0	next
246	Response	1	3947861	5604	1
248	Picture	a106	3960423	0	175	5165	177	0	next
248	Response	1	3965503	5080	1
250	Picture	b104	3977921	0	2	4384	127	0	next
250	Response	2	3982304	4383	1
252	Picture	b116	3994421	0	176	4832	177	0	next
252	Response	2	3999164	4743	1
254	Picture	b114	4010919	0	2	4237	100	0	next
254	Response	2	4015155	4236	1
256	Picture	a116	4026419	0	175	5832	176	0	next
256	Response	1	4032076	5657	1
258	Picture	a109	4045417	0	1	4540	137	0	next
258	Response	1	4049956	4539	1
260	Picture	a115	4061584	0	175	4665	176	0	next
260	Response	1	4066188	4604	2
262	Picture	b112	4080082	0	1	4589	87	0	next
262	Response	2	4084670	4588	1
264	Picture	c101	4098915	0	174	5165	175	0	next
264	Response	1	4104047	5132	1
266	Picture	b111	4119079	0	2	6677	168	0	next
266	Response	2	4125754	6675	2
268	Picture	c101	4138912	0	175	4666	176	0	next
268	Response	1	4143546	4634	1
270	Picture	b115	4158577	0	1	5214	127	0	next
270	Response	2	4163790	5213	1
272	Picture	c101	4178910	0	174	5332	175	0	next
272	Response	1	4184064	5154	2
274	Picture	c101	4195908	0	1	4601	75	0	next
274	Response	1	4200508	4600	1
276	Picture	a107	4212574	0	175	8165	177	0	next
276	Response	2	4220663	8089	1
278	Picture	a101	4235905	0	2	10156	188	0	next
278	Response	1	4246060	10155	1
280	Picture	c101	4259905	0	175	18831	176	0	next
280	Response	1	4278642	18737	1
282	Picture	c101	4292569	0	1	6794	49	0	next
282	Response	1	4299362	6793	2
284	Picture	a111	4314235	0	174	6498	176	0	next
284	Response	1	4320653	6418	1
286	Picture	a104	4333233	0	1	6015	160	0	next
286	Response	2	4339247	6014	1
288	Picture	a112	4351066	0	176	5999	177	0	next
288	Response	1	4356883	5817	2
290	Picture	b106	4371397	0	1	8428	82	0	next
290	Response	2	4379824	8427	2
292	Picture	c101	4392563	0	167	5499	168	0	next
292	Response	1	4397881	5318	1
294	Picture	a103	4413061	0	2	10155	189	0	next
294	Response	1	4423215	10154	2
296	Picture	c101	4437394	0	175	5499	176	0	next
296	Response	1	4442713	5319	1
298	Picture	b110	4457059	0	1	5421	86	0	next
298	Response	2	4462479	5420	2
300	Picture	c101	4474058	0	175	4999	176	0	next
300	Response	1	4479008	4950	2
303	Response	3	4675474	81424	1
305	Picture	a012	4685545	0	175	7165	177	0	next
305	Response	1	4692667	7122	1
307	Picture	c001	4709543	0	1	7743	100	0	next
307	Response	1	4717285	7742	1
309	Picture	c001	4733709	0	175	3832	177	0	next
309	Response	2	4737503	3794	1
311	Picture	c001	4757873	0	2	3290	55	0	next
311	Response	2	4761162	3289	1
313	Picture	a004	4777539	0	176	8166	177	0	next
313	Response	1	4785569	8030	1
315	Picture	b010	4805537	0	2	9962	49	0	next
315	Response	2	4815497	9960	1
317	Picture	b005	4834036	0	175	8332	176	0	next
317	Response	2	4842311	8275	1
319	Picture	b001	4861867	0	1	5060	117	0	next
319	Response	2	4866926	5059	1
321	Picture	b016	4884366	0	175	5166	176	0	next
321	Response	2	4889480	5114	2
323	Picture	b014	4908364	0	1	5020	157	0	next
323	Response	2	4913383	5019	2
325	Picture	c001	4929697	0	175	6165	177	0	next
325	Response	1	4935815	6118	1
327	Picture	a013	4952695	0	1	5284	59	0	next
327	Response	1	4957978	5283	1
329	Picture	a011	4977861	0	175	11498	176	0	next
329	Response	1	4989249	11388	2
331	Picture	c001	5009358	0	1	5465	45	0	next
331	Response	1	5014822	5464	1
333	Picture	b002	5031691	0	175	5998	177	0	next
333	Response	2	5037524	5833	2
335	Picture	b013	5056688	0	2	5942	71	0	next
335	Response	2	5062629	5941	1
337	Picture	a002	5081854	0	175	5832	177	0	next
337	Response	1	5087613	5759	1
339	Picture	b004	5107519	0	1	6034	142	0	next
339	Response	2	5113552	6033	1
341	Picture	c001	5132351	0	168	6999	169	0	next
341	Response	2	5139188	6837	1
343	Picture	c001	5159015	0	2	4466	45	0	next
343	Response	2	5163480	4465	1
345	Picture	a014	5179848	0	175	5666	176	0	next
345	Response	1	5185466	5618	2
347	Picture	c001	5204679	0	2	12682	164	0	next
347	Response	2	5217360	12681	1
349	Picture	c001	5236345	0	168	3999	169	0	next
349	Response	2	5240271	3926	1
351	Picture	a001	5257343	0	1	6562	115	0	next
351	Response	1	5263904	6561	1
353	Picture	b007	5282675	0	175	5999	176	0	next
353	Response	2	5288491	5816	1
355	Picture	c001	5307006	0	2	6282	63	0	next
355	Response	2	5313287	6281	1
357	Picture	a015	5333005	0	176	19332	177	0	next
357	Response	1	5352253	19248	1
359	Picture	b003	5371669	0	1	5919	92	0	next
359	Response	2	5377587	5918	1
361	Picture	a016	5395668	0	176	9665	178	0	next
361	Response	2	5405293	9625	1
363	Picture	b012	5422833	0	1	4778	64	0	next
363	Response	2	5427610	4777	1
365	Picture	c001	5447665	0	176	6832	178	0	next
365	Response	2	5454357	6692	2
367	Picture	a008	5473663	0	1	20594	81	0	next
367	Response	1	5494256	20593	2
369	Picture	b011	5511161	0	168	6499	169	0	next
369	Response	2	5517534	6373	1
371	Picture	b009	5534492	0	2	11948	63	0	next
371	Response	2	5546439	11947	2
373	Picture	a010	5563158	0	175	7499	176	0	next
373	Response	1	5570552	7394	2
375	Picture	a007	5587322	0	2	27683	160	0	next
375	Response	1	5615004	27682	1
377	Picture	b008	5632320	0	175	5999	177	0	next
377	Response	2	5638215	5895	1
379	Picture	a006	5658151	0	2	15316	195	0	next
379	Response	1	5673466	15315	1
381	Picture	a005	5691150	0	175	34164	176	0	next
381	Response	1	5725157	34007	2
383	Picture	c001	5745646	0	1	5898	105	0	next
383	Response	2	5751543	5897	1
385	Picture	b006	5769479	0	175	6665	177	0	next
385	Response	2	5776047	6568	1
387	Picture	c001	5793976	0	2	5765	80	0	next
387	Response	2	5799739	5763	2
389	Picture	a009	5819309	0	178	6665	180	0	next
389	Response	1	5825946	6637	1
391	Picture	c001	5844640	0	1	6138	40	0	next
391	Response	2	5850777	6137	1
393	Picture	c001	5868973	0	174	6831	176	0	next
393	Response	2	5875697	6724	2
395	Picture	a003	5892637	0	1	8373	137	0	next
395	Response	1	5901009	8372	1
397	Picture	c001	5918636	0	176	8165	178	0	next
397	Response	2	5926742	8106	1
399	Picture	b015	5943467	0	2	7060	118	0	next
399	Response	2	5950526	7059	2
402	Response	3	6113529	43402	1
404	Picture	c001	6123956	0	2	9402	109	0	next
404	Response	2	6133357	9401	1
406	Picture	c001	6145622	0	175	3832	177	0	next
406	Response	2	6149349	3727	2
408	Picture	b202	6163287	0	2	6040	130	0	next
408	Response	2	6169326	6039	2
410	Picture	c201	6182787	0	167	20331	168	0	next
410	Response	2	6203021	20234	1
412	Picture	b203	6215451	0	1	12487	181	0	next
412	Response	2	6227936	12485	2
414	Picture	b213	6239116	0	177	5333	178	0	next
414	Response	2	6244352	5236	1
416	Picture	a207	6259615	0	1	9419	89	0	next
416	Response	1	6269033	9418	1
418	Picture	a201	6281614	0	176	4665	178	0	next
418	Response	1	6286167	4553	1
420	Picture	a209	6300945	0	2	7118	60	0	next
420	Response	1	6308062	7117	2
422	Picture	c201	6319945	0	167	7998	169	0	next
422	Response	2	6327856	7911	1
424	Picture	b209	6339610	0	1	12025	152	0	next
424	Response	2	6351633	12023	1
426	Picture	a203	6364942	0	178	8832	179	0	next
426	Response	1	6373703	8761	1
428	Picture	b206	6386773	0	2	6639	38	0	next
428	Response	2	6393411	6638	1
430	Picture	a205	6406606	0	175	5999	176	0	next
430	Response	2	6412488	5882	1
432	Picture	a204	6425437	0	2	5228	119	0	next
432	Response	2	6430664	5227	1
434	Picture	c201	6444271	0	175	4999	176	0	next
434	Response	2	6449082	4811	2
436	Picture	c201	6462435	0	2	6354	150	0	next
436	Response	2	6468788	6353	1
438	Picture	c201	6479935	0	175	4665	177	0	next
438	Response	2	6484454	4519	1
440	Picture	a206	6496100	0	1	5604	72	0	next
440	Response	1	6501703	5603	1
442	Picture	b201	6515933	0	177	5998	179	0	next
442	Response	2	6521769	5836	2
444	Picture	c201	6535431	0	1	7514	163	0	next
444	Response	2	6542944	7513	1
446	Picture	b210	6555597	0	167	5499	168	0	next
446	Response	2	6560972	5375	1
448	Picture	a208	6573429	0	1	7425	84	0	next
448	Response	1	6580853	7424	1
450	Picture	c201	6594261	0	176	5166	177	0	next
450	Response	1	6599245	4984	1
452	Picture	c201	6611260	0	1	5721	121	0	next
452	Response	2	6616980	5720	1
454	Picture	b211	6630426	0	174	7499	175	0	next
454	Response	2	6637764	7338	1
456	Picture	b216	6652590	0	2	5600	78	0	next
456	Response	2	6658189	5599	1
458	Picture	a213	6670090	0	177	7165	179	0	next
458	Response	1	6677180	7090	2
460	Picture	c201	6688755	0	1	5443	67	0	next
460	Response	2	6694197	5442	2
462	Picture	a212	6708254	0	173	6666	174	0	next
462	Response	1	6714809	6555	2
464	Picture	b212	6727086	0	1	4796	40	0	next
464	Response	2	6731881	4795	1
466	Picture	b205	6746585	0	175	5499	177	0	next
466	Response	2	6752004	5419	2
468	Picture	a215	6764250	0	2	5997	180	0	next
468	Response	1	6770246	5996	1
470	Picture	b214	6784583	0	175	5165	177	0	next
470	Response	2	6789571	4988	1
472	Picture	c201	6801248	0	1	6625	52	0	next
472	Response	2	6807872	6624	1
474	Picture	c201	6820748	0	174	5831	176	0	next
474	Response	2	6826530	5782	2
476	Picture	b204	6838246	0	1	5600	243	0	next
476	Response	2	6843845	5599	1
478	Picture	c201	6855745	0	168	6833	169	0	next
478	Response	2	6862387	6642	1
480	Picture	b208	6874077	0	1	8379	131	0	next
480	Response	2	6882455	8378	1
482	Picture	a216	6894076	0	175	21498	177	0	next
482	Response	1	6915465	21389	1
484	Picture	a202	6927574	0	1	21258	84	0	next
484	Response	1	6948831	21257	1
486	Picture	c201	6960239	0	175	6165	177	0	next
486	Response	2	6966324	6085	1
488	Picture	c201	6980737	0	1	23983	191	0	next
488	Response	2	7004719	23982	1
490	Picture	c201	7017902	0	175	5165	177	0	next
490	Response	2	7022962	5060	2
492	Picture	b215	7038066	0	2	42583	86	0	next
492	Response	2	7080648	42582	1
494	Picture	a214	7094064	0	175	12998	177	0	next
494	Response	1	7106888	12824	2
496	Picture	a210	7119062	0	1	22006	170	0	next
496	Response	1	7141067	22005	1
498	Picture	c201	7152394	0	173	15998	174	0	next
498	Response	2	7168360	15966	1
500	Picture	b207	7180891	0	2	5201	136	0	next
500	Response	2	7186091	5200	1
502	Picture	a211	7198224	0	177	7666	178	0	next
502	Response	1	7205739	7515	1
505	Response	3	7330678	12462	1
507	Picture	b203	7340716	0	174	4999	175	0	next
507	Response	2	7345533	4817	2
509	Picture	a210	7357380	0	2	10440	64	0	next
509	Response	1	7367819	10439	1
511	Picture	b208	7381213	0	169	12332	170	0	next
511	Response	2	7393493	12280	2
513	Picture	c201	7408544	0	1	5642	35	0	next
513	Response	2	7414185	5641	1
515	Picture	a208	7427377	0	175	6665	177	0	next
515	Response	1	7433922	6545	1
517	Picture	c201	7449041	0	2	6508	170	0	next
517	Response	2	7455548	6507	1
519	Picture	a214	7470374	0	167	6166	168	0	next
519	Response	1	7476430	6056	1
521	Picture	c201	7489539	0	1	11992	184	0	next
521	Response	2	7501530	11991	1
523	Picture	b211	7514705	0	175	6165	177	0	next
523	Response	2	7520825	6120	1
525	Picture	c201	7532870	0	1	4315	190	0	next
525	Response	2	7537184	4314	1
527	Picture	c201	7552036	0	178	4832	179	0	next
527	Response	2	7556718	4682	1
529	Picture	c201	7571701	0	1	4126	50	0	next
529	Response	2	7575826	4125	2
531	Picture	a213	7587200	0	168	5999	169	0	next
531	Response	1	7593141	5941	1
533	Picture	c201	7605532	0	1	7198	145	0	next
533	Response	2	7612729	7197	1
535	Picture	a206	7626865	0	175	6832	176	0	next
535	Response	1	7633613	6748	1
537	Picture	c201	7647363	0	1	6049	127	0	next
537	Response	2	7653411	6048	1
539	Picture	b209	7665529	0	175	6332	176	0	next
539	Response	2	7671718	6189	1
541	Picture	b212	7685194	0	1	7166	177	0	next
541	Response	2	7692358	7164	2
543	Picture	a216	7705360	0	178	22331	179	0	next
543	Response	1	7727557	22197	1
545	Picture	a209	7741523	0	2	6462	49	0	next
545	Response	1	7747984	6461	1
547	Picture	b215	7762190	0	175	10165	176	0	next
547	Response	2	7772306	10116	1
549	Picture	a211	7787521	0	1	13695	148	0	next
549	Response	1	7801215	13694	1
551	Picture	a202	7813520	0	175	7498	177	0	next
551	Response	1	7820929	7409	1
553	Picture	b206	7835184	0	2	9203	142	0	next
553	Response	2	7844386	9202	1
555	Picture	b207	7857017	0	175	6499	176	0	next
555	Response	2	7863383	6366	1
557	Picture	b214	7875349	0	1	7061	115	0	next
557	Response	2	7882409	7060	1
559	Picture	c201	7894015	0	168	5665	170	0	next
559	Response	2	7899607	5592	1
561	Picture	b213	7911180	0	1	6017	159	0	next
561	Response	2	7917196	6016	1
563	Picture	a215	7931013	0	177	4665	178	0	next
563	Response	1	7935621	4608	2
565	Picture	b204	7947844	0	2	11078	100	0	next
565	Response	2	7958921	11077	1
567	Picture	a212	7971843	0	175	22831	177	0	next
567	Response	1	7994513	22670	1
569	Picture	b210	8008174	0	1	5086	91	0	next
569	Response	2	8013259	5085	1
571	Picture	c201	8028007	0	175	5665	176	0	next
571	Response	2	8033568	5561	1
573	Picture	c201	8048671	0	2	20215	121	0	next
573	Response	2	8068884	20213	2
575	Picture	b202	8082337	0	175	5999	176	0	next
575	Response	2	8088148	5811	2
577	Picture	a203	8103168	0	1	8792	51	0	next
577	Response	1	8111958	8790	2
579	Picture	a204	8126667	0	175	13498	177	0	next
579	Response	1	8140085	13418	1
581	Picture	c201	8151665	0	1	12753	91	0	next
581	Response	2	8164416	12751	2
583	Picture	c201	8175664	0	178	7332	180	0	next
583	Response	2	8182846	7182	2
585	Picture	b205	8194996	0	1	14633	43	0	next
585	Response	2	8209628	14632	1
587	Picture	a205	8224328	0	175	17331	177	0	next
587	Response	1	8241624	17296	2
589	Picture	a201	8253659	0	1	12708	136	0	next
589	Response	1	8266366	12707	1
591	Picture	c201	8277991	0	175	5666	176	0	next
591	Response	2	8283590	5599	1
593	Picture	a207	8298156	0	1	8054	122	0	next
593	Response	1	8306209	8053	1
595	Picture	c201	8318989	0	175	5165	177	0	next
595	Response	2	8323947	4958	1
597	Picture	b201	8339320	0	2	6318	193	0	next
597	Response	2	8345637	6317	1
599	Picture	b216	8357320	0	175	13331	177	0	next
599	Response	2	8370533	13213	1
601	Picture	c201	8384817	0	2	9829	182	0	next
601	Response	2	8394645	9828	1
