# Supplementary material for: The relationship between Chinese college students’ mate preferences and their parents’ education level
Source: Front Psychol. 2022 Nov 1;13:907315. doi: 10.3389/fpsyg.2022.907315 (PMC9664191; doi:10.3389/fpsyg.2022.907315)
Supplement: Supplementary file 2 [file Data_Sheet_1.ZIP › raw data/┴║╥°╛▓/part1.log]

Scenario - For expli1
Logfile written - 2018/6/5 12:18:16

Trial	Event Type	Code	Time	TTime	Uncertainty	Duration	Uncertainty	ReqTime	ReqDur

1	Response	3	676101	676101	1
4	Picture	c001	706940	0	2	6471	39	0	next
4	Response	1	713410	6470	1
6	Picture	a005	729939	0	175	5832	176	0	next
6	Response	1	735730	5791	1
8	Picture	c001	754103	0	1	5416	95	0	next
8	Response	1	759518	5415	1
10	Picture	c001	776768	0	174	4832	176	0	next
10	Response	1	781569	4801	1
12	Picture	a009	799433	0	1	4786	57	0	next
12	Response	1	804218	4785	1
14	Picture	b002	821431	0	175	7166	176	0	next
14	Response	2	828488	7057	2
16	Picture	b013	846929	0	1	5830	180	0	next
16	Response	2	852758	5829	2
18	Picture	b007	869261	0	177	8165	178	0	next
18	Response	2	877320	8059	1
20	Picture	a015	897258	0	1	7533	143	0	next
20	Response	1	904790	7532	1
22	Picture	c001	923923	0	177	5665	179	0	next
22	Response	1	929415	5492	1
24	Picture	c001	947920	0	2	4499	178	0	next
24	Response	1	952418	4498	2
26	Picture	c001	972086	0	175	3832	176	0	next
26	Response	1	975875	3789	1
28	Picture	c001	992750	0	1	3619	58	0	next
28	Response	1	996368	3618	2
30	Picture	a002	1013582	0	177	6332	179	0	next
30	Response	1	1019858	6276	1
32	Picture	b016	1040579	0	2	5529	149	0	next
32	Response	2	1046107	5528	1
34	Picture	b001	1063245	0	167	5165	169	0	next
34	Response	2	1068363	5118	1
36	Picture	a004	1086909	0	1	7099	77	0	next
36	Response	2	1094007	7098	1
38	Picture	c001	1112741	0	167	5498	169	0	next
38	Response	1	1118157	5416	1
40	Picture	b009	1137905	0	1	7282	60	0	next
40	Response	2	1145186	7281	1
42	Picture	a001	1163737	0	174	7665	175	0	next
42	Response	1	1171254	7517	1
44	Picture	c001	1189234	0	1	5215	128	0	next
44	Response	1	1194448	5214	2
46	Picture	c001	1211399	0	176	4832	178	0	next
46	Response	1	1216052	4653	1
48	Picture	c001	1233563	0	2	4305	41	0	next
48	Response	1	1237867	4304	1
50	Picture	c001	1254896	0	175	4165	177	0	next
50	Response	1	1258997	4101	1
52	Picture	b005	1278060	0	1	5994	181	0	next
52	Response	2	1284053	5993	1
54	Picture	c001	1301059	0	176	4832	177	0	next
54	Response	1	1305719	4660	1
56	Picture	a012	1324556	0	1	7269	74	0	next
56	Response	1	1331823	7267	1
58	Picture	a008	1349055	0	174	6498	175	0	next
58	Response	1	1355400	6345	1
60	Picture	c001	1373552	0	1	4184	159	0	next
60	Response	1	1377735	4183	1
62	Picture	b012	1395551	0	174	6332	175	0	next
62	Response	2	1401762	6211	1
64	Picture	a007	1419048	0	1	6417	93	0	next
64	Response	1	1425464	6416	2
66	Picture	a011	1444047	0	175	5832	176	0	next
66	Response	1	1449733	5686	2
68	Picture	b014	1467544	0	1	2855	148	0	next
68	Response	1	1470398	2854	2
70	Picture	a010	1487710	0	175	10665	176	0	next
70	Response	1	1498192	10482	1
72	Picture	c001	1517707	0	1	8984	191	0	next
72	Response	1	1526690	8983	1
74	Picture	b008	1545205	0	175	7498	177	0	next
74	Response	2	1552664	7459	1
76	Picture	a016	1570369	0	1	7224	119	0	next
76	Response	1	1577592	7223	1
78	Picture	c001	1597201	0	175	4498	177	0	next
78	Response	1	1601590	4389	1
80	Picture	b015	1620032	0	1	6183	159	0	next
80	Response	2	1626214	6182	1
82	Picture	b003	1645697	0	175	4832	176	0	next
82	Response	2	1650449	4752	1
84	Picture	b010	1668028	0	1	6714	130	0	next
84	Response	2	1674741	6713	1
86	Picture	b011	1693193	0	177	5998	179	0	next
86	Response	2	1699127	5934	1
88	Picture	b006	1716024	0	1	5121	55	0	next
88	Response	2	1721144	5120	1
90	Picture	a013	1740356	0	167	5832	168	0	next
90	Response	1	1746125	5769	2
92	Picture	a003	1764853	0	1	6260	75	0	next
92	Response	1	1771112	6259	1
94	Picture	a014	1787685	0	175	4332	177	0	next
94	Response	1	1791986	4301	1
96	Picture	a006	1809183	0	1	6885	117	0	next
96	Response	1	1816067	6884	1
98	Picture	b004	1832848	0	177	5999	178	0	next
98	Response	2	1838676	5828	2
101	Response	3	2018174	61504	1
103	Picture	c001	2028332	0	175	5998	177	0	next
103	Response	1	2034201	5869	1
105	Picture	c001	2049496	0	1	3846	164	0	next
105	Response	1	2053341	3845	1
107	Picture	a104	2066162	0	174	8832	175	0	next
107	Response	1	2074885	8723	1
109	Picture	b111	2088326	0	2	5913	92	0	next
109	Response	2	2094238	5912	2
111	Picture	b109	2106992	0	176	7665	177	0	next
111	Response	2	2114605	7613	2
113	Picture	a103	2128156	0	2	5400	104	0	next
113	Response	1	2133555	5399	1
115	Picture	a110	2145155	0	176	6832	178	0	next
115	Response	1	2151911	6756	1
117	Picture	b107	2166653	0	1	5655	181	0	next
117	Response	2	2172307	5654	1
119	Picture	c101	2183486	0	177	5498	179	0	next
119	Response	1	2188957	5471	2
121	Picture	c101	2203483	0	2	3964	47	0	next
121	Response	1	2207446	3963	1
123	Picture	a113	2221649	0	168	6999	169	0	next
123	Response	1	2228513	6864	1
125	Picture	c101	2242313	0	2	4688	157	0	next
125	Response	1	2247000	4687	1
127	Picture	c101	2259479	0	175	4499	177	0	next
127	Response	1	2263836	4357	2
129	Picture	b106	2278810	0	2	6603	75	0	next
129	Response	2	2285411	6601	2
131	Picture	c101	2299310	0	175	4998	177	0	next
131	Response	1	2304260	4950	2
133	Picture	b116	2318807	0	1	5204	139	0	next
133	Response	2	2324010	5203	1
135	Picture	c101	2338473	0	175	5165	177	0	next
135	Response	1	2343546	5073	1
137	Picture	c101	2358637	0	2	3877	134	0	next
137	Response	1	2362513	3876	1
139	Picture	b102	2374470	0	175	14498	176	0	next
139	Response	2	2388829	14359	1
141	Picture	b103	2402800	0	2	4791	54	0	next
141	Response	2	2407589	4789	2
143	Picture	c101	2420299	0	176	5332	178	0	next
143	Response	1	2425595	5296	1
145	Picture	a108	2439297	0	2	7576	102	0	next
145	Response	1	2446872	7575	1
147	Picture	b105	2460796	0	167	5165	169	0	next
147	Response	2	2465893	5097	1
149	Picture	c101	2479127	0	2	4413	97	0	next
149	Response	1	2483539	4412	2
151	Picture	a114	2498460	0	175	5998	177	0	next
151	Response	1	2504399	5939	2
153	Picture	b108	2519457	0	2	9040	139	0	next
153	Response	2	2528495	9038	2
155	Picture	c101	2540623	0	175	7665	176	0	next
155	Response	1	2548240	7617	1
157	Picture	b101	2561287	0	1	8498	178	0	next
157	Response	1	2569784	8497	1
159	Picture	a101	2580953	0	175	8332	176	0	next
159	Response	1	2589137	8184	1
161	Picture	c101	2603283	0	2	5000	178	0	next
161	Response	1	2608282	4999	1
163	Picture	a105	2620783	0	175	6498	177	0	next
163	Response	1	2627155	6372	2
165	Picture	a106	2639614	0	1	7347	163	0	next
165	Response	1	2646960	7346	2
167	Picture	a112	2661946	0	176	8999	177	0	next
167	Response	1	2670755	8809	2
169	Picture	b114	2686110	0	2	5539	139	0	next
169	Response	2	2691648	5538	1
171	Picture	a111	2706276	0	175	6832	176	0	next
171	Response	1	2713071	6795	1
173	Picture	b115	2724940	0	2	6768	76	0	next
173	Response	2	2731707	6767	1
175	Picture	c101	2746106	0	175	5665	177	0	next
175	Response	1	2751656	5550	1
177	Picture	b110	2766437	0	1	6224	119	0	next
177	Response	2	2772660	6223	1
179	Picture	c101	2786269	0	176	6165	178	0	next
179	Response	1	2792334	6065	1
181	Picture	a116	2804433	0	2	6472	32	0	next
181	Response	1	2810904	6471	2
183	Picture	a102	2822933	0	175	5832	176	0	next
183	Response	1	2828604	5671	1
185	Picture	b113	2843597	0	2	5531	146	0	next
185	Response	2	2849127	5530	2
187	Picture	b104	2861097	0	173	15497	175	0	next
187	Response	2	2876508	15411	2
189	Picture	a109	2889427	0	1	9013	156	0	next
189	Response	1	2898439	9012	1
191	Picture	a115	2913259	0	170	8831	172	0	next
191	Response	1	2921964	8705	2
193	Picture	c101	2935423	0	1	5057	113	0	next
193	Response	1	2940479	5056	1
195	Picture	c101	2952256	0	167	4998	169	0	next
195	Response	1	2957132	4876	1
197	Picture	c101	2970087	0	1	4992	177	0	next
197	Response	1	2975078	4991	1
199	Picture	a107	2986920	0	172	8331	173	0	next
199	Response	1	2995062	8142	1
201	Picture	b112	3006917	0	2	5137	33	0	next
201	Response	2	3012052	5135	1
204	Response	3	3134637	10062	2
206	Picture	b110	3145072	0	2	7272	73	0	next
206	Response	2	3152342	7270	2
208	Picture	a107	3164905	0	167	7165	168	0	next
208	Response	1	3171994	7089	1
210	Picture	a102	3185069	0	1	5198	144	0	next
210	Response	1	3190266	5197	2
212	Picture	a112	3205401	0	176	5666	177	0	next
212	Response	1	3210969	5568	1
214	Picture	b108	3222733	0	1	6510	166	0	next
214	Response	2	3229242	6509	1
216	Picture	c101	3243065	0	175	5332	176	0	next
216	Response	1	3248293	5228	1
218	Picture	b109	3260063	0	1	19220	122	0	next
218	Response	2	3279282	19219	2
220	Picture	a109	3291894	0	171	8665	173	0	next
220	Response	1	3300463	8569	2
222	Picture	c101	3314725	0	1	5358	149	0	next
222	Response	1	3320082	5357	1
224	Picture	a104	3334891	0	175	7665	176	0	next
224	Response	1	3342368	7477	1
226	Picture	c101	3356222	0	1	5012	164	0	next
226	Response	1	3361233	5011	1
228	Picture	b102	3372721	0	177	6165	179	0	next
228	Response	2	3378719	5998	1
230	Picture	c101	3390885	0	2	4963	47	0	next
230	Response	1	3395847	4962	1
232	Picture	a113	3407051	0	175	6666	176	0	next
232	Response	1	3413636	6585	2
234	Picture	c101	3425383	0	1	4696	147	0	next
234	Response	1	3430078	4695	1
236	Picture	a103	3442048	0	176	5499	178	0	next
236	Response	1	3447389	5341	2
238	Picture	a114	3461213	0	1	5168	175	0	next
238	Response	1	3466379	5166	2
240	Picture	c101	3481212	0	167	5665	169	0	next
240	Response	1	3486838	5626	1
242	Picture	a115	3499876	0	2	5023	147	0	next
242	Response	1	3504898	5022	1
244	Picture	b101	3519542	0	173	8332	174	0	next
244	Response	2	3527790	8248	1
246	Picture	a110	3539873	0	1	7815	193	0	next
246	Response	1	3547687	7814	2
248	Picture	a101	3559539	0	175	5665	176	0	next
248	Response	1	3565032	5493	1
250	Picture	b112	3578203	0	2	4802	42	0	next
250	Response	2	3583004	4801	1
252	Picture	c101	3594203	0	175	5332	176	0	next
252	Response	1	3599449	5246	1
254	Picture	c101	3613700	0	2	5017	161	0	next
254	Response	1	3618716	5016	1
256	Picture	b115	3633200	0	174	7164	176	0	next
256	Response	2	3640203	7003	1
258	Picture	b107	3654030	0	2	5741	103	0	next
258	Response	2	3659770	5740	1
260	Picture	c101	3671530	0	175	5665	176	0	next
260	Response	1	3677121	5591	1
262	Picture	c101	3688861	0	1	4112	64	0	next
262	Response	1	3692972	4111	1
264	Picture	a106	3705027	0	177	6498	179	0	next
264	Response	1	3711369	6342	1
266	Picture	b103	3722858	0	1	6639	30	0	next
266	Response	2	3729496	6638	1
268	Picture	b116	3741524	0	174	5998	176	0	next
268	Response	2	3747476	5952	1
270	Picture	c101	3762355	0	1	5384	126	0	next
270	Response	1	3767738	5383	1
272	Picture	a116	3780354	0	175	7165	176	0	next
272	Response	1	3787485	7131	1
274	Picture	b114	3799518	0	2	6994	176	0	next
274	Response	2	3806511	6993	2
276	Picture	b106	3821017	0	176	5665	178	0	next
276	Response	2	3826641	5624	1
278	Picture	c101	3839348	0	2	4756	88	0	next
278	Response	1	3844103	4755	1
280	Picture	c101	3857847	0	176	3999	178	0	next
280	Response	1	3861690	3843	1
282	Picture	a108	3876512	0	1	7568	101	0	next
282	Response	1	3884079	7567	1
284	Picture	b111	3895844	0	175	9499	176	0	next
284	Response	2	3905294	9450	1
286	Picture	b105	3916842	0	1	6428	83	0	next
286	Response	2	3923269	6427	1
288	Picture	c101	3936674	0	175	5666	176	0	next
288	Response	1	3942173	5499	1
290	Picture	b104	3955672	0	2	6309	35	0	next
290	Response	2	3961980	6308	2
292	Picture	b113	3975171	0	176	4832	178	0	next
292	Response	2	3979931	4760	1
294	Picture	c101	3991669	0	1	6244	99	0	next
294	Response	1	3997912	6243	1
296	Picture	a111	4012001	0	168	9999	169	0	next
296	Response	1	4021916	9915	1
298	Picture	c101	4036998	0	2	5989	188	0	next
298	Response	1	4042986	5988	2
300	Picture	a105	4056164	0	176	6499	177	0	next
300	Response	1	4062614	6450	2
3	Picture	c001	71659	0	2	7387	124	0	next
3	Response	2	79044	7385	2
5	Picture	b014	98491	0	175	5499	176	0	next
5	Response	2	103883	5392	2
7	Picture	a008	122322	0	1	7035	141	0	next
7	Response	1	129356	7034	1
9	Picture	b012	147154	0	169	5832	170	0	next
9	Response	2	152936	5782	1
11	Picture	a011	173151	0	1	9394	115	0	next
11	Response	1	182544	9393	1
13	Picture	a005	199816	0	168	4999	169	0	next
13	Response	1	204651	4835	1
15	Picture	c001	225313	0	2	4382	128	0	next
15	Response	2	229694	4381	1
17	Picture	b004	249312	0	175	5999	176	0	next
17	Response	2	255188	5876	1
19	Picture	b015	273476	0	1	5016	161	0	next
19	Response	2	278491	5015	2
21	Picture	b002	295808	0	177	6165	179	0	next
21	Response	2	301917	6109	1
23	Picture	a002	320305	0	2	5910	93	0	next
23	Response	1	326214	5909	1
25	Picture	b011	343138	0	175	6165	176	0	next
25	Response	2	349277	6139	2
27	Picture	c001	367968	0	2	6079	99	0	next
27	Response	2	374046	6078	1
29	Picture	a016	391967	0	175	6498	177	0	next
29	Response	1	398335	6368	1
31	Picture	c001	416631	0	1	7052	124	0	next
31	Response	1	423682	7051	1
33	Picture	b005	441463	0	167	6165	169	0	next
33	Response	2	447508	6045	1
35	Picture	c001	466460	0	1	9201	142	0	next
35	Response	2	475661	9201	1
37	Picture	c001	495458	0	175	4166	176	0	next
37	Response	2	499541	4083	2
39	Picture	b010	518456	0	1	5886	124	0	next
39	Response	2	524341	5885	1
41	Picture	a015	541955	0	174	10664	176	0	next
41	Response	1	552558	10603	1
43	Picture	a012	569285	0	1	7931	78	0	next
43	Response	1	577216	7931	1
45	Picture	c001	595617	0	175	6332	176	0	next
45	Response	2	601836	6219	2
47	Picture	b007	620114	0	1	4991	186	0	next
47	Response	2	625104	4990	2
49	Picture	a010	642280	0	167	5498	169	0	next
49	Response	1	647591	5311	2
51	Picture	c001	665610	0	2	4401	110	0	next
51	Response	2	670010	4400	1
53	Picture	b013	686443	0	176	5498	178	0	next
53	Response	2	691814	5371	1
55	Picture	c001	708607	0	1	4434	76	0	next
55	Response	2	713040	4433	2
57	Picture	c001	729272	0	175	3832	177	0	next
57	Response	2	733018	3746	1
59	Picture	a007	751270	0	1	6015	153	0	next
59	Response	1	757284	6014	1
61	Picture	c001	776768	0	176	6332	178	0	next
61	Response	2	783044	6276	1
63	Picture	b003	803099	0	1	6015	162	0	next
63	Response	2	809113	6014	1
65	Picture	a001	825431	0	167	7832	168	0	next
65	Response	1	833147	7716	1
67	Picture	b016	852095	0	1	5471	40	0	next
67	Response	2	857565	5470	1
69	Picture	a009	873927	0	175	11165	176	0	next
69	Response	1	884959	11032	2
71	Picture	b009	905257	0	2	8753	84	0	next
71	Response	2	914009	8752	1
73	Picture	a013	932756	0	176	6332	177	0	next
73	Response	1	939041	6285	1
75	Picture	c001	956586	0	2	5156	188	0	next
75	Response	2	961741	5155	1
77	Picture	a003	978085	0	175	5166	176	0	next
77	Response	1	983183	5098	1
79	Picture	b006	1001916	0	2	5141	37	0	next
79	Response	2	1007056	5140	1
81	Picture	b001	1026248	0	178	6998	180	0	next
81	Response	2	1033084	6836	1
83	Picture	c001	1051078	0	2	5574	104	0	next
83	Response	2	1056651	5573	2
85	Picture	b008	1073577	0	177	6666	178	0	next
85	Response	2	1080067	6490	2
87	Picture	a004	1100241	0	2	7293	52	0	next
87	Response	1	1107533	7292	2
89	Picture	a014	1127406	0	177	5332	179	0	next
89	Response	1	1132650	5244	1
91	Picture	c001	1150737	0	1	5374	135	0	next
91	Response	2	1156110	5373	1
93	Picture	c001	1174236	0	175	5498	177	0	next
93	Response	2	1179651	5415	1
95	Picture	c001	1199233	0	2	4588	90	0	next
95	Response	2	1203820	4587	1
97	Picture	a006	1222065	0	175	7165	177	0	next
97	Response	1	1229185	7120	2
100	Response	3	1378880	31326	2
102	Picture	c001	1389051	0	175	5110	232	0	next
102	Response	2	1394159	5108	2
104	Picture	c001	1407382	0	2	4204	141	0	next
104	Response	2	1411585	4203	2
106	Picture	a215	1425548	0	176	5666	177	0	next
106	Response	1	1431110	5562	1
108	Picture	b212	1442713	0	1	5559	109	0	next
108	Response	2	1448270	5557	2
110	Picture	a202	1460046	0	173	5331	175	0	next
110	Response	1	1465335	5289	1
112	Picture	b214	1478543	0	2	4676	169	0	next
112	Response	2	1483218	4675	1
114	Picture	a209	1494543	0	177	5332	178	0	next
114	Response	1	1499834	5291	1
116	Picture	b206	1512707	0	1	5640	36	0	next
116	Response	2	1518346	5639	1
118	Picture	a204	1532206	0	175	7332	177	0	next
118	Response	1	1539371	7165	2
120	Picture	a211	1552037	0	2	5881	130	0	next
120	Response	1	1557917	5880	1
122	Picture	a203	1569537	0	176	5331	178	0	next
122	Response	1	1574816	5279	1
124	Picture	c201	1586201	0	1	4795	48	0	next
124	Response	2	1590995	4794	1
126	Picture	a212	1604534	0	175	5831	177	0	next
126	Response	1	1610317	5783	2
128	Picture	c201	1625531	0	2	5433	78	0	next
128	Response	2	1630963	5432	1
130	Picture	c201	1645199	0	176	4163	178	0	next
130	Response	2	1649297	4098	2
132	Picture	c201	1663861	0	2	3977	202	0	next
132	Response	2	1667838	3977	1
134	Picture	b204	1680694	0	177	5999	178	0	next
134	Response	2	1686619	5925	1
136	Picture	c201	1699358	0	2	6768	78	0	next
136	Response	2	1706125	6767	1
138	Picture	a207	1718858	0	175	6498	176	0	next
138	Response	1	1725299	6441	1
140	Picture	a216	1739522	0	1	4561	281	0	next
140	Response	1	1744082	4560	1
142	Picture	a206	1757354	0	177	4999	178	0	next
142	Response	1	1762178	4824	2
144	Picture	c201	1774352	0	2	5900	112	0	next
144	Response	2	1780251	5899	1
146	Picture	b213	1791518	0	177	5999	178	0	next
146	Response	2	1797445	5927	1
148	Picture	a205	1811349	0	2	6371	139	0	next
148	Response	1	1817718	6369	2
150	Picture	c201	1831348	0	176	5499	177	0	next
150	Response	2	1836657	5309	1
152	Picture	b205	1849346	0	1	5258	78	0	next
152	Response	2	1854603	5257	1
154	Picture	a213	1866179	0	175	6165	176	0	next
154	Response	1	1872183	6004	2
156	Picture	b203	1884676	0	2	6474	37	0	next
156	Response	2	1891149	6473	1
158	Picture	a214	1904342	0	175	7332	176	0	next
158	Response	1	1911544	7202	2
160	Picture	b201	1926173	0	2	6441	71	0	next
160	Response	2	1932613	6440	1
162	Picture	a210	1945172	0	175	6499	176	0	next
162	Response	1	1951485	6313	1
164	Picture	c201	1964837	0	1	4740	103	0	next
164	Response	2	1969576	4739	1
166	Picture	c201	1982169	0	177	3832	179	0	next
166	Response	2	1985863	3694	1
168	Picture	b209	1999000	0	2	9476	35	0	next
168	Response	2	2008475	9475	1
170	Picture	a208	2020999	0	175	7665	177	0	next
170	Response	1	2028515	7516	1
172	Picture	c201	2041163	0	2	5307	31	0	next
172	Response	2	2046469	5306	1
174	Picture	c201	2057496	0	175	5166	176	0	next
174	Response	2	2062493	4997	1
176	Picture	c201	2076994	0	1	7197	312	0	next
176	Response	2	2084190	7196	1
178	Picture	b208	2098159	0	1	7999	3	0	next
178	Response	2	2106009	7850	1
180	Picture	c201	2120824	0	1	5143	33	0	next
180	Response	2	2125966	5142	1
182	Picture	b215	2137823	0	175	4999	176	0	next
182	Response	2	2142685	4862	2
184	Picture	a201	2156154	0	1	6187	150	0	next
184	Response	1	2162339	6185	2
186	Picture	c201	2177153	0	175	5999	176	0	next
186	Response	2	2182993	5840	1
188	Picture	b202	2197317	0	2	6714	297	0	next
188	Response	2	2204028	6711	3
190	Picture	b211	2216983	0	175	7499	176	0	next
190	Response	2	2224315	7332	1
192	Picture	b207	2238147	0	2	7897	114	0	next
192	Response	2	2246043	7896	1
194	Picture	b210	2259146	0	176	6832	178	0	next
194	Response	2	2265882	6736	1
196	Picture	c201	2278644	0	1	5699	144	0	next
196	Response	2	2284342	5698	2
198	Picture	b216	2296310	0	177	6165	179	0	next
198	Response	2	2302323	6013	1
200	Picture	c201	2315974	0	2	4872	139	0	next
200	Response	2	2320845	4871	1
203	Response	3	2451040	15075	1
205	Picture	b211	2461462	0	2	6896	116	0	next
205	Response	2	2468357	6895	1
207	Picture	a210	2481128	0	177	6998	179	0	next
207	Response	1	2487985	6857	2
209	Picture	b201	2502959	0	1	7233	110	0	next
209	Response	2	2510191	7232	1
211	Picture	b204	2523791	0	176	5165	178	0	next
211	Response	2	2528889	5098	2
213	Picture	a205	2542122	0	2	6280	66	0	next
213	Response	1	2548401	6279	1
215	Picture	c201	2562788	0	175	6832	176	0	next
215	Response	2	2569557	6769	1
217	Picture	c201	2583452	0	2	3606	71	0	next
217	Response	2	2587057	3605	1
219	Picture	c201	2598618	0	175	5832	177	0	next
219	Response	2	2604200	5582	1
221	Picture	b202	2618616	0	1	6416	94	0	next
221	Response	2	2625031	6415	1
223	Picture	b212	2639615	0	175	5499	176	0	next
223	Response	2	2645081	5466	2
225	Picture	a204	2656946	0	1	6533	143	0	next
225	Response	1	2663478	6532	1
227	Picture	a203	2678612	0	177	5832	178	0	next
227	Response	1	2684156	5544	1
229	Picture	a212	2699609	0	2	5351	160	0	next
229	Response	1	2704959	5350	1
231	Picture	c201	2719942	0	179	5832	180	0	next
231	Response	2	2725670	5728	2
233	Picture	a213	2739106	0	1	6433	77	0	next
233	Response	1	2745538	6432	1
235	Picture	a209	2757105	0	175	5999	176	0	next
235	Response	1	2762949	5844	1
237	Picture	c201	2776270	0	1	5897	114	0	next
237	Response	2	2782166	5896	1
239	Picture	b210	2795935	0	177	8665	179	0	next
239	Response	2	2804462	8527	1
241	Picture	b214	2817766	0	2	5905	98	0	next
241	Response	2	2823670	5904	1
243	Picture	c201	2837266	0	174	5998	175	0	next
243	Response	2	2843213	5947	1
245	Picture	b215	2858430	0	1	5612	59	0	next
245	Response	2	2864041	5611	1
247	Picture	b207	2876429	0	175	5498	177	0	next
247	Response	2	2881780	5351	1
249	Picture	c201	2895760	0	1	4931	79	0	next
249	Response	2	2900690	4930	1
251	Picture	a207	2915425	0	176	7666	177	0	next
251	Response	1	2922924	7499	2
253	Picture	c201	2935923	0	1	5826	185	0	next
253	Response	2	2941748	5825	2
255	Picture	b209	2956089	0	174	6832	175	0	next
255	Response	2	2962845	6756	2
257	Picture	c201	2976420	0	1	6142	34	0	next
257	Response	2	2982561	6141	1
259	Picture	c201	2996086	0	175	5498	177	0	next
259	Response	2	3001487	5401	1
261	Picture	b208	3015917	0	1	5970	40	0	next
261	Response	2	3021886	5969	1
263	Picture	c201	3035249	0	167	5832	168	0	next
263	Response	2	3040994	5745	2
265	Picture	b216	3055580	0	1	5218	125	0	next
265	Response	2	3060797	5217	2
267	Picture	b205	3074746	0	175	4498	177	0	next
267	Response	2	3079098	4352	2
269	Picture	a214	3090743	0	2	5218	119	0	next
269	Response	1	3095960	5217	1
271	Picture	a211	3109743	0	167	4499	168	0	next
271	Response	1	3114178	4435	1
273	Picture	a201	3127074	0	1	6136	32	0	next
273	Response	1	3133209	6135	1
275	Picture	c201	3146739	0	1	3999	3	0	next
275	Response	2	3150617	3878	1
277	Picture	b206	3165904	0	2	5203	141	0	next
277	Response	2	3171106	5202	2
279	Picture	b213	3185070	0	175	6332	176	0	next
279	Response	2	3191357	6287	1
281	Picture	a202	3203901	0	1	5468	43	0	next
281	Response	1	3209368	5467	1
283	Picture	a215	3222567	0	167	4665	169	0	next
283	Response	1	3227045	4478	1
285	Picture	c201	3242398	0	1	5803	40	0	next
285	Response	2	3248200	5802	1
287	Picture	a216	3260064	0	168	9831	170	0	next
287	Response	1	3269768	9704	1
289	Picture	c201	3283728	0	1	7763	72	0	next
289	Response	2	3291490	7762	1
291	Picture	a206	3303394	0	167	6831	169	0	next
291	Response	1	3310181	6787	1
293	Picture	b203	3324891	0	1	6716	127	0	next
293	Response	2	3331606	6715	1
295	Picture	c201	3345557	0	175	10998	176	0	next
295	Response	2	3356449	10892	1
297	Picture	c201	3371554	0	1	5931	79	0	next
297	Response	2	3377483	5929	2
299	Picture	a208	3390886	0	175	8499	176	0	next
299	Response	1	3399303	8417	1
