# Supplementary material for: The relationship between Chinese college students’ mate preferences and their parents’ education level
Source: Front Psychol. 2022 Nov 1;13:907315. doi: 10.3389/fpsyg.2022.907315 (PMC9664191; doi:10.3389/fpsyg.2022.907315)
Supplement: Supplementary file 2 [file Data_Sheet_1.ZIP › raw data/╥≤╝╤τ∙/part1.log]

Scenario - For expli1
Logfile written - 2018/9/14 21:15:22

Trial	Event Type	Code	Time	TTime	Uncertainty	Duration	Uncertainty	ReqTime	ReqDur

1	Response	3	671856	671856	1
4	Picture	c001	702663	0	1	9292	51	0	next
4	Response	1	711954	9291	1
6	Picture	a001	731496	0	176	14000	177	0	next
6	Response	1	745439	13943	1
8	Picture	b015	762162	0	2	6542	136	0	next
8	Response	2	768703	6541	1
10	Picture	a016	787330	0	176	8332	177	0	next
10	Response	1	795483	8153	1
12	Picture	b011	815662	0	1	6039	138	0	next
12	Response	2	821699	6037	1
14	Picture	a003	839996	0	175	8666	176	0	next
14	Response	1	848331	8335	2
16	Picture	a011	865829	0	1	8572	104	0	next
16	Response	1	874400	8571	1
18	Picture	c001	894496	0	175	7665	177	0	next
18	Response	1	902106	7610	1
20	Picture	a013	919162	0	1	7968	43	0	next
20	Response	1	927129	7967	1
22	Picture	a006	945995	0	176	8333	177	0	next
22	Response	1	954179	8184	1
24	Picture	c001	971495	0	1	6310	200	0	next
24	Response	1	977804	6309	1
26	Picture	b016	995162	0	168	6999	169	0	next
26	Response	2	1002054	6892	1
28	Picture	c001	1020994	0	2	6321	190	0	next
28	Response	1	1027314	6320	2
30	Picture	b006	1044828	0	169	5999	171	0	next
30	Response	2	1050728	5900	2
32	Picture	b005	1068161	0	1	5595	83	0	next
32	Response	2	1073755	5594	2
34	Picture	c001	1092328	0	175	5999	177	0	next
34	Response	1	1098272	5944	1
36	Picture	c001	1116161	0	1	5885	125	0	next
36	Response	1	1122045	5884	1
38	Picture	b008	1140161	0	169	9999	171	0	next
38	Response	2	1150078	9917	2
40	Picture	c001	1168827	0	1	6780	64	0	next
40	Response	1	1175606	6779	1
42	Picture	a014	1193661	0	176	6666	177	0	next
42	Response	1	1200271	6610	2
44	Picture	b013	1220160	0	1	5970	41	0	next
44	Response	2	1226129	5969	1
46	Picture	a009	1244827	0	176	7166	178	0	next
46	Response	1	1251929	7102	1
48	Picture	a004	1271827	0	1	9150	193	0	next
48	Response	1	1280976	9149	2
50	Picture	b012	1300660	0	176	5833	177	0	next
50	Response	2	1306387	5727	2
52	Picture	c001	1324326	0	2	5566	104	0	next
52	Response	1	1329891	5565	1
54	Picture	b001	1348160	0	176	7499	178	0	next
54	Response	2	1355572	7412	2
56	Picture	b010	1373493	0	1	5286	58	0	next
56	Response	2	1378778	5285	2
58	Picture	c001	1396827	0	175	6165	177	0	next
58	Response	1	1402850	6023	1
60	Picture	a012	1420493	0	1	8753	82	0	next
60	Response	1	1429245	8752	1
62	Picture	a015	1448826	0	176	6333	177	0	next
62	Response	1	1455015	6189	1
64	Picture	a010	1474325	0	2	7326	185	0	next
64	Response	1	1481650	7325	1
66	Picture	b009	1499659	0	176	8000	177	0	next
66	Response	2	1507631	7972	1
68	Picture	b003	1525825	0	2	4714	131	0	next
68	Response	2	1530538	4713	2
70	Picture	a008	1546826	0	175	6499	177	0	next
70	Response	1	1553210	6384	2
72	Picture	c001	1570325	0	2	4456	57	0	next
72	Response	1	1574780	4455	1
74	Picture	c001	1591993	0	174	6165	176	0	next
74	Response	1	1598046	6053	1
76	Picture	c001	1616992	0	1	5070	107	0	next
76	Response	1	1622061	5069	1
78	Picture	b002	1639492	0	176	10499	178	0	next
78	Response	2	1649860	10368	2
80	Picture	c001	1669991	0	2	5888	123	0	next
80	Response	1	1675878	5887	1
82	Picture	a005	1695659	0	176	11499	177	0	next
82	Response	1	1707129	11470	2
84	Picture	c001	1726658	0	1	5796	39	0	next
84	Response	1	1732453	5795	1
86	Picture	b014	1751158	0	169	6500	170	0	next
86	Response	2	1757478	6320	1
88	Picture	a007	1777824	0	2	8881	130	0	next
88	Response	1	1786704	8880	1
90	Picture	c001	1803825	0	175	5332	177	0	next
90	Response	1	1809080	5255	1
92	Picture	a002	1828657	0	2	6641	32	0	next
92	Response	1	1835297	6640	1
94	Picture	b004	1852325	0	175	7165	177	0	next
94	Response	2	1859430	7105	1
96	Picture	c001	1879657	0	1	5309	35	0	next
96	Response	1	1884965	5308	1
98	Picture	b007	1902324	0	176	6833	177	0	next
98	Response	2	1909127	6803	1
101	Response	3	2086155	57999	1
103	Picture	c001	2096323	0	175	4499	177	0	next
103	Response	1	2100666	4343	1
105	Picture	c001	2113989	0	2	5063	115	0	next
105	Response	1	2119051	5062	1
107	Picture	b112	2131157	0	174	5665	176	0	next
107	Response	2	2136656	5499	1
109	Picture	b110	2150989	0	1	5542	134	0	next
109	Response	2	2156530	5541	1
111	Picture	c101	2170490	0	175	5499	176	0	next
111	Response	1	2175802	5312	1
113	Picture	a101	2188489	0	1	7693	152	0	next
113	Response	1	2196180	7691	2
115	Picture	a116	2207656	0	175	6499	177	0	next
115	Response	1	2214054	6398	1
117	Picture	c101	2226655	0	2	4797	48	0	next
117	Response	1	2231451	4796	1
119	Picture	c101	2242989	0	176	4166	178	0	next
119	Response	1	2247092	4103	1
121	Picture	b107	2260322	0	1	6138	40	0	next
121	Response	2	2266459	6137	1
123	Picture	b101	2278989	0	168	5499	170	0	next
123	Response	2	2284452	5463	1
125	Picture	c101	2297988	0	2	5591	79	0	next
125	Response	1	2303577	5589	2
127	Picture	b103	2318656	0	167	4999	168	0	next
127	Response	2	2323567	4911	2
129	Picture	a106	2335655	0	1	6857	153	0	next
129	Response	1	2342511	6856	1
131	Picture	b115	2356156	0	176	5665	178	0	next
131	Response	2	2361670	5514	1
133	Picture	a113	2376155	0	1	7086	91	0	next
133	Response	1	2383240	7085	1
135	Picture	c101	2395322	0	174	5332	176	0	next
135	Response	1	2400493	5171	1
137	Picture	b105	2415821	0	2	4964	48	0	next
137	Response	2	2420784	4963	1
139	Picture	a104	2432322	0	175	5332	177	0	next
139	Response	2	2437466	5144	1
141	Picture	a102	2452154	0	2	16269	410	0	next
141	Response	1	2468422	16268	1
143	Picture	b113	2481488	0	175	7666	177	0	next
143	Response	2	2489068	7580	1
145	Picture	b104	2501654	0	2	13634	45	0	next
145	Response	1	2515287	13633	1
147	Picture	b108	2529155	0	175	7165	177	0	next
147	Response	2	2536193	7038	1
149	Picture	c101	2550321	0	1	5476	33	0	next
149	Response	1	2555795	5474	2
151	Picture	a111	2567821	0	175	10166	176	0	next
151	Response	1	2577904	10083	1
153	Picture	a110	2589654	0	1	11222	121	0	next
153	Response	1	2600875	11221	2
155	Picture	a103	2613988	0	175	6165	177	0	next
155	Response	1	2620038	6050	1
157	Picture	c101	2633320	0	2	6355	149	0	next
157	Response	1	2639673	6353	2
159	Picture	b111	2651821	0	168	7332	170	0	next
159	Response	2	2658979	7158	1
161	Picture	c101	2672653	0	2	6555	124	0	next
161	Response	1	2679207	6554	1
163	Picture	c101	2691987	0	175	5999	177	0	next
163	Response	1	2697890	5903	1
165	Picture	b114	2711153	0	2	5361	142	0	next
165	Response	2	2716513	5360	1
167	Picture	c101	2727987	0	177	5666	178	0	next
167	Response	1	2733527	5540	1
169	Picture	b106	2747986	0	2	5951	61	0	next
169	Response	2	2753936	5950	1
171	Picture	a114	2766154	0	167	11665	169	0	next
171	Response	1	2777740	11586	1
173	Picture	a115	2791653	0	1	7006	170	0	next
173	Response	1	2798658	7005	1
175	Picture	a112	2811320	0	176	16166	177	0	next
175	Response	1	2827439	16119	1
177	Picture	a107	2841153	0	1	13573	104	0	next
177	Response	2	2854725	13572	1
179	Picture	a105	2867320	0	175	7165	177	0	next
179	Response	1	2874384	7064	2
181	Picture	b116	2888985	0	2	6017	161	0	next
181	Response	2	2895001	6016	2
183	Picture	c101	2908986	0	177	5666	179	0	next
183	Response	1	2914512	5526	1
185	Picture	c101	2929652	0	2	5297	42	0	next
185	Response	1	2934948	5296	2
187	Picture	c101	2949319	0	177	5666	179	0	next
187	Response	1	2954819	5500	1
189	Picture	b102	2966818	0	2	8739	107	0	next
189	Response	2	2975556	8738	1
191	Picture	a108	2987653	0	167	10499	168	0	next
191	Response	1	2998105	10452	1
193	Picture	b109	3012985	0	1	8747	95	0	next
193	Response	2	3021731	8746	1
195	Picture	c101	3033819	0	175	5999	177	0	next
195	Response	1	3039723	5904	1
197	Picture	a109	3052818	0	2	13003	175	0	next
197	Response	1	3065820	13002	2
199	Picture	c101	3078319	0	175	6166	176	0	next
199	Response	1	3084381	6062	1
201	Picture	c101	3099318	0	1	4494	183	0	next
201	Response	1	3103810	4492	2
204	Response	3	3234631	19479	1
206	Picture	a101	3245150	0	2	6884	128	0	next
206	Response	1	3252034	6884	1
208	Picture	b105	3265151	0	175	10333	176	0	next
208	Response	2	3275453	10302	2
210	Picture	c101	3286817	0	1	5141	28	0	next
210	Response	1	3291957	5140	1
212	Picture	c101	3306818	0	168	5666	169	0	next
212	Response	1	3312307	5489	2
214	Picture	b115	3324317	0	1	9353	149	0	next
214	Response	2	3333669	9352	1
216	Picture	a112	3348151	0	175	10166	176	0	next
216	Response	1	3358246	10095	2
218	Picture	b102	3371483	0	2	6249	88	0	next
218	Response	2	3377731	6248	2
220	Picture	a111	3389484	0	168	6499	169	0	next
220	Response	1	3395905	6421	1
222	Picture	a107	3411150	0	1	7906	106	0	next
222	Response	1	3419055	7905	1
224	Picture	a115	3432650	0	176	6166	178	0	next
224	Response	1	3438632	5982	1
226	Picture	a109	3451316	0	2	8560	118	0	next
226	Response	1	3459875	8559	2
228	Picture	b101	3471484	0	175	11499	176	0	next
228	Response	2	3482938	11454	1
230	Picture	c101	3496983	0	1	5410	92	0	next
230	Response	1	3502392	5409	1
232	Picture	b112	3517317	0	168	5832	170	0	next
232	Response	2	3523097	5780	1
234	Picture	a114	3535649	0	2	9974	37	0	next
234	Response	1	3545622	9973	1
236	Picture	b110	3559150	0	175	9666	176	0	next
236	Response	2	3568475	9325	1
238	Picture	b113	3582149	0	1	5247	89	0	next
238	Response	2	3587395	5246	1
240	Picture	a110	3602150	0	176	6666	177	0	next
240	Response	1	3608641	6491	1
242	Picture	c101	3622649	0	1	3544	134	0	next
242	Response	1	3626192	3543	1
244	Picture	a105	3639983	0	167	6999	168	0	next
244	Response	1	3646871	6888	1
246	Picture	c101	3658982	0	1	7345	157	0	next
246	Response	1	3666327	7345	1
248	Picture	a104	3679649	0	175	7999	177	0	next
248	Response	1	3687571	7922	1
250	Picture	a106	3698982	0	1	5811	199	0	next
250	Response	1	3704792	5810	1
252	Picture	c101	3718149	0	175	5166	176	0	next
252	Response	1	3723237	5088	1
254	Picture	b114	3738148	0	2	5171	175	0	next
254	Response	2	3743318	5170	1
256	Picture	b111	3754649	0	175	7499	176	0	next
256	Response	2	3762122	7473	1
258	Picture	c101	3777148	0	1	6130	47	0	next
258	Response	1	3783277	6129	1
260	Picture	c101	3798316	0	167	4665	169	0	next
260	Response	1	3802913	4597	1
262	Picture	b107	3817481	0	2	9509	161	0	next
262	Response	2	3826989	9508	1
264	Picture	b109	3838149	0	167	15832	168	0	next
264	Response	2	3853924	15775	1
266	Picture	c101	3868648	0	1	5384	126	0	next
266	Response	1	3874031	5383	1
268	Picture	b103	3885815	0	175	5833	176	0	next
268	Response	2	3891460	5645	1
270	Picture	b108	3903481	0	1	9640	37	0	next
270	Response	2	3913120	9639	2
272	Picture	a116	3928148	0	175	6999	177	0	next
272	Response	1	3934956	6808	1
274	Picture	c101	3950147	0	2	5191	146	0	next
274	Response	1	3955337	5190	1
276	Picture	c101	3968815	0	175	4999	176	0	next
276	Response	1	3973723	4908	1
278	Picture	c101	3985147	0	2	4162	183	0	next
278	Response	1	3989308	4161	1
280	Picture	a108	4002148	0	175	8165	177	0	next
280	Response	1	4010256	8108	1
282	Picture	c101	4022480	0	2	5476	28	0	next
282	Response	1	4027955	5475	1
284	Picture	a103	4040814	0	169	17166	170	0	next
284	Response	1	4057867	17053	1
286	Picture	c101	4072647	0	1	4114	64	0	next
286	Response	1	4076759	4112	2
288	Picture	a113	4091814	0	177	8832	179	0	next
288	Response	1	4100536	8722	1
290	Picture	b106	4115313	0	2	5902	110	0	next
290	Response	2	4121214	5901	1
292	Picture	b116	4134980	0	177	6333	178	0	next
292	Response	2	4141266	6286	1
294	Picture	a102	4154646	0	2	6225	120	0	next
294	Response	1	4160870	6224	1
296	Picture	c101	4175147	0	176	14166	177	0	next
296	Response	1	4189177	14030	2
298	Picture	b104	4202313	0	1	6350	161	0	next
298	Response	2	4208662	6349	1
300	Picture	c101	4221480	0	175	7332	177	0	next
300	Response	1	4228682	7202	1
303	Response	3	4458596	116450	2
305	Picture	b014	4468812	0	175	6499	177	0	next
305	Response	2	4475285	6473	2
307	Picture	a007	4495478	0	1	11271	73	0	next
307	Response	1	4506748	11270	1
309	Picture	b012	4523979	0	175	7665	177	0	next
309	Response	2	4531540	7561	1
311	Picture	b007	4550978	0	1	5770	75	0	next
311	Response	2	4556747	5769	1
313	Picture	a004	4573478	0	176	8666	178	0	next
313	Response	1	4582044	8566	2
315	Picture	c001	4600644	0	2	5865	147	0	next
315	Response	2	4606508	5864	2
317	Picture	c001	4624978	0	175	5333	176	0	next
317	Response	2	4630197	5219	1
319	Picture	c001	4648311	0	1	5604	73	0	next
319	Response	2	4653914	5603	1
321	Picture	a012	4670978	0	169	6832	171	0	next
321	Response	1	4677691	6713	1
323	Picture	c001	4697810	0	2	7383	121	0	next
323	Response	2	4705192	7382	1
325	Picture	b013	4722478	0	175	11999	176	0	next
325	Response	2	4734390	11912	1
327	Picture	b016	4753477	0	1	9161	181	0	next
327	Response	2	4762637	9160	1
329	Picture	c001	4780477	0	176	6833	177	0	next
329	Response	2	4787188	6711	1
331	Picture	c001	4805643	0	2	5381	123	0	next
331	Response	2	4811023	5380	1
333	Picture	a010	4829644	0	175	7832	177	0	next
333	Response	1	4837303	7659	1
335	Picture	c001	4856143	0	1	8841	169	0	next
335	Response	2	4864983	8840	2
337	Picture	b004	4882644	0	175	6499	176	0	next
337	Response	2	4889027	6383	2
339	Picture	b010	4907643	0	1	6119	58	0	next
339	Response	2	4913761	6118	1
341	Picture	c001	4931810	0	175	6499	176	0	next
341	Response	2	4938133	6323	2
343	Picture	c001	4958476	0	1	5759	85	0	next
343	Response	2	4964234	5758	1
345	Picture	c001	4982143	0	175	6666	177	0	next
345	Response	2	4988725	6582	1
347	Picture	c001	5007476	0	1	5529	148	0	next
347	Response	2	5013004	5528	1
349	Picture	b003	5032643	0	176	5832	178	0	next
349	Response	2	5038302	5659	1
351	Picture	b005	5057642	0	2	7895	117	0	next
351	Response	2	5065536	7894	1
353	Picture	c001	5083643	0	174	5999	175	0	next
353	Response	2	5089583	5940	1
355	Picture	a016	5108308	0	2	6216	129	0	next
355	Response	1	5114523	6215	1
357	Picture	a013	5131309	0	176	6333	177	0	next
357	Response	1	5137467	6158	1
359	Picture	b011	5156475	0	1	6290	47	0	next
359	Response	2	5162764	6289	1
361	Picture	a009	5181975	0	176	6166	178	0	next
361	Response	1	5187975	6000	1
363	Picture	a003	5205975	0	1	10219	116	0	next
363	Response	1	5216193	10218	1
365	Picture	b001	5234809	0	176	11332	177	0	next
365	Response	2	5246018	11209	1
367	Picture	b015	5264974	0	2	7444	68	0	next
367	Response	2	5272417	7443	2
369	Picture	b002	5291142	0	167	7499	168	0	next
369	Response	2	5298578	7436	1
371	Picture	c001	5317974	0	1	5726	110	0	next
371	Response	2	5323699	5725	1
373	Picture	b008	5343141	0	176	6666	177	0	next
373	Response	2	5349715	6574	1
375	Picture	c001	5368307	0	2	6171	167	0	next
375	Response	2	5374477	6170	1
377	Picture	a005	5392641	0	176	5666	177	0	next
377	Response	1	5398132	5491	1
379	Picture	a001	5416807	0	1	5968	35	0	next
379	Response	1	5422774	5967	1
381	Picture	a006	5442141	0	176	6332	178	0	next
381	Response	1	5448400	6259	1
383	Picture	a014	5467140	0	1	5992	185	0	next
383	Response	1	5473131	5991	1
385	Picture	b006	5489974	0	175	12332	177	0	next
385	Response	2	5502185	12211	2
387	Picture	c001	5522806	0	2	6940	65	0	next
387	Response	2	5529744	6938	2
389	Picture	a002	5547807	0	169	11666	170	0	next
389	Response	1	5559364	11557	1
391	Picture	a011	5576140	0	1	17582	95	0	next
391	Response	1	5593721	17581	1
393	Picture	a015	5612640	0	168	5499	170	0	next
393	Response	1	5618093	5453	2
395	Picture	a008	5637806	0	1	7824	178	0	next
395	Response	1	5645629	7823	1
397	Picture	b009	5664973	0	175	6499	177	0	next
397	Response	2	5671317	6344	1
399	Picture	c001	5692139	0	1	5730	106	0	next
399	Response	2	5697868	5729	2
402	Response	3	5875070	58098	2
404	Picture	c001	5885471	0	2	5960	51	0	next
404	Response	2	5891430	5959	1
406	Picture	c001	5905139	0	175	4499	176	0	next
406	Response	2	5909458	4319	2
408	Picture	b216	5924638	0	1	5527	150	0	next
408	Response	2	5930164	5526	1
410	Picture	a208	5942972	0	175	5832	177	0	next
410	Response	1	5948756	5784	1
412	Picture	b213	5963304	0	2	5390	122	0	next
412	Response	2	5968693	5389	1
414	Picture	c201	5983138	0	175	5666	176	0	next
414	Response	2	5988654	5516	1
416	Picture	c201	6000638	0	1	4371	131	0	next
416	Response	2	6005008	4370	2
418	Picture	a212	6017472	0	170	6999	171	0	next
418	Response	1	6024435	6963	1
420	Picture	c201	6036137	0	2	5403	109	0	next
420	Response	2	6041539	5402	1
422	Picture	b210	6055971	0	176	5333	177	0	next
422	Response	2	6061204	5233	1
424	Picture	a210	6076471	0	1	4722	121	0	next
424	Response	1	6081192	4721	2
426	Picture	b204	6094471	0	175	6666	176	0	next
426	Response	2	6100951	6480	1
428	Picture	c201	6114470	0	2	5196	150	0	next
428	Response	2	6119665	5195	1
430	Picture	b214	6134638	0	174	7999	175	0	next
430	Response	2	6142517	7879	1
432	Picture	a206	6153970	0	1	6515	162	0	next
432	Response	1	6160484	6514	1
434	Picture	a211	6173804	0	177	5499	179	0	next
434	Response	1	6179224	5420	1
436	Picture	c201	6192803	0	2	5998	180	0	next
436	Response	2	6198800	5997	1
438	Picture	c201	6210471	0	175	4499	176	0	next
438	Response	2	6214887	4416	1
440	Picture	a203	6227970	0	1	13943	67	0	next
440	Response	1	6241912	13942	1
442	Picture	c201	6256970	0	175	6000	176	0	next
442	Response	2	6262802	5832	1
444	Picture	b202	6275636	0	2	5344	167	0	next
444	Response	2	6280979	5343	1
446	Picture	c201	6295303	0	178	5833	179	0	next
446	Response	2	6300998	5695	2
448	Picture	a204	6313636	0	1	7475	35	0	next
448	Response	1	6321110	7474	1
450	Picture	a214	6332303	0	168	6666	169	0	next
450	Response	1	6338781	6478	1
452	Picture	a209	6353469	0	1	5276	69	0	next
452	Response	1	6358744	5275	2
454	Picture	b206	6372470	0	176	10165	178	0	next
454	Response	2	6382521	10051	2
456	Picture	c201	6396969	0	1	3849	161	0	next
456	Response	2	6400817	3848	1
458	Picture	b207	6412636	0	176	6166	177	0	next
458	Response	2	6418660	6024	2
460	Picture	b205	6432802	0	1	8179	165	0	next
460	Response	2	6440980	8178	1
462	Picture	c201	6453636	0	176	5832	178	0	next
462	Response	2	6459304	5668	1
464	Picture	a205	6473802	0	1	6656	187	0	next
464	Response	1	6480457	6655	1
466	Picture	a216	6494303	0	174	7499	175	0	next
466	Response	1	6501703	7400	1
468	Picture	a215	6514968	0	2	5152	195	0	next
468	Response	1	6520118	5150	2
470	Picture	a201	6532302	0	168	5833	169	0	next
470	Response	1	6538028	5726	1
472	Picture	b201	6551135	0	1	4531	145	0	next
472	Response	1	6555665	4530	1
474	Picture	b209	6570636	0	175	7498	177	0	next
474	Response	2	6578099	7463	1
476	Picture	a213	6592135	0	1	6106	71	0	next
476	Response	1	6598240	6105	1
478	Picture	a207	6612469	0	177	9999	178	0	next
478	Response	1	6622376	9907	1
480	Picture	b215	6636801	0	1	5807	37	0	next
480	Response	2	6642607	5806	1
482	Picture	c201	6656135	0	176	7999	178	0	next
482	Response	2	6664031	7896	2
484	Picture	a202	6678801	0	1	6685	159	0	next
484	Response	1	6685485	6684	1
486	Picture	b211	6699468	0	175	8333	176	0	next
486	Response	2	6707776	8308	1
488	Picture	c201	6721301	0	1	5845	165	0	next
488	Response	2	6727145	5844	1
490	Picture	c201	6741135	0	175	6165	177	0	next
490	Response	2	6747200	6065	2
492	Picture	b208	6758801	0	1	7737	106	0	next
492	Response	2	6766537	7736	1
494	Picture	c201	6777968	0	175	5332	177	0	next
494	Response	2	6783254	5286	2
496	Picture	b212	6797134	0	1	6505	171	0	next
496	Response	2	6803638	6504	1
498	Picture	b203	6818634	0	176	7999	178	0	next
498	Response	2	6826525	7891	1
500	Picture	c201	6838967	0	1	6750	90	0	next
500	Response	2	6845716	6749	2
502	Picture	c201	6857634	0	169	6666	170	0	next
502	Response	2	6864250	6616	1
505	Response	3	7015416	37617	1
507	Picture	a213	7025467	0	167	6165	169	0	next
507	Response	1	7031513	6046	1
509	Picture	c201	7045799	0	1	4549	120	0	next
509	Response	2	7050347	4548	1
511	Picture	a216	7061967	0	176	6165	178	0	next
511	Response	1	7068047	6080	1
513	Picture	a206	7079466	0	1	14241	102	0	next
513	Response	1	7093706	14240	1
515	Picture	b216	7107800	0	175	14499	176	0	next
515	Response	2	7122225	14425	1
517	Picture	a207	7136132	0	1	13242	101	0	next
517	Response	1	7149372	13240	2
519	Picture	c201	7163966	0	175	5499	176	0	next
519	Response	2	7169310	5344	2
521	Picture	a212	7184299	0	1	6259	84	0	next
521	Response	1	7190557	6258	1
523	Picture	a205	7204299	0	175	6332	177	0	next
523	Response	1	7210553	6254	2
525	Picture	c201	7225798	0	2	12231	115	0	next
525	Response	2	7238028	12230	2
527	Picture	a209	7251132	0	175	5166	176	0	next
527	Response	1	7256264	5132	1
529	Picture	a203	7268631	0	2	16778	67	0	next
529	Response	1	7285408	16777	2
531	Picture	b201	7297132	0	175	7166	176	0	next
531	Response	2	7304242	7110	1
533	Picture	b214	7319464	0	2	4981	197	0	next
533	Response	2	7324444	4980	1
535	Picture	b210	7338298	0	176	12666	178	0	next
535	Response	2	7350876	12578	1
537	Picture	c201	7364464	0	2	7989	190	0	next
537	Response	2	7372452	7988	1
539	Picture	c201	7386298	0	177	5499	179	0	next
539	Response	2	7391700	5402	1
541	Picture	a210	7406797	0	2	8085	93	0	next
541	Response	1	7414881	8084	1
543	Picture	a211	7426798	0	169	6166	170	0	next
543	Response	1	7432851	6053	2
545	Picture	b212	7446964	0	1	5797	41	0	next
545	Response	2	7452760	5796	1
547	Picture	b208	7466964	0	177	9500	178	0	next
547	Response	2	7476392	9428	1
549	Picture	c201	7488630	0	2	7103	67	0	next
549	Response	2	7495732	7102	1
551	Picture	c201	7507798	0	176	4999	177	0	next
551	Response	2	7512631	4833	1
553	Picture	b207	7524463	0	2	14035	144	0	next
553	Response	2	7538497	14034	1
555	Picture	c201	7551964	0	175	6999	176	0	next
555	Response	2	7558907	6943	2
557	Picture	c201	7573463	0	2	4873	138	0	next
557	Response	2	7578335	4872	1
559	Picture	a208	7591297	0	175	7166	176	0	next
559	Response	1	7598330	7033	1
561	Picture	a215	7612963	0	1	9745	99	0	next
561	Response	1	7622707	9744	2
563	Picture	c201	7636964	0	175	5499	176	0	next
563	Response	1	7642376	5412	2
565	Picture	a214	7657796	0	2	7853	156	0	next
565	Response	1	7665648	7852	1
567	Picture	b203	7677463	0	176	6166	178	0	next
567	Response	2	7683591	6128	1
569	Picture	b204	7698129	0	2	13655	190	0	next
569	Response	2	7711783	13654	1
571	Picture	c201	7726630	0	175	6832	177	0	next
571	Response	2	7733297	6667	1
573	Picture	a202	7746296	0	1	6167	169	0	next
573	Response	1	7752462	6166	1
575	Picture	b202	7767463	0	175	20499	176	0	next
575	Response	2	7787806	20343	2
577	Picture	a201	7800962	0	2	6395	118	0	next
577	Response	1	7807356	6394	1
579	Picture	b206	7821129	0	177	13999	179	0	next
579	Response	2	7835013	13884	1
581	Picture	c201	7848628	0	2	5131	40	0	next
581	Response	2	7853758	5130	1
583	Picture	b205	7865963	0	174	4999	175	0	next
583	Response	2	7870804	4841	1
585	Picture	c201	7883795	0	1	5482	195	0	next
585	Response	2	7889276	5481	1
587	Picture	c201	7902962	0	175	4666	176	0	next
587	Response	2	7907453	4491	1
589	Picture	b213	7921962	0	1	5010	159	0	next
589	Response	2	7926971	5009	1
591	Picture	b215	7939129	0	176	5499	177	0	next
591	Response	2	7944464	5335	1
593	Picture	b211	7958795	0	1	5100	77	0	next
593	Response	2	7963894	5099	1
595	Picture	c201	7976795	0	175	4833	176	0	next
595	Response	2	7981505	4710	1
597	Picture	a204	7996461	0	2	4148	197	0	next
597	Response	2	8000608	4147	1
599	Picture	b209	8015462	0	171	6832	173	0	next
599	Response	2	8022213	6751	1
601	Picture	c201	8035294	0	2	5875	138	0	next
601	Response	2	8041168	5874	1
