# Supplementary material for: The relationship between Chinese college students’ mate preferences and their parents’ education level
Source: Front Psychol. 2022 Nov 1;13:907315. doi: 10.3389/fpsyg.2022.907315 (PMC9664191; doi:10.3389/fpsyg.2022.907315)
Supplement: Supplementary file 2 [file Data_Sheet_1.ZIP › raw data/┼╦╢≈═«/part1.log]

Scenario - For expli1
Logfile written - 2018/9/14 16:34:29

Trial	Event Type	Code	Time	TTime	Uncertainty	Duration	Uncertainty	ReqTime	ReqDur

1	Response	3	602402	602402	1
4	Picture	c001	633115	0	1	25892	117	0	next
4	Response	2	659006	25891	1
6	Picture	c001	678945	0	177	5832	178	0	next
6	Response	1	684590	5645	2
8	Picture	a012	705276	0	1	17081	94	0	next
8	Response	1	722356	17080	1
10	Picture	c001	740274	0	175	11165	176	0	next
10	Response	1	751394	11120	1
12	Picture	b007	770937	0	1	9376	134	0	next
12	Response	2	780312	9375	1
14	Picture	a005	800435	0	168	10665	170	0	next
14	Response	1	810998	10563	1
16	Picture	b016	828932	0	2	9062	117	0	next
16	Response	2	837993	9061	1
18	Picture	c001	854764	0	175	8332	177	0	next
18	Response	1	863069	8305	1
20	Picture	b005	881262	0	1	7665	177	0	next
20	Response	2	888926	7664	2
22	Picture	a002	906094	0	176	9998	177	0	next
22	Response	1	916013	9919	1
24	Picture	c001	934924	0	1	8808	35	0	next
24	Response	1	943731	8807	1
26	Picture	a016	963589	0	175	8999	176	0	next
26	Response	1	972406	8817	2
28	Picture	b008	991920	0	1	7664	179	0	next
28	Response	2	999583	7663	1
30	Picture	c001	1016252	0	177	8165	178	0	next
30	Response	1	1024329	8077	2
32	Picture	a014	1041249	0	1	15779	62	0	next
32	Response	1	1057027	15778	1
34	Picture	a001	1075414	0	168	9831	170	0	next
34	Response	1	1085106	9692	1
36	Picture	a004	1102077	0	2	18851	159	0	next
36	Response	2	1120927	18850	1
38	Picture	b006	1139408	0	178	9832	180	0	next
38	Response	2	1149217	9809	1
40	Picture	a011	1167906	0	1	13142	34	0	next
40	Response	1	1181047	13141	1
42	Picture	b012	1200904	0	174	10498	175	0	next
42	Response	2	1211348	10444	1
44	Picture	c001	1228401	0	1	9346	164	0	next
44	Response	1	1237746	9345	1
46	Picture	a003	1256566	0	175	22497	177	0	next
46	Response	1	1278905	22339	1
48	Picture	b004	1296395	0	2	8971	41	0	next
48	Response	2	1305365	8970	1
50	Picture	a015	1322227	0	176	27830	178	0	next
50	Response	1	1350007	27780	1
52	Picture	c001	1366890	0	1	7988	188	0	next
52	Response	1	1374877	7987	1
54	Picture	b002	1391388	0	175	8999	176	0	next
54	Response	2	1400258	8870	1
56	Picture	c001	1420052	0	1	7719	124	0	next
56	Response	1	1427770	7718	1
58	Picture	c001	1446217	0	176	7999	177	0	next
58	Response	1	1454172	7955	1
60	Picture	b011	1473381	0	2	18293	44	0	next
60	Response	2	1491672	18291	2
62	Picture	c001	1511545	0	176	13998	178	0	next
62	Response	1	1525512	13967	2
64	Picture	a009	1544209	0	1	10257	85	0	next
64	Response	1	1554465	10256	2
66	Picture	b001	1573541	0	174	19997	175	0	next
66	Response	1	1593349	19808	1
68	Picture	a006	1611370	0	2	7600	79	0	next
68	Response	1	1618969	7599	1
70	Picture	c001	1637202	0	178	7665	180	0	next
70	Response	1	1644677	7475	1
72	Picture	b003	1661533	0	1	7296	47	0	next
72	Response	2	1668828	7295	1
74	Picture	a008	1686365	0	175	10665	176	0	next
74	Response	1	1696850	10485	2
76	Picture	a013	1717195	0	1	6627	50	0	next
76	Response	1	1723821	6626	1
78	Picture	b013	1742360	0	175	7666	176	0	next
78	Response	2	1749980	7620	1
80	Picture	b014	1769524	0	1	8178	165	0	next
80	Response	2	1777701	8177	1
82	Picture	a010	1796023	0	175	19497	177	0	next
82	Response	1	1815443	19420	1
84	Picture	a007	1832519	0	2	10166	178	0	next
84	Response	1	1842684	10165	1
86	Picture	c001	1862184	0	176	7165	178	0	next
86	Response	1	1869297	7113	1
88	Picture	c001	1889181	0	2	5470	41	0	next
88	Response	1	1894649	5468	2
90	Picture	c001	1911347	0	176	6332	177	0	next
90	Response	1	1917543	6196	1
92	Picture	b009	1935678	0	1	10520	156	0	next
92	Response	2	1946197	10519	1
94	Picture	b015	1966343	0	176	13664	178	0	next
94	Response	2	1979918	13575	2
96	Picture	c001	1999506	0	1	7055	123	0	next
96	Response	1	2006559	7053	2
98	Picture	b010	2025838	0	175	10665	176	0	next
98	Response	2	2036351	10513	1
101	Response	3	2192719	38392	1
103	Picture	c001	2202825	0	170	8997	172	0	next
103	Response	1	2211770	8945	2
105	Picture	c001	2224321	0	2	6923	88	0	next
105	Response	1	2231243	6922	1
107	Picture	b113	2244820	0	176	8499	177	0	next
107	Response	2	2253146	8326	1
109	Picture	b108	2268151	0	1	8128	49	0	next
109	Response	2	2276278	8127	1
111	Picture	c101	2289317	0	168	7998	170	0	next
111	Response	1	2297193	7876	1
113	Picture	a107	2308981	0	2	10719	124	0	next
113	Response	1	2319698	10717	2
115	Picture	a101	2333647	0	176	12664	178	0	next
115	Response	1	2346254	12607	1
117	Picture	b101	2359311	0	1	8128	48	0	next
117	Response	1	2367438	8127	1
119	Picture	b115	2381976	0	175	11832	176	0	next
119	Response	2	2393752	11776	1
121	Picture	a110	2407807	0	1	6891	118	0	next
121	Response	1	2414698	6891	1
123	Picture	a114	2426473	0	176	7331	178	0	next
123	Response	1	2433723	7250	1
125	Picture	a116	2449136	0	2	6373	139	0	next
125	Response	1	2455508	6372	1
127	Picture	a104	2467803	0	175	5998	177	0	next
127	Response	2	2473630	5827	1
129	Picture	a115	2487134	0	1	6955	47	0	next
129	Response	1	2494088	6954	2
131	Picture	c101	2508966	0	175	6832	176	0	next
131	Response	1	2515634	6668	1
133	Picture	c101	2527131	0	1	6087	91	0	next
133	Response	1	2533217	6086	2
135	Picture	b112	2544463	0	176	12165	177	0	next
135	Response	2	2556473	12010	1
137	Picture	c101	2570960	0	2	6999	180	0	next
137	Response	1	2577958	6998	1
139	Picture	c101	2590460	0	175	6331	177	0	next
139	Response	1	2596652	6192	1
141	Picture	c101	2609957	0	2	4639	38	0	next
141	Response	1	2614595	4638	1
143	Picture	b110	2626790	0	176	15498	177	0	next
143	Response	2	2642227	15437	2
145	Picture	b107	2653620	0	2	10241	103	0	next
145	Response	2	2663860	10240	1
147	Picture	b104	2677286	0	168	9998	170	0	next
147	Response	2	2687205	9919	1
149	Picture	c101	2700616	0	2	6602	77	0	next
149	Response	1	2707217	6601	1
151	Picture	a102	2721116	0	168	7498	170	0	next
151	Response	1	2728458	7342	1
153	Picture	a106	2741614	0	1	7968	201	0	next
153	Response	1	2749581	7967	1
155	Picture	b114	2762279	0	176	11332	177	0	next
155	Response	2	2773435	11156	1
157	Picture	c101	2787110	0	1	6008	170	0	next
157	Response	1	2793117	6007	1
159	Picture	a112	2806442	0	176	9999	177	0	next
159	Response	1	2816369	9927	1
161	Picture	b103	2829940	0	1	9805	38	0	next
161	Response	2	2839744	9804	1
163	Picture	b105	2852105	0	176	8332	178	0	next
163	Response	2	2860327	8222	1
165	Picture	c101	2874603	0	1	5857	151	0	next
165	Response	1	2880459	5856	2
167	Picture	c101	2894435	0	176	5166	177	0	next
167	Response	1	2899542	5107	2
169	Picture	a111	2913600	0	1	7666	178	0	next
169	Response	1	2921265	7665	1
171	Picture	c101	2932932	0	175	6166	176	0	next
171	Response	1	2938941	6009	1
173	Picture	b102	2953430	0	1	7057	113	0	next
173	Response	2	2960486	7056	1
175	Picture	a109	2972596	0	175	5665	177	0	next
175	Response	1	2978217	5621	2
177	Picture	c101	2990760	0	2	7770	74	0	next
177	Response	1	2998529	7769	1
179	Picture	c101	3012259	0	175	4999	176	0	next
179	Response	1	3017071	4812	1
181	Picture	c101	3028757	0	2	4157	187	0	next
181	Response	1	3032913	4156	1
183	Picture	a105	3044757	0	175	7998	177	0	next
183	Response	1	3052625	7868	1
185	Picture	a103	3067088	0	1	5220	122	0	next
185	Response	1	3072308	5220	1
187	Picture	b116	3083587	0	175	16498	176	0	next
187	Response	2	3099969	16382	1
189	Picture	a113	3114917	0	1	9416	94	0	next
189	Response	1	3124332	9415	1
191	Picture	c101	3139249	0	175	6832	177	0	next
191	Response	1	3146023	6774	1
193	Picture	a108	3160747	0	1	11172	163	0	next
193	Response	1	3171918	11171	1
195	Picture	b111	3185246	0	175	11498	176	0	next
195	Response	2	3196673	11427	1
197	Picture	b106	3211909	0	2	15668	176	0	next
197	Response	2	3227575	15666	2
199	Picture	c101	3238908	0	169	5832	170	0	next
199	Response	1	3244675	5767	1
201	Picture	b109	3258405	0	2	16002	175	0	next
201	Response	2	3274407	16002	1
204	Response	3	3405096	16033	1
206	Picture	c101	3415560	0	1	4720	123	0	next
206	Response	1	3420279	4719	1
208	Picture	b111	3433392	0	175	10999	176	0	next
208	Response	2	3444281	10889	2
210	Picture	a109	3456057	0	1	6019	150	0	next
210	Response	1	3462075	6018	2
212	Picture	a111	3473723	0	174	21164	175	0	next
212	Response	1	3494812	21089	1
214	Picture	b112	3508219	0	1	20978	196	0	next
214	Response	2	3529196	20977	1
216	Picture	a107	3542384	0	175	13331	177	0	next
216	Response	1	3555629	13245	1
218	Picture	b105	3567714	0	2	9310	201	0	next
218	Response	2	3577023	9309	1
220	Picture	a104	3590547	0	175	12664	177	0	next
220	Response	1	3603129	12582	1
222	Picture	c101	3615044	0	1	15872	137	0	next
222	Response	1	3630915	15871	1
224	Picture	b103	3643876	0	175	9831	177	0	next
224	Response	2	3653600	9724	2
226	Picture	c101	3666207	0	1	10828	180	0	next
226	Response	1	3677035	10828	1
228	Picture	a106	3689205	0	176	17831	178	0	next
228	Response	1	3707008	17803	1
230	Picture	a114	3719869	0	1	22814	195	0	next
230	Response	1	3742683	22814	1
232	Picture	b116	3755700	0	175	8999	176	0	next
232	Response	2	3764525	8825	1
234	Picture	b109	3778531	0	1	20951	58	0	next
234	Response	2	3799481	20950	1
236	Picture	b113	3814029	0	176	9665	177	0	next
236	Response	2	3823603	9574	1
238	Picture	a102	3836359	0	2	6268	77	0	next
238	Response	1	3842626	6267	1
240	Picture	b107	3854526	0	176	13831	177	0	next
240	Response	2	3868308	13782	1
242	Picture	c101	3883023	0	1	10848	161	0	next
242	Response	1	3893869	10846	2
244	Picture	b101	3908688	0	169	24497	171	0	next
244	Response	1	3933141	24453	1
246	Picture	c101	3945851	0	1	6855	147	0	next
246	Response	1	3952705	6854	1
248	Picture	a113	3967683	0	176	16331	178	0	next
248	Response	1	3983960	16277	1
250	Picture	a116	3997680	0	2	7754	91	0	next
250	Response	1	4005433	7753	1
252	Picture	a105	4020179	0	176	9165	178	0	next
252	Response	1	4029244	9065	2
254	Picture	b108	4041843	0	2	9472	39	0	next
254	Response	2	4051314	9471	1
256	Picture	b104	4066342	0	167	12998	169	0	next
256	Response	2	4079263	12921	1
258	Picture	c101	4092173	0	1	7093	84	0	next
258	Response	1	4099265	7092	2
260	Picture	b115	4112338	0	176	8999	177	0	next
260	Response	2	4121306	8968	1
262	Picture	c101	4135669	0	2	10591	86	0	next
262	Response	1	4146259	10590	1
264	Picture	a112	4161168	0	176	23664	177	0	next
264	Response	1	4184646	23478	1
266	Picture	a110	4196998	0	1	7624	52	0	next
266	Response	1	4204621	7623	1
268	Picture	c101	4216997	0	175	9998	177	0	next
268	Response	1	4226902	9905	2
270	Picture	a115	4240828	0	1	5840	161	0	next
270	Response	1	4246667	5839	1
272	Picture	b110	4261327	0	173	5832	174	0	next
272	Response	1	4266971	5644	1
274	Picture	c101	4282491	0	1	9465	44	0	next
274	Response	1	4291955	9464	2
276	Picture	c101	4306323	0	175	4665	177	0	next
276	Response	1	4310820	4497	1
278	Picture	c101	4326320	0	2	4055	124	0	next
278	Response	1	4330374	4054	1
280	Picture	c101	4343487	0	175	4832	176	0	next
280	Response	1	4348186	4699	1
282	Picture	c101	4362985	0	1	4064	104	0	next
282	Response	1	4367048	4063	1
284	Picture	b102	4378484	0	175	9832	176	0	next
284	Response	2	4388190	9706	2
286	Picture	b114	4402148	0	1	5326	176	0	next
286	Response	2	4407473	5325	1
288	Picture	b106	4418647	0	175	12165	177	0	next
288	Response	2	4430653	12006	1
290	Picture	a108	4445978	0	1	6239	103	0	next
290	Response	1	4452215	6237	2
292	Picture	c101	4466644	0	175	6998	177	0	next
292	Response	1	4473476	6832	2
294	Picture	c101	4486474	0	2	3557	121	0	next
294	Response	1	4490030	3556	1
296	Picture	a101	4504974	0	175	13998	176	0	next
296	Response	1	4518850	13876	2
298	Picture	a103	4531638	0	1	5779	64	0	next
298	Response	1	4537416	5778	2
300	Picture	c101	4551470	0	176	6499	177	0	next
300	Response	1	4557779	6309	1
304	Response	3	5138616	415160	1
306	Picture	b008	5148756	0	176	35163	178	0	next
306	Response	1	5183867	35111	1
308	Picture	b002	5200585	0	1	26264	77	0	next
308	Response	2	5226848	26263	1
310	Picture	b005	5246248	0	176	9999	177	0	next
310	Response	2	5256060	9812	1
312	Picture	b004	5273912	0	1	13702	134	0	next
312	Response	2	5287613	13701	1
314	Picture	a002	5304910	0	176	9165	178	0	next
314	Response	1	5313952	9042	2
316	Picture	a009	5331241	0	1	8691	153	0	next
316	Response	1	5339931	8690	1
318	Picture	a013	5356406	0	177	7332	179	0	next
318	Response	1	5363627	7221	1
320	Picture	b014	5381237	0	1	7945	58	0	next
320	Response	2	5389181	7944	2
322	Picture	a014	5406236	0	175	10665	176	0	next
322	Response	1	5416713	10477	2
324	Picture	c001	5437066	0	1	14978	196	0	next
324	Response	1	5452043	14977	1
326	Picture	b001	5470897	0	169	58495	170	0	next
326	Response	1	5529215	58318	1
328	Picture	b007	5549057	0	1	7336	175	0	next
328	Response	2	5556392	7335	1
330	Picture	a012	5576222	0	177	41496	178	0	next
330	Response	1	5617573	41351	1
332	Picture	c001	5634717	0	1	27726	108	0	next
332	Response	2	5662442	27725	2
334	Picture	a016	5681380	0	175	33497	176	0	next
334	Response	1	5714814	33434	1
336	Picture	b016	5735042	0	2	20501	176	0	next
336	Response	2	5755542	20500	1
338	Picture	a006	5775706	0	175	27664	176	0	next
338	Response	1	5803296	27590	2
340	Picture	b010	5823868	0	2	9123	47	0	next
340	Response	2	5832989	9121	1
342	Picture	c001	5851700	0	174	7166	175	0	next
342	Response	2	5858692	6992	1
344	Picture	c001	5878697	0	2	5759	86	0	next
344	Response	2	5884455	5758	1
346	Picture	a001	5903029	0	176	14665	178	0	next
346	Response	1	5917593	14564	1
348	Picture	c001	5936693	0	1	6933	78	0	next
348	Response	2	5943625	6932	2
350	Picture	a003	5963358	0	176	7832	177	0	next
350	Response	1	5971097	7739	1
352	Picture	c001	5989522	0	1	6560	117	0	next
352	Response	2	5996081	6559	1
354	Picture	b012	6015687	0	177	6665	179	0	next
354	Response	2	6022203	6516	1
356	Picture	b006	6041351	0	1	7663	180	0	next
356	Response	2	6049013	7662	1
358	Picture	b009	6067850	0	175	14498	176	0	next
358	Response	2	6082303	14453	1
360	Picture	c001	6099847	0	1	6450	59	0	next
360	Response	2	6106296	6449	1
362	Picture	b015	6123179	0	176	6832	177	0	next
362	Response	2	6129869	6690	1
364	Picture	a004	6148343	0	1	9510	166	0	next
364	Response	1	6157852	9509	1
366	Picture	c001	6176674	0	175	5832	177	0	next
366	Response	2	6182383	5709	1
368	Picture	c001	6200672	0	1	6932	70	0	next
368	Response	2	6207603	6931	2
370	Picture	a007	6224671	0	175	22164	176	0	next
370	Response	1	6246770	22099	1
372	Picture	a011	6265000	0	1	9306	36	0	next
372	Response	1	6274304	9304	2
374	Picture	c001	6293499	0	175	7498	176	0	next
374	Response	2	6300848	7349	2
376	Picture	c001	6321496	0	1	4724	119	0	next
376	Response	2	6326219	4723	2
378	Picture	c001	6343995	0	176	4332	177	0	next
378	Response	2	6348290	4295	2
380	Picture	b011	6367825	0	2	14865	145	0	next
380	Response	2	6382689	14864	1
382	Picture	b013	6398990	0	175	6665	177	0	next
382	Response	2	6405542	6552	1
384	Picture	c001	6424821	0	1	5886	124	0	next
384	Response	2	6430706	5885	1
386	Picture	a008	6449819	0	169	12165	171	0	next
386	Response	1	6461955	12136	1
388	Picture	c001	6481983	0	1	7956	46	0	next
388	Response	2	6489937	7954	2
390	Picture	c001	6509815	0	175	5832	176	0	next
390	Response	2	6515579	5764	1
392	Picture	b003	6533812	0	1	8880	126	0	next
392	Response	2	6542691	8879	1
394	Picture	c001	6561311	0	167	7165	168	0	next
394	Response	2	6568364	7053	1
396	Picture	a005	6586974	0	2	16390	121	0	next
396	Response	1	6603363	16389	1
398	Picture	a015	6620139	0	177	6499	178	0	next
398	Response	1	6626522	6383	1
400	Picture	a010	6645970	0	1	11745	97	0	next
400	Response	1	6657714	11744	1
403	Response	3	6799756	22796	1
405	Picture	c001	6810123	0	2	7722	123	0	next
405	Response	2	6817843	7720	2
407	Picture	c001	6831622	0	175	5166	176	0	next
407	Response	2	6836619	4997	2
409	Picture	b203	6848787	0	1	12815	194	0	next
409	Response	2	6861601	12814	1
411	Picture	b204	6873786	0	174	6832	175	0	next
411	Response	2	6880529	6743	1
413	Picture	c201	6894617	0	1	5527	149	0	next
413	Response	2	6900143	5526	1
415	Picture	c201	6912949	0	176	4332	178	0	next
415	Response	2	6917117	4168	1
417	Picture	a207	6928947	0	2	9763	81	0	next
417	Response	1	6938709	9762	1
419	Picture	c201	6950113	0	176	6166	177	0	next
419	Response	2	6956105	5992	1
421	Picture	c201	6968944	0	1	3925	85	0	next
421	Response	2	6972868	3924	1
423	Picture	c201	6987610	0	175	3832	177	0	next
423	Response	2	6991371	3761	1
425	Picture	a212	7003441	0	2	7302	44	0	next
425	Response	1	7010742	7301	1
427	Picture	b213	7022774	0	175	6999	176	0	next
427	Response	2	7029606	6832	1
429	Picture	a204	7044938	0	1	8601	75	0	next
429	Response	1	7053538	8600	1
431	Picture	a203	7065937	0	177	10998	179	0	next
431	Response	1	7076780	10843	1
433	Picture	b207	7090101	0	2	9505	173	0	next
433	Response	2	7099606	9505	1
435	Picture	a211	7110934	0	175	7831	177	0	next
435	Response	1	7118620	7686	1
437	Picture	b210	7131098	0	1	12026	150	0	next
437	Response	2	7143123	12025	1
439	Picture	b212	7155430	0	176	7165	178	0	next
439	Response	2	7162439	7009	1
441	Picture	c201	7176928	0	1	5036	138	0	next
441	Response	2	7181963	5035	1
443	Picture	c201	7193260	0	177	4332	179	0	next
443	Response	2	7197435	4175	1
445	Picture	a214	7209592	0	1	6796	47	0	next
445	Response	1	7216387	6795	1
447	Picture	c201	7231091	0	175	12331	177	0	next
447	Response	2	7243258	12167	1
449	Picture	b202	7258588	0	1	12204	139	0	next
449	Response	2	7270791	12203	1
451	Picture	b211	7284587	0	168	12164	170	0	next
451	Response	2	7296646	12059	2
453	Picture	b215	7311750	0	2	6432	80	0	next
453	Response	2	7318180	6430	2
455	Picture	c201	7333249	0	175	6332	177	0	next
455	Response	2	7339504	6255	1
457	Picture	a213	7354080	0	2	6900	111	0	next
457	Response	1	7360979	6899	2
459	Picture	b214	7374913	0	175	6332	176	0	next
459	Response	2	7381073	6160	1
461	Picture	c201	7395410	0	2	5339	172	0	next
461	Response	2	7400747	5337	1
463	Picture	a216	7412243	0	176	7165	178	0	next
463	Response	1	7419250	7007	2
465	Picture	b208	7431907	0	2	6090	88	0	next
465	Response	2	7437995	6088	2
467	Picture	a206	7449573	0	170	7999	171	0	next
467	Response	2	7457459	7886	2
469	Picture	c201	7470238	0	1	7648	195	0	next
469	Response	2	7477885	7647	1
471	Picture	b201	7492903	0	175	14165	176	0	next
471	Response	2	7507009	14106	1
473	Picture	b206	7520734	0	1	7540	136	0	next
473	Response	2	7528273	7539	1
475	Picture	a208	7540733	0	175	29163	177	0	next
475	Response	1	7569542	28809	1
477	Picture	c201	7582729	0	1	7121	55	0	next
477	Response	2	7589849	7120	1
479	Picture	b216	7602228	0	175	6998	177	0	next
479	Response	2	7609130	6902	2
481	Picture	c201	7622059	0	1	12145	197	0	next
481	Response	2	7634203	12144	1
483	Picture	a210	7647224	0	175	22831	176	0	next
483	Response	1	7669894	22670	1
485	Picture	a205	7681888	0	1	8676	168	0	next
485	Response	1	7690563	8675	1
487	Picture	c201	7704720	0	175	6165	177	0	next
487	Response	2	7710841	6121	2
489	Picture	a209	7724884	0	2	7401	110	0	next
489	Response	1	7732284	7400	1
491	Picture	c201	7747216	0	177	5999	179	0	next
491	Response	2	7753132	5916	2
493	Picture	a201	7764714	0	2	28370	140	0	next
493	Response	1	7793083	28369	1
495	Picture	a202	7807545	0	175	11498	177	0	next
495	Response	1	7818996	11451	2
497	Picture	b209	7833209	0	1	11313	196	0	next
497	Response	2	7844521	11312	2
499	Picture	b205	7856874	0	176	11165	178	0	next
499	Response	2	7867978	11104	1
501	Picture	c201	7883371	0	2	4315	188	0	next
501	Response	2	7887685	4314	1
503	Picture	a215	7902537	0	175	11165	177	0	next
503	Response	1	7913629	11092	1
506	Response	3	8036993	8800	1
508	Picture	b212	8047026	0	175	7165	177	0	next
508	Response	2	8054058	7032	1
510	Picture	a202	8069024	0	1	11034	134	0	next
510	Response	1	8080057	11033	2
512	Picture	b207	8094189	0	176	7498	178	0	next
512	Response	2	8101565	7376	1
514	Picture	a211	8114187	0	1	11792	52	0	next
514	Response	1	8125977	11790	2
516	Picture	b205	8140019	0	175	6498	177	0	next
516	Response	2	8146436	6417	2
518	Picture	c201	8159016	0	2	6616	62	0	next
518	Response	2	8165631	6615	1
520	Picture	b202	8178516	0	174	38162	176	0	next
520	Response	2	8216648	38132	1
522	Picture	a206	8229178	0	1	24243	98	0	next
522	Response	1	8253419	24241	1
524	Picture	b208	8265675	0	176	9166	177	0	next
524	Response	2	8274654	8979	1
526	Picture	c201	8288339	0	2	5424	88	0	next
526	Response	2	8293762	5423	1
528	Picture	c201	8306505	0	171	8332	173	0	next
528	Response	2	8314726	8221	1
530	Picture	b215	8329003	0	1	7564	113	0	next
530	Response	2	8336566	7563	1
532	Picture	c201	8350502	0	175	5665	177	0	next
532	Response	2	8356034	5532	1
534	Picture	c201	8370333	0	1	6456	46	0	next
534	Response	2	8376788	6455	1
536	Picture	c201	8390832	0	176	4499	177	0	next
536	Response	2	8395294	4462	1
538	Picture	b209	8407663	0	2	9288	56	0	next
538	Response	2	8416950	9287	1
540	Picture	a203	8429162	0	177	7832	179	0	next
540	Response	1	8436897	7735	1
542	Picture	c201	8451493	0	2	5741	95	0	next
542	Response	2	8457233	5740	1
544	Picture	b204	8469826	0	175	10665	176	0	next
544	Response	2	8480388	10562	1
546	Picture	b206	8493157	0	1	9305	32	0	next
546	Response	2	8502461	9304	1
548	Picture	a207	8513656	0	176	8831	178	0	next
548	Response	1	8522377	8721	1
550	Picture	a214	8535487	0	1	7795	48	0	next
550	Response	1	8543281	7794	1
552	Picture	a205	8557985	0	168	10165	170	0	next
552	Response	1	8568115	10130	1
554	Picture	b203	8582649	0	2	7842	169	0	next
554	Response	2	8590490	7841	1
556	Picture	b210	8602315	0	176	5999	177	0	next
556	Response	2	8608275	5960	1
558	Picture	b211	8620480	0	1	8732	111	0	next
558	Response	2	8629211	8731	1
560	Picture	a216	8640812	0	175	7499	176	0	next
560	Response	1	8648169	7357	1
562	Picture	a213	8660810	0	1	11922	87	0	next
562	Response	1	8672731	11921	2
564	Picture	b201	8686475	0	174	10165	176	0	next
564	Response	1	8696457	9982	1
566	Picture	a209	8710139	0	2	6123	55	0	next
566	Response	1	8716261	6122	1
568	Picture	c201	8730972	0	176	6165	177	0	next
568	Response	2	8736957	5985	2
570	Picture	c201	8748470	0	1	4624	46	0	next
570	Response	2	8753093	4623	1
572	Picture	a215	8766302	0	177	8666	178	0	next
572	Response	1	8774778	8476	2
574	Picture	c201	8790133	0	1	5763	80	0	next
574	Response	2	8795895	5762	2
576	Picture	c201	8807466	0	175	4998	177	0	next
576	Response	2	8812300	4834	2
578	Picture	a210	8824464	0	1	5981	187	0	next
578	Response	1	8830445	5981	1
580	Picture	a212	8844963	0	175	6998	177	0	next
580	Response	1	8851861	6898	1
582	Picture	a208	8866627	0	2	8424	87	0	next
582	Response	1	8875050	8423	1
584	Picture	c201	8886626	0	174	5832	175	0	next
584	Response	2	8892361	5735	1
586	Picture	c201	8905624	0	1	3958	377	0	next
586	Response	2	8909581	3957	1
588	Picture	c201	8922790	0	176	4665	178	0	next
588	Response	2	8927426	4636	2
590	Picture	a201	8940954	0	2	6869	142	0	next
590	Response	1	8947822	6868	1
592	Picture	b216	8962287	0	175	7665	176	0	next
592	Response	2	8969692	7405	1
594	Picture	c201	8982784	0	2	5929	82	0	next
594	Response	2	8988712	5928	1
596	Picture	b213	9000450	0	175	8665	177	0	next
596	Response	2	9008992	8542	1
598	Picture	c201	9020448	0	1	5916	95	0	next
598	Response	2	9026363	5915	1
600	Picture	b214	9037614	0	174	8665	176	0	next
600	Response	2	9046101	8487	2
602	Picture	a204	9059112	0	1	9817	192	0	next
602	Response	1	9068928	9816	2
