# Supplementary material for: The relationship between Chinese college students’ mate preferences and their parents’ education level
Source: Front Psychol. 2022 Nov 1;13:907315. doi: 10.3389/fpsyg.2022.907315 (PMC9664191; doi:10.3389/fpsyg.2022.907315)
Supplement: Supplementary file 2 [file Data_Sheet_1.ZIP › raw data/┼╦τ▓╛20/part1.log]

Scenario - For expli1
Logfile written - 2018/5/19 19:56:04

Trial	Event Type	Code	Time	TTime	Uncertainty	Duration	Uncertainty	ReqTime	ReqDur

1	Response	3	793069	793069	1
4	Picture	a016	823810	0	1	6165	174	0	next
4	Response	1	829974	6164	1
6	Picture	a008	848643	0	172	6166	173	0	next
6	Response	1	854658	6015	1
8	Picture	b008	874308	0	2	8021	153	0	next
8	Response	2	882328	8020	1
10	Picture	b004	898809	0	170	6832	171	0	next
10	Response	2	905571	6762	1
12	Picture	c001	923140	0	2	7021	153	0	next
12	Response	1	930160	7020	1
14	Picture	c001	948474	0	172	5166	173	0	next
14	Response	1	953555	5081	1
16	Picture	a001	973306	0	2	5739	101	0	next
16	Response	1	979044	5738	1
18	Picture	c001	995806	0	171	5832	173	0	next
18	Response	1	1001511	5705	2
20	Picture	b016	1021638	0	1	6497	174	0	next
20	Response	2	1028134	6496	2
22	Picture	b007	1047638	0	170	6665	172	0	next
22	Response	2	1054186	6548	2
24	Picture	c001	1074636	0	2	6261	80	0	next
24	Response	1	1080896	6260	2
26	Picture	c001	1097469	0	2	5000	3	0	next
26	Response	1	1102438	4969	2
28	Picture	a009	1122469	0	1	5489	184	0	next
28	Response	1	1127957	5488	1
30	Picture	b015	1144469	0	170	5332	171	0	next
30	Response	2	1149743	5274	1
32	Picture	b009	1166967	0	2	8023	150	0	next
32	Response	2	1174989	8022	1
34	Picture	b005	1192134	0	170	6166	171	0	next
34	Response	2	1198143	6009	1
36	Picture	b002	1217299	0	2	5500	3	0	next
36	Response	2	1222644	5345	1
38	Picture	b001	1239633	0	170	5832	171	0	next
38	Response	2	1245349	5716	1
40	Picture	b013	1262965	0	1	7241	97	0	next
40	Response	2	1270205	7240	1
42	Picture	c001	1289631	0	171	7999	173	0	next
42	Response	1	1297542	7911	1
44	Picture	a015	1318130	0	1	8905	101	0	next
44	Response	1	1327034	8904	1
46	Picture	a007	1346630	0	170	6499	171	0	next
46	Response	1	1352967	6337	1
48	Picture	a004	1372962	0	1	7136	36	0	next
48	Response	1	1380097	7135	1
50	Picture	b011	1399128	0	1	7000	2	0	next
50	Response	2	1405943	6815	1
52	Picture	a006	1425460	0	2	9554	118	0	next
52	Response	1	1435013	9553	1
54	Picture	a005	1453793	0	1	6000	2	0	next
54	Response	1	1459695	5902	1
56	Picture	a002	1477459	0	1	6262	76	0	next
56	Response	1	1483720	6261	1
58	Picture	b014	1502626	0	170	5165	172	0	next
58	Response	2	1507715	5089	1
60	Picture	c001	1527791	0	1	4665	173	0	next
60	Response	1	1532455	4664	1
62	Picture	c001	1551958	0	170	4332	171	0	next
62	Response	1	1556240	4282	1
64	Picture	a012	1575956	0	2	6523	150	0	next
64	Response	1	1582478	6522	1
66	Picture	b003	1600123	0	170	5499	171	0	next
66	Response	2	1605458	5335	1
68	Picture	c001	1623622	0	1	5261	77	0	next
68	Response	1	1628882	5260	1
70	Picture	c001	1646955	0	173	6499	174	0	next
70	Response	1	1653267	6312	1
72	Picture	b010	1672620	0	2	6047	126	0	next
72	Response	2	1678666	6046	1
74	Picture	c001	1697287	0	171	5333	172	0	next
74	Response	1	1702447	5160	1
76	Picture	c001	1721286	0	1	4740	98	0	next
76	Response	1	1726025	4739	1
78	Picture	a013	1743119	0	170	7499	172	0	next
78	Response	1	1750590	7471	1
80	Picture	a003	1769784	0	2	6500	4	0	next
80	Response	1	1776230	6446	1
82	Picture	c001	1794451	0	170	4666	171	0	next
82	Response	1	1799089	4638	1
84	Picture	a014	1818950	0	1	4977	194	0	next
84	Response	1	1823926	4976	1
86	Picture	c001	1841283	0	172	4499	174	0	next
86	Response	1	1845651	4368	1
88	Picture	c001	1865282	0	1	4166	3	0	next
88	Response	1	1869291	4009	1
90	Picture	b006	1886782	0	170	8999	171	0	next
90	Response	2	1895557	8775	2
92	Picture	a011	1916114	0	1	6875	130	0	next
92	Response	1	1922988	6874	1
94	Picture	c001	1943114	0	170	5165	172	0	next
94	Response	1	1948147	5033	1
96	Picture	b012	1965112	0	2	5237	103	0	next
96	Response	2	1970348	5236	2
98	Picture	a010	1990446	0	170	5832	172	0	next
98	Response	1	1996229	5783	1
101	Response	3	2153381	37106	1
103	Picture	c001	2163607	0	1	5500	2	0	next
103	Response	1	2169070	5463	1
105	Picture	c001	2180440	0	1	4333	3	0	next
105	Response	1	2184697	4257	1
107	Picture	b110	2199107	0	171	5832	173	0	next
107	Response	2	2204899	5792	1
109	Picture	c101	2217772	0	2	5471	36	0	next
109	Response	1	2223242	5470	1
111	Picture	a104	2235939	0	170	6999	172	0	next
111	Response	1	2242753	6814	2
113	Picture	c101	2257938	0	1	5333	2	0	next
113	Response	1	2263226	5288	1
115	Picture	a103	2276937	0	2	6000	4	0	next
115	Response	1	2282887	5950	1
117	Picture	b102	2295604	0	1	8918	87	0	next
117	Response	2	2304521	8917	1
119	Picture	a110	2315937	0	170	10999	171	0	next
119	Response	2	2326780	10843	1
121	Picture	b108	2339102	0	2	6886	121	0	next
121	Response	2	2345987	6885	2
123	Picture	b111	2357936	0	170	10332	172	0	next
123	Response	2	2368159	10223	1
125	Picture	a114	2381768	0	1	5574	98	0	next
125	Response	1	2387341	5573	1
127	Picture	c101	2400102	0	170	6498	172	0	next
127	Response	1	2406467	6365	2
129	Picture	c101	2420767	0	1	5517	155	0	next
129	Response	1	2426283	5516	1
131	Picture	a111	2437934	0	171	8832	172	0	next
131	Response	1	2446662	8728	2
133	Picture	a112	2459933	0	1	7737	101	0	next
133	Response	1	2467670	7737	1
135	Picture	b107	2479099	0	171	11666	172	0	next
135	Response	2	2490651	11552	2
137	Picture	b103	2505098	0	1	6110	62	0	next
137	Response	2	2511207	6109	1
139	Picture	a101	2523931	0	171	7166	173	0	next
139	Response	1	2531016	7085	1
141	Picture	c101	2545430	0	2	5521	152	0	next
141	Response	1	2550950	5520	1
143	Picture	c101	2565264	0	170	4666	171	0	next
143	Response	1	2569746	4482	1
145	Picture	a102	2584262	0	2	6552	121	0	next
145	Response	1	2590814	6552	1
147	Picture	c101	2602763	0	172	5665	174	0	next
147	Response	1	2608323	5560	1
149	Picture	b104	2623095	0	1	6837	170	0	next
149	Response	2	2629931	6836	1
151	Picture	a107	2642762	0	171	18331	173	0	next
151	Response	1	2660947	18185	2
153	Picture	a113	2675093	0	2	6321	185	0	next
153	Response	1	2681413	6320	1
155	Picture	b112	2696093	0	172	6000	173	0	next
155	Response	2	2701908	5815	2
157	Picture	b106	2717259	0	1	10999	3	0	next
157	Response	2	2728232	10973	1
159	Picture	b109	2741926	0	170	10832	171	0	next
159	Response	2	2752639	10713	1
161	Picture	c101	2766424	0	2	6086	87	0	next
161	Response	1	2772509	6085	1
163	Picture	a116	2785424	0	171	7499	173	0	next
163	Response	1	2792832	7408	1
165	Picture	c101	2804757	0	1	5497	175	0	next
165	Response	1	2810253	5496	2
167	Picture	b116	2824257	0	170	9165	172	0	next
167	Response	2	2833383	9126	1
169	Picture	a115	2847589	0	1	8293	45	0	next
169	Response	1	2855881	8292	1
171	Picture	b113	2868089	0	170	7166	171	0	next
171	Response	2	2875097	7008	1
173	Picture	c101	2889754	0	2	5396	111	0	next
173	Response	1	2895150	5396	1
175	Picture	a106	2909921	0	172	10666	173	0	next
175	Response	1	2920457	10536	1
177	Picture	a108	2932920	0	1	8364	141	0	next
177	Response	1	2941283	8363	2
179	Picture	c101	2954920	0	170	4832	172	0	next
179	Response	1	2959721	4801	1
181	Picture	a105	2971752	0	1	5243	96	0	next
181	Response	1	2976994	5242	1
183	Picture	c101	2989086	0	170	5332	171	0	next
183	Response	1	2994386	5300	1
185	Picture	c101	3008251	0	1	4990	182	0	next
185	Response	1	3013241	4990	1
187	Picture	b115	3026418	0	170	9832	172	0	next
187	Response	2	3036070	9652	1
189	Picture	b114	3048917	0	1	6004	168	0	next
189	Response	2	3054920	6003	1
191	Picture	b101	3066417	0	170	7666	171	0	next
191	Response	2	3073893	7476	1
193	Picture	b105	3088915	0	2	5927	81	0	next
193	Response	2	3094841	5926	1
195	Picture	c101	3109583	0	170	6332	171	0	next
195	Response	1	3115875	6292	2
197	Picture	c101	3128081	0	2	4977	29	0	next
197	Response	1	3133057	4976	1
199	Picture	a109	3146081	0	171	7000	172	0	next
199	Response	1	3152900	6819	1
201	Picture	c101	3166413	0	2	5642	32	0	next
201	Response	1	3172054	5641	1
204	Response	3	3312383	26139	2
206	Picture	c101	3322743	0	1	5499	3	0	next
206	Response	1	3328221	5478	1
208	Picture	c101	3342076	0	170	4999	172	0	next
208	Response	1	3346959	4883	1
210	Picture	b105	3358742	0	1	8270	68	0	next
210	Response	2	3367011	8269	2
212	Picture	c101	3378741	0	1	6333	3	0	next
212	Response	1	3384994	6253	1
214	Picture	c101	3398407	0	2	4551	122	0	next
214	Response	1	3402957	4550	1
216	Picture	c101	3415241	0	170	6332	171	0	next
216	Response	1	3421398	6157	1
218	Picture	a113	3436573	0	1	5954	51	0	next
218	Response	1	3442526	5953	1
220	Picture	c101	3457073	0	172	4999	174	0	next
220	Response	1	3462042	4969	1
222	Picture	b116	3473405	0	2	9946	62	0	next
222	Response	2	3483351	9946	1
224	Picture	a101	3494739	0	170	6665	172	0	next
224	Response	1	3501308	6569	2
226	Picture	b111	3515571	0	1	7912	93	0	next
226	Response	2	3523482	7911	1
228	Picture	c101	3535238	0	170	5499	171	0	next
228	Response	1	3540570	5332	1
230	Picture	a104	3554403	0	1	7863	142	0	next
230	Response	2	3562265	7862	1
232	Picture	b107	3576570	0	172	16832	173	0	next
232	Response	2	3593220	16650	1
234	Picture	b108	3607735	0	1	9991	180	0	next
234	Response	2	3617725	9990	1
236	Picture	a105	3632402	0	170	7165	172	0	next
236	Response	1	3639417	7015	2
238	Picture	c101	3651567	0	1	5453	52	0	next
238	Response	1	3657019	5452	2
240	Picture	b113	3670234	0	170	7499	171	0	next
240	Response	2	3677669	7435	2
242	Picture	c101	3692399	0	2	5411	96	0	next
242	Response	1	3697809	5410	1
244	Picture	b112	3709233	0	170	6666	171	0	next
244	Response	2	3715710	6477	1
246	Picture	b114	3730065	0	1	4802	37	0	next
246	Response	2	3734866	4801	1
248	Picture	b109	3748898	0	171	12999	173	0	next
248	Response	2	3761790	12892	1
250	Picture	c101	3776064	0	1	5717	122	0	next
250	Response	1	3781781	5717	1
252	Picture	c101	3795231	0	171	5499	172	0	next
252	Response	1	3800578	5347	2
254	Picture	b110	3816062	0	2	10221	119	0	next
254	Response	2	3826282	10220	2
256	Picture	b104	3838896	0	171	7999	172	0	next
256	Response	2	3846752	7856	1
258	Picture	c101	3859228	0	2	5500	3	0	next
258	Response	1	3864589	5361	1
260	Picture	a110	3877562	0	171	11332	172	0	next
260	Response	1	3888797	11235	1
262	Picture	b101	3900560	0	2	8021	152	0	next
262	Response	2	3908580	8020	1
264	Picture	b102	3922227	0	170	6166	171	0	next
264	Response	2	3928271	6044	1
266	Picture	c101	3942726	0	1	5026	146	0	next
266	Response	1	3947751	5025	2
268	Picture	a115	3959060	0	170	11165	171	0	next
268	Response	1	3970045	10985	1
270	Picture	a107	3983725	0	1	13632	40	0	next
270	Response	1	3997356	13631	1
272	Picture	b106	4009558	0	170	8999	172	0	next
272	Response	2	4018453	8895	1
274	Picture	a103	4030390	0	2	9637	37	0	next
274	Response	1	4040026	9636	1
276	Picture	a116	4052390	0	171	7166	172	0	next
276	Response	1	4059418	7028	1
278	Picture	c101	4072389	0	2	7000	3	0	next
278	Response	1	4079257	6868	1
280	Picture	a108	4092556	0	170	5832	172	0	next
280	Response	1	4098229	5673	1
282	Picture	b103	4111721	0	2	6203	137	0	next
282	Response	2	4117923	6202	1
284	Picture	a111	4130055	0	171	9499	172	0	next
284	Response	1	4139528	9473	1
286	Picture	a102	4153054	0	1	5002	171	0	next
286	Response	1	4158054	5000	2
288	Picture	c101	4173054	0	170	5665	172	0	next
288	Response	1	4178675	5621	1
290	Picture	b115	4191886	0	1	6333	172	0	next
290	Response	2	4198218	6332	1
292	Picture	a114	4211719	0	171	6499	173	0	next
292	Response	1	4218091	6372	1
294	Picture	a112	4230385	0	1	5500	2	0	next
294	Response	1	4235574	5189	1
296	Picture	a106	4250218	0	171	7166	172	0	next
296	Response	1	4257208	6990	1
298	Picture	a109	4271717	0	1	7833	2	0	next
298	Response	1	4279413	7696	1
300	Picture	c101	4294384	0	170	5332	172	0	next
300	Response	1	4299526	5142	1
303	Response	3	4547160	131947	1
305	Picture	b005	4557210	0	170	8332	172	0	next
305	Response	2	4565482	8272	1
307	Picture	c001	4585875	0	2	4258	82	0	next
307	Response	2	4590132	4257	1
309	Picture	a005	4607042	0	171	7499	172	0	next
309	Response	1	4614455	7413	1
311	Picture	c001	4632374	0	1	5833	3	0	next
311	Response	1	4638119	5745	1
313	Picture	a013	4657541	0	171	10832	172	0	next
313	Response	1	4668294	10753	1
315	Picture	b011	4687706	0	1	6641	31	0	next
315	Response	2	4694346	6640	1
317	Picture	a011	4712206	0	170	11332	171	0	next
317	Response	1	4723392	11186	1
319	Picture	a014	4742704	0	2	6505	169	0	next
319	Response	1	4749208	6504	1
321	Picture	b006	4768871	0	170	7999	171	0	next
321	Response	2	4776789	7918	1
323	Picture	b013	4794203	0	2	5712	128	0	next
323	Response	2	4799914	5711	1
325	Picture	c001	4817370	0	170	5332	172	0	next
325	Response	2	4822593	5223	1
327	Picture	a001	4839369	0	1	5999	3	0	next
327	Response	1	4845300	5931	2
329	Picture	c001	4864702	0	172	7332	174	0	next
329	Response	2	4871864	7162	2
331	Picture	c001	4891200	0	2	6544	130	0	next
331	Response	2	4897743	6543	1
333	Picture	b008	4917867	0	171	13165	173	0	next
333	Response	1	4930880	13013	1
335	Picture	b012	4949866	0	1	9433	72	0	next
335	Response	2	4959298	9432	2
337	Picture	c001	4976199	0	170	6832	172	0	next
337	Response	2	4982874	6675	1
339	Picture	b015	5002531	0	1	5744	94	0	next
339	Response	2	5008274	5743	1
341	Picture	a006	5027864	0	171	7166	172	0	next
341	Response	1	5034957	7093	2
343	Picture	a004	5052863	0	1	6484	187	0	next
343	Response	1	5059346	6483	1
345	Picture	b014	5076196	0	170	7999	171	0	next
345	Response	2	5084090	7894	1
347	Picture	b007	5102361	0	2	5125	48	0	next
347	Response	2	5107486	5125	1
349	Picture	a016	5125695	0	172	9832	173	0	next
349	Response	1	5135336	9641	2
351	Picture	b004	5154193	0	2	9566	107	0	next
351	Response	2	5163758	9565	1
353	Picture	a007	5181195	0	170	16497	171	0	next
353	Response	1	5197643	16448	1
355	Picture	b016	5214525	0	1	9743	97	0	next
355	Response	2	5224268	9743	1
357	Picture	a015	5242525	0	171	6166	172	0	next
357	Response	1	5248620	6095	1
359	Picture	b010	5266023	0	2	6175	165	0	next
359	Response	2	5272197	6174	1
361	Picture	c001	5290357	0	170	5166	171	0	next
361	Response	2	5295355	4998	1
363	Picture	a012	5314356	0	1	7295	43	0	next
363	Response	1	5321650	7294	1
365	Picture	a009	5338688	0	2	5833	4	0	next
365	Response	1	5344364	5676	2
367	Picture	a008	5363021	0	1	4413	93	0	next
367	Response	2	5367434	4413	1
369	Picture	c001	5385854	0	171	4999	173	0	next
369	Response	2	5390739	4885	1
371	Picture	c001	5408020	0	1	5666	3	0	next
371	Response	2	5413564	5544	2
373	Picture	b001	5433020	0	170	5332	172	0	next
373	Response	2	5438275	5255	1
375	Picture	c001	5456519	0	1	6973	32	0	next
375	Response	2	5463491	6972	1
377	Picture	b002	5482352	0	170	13165	172	0	next
377	Response	2	5495371	13019	2
379	Picture	c001	5516017	0	1	6633	39	0	next
379	Response	2	5522649	6632	1
381	Picture	a003	5542517	0	170	10332	171	0	next
381	Response	1	5552705	10188	1
383	Picture	b009	5573182	0	1	16039	133	0	next
383	Response	2	5589220	16038	1
385	Picture	c001	5606015	0	170	9499	171	0	next
385	Response	2	5615454	9439	1
387	Picture	a010	5634680	0	2	9849	158	0	next
387	Response	2	5644529	9849	1
389	Picture	c001	5663014	0	170	9498	172	0	next
389	Response	2	5672432	9418	1
391	Picture	c001	5691512	0	2	4882	125	0	next
391	Response	2	5696393	4881	1
393	Picture	c001	5714512	0	171	5332	173	0	next
393	Response	2	5719788	5276	2
395	Picture	c001	5739844	0	2	4237	103	0	next
395	Response	2	5744080	4236	1
397	Picture	a002	5760510	0	2	8333	4	0	next
397	Response	1	5768819	8309	1
399	Picture	b003	5787010	0	1	12709	129	0	next
399	Response	2	5799718	12708	1
402	Response	3	5959315	40975	2
404	Picture	c001	5969838	0	1	7166	3	0	next
404	Response	2	5976884	7046	1
406	Picture	c001	5991505	0	170	5999	171	0	next
406	Response	2	5997469	5964	1
408	Picture	a213	6009004	0	1	6999	3	0	next
408	Response	1	6015961	6957	1
410	Picture	c201	6027170	0	172	6833	173	0	next
410	Response	2	6033830	6660	1
412	Picture	b211	6045669	0	2	9333	4	0	next
412	Response	2	6054833	9164	1
414	Picture	a203	6068669	0	171	6833	172	0	next
414	Response	1	6075417	6748	1
416	Picture	b202	6088501	0	2	6521	152	0	next
416	Response	2	6095021	6520	1
418	Picture	b215	6108668	0	170	7832	172	0	next
418	Response	2	6116353	7685	1
420	Picture	b205	6130500	0	2	5637	38	0	next
420	Response	2	6136136	5636	1
422	Picture	c201	6150333	0	2	6666	4	0	next
422	Response	2	6156870	6537	2
424	Picture	c201	6171499	0	2	4525	148	0	next
424	Response	2	6176023	4524	1
426	Picture	c201	6189000	0	170	4998	172	0	next
426	Response	2	6193951	4951	2
428	Picture	c201	6208498	0	2	3680	158	0	next
428	Response	2	6212177	3679	1
430	Picture	b207	6223332	0	170	6665	172	0	next
430	Response	2	6229837	6505	1
432	Picture	a215	6241831	0	1	7012	160	0	next
432	Response	1	6248842	7011	1
434	Picture	b206	6263831	0	171	6165	173	0	next
434	Response	2	6269909	6078	1
436	Picture	b213	6284996	0	2	5561	112	0	next
436	Response	2	6290555	5559	2
438	Picture	c201	6304996	0	171	6999	173	0	next
438	Response	2	6311859	6863	1
440	Picture	c201	6325828	0	2	5334	173	0	next
440	Response	2	6331161	5333	1
442	Picture	a205	6345995	0	171	6832	173	0	next
442	Response	1	6352734	6739	2
444	Picture	b201	6364161	0	1	6774	64	0	next
444	Response	2	6370934	6773	1
446	Picture	c201	6384494	0	170	9499	171	0	next
446	Response	2	6393823	9329	1
448	Picture	c201	6408993	0	1	5389	117	0	next
448	Response	2	6414381	5388	1
450	Picture	a202	6426993	0	171	7166	172	0	next
450	Response	1	6434041	7048	1
452	Picture	a216	6448492	0	1	5186	152	0	next
452	Response	2	6453677	5185	1
454	Picture	a207	6467825	0	170	9166	171	0	next
454	Response	1	6476954	9129	1
456	Picture	c201	6488490	0	2	5855	152	0	next
456	Response	2	6494344	5854	1
458	Picture	c201	6508824	0	170	5499	172	0	next
458	Response	2	6514244	5420	1
460	Picture	c201	6528656	0	2	4625	48	0	next
460	Response	2	6533280	4624	1
462	Picture	c201	6546323	0	170	4666	171	0	next
462	Response	2	6550885	4562	1
464	Picture	a210	6564655	0	2	11721	119	0	next
464	Response	1	6576375	11720	1
466	Picture	b214	6590489	0	170	6832	171	0	next
466	Response	2	6597265	6776	1
468	Picture	a204	6609987	0	2	17400	106	0	next
468	Response	1	6627386	17399	1
470	Picture	b204	6639154	0	171	15832	172	0	next
470	Response	2	6654849	15695	2
472	Picture	b208	6668319	0	2	7270	403	0	next
472	Response	2	6675587	7268	1
474	Picture	b209	6688653	0	170	5499	171	0	next
474	Response	2	6693994	5341	1
476	Picture	c201	6706818	0	1	5252	87	0	next
476	Response	2	6712068	5250	2
478	Picture	c201	6726485	0	170	6832	172	0	next
478	Response	2	6733256	6771	1
480	Picture	b203	6745817	0	1	6442	63	0	next
480	Response	2	6752259	6442	1
482	Picture	a206	6763984	0	170	14165	172	0	next
482	Response	1	6778048	14064	1
484	Picture	a211	6792982	0	2	4554	120	0	next
484	Response	1	6797535	4553	1
486	Picture	a201	6811983	0	170	4665	172	0	next
486	Response	1	6816572	4589	1
488	Picture	a208	6829315	0	1	5939	66	0	next
488	Response	1	6835253	5938	1
490	Picture	c201	6849482	0	170	7165	172	0	next
490	Response	2	6856473	6991	1
492	Picture	b210	6869480	0	2	9913	94	0	next
492	Response	2	6879392	9912	1
494	Picture	b216	6892314	0	171	10332	172	0	next
494	Response	1	6902554	10240	1
496	Picture	a212	6914979	0	1	6314	192	0	next
496	Response	1	6921292	6313	1
498	Picture	a214	6935979	0	173	5999	175	0	next
498	Response	1	6941791	5812	1
500	Picture	b212	6954645	0	1	8007	165	0	next
500	Response	2	6962651	8006	1
502	Picture	a209	6975146	0	170	6664	172	0	next
502	Response	1	6981775	6629	1
505	Response	3	7123242	27101	1
507	Picture	a210	7133307	0	170	7833	171	0	next
507	Response	1	7140964	7657	1
509	Picture	b204	7156139	0	2	7596	77	0	next
509	Response	2	7163734	7595	2
511	Picture	a201	7178139	0	171	6999	173	0	next
511	Response	1	7185102	6963	1
513	Picture	c201	7199305	0	1	6746	93	0	next
513	Response	2	7206050	6745	1
515	Picture	b207	7217305	0	170	7499	171	0	next
515	Response	2	7224668	7363	1
517	Picture	b206	7239470	0	2	9253	87	0	next
517	Response	2	7248722	9252	1
519	Picture	b214	7262471	0	170	6498	172	0	next
519	Response	2	7268923	6452	1
521	Picture	b210	7282136	0	1	7259	79	0	next
521	Response	2	7289394	7258	1
523	Picture	c201	7302136	0	171	5832	173	0	next
523	Response	2	7307863	5727	1
525	Picture	c201	7319468	0	2	5167	3	0	next
525	Response	2	7324567	5099	1
527	Picture	a203	7337468	0	171	9999	173	0	next
527	Response	1	7347279	9811	1
529	Picture	c201	7361134	0	1	8292	46	0	next
529	Response	2	7369425	8291	1
531	Picture	a214	7384467	0	171	6666	172	0	next
531	Response	1	7391060	6593	2
533	Picture	c201	7403466	0	1	6244	95	0	next
533	Response	2	7409709	6243	1
535	Picture	b213	7424633	0	170	6665	172	0	next
535	Response	2	7431223	6590	2
537	Picture	a212	7445131	0	2	10032	141	0	next
537	Response	1	7455162	10031	1
539	Picture	c201	7466465	0	171	8499	172	0	next
539	Response	2	7474798	8333	1
541	Picture	a216	7489797	0	1	7236	103	0	next
541	Response	1	7497032	7235	2
543	Picture	c201	7509130	0	171	7499	173	0	next
543	Response	2	7516519	7389	1
545	Picture	c201	7531296	0	1	5253	86	0	next
545	Response	2	7536548	5252	1
547	Picture	b216	7547795	0	2	10833	4	0	next
547	Response	2	7558515	10720	1
549	Picture	c201	7572128	0	1	5033	139	0	next
549	Response	2	7577160	5032	1
551	Picture	a215	7591128	0	171	13666	172	0	next
551	Response	1	7604715	13587	1
553	Picture	b209	7617294	0	1	7864	141	0	next
553	Response	2	7625156	7862	1
555	Picture	a206	7637294	0	170	6832	171	0	next
555	Response	1	7643950	6656	1
557	Picture	c201	7656959	0	1	4925	81	0	next
557	Response	2	7661883	4924	1
559	Picture	b211	7675293	0	171	10332	172	0	next
559	Response	2	7685582	10289	2
561	Picture	b208	7697625	0	1	7085	87	0	next
561	Response	2	7704709	7084	1
563	Picture	c201	7719458	0	172	5999	173	0	next
563	Response	2	7725358	5900	1
565	Picture	b215	7739124	0	1	6461	44	0	next
565	Response	2	7745584	6460	2
567	Picture	a211	7760290	0	171	7499	173	0	next
567	Response	1	7767637	7347	1
569	Picture	c201	7782122	0	2	6077	98	0	next
569	Response	2	7788198	6076	1
571	Picture	b212	7801622	0	171	8166	172	0	next
571	Response	2	7809624	8002	2
573	Picture	c201	7824621	0	2	5715	125	0	next
573	Response	2	7830335	5714	1
575	Picture	a204	7845121	0	170	9332	172	0	next
575	Response	1	7854302	9181	1
577	Picture	c201	7865953	0	2	7120	53	0	next
577	Response	2	7873071	7118	2
579	Picture	a202	7886287	0	170	8999	171	0	next
579	Response	1	7895246	8959	1
581	Picture	a205	7908119	0	1	10947	58	0	next
581	Response	1	7919065	10946	1
583	Picture	b203	7931619	0	170	6999	171	0	next
583	Response	2	7938580	6961	1
585	Picture	a207	7950284	0	2	6768	72	0	next
585	Response	1	7957051	6767	1
587	Picture	a213	7968118	0	172	6666	173	0	next
587	Response	1	7974713	6595	1
589	Picture	c201	7988783	0	2	5626	49	0	next
589	Response	2	7994409	5626	1
591	Picture	c201	8006950	0	170	5999	172	0	next
591	Response	2	8012788	5838	1
593	Picture	b205	8025782	0	2	7834	173	0	next
593	Response	2	8033615	7833	2
595	Picture	b202	8046616	0	170	6332	172	0	next
595	Response	2	8052861	6245	2
597	Picture	a208	8066114	0	2	6862	145	0	next
597	Response	1	8072975	6861	1
599	Picture	b201	8086448	0	172	12332	174	0	next
599	Response	2	8098619	12171	1
601	Picture	a209	8113280	0	2	5500	3	0	next
601	Response	1	8118613	5333	1
