# Supplementary material for: The relationship between Chinese college students’ mate preferences and their parents’ education level
Source: Front Psychol. 2022 Nov 1;13:907315. doi: 10.3389/fpsyg.2022.907315 (PMC9664191; doi:10.3389/fpsyg.2022.907315)
Supplement: Supplementary file 2 [file Data_Sheet_1.ZIP › raw data/╚╚╫╬╤╟/part1.log]

Scenario - For expli1
Logfile written - 2018/5/24 21:59:17

Trial	Event Type	Code	Time	TTime	Uncertainty	Duration	Uncertainty	ReqTime	ReqDur

1	Response	3	705279	705279	1
4	Picture	c001	735991	0	1	206212	124	0	next
4	Response	1	942202	206211	1
6	Picture	a011	961989	0	170	25499	171	0	next
6	Response	1	987392	25403	1
8	Picture	a014	1004321	0	1	8085	87	0	next
8	Response	1	1012405	8084	1
10	Picture	b010	1029321	0	172	8499	174	0	next
10	Response	2	1037748	8427	1
12	Picture	b003	1054820	0	2	7220	120	0	next
12	Response	2	1062039	7219	1
14	Picture	b014	1078821	0	170	13499	171	0	next
14	Response	2	1092272	13451	1
16	Picture	c001	1109486	0	2	8507	166	0	next
16	Response	1	1117992	8506	1
18	Picture	c001	1137987	0	171	6165	173	0	next
18	Response	1	1144015	6028	1
20	Picture	c001	1164486	0	1	5519	152	0	next
20	Response	1	1170005	5519	1
22	Picture	a015	1189986	0	171	12166	172	0	next
22	Response	1	1202120	12134	1
24	Picture	a006	1222318	0	2	8000	4	0	next
24	Response	1	1230254	7936	1
26	Picture	a005	1249319	0	170	9832	172	0	next
26	Response	1	1259020	9701	1
28	Picture	c001	1278151	0	2	6767	70	0	next
28	Response	1	1284917	6766	1
30	Picture	a004	1301651	0	1	18333	2	0	next
30	Response	1	1319808	18157	2
32	Picture	b005	1339151	0	1	7660	178	0	next
32	Response	2	1346810	7659	1
34	Picture	b013	1363984	0	170	8166	171	0	next
34	Response	2	1372055	8071	1
36	Picture	b011	1389817	0	1	18599	72	0	next
36	Response	2	1408415	18598	2
38	Picture	c001	1427649	0	2	9333	4	0	next
38	Response	1	1436830	9181	1
40	Picture	a016	1457149	0	1	13114	58	0	next
40	Response	1	1470262	13113	2
42	Picture	c001	1489483	0	167	20332	168	0	next
42	Response	1	1509693	20210	2
44	Picture	b012	1529648	0	2	6929	77	0	next
44	Response	2	1536576	6928	1
46	Picture	c001	1556315	0	1	22332	3	0	next
46	Response	1	1578494	22179	1
48	Picture	a007	1598148	0	1	17931	73	0	next
48	Response	1	1616078	17930	1
50	Picture	b001	1632648	0	171	34999	172	0	next
50	Response	1	1667609	34961	1
52	Picture	a002	1687147	0	1	25452	52	0	next
52	Response	1	1712598	25451	1
54	Picture	a012	1732646	0	1	12667	2	0	next
54	Response	1	1745070	12424	2
56	Picture	c001	1763646	0	1	4999	3	0	next
56	Response	1	1768550	4904	1
58	Picture	c001	1788313	0	171	5499	172	0	next
58	Response	1	1793643	5330	1
60	Picture	c001	1811812	0	1	2889	117	0	next
60	Response	1	1814700	2888	1
62	Picture	c001	1834812	0	172	3833	173	0	next
62	Response	1	1838566	3754	1
64	Picture	b006	1855978	0	1	9352	153	0	next
64	Response	1	1865329	9351	1
66	Picture	c001	1883645	0	170	6666	171	0	next
66	Response	1	1890186	6541	2
68	Picture	a001	1910311	0	1	9182	156	0	next
68	Response	1	1919492	9181	1
70	Picture	a008	1939478	0	171	8832	172	0	next
70	Response	1	1948262	8784	2
72	Picture	b016	1965643	0	2	9146	194	0	next
72	Response	2	1974788	9145	2
74	Picture	c001	1993143	0	1	7500	2	0	next
74	Response	1	2000600	7457	1
76	Picture	a003	2019976	0	2	13727	112	0	next
76	Response	2	2033702	13726	1
78	Picture	a010	2053143	0	170	11666	171	0	next
78	Response	1	2064761	11618	1
80	Picture	b007	2084475	0	2	9713	127	0	next
80	Response	2	2094187	9712	1
82	Picture	b004	2110642	0	171	18833	172	0	next
82	Response	2	2129295	18653	1
84	Picture	c001	2148808	0	1	20166	3	0	next
84	Response	1	2168894	20086	1
86	Picture	b009	2187641	0	1	16666	3	0	next
86	Response	2	2204244	16603	1
88	Picture	c001	2223807	0	1	10409	96	0	next
88	Response	1	2234215	10408	1
90	Picture	a013	2251641	0	170	15499	171	0	next
90	Response	1	2267055	15414	1
92	Picture	b015	2287473	0	1	18394	111	0	next
92	Response	2	2305866	18393	1
94	Picture	b002	2325307	0	170	13665	172	0	next
94	Response	2	2338826	13519	1
96	Picture	a009	2356972	0	1	7790	50	0	next
96	Response	1	2364761	7789	1
98	Picture	b008	2381139	0	171	9166	172	0	next
98	Response	2	2390244	9105	1
101	Response	3	3223031	715561	1
103	Picture	c001	3233130	0	169	20498	171	0	next
103	Response	1	3253487	20357	2
105	Picture	c001	3268295	0	2	5993	180	0	next
105	Response	1	3274287	5992	1
107	Picture	a104	3287463	0	170	14498	172	0	next
107	Response	2	3301781	14318	1
109	Picture	a105	3314961	0	2	15635	39	0	next
109	Response	1	3330595	15634	1
111	Picture	a116	3345462	0	170	7332	171	0	next
111	Response	1	3352678	7216	1
113	Picture	a109	3364461	0	1	5880	125	0	next
113	Response	1	3370340	5879	1
115	Picture	c101	3384628	0	169	13832	171	0	next
115	Response	1	3398428	13800	2
117	Picture	a101	3410793	0	2	19397	109	0	next
117	Response	1	3430189	19396	1
119	Picture	c101	3444794	0	172	5832	174	0	next
119	Response	1	3450505	5711	1
121	Picture	a106	3464126	0	2	6833	4	0	next
121	Response	1	3470882	6756	1
123	Picture	b112	3482127	0	169	7832	170	0	next
123	Response	2	3489825	7698	1
125	Picture	a107	3501626	0	1	8613	58	0	next
125	Response	1	3510238	8612	1
127	Picture	b103	3525293	0	170	8332	172	0	next
127	Response	2	3533452	8159	1
129	Picture	b101	3548958	0	2	42588	86	0	next
129	Response	2	3591545	42587	1
131	Picture	b111	3604625	0	171	22999	173	0	next
131	Response	2	3627494	22869	1
133	Picture	c101	3642124	0	2	25453	53	0	next
133	Response	1	3667576	25452	1
135	Picture	a108	3680791	0	170	29332	172	0	next
135	Response	1	3710014	29223	1
137	Picture	c101	3722956	0	2	12279	61	0	next
137	Response	1	3735234	12278	1
139	Picture	a112	3748290	0	171	14833	172	0	next
139	Response	1	3763028	14738	1
141	Picture	c101	3776456	0	1	10500	2	0	next
141	Response	1	3786908	10452	2
143	Picture	b109	3801456	0	170	35832	172	0	next
143	Response	2	3837197	35741	1
145	Picture	b105	3851622	0	1	17431	74	0	next
145	Response	2	3869052	17430	1
147	Picture	c101	3881289	0	170	15999	171	0	next
147	Response	1	3897256	15967	1
149	Picture	b108	3912454	0	2	7667	3	0	next
149	Response	2	3920050	7596	1
151	Picture	c101	3931622	0	170	6665	172	0	next
151	Response	1	3938167	6545	1
153	Picture	b106	3950621	0	1	13664	175	0	next
153	Response	2	3964283	13662	2
155	Picture	c101	3977621	0	172	42165	174	0	next
155	Response	1	4019651	42030	1
157	Picture	b104	4032120	0	1	13735	103	0	next
157	Response	2	4045854	13734	1
159	Picture	b116	4057620	0	172	37665	174	0	next
159	Response	2	4095243	37623	1
161	Picture	c101	4108952	0	2	6667	3	0	next
161	Response	1	4115558	6606	1
163	Picture	a102	4129952	0	1	16500	2	0	next
163	Response	1	4146298	16346	1
165	Picture	a110	4160952	0	1	5932	72	0	next
165	Response	1	4166882	5930	1
167	Picture	b110	4181285	0	171	5166	173	0	next
167	Response	1	4186364	5079	2
169	Picture	b113	4200618	0	1	6166	3	0	next
169	Response	2	4206718	6100	1
171	Picture	c101	4218951	0	1	6000	2	0	next
171	Response	1	4224885	5934	1
173	Picture	a114	4238284	0	1	9333	3	0	next
173	Response	1	4247473	9189	1
175	Picture	c101	4259118	0	170	5666	171	0	next
175	Response	1	4264740	5622	2
177	Picture	a113	4278784	0	1	8393	111	0	next
177	Response	1	4287176	8392	1
179	Picture	a111	4302117	0	1	8166	2	0	next
179	Response	1	4310209	8092	1
181	Picture	c101	4322450	0	1	7951	54	0	next
181	Response	1	4330400	7950	1
183	Picture	a115	4342116	0	1	6667	2	0	next
183	Response	1	4348596	6480	1
185	Picture	c101	4361949	0	2	9442	64	0	next
185	Response	1	4371390	9441	1
187	Picture	b102	4384616	0	170	23999	172	0	next
187	Response	2	4408550	23934	1
189	Picture	c101	4420949	0	1	12833	2	0	next
189	Response	1	4433738	12789	1
191	Picture	b107	4445115	0	1	11166	3	0	next
191	Response	2	4456173	11058	1
193	Picture	a103	4467615	0	1	47999	2	0	next
193	Response	1	4515475	47860	1
195	Picture	c101	4529448	0	170	6999	171	0	next
195	Response	1	4536333	6885	2
197	Picture	c101	4551114	0	1	5625	46	0	next
197	Response	1	4556739	5625	1
199	Picture	b115	4570614	0	170	9999	172	0	next
199	Response	2	4580525	9911	2
201	Picture	b114	4595780	0	1	5788	50	0	next
201	Response	2	4601567	5787	1
204	Response	3	4777197	64418	1
206	Picture	c101	4787611	0	1	6833	3	0	next
206	Response	1	4794353	6742	1
208	Picture	b106	4806444	0	1	19000	2	0	next
208	Response	2	4825063	18619	1
210	Picture	b101	4839777	0	2	9833	4	0	next
210	Response	2	4849500	9723	1
212	Picture	b108	4863778	0	171	5999	172	0	next
212	Response	2	4869659	5881	2
214	Picture	a109	4882776	0	2	8963	44	0	next
214	Response	1	4891738	8962	1
216	Picture	a108	4904610	0	170	6166	172	0	next
216	Response	1	4910680	6070	1
218	Picture	c101	4925943	0	1	8821	184	0	next
218	Response	1	4934763	8820	1
220	Picture	a106	4949277	0	170	8665	172	0	next
220	Response	1	4957884	8607	1
222	Picture	b112	4972775	0	2	7036	137	0	next
222	Response	2	4979810	7035	2
224	Picture	a101	4993609	0	171	23666	172	0	next
224	Response	1	5017208	23599	2
226	Picture	c101	5030442	0	1	15685	153	0	next
226	Response	1	5046126	15684	1
228	Picture	a102	5057942	0	171	9166	172	0	next
228	Response	1	5067005	9063	1
230	Picture	a111	5079941	0	1	17833	2	0	next
230	Response	1	5097632	17691	1
232	Picture	a107	5110607	0	2	31166	4	0	next
232	Response	1	5141732	31125	1
234	Picture	c101	5155774	0	1	7652	186	0	next
234	Response	1	5163425	7651	1
236	Picture	c101	5175607	0	171	7499	173	0	next
236	Response	1	5182964	7357	1
238	Picture	c101	5196606	0	2	6000	4	0	next
238	Response	1	5202535	5929	1
240	Picture	b103	5217607	0	171	37332	172	0	next
240	Response	2	5254908	37301	1
242	Picture	b111	5267439	0	1	16401	104	0	next
242	Response	1	5283839	16400	2
244	Picture	b109	5297606	0	172	29332	174	0	next
244	Response	2	5326780	29174	1
246	Picture	b104	5341604	0	2	5889	118	0	next
246	Response	2	5347492	5888	1
248	Picture	c101	5362439	0	169	6332	170	0	next
248	Response	1	5368678	6239	1
250	Picture	a113	5380771	0	1	33833	2	0	next
250	Response	1	5414571	33800	1
252	Picture	a114	5428271	0	170	9332	172	0	next
252	Response	1	5437517	9246	1
254	Picture	a116	5449270	0	2	23595	78	0	next
254	Response	1	5472864	23594	1
256	Picture	c101	5484437	0	170	18166	171	0	next
256	Response	1	5502561	18124	2
258	Picture	b102	5517103	0	1	9872	133	0	next
258	Response	2	5526974	9871	1
260	Picture	b116	5539437	0	170	17665	172	0	next
260	Response	2	5557039	17602	1
262	Picture	c101	5570602	0	1	6400	105	0	next
262	Response	1	5577001	6399	1
264	Picture	c101	5589103	0	170	9499	171	0	next
264	Response	1	5598423	9320	2
266	Picture	b115	5611102	0	1	8360	145	0	next
266	Response	2	5619461	8359	1
268	Picture	c101	5633935	0	172	8499	174	0	next
268	Response	1	5642324	8389	1
270	Picture	c101	5657601	0	1	7314	188	0	next
270	Response	1	5664913	7312	1
272	Picture	a104	5677102	0	170	11499	171	0	next
272	Response	2	5688578	11476	1
274	Picture	b110	5700767	0	2	8316	190	0	next
274	Response	1	5709082	8315	1
276	Picture	b107	5722601	0	170	7332	172	0	next
276	Response	2	5729854	7253	1
278	Picture	c101	5742600	0	2	17050	124	0	next
278	Response	1	5759649	17049	1
280	Picture	a115	5772934	0	172	54665	173	0	next
280	Response	1	5827445	54511	1
282	Picture	a110	5840932	0	2	16963	43	0	next
282	Response	1	5857894	16962	1
284	Picture	a112	5871766	0	170	19332	172	0	next
284	Response	1	5890919	19153	1
286	Picture	a103	5904098	0	2	6104	69	0	next
286	Response	1	5910202	6104	1
288	Picture	c101	5922765	0	171	6833	172	0	next
288	Response	1	5929478	6713	1
290	Picture	c101	5943098	0	1	9330	176	0	next
290	Response	1	5952427	9329	1
292	Picture	a105	5967098	0	170	39499	171	0	next
292	Response	1	6006569	39471	1
294	Picture	b114	6021097	0	1	18100	73	0	next
294	Response	2	6039195	18098	1
296	Picture	b105	6052264	0	170	9166	171	0	next
296	Response	2	6061400	9136	1
298	Picture	b113	6073263	0	1	10611	61	0	next
298	Response	2	6083874	10611	1
300	Picture	c101	6096597	0	170	42665	172	0	next
300	Response	1	6139151	42554	1
303	Response	3	7189420	937159	1
305	Picture	c001	7199584	0	172	12666	173	0	next
305	Response	2	7212149	12565	2
307	Picture	a012	7230416	0	2	14784	222	0	next
307	Response	1	7245199	14783	2
309	Picture	b015	7263250	0	170	12333	171	0	next
309	Response	2	7275409	12159	1
311	Picture	b012	7292249	0	1	19348	157	0	next
311	Response	2	7311597	19348	1
313	Picture	a007	7328749	0	171	12166	172	0	next
313	Response	1	7340789	12040	1
315	Picture	b014	7358082	0	1	20482	189	0	next
315	Response	2	7378564	20482	1
317	Picture	c001	7396915	0	170	8499	172	0	next
317	Response	1	7405105	8190	2
319	Picture	a010	7423081	0	1	16388	117	0	next
319	Response	1	7439468	16387	1
321	Picture	a013	7456748	0	170	23832	172	0	next
321	Response	1	7480553	23805	2
323	Picture	c001	7498580	0	2	8771	70	0	next
323	Response	2	7507350	8770	1
325	Picture	a015	7527413	0	1	10000	2	0	next
325	Response	1	7537349	9936	1
327	Picture	c001	7556079	0	2	13333	4	0	next
327	Response	2	7569258	13179	1
329	Picture	a014	7587246	0	172	90332	173	0	next
329	Response	1	7677449	90203	1
331	Picture	c001	7696911	0	1	81709	129	0	next
331	Response	2	7778619	81708	2
333	Picture	b001	7795077	0	171	10333	172	0	next
333	Response	2	7805249	10172	1
335	Picture	c001	7825243	0	1	70336	168	0	next
335	Response	2	7895578	70335	1
337	Picture	a006	7912409	0	172	60832	174	0	next
337	Response	1	7973181	60772	1
339	Picture	a002	7991741	0	1	15090	82	0	next
339	Response	1	8006830	15089	1
341	Picture	b003	8024408	0	170	7332	172	0	next
341	Response	2	8031606	7198	1
343	Picture	b013	8049574	0	1	32561	112	0	next
343	Response	2	8082134	32560	1
345	Picture	b006	8101574	0	172	37998	174	0	next
345	Response	2	8139498	37924	1
347	Picture	b009	8158239	0	1	9639	33	0	next
347	Response	2	8167877	9638	1
349	Picture	b004	8184073	0	170	8832	172	0	next
349	Response	2	8192792	8719	1
351	Picture	b008	8210905	0	2	286772	64	0	next
351	Response	2	8497676	286771	2
353	Picture	b002	8514402	0	172	8499	174	0	next
353	Response	2	8522748	8346	1
355	Picture	a009	8543068	0	1	8166	3	0	next
355	Response	1	8551164	8096	1
357	Picture	c001	8567735	0	172	108665	173	0	next
357	Response	2	8676235	108500	2
359	Picture	c001	8696233	0	1	6546	126	0	next
359	Response	2	8702778	6545	1
361	Picture	b010	8719567	0	170	30165	172	0	next
361	Response	2	8749687	30120	1
363	Picture	a008	8770232	0	1	19648	190	0	next
363	Response	1	8789879	19647	1
365	Picture	c001	8808066	0	170	10332	171	0	next
365	Response	2	8818233	10167	1
367	Picture	c001	8836898	0	1	77147	190	0	next
367	Response	1	8914044	77146	1
369	Picture	c001	8931231	0	170	173664	171	0	next
369	Response	2	9104784	173553	2
371	Picture	b016	9122561	0	2	6333	4	0	next
371	Response	2	9128756	6195	1
373	Picture	a016	9148229	0	171	5332	172	0	next
373	Response	2	9153533	5304	1
375	Picture	a004	9172061	0	1	6518	153	0	next
375	Response	1	9178578	6517	2
377	Picture	a001	9196061	0	171	86332	172	0	next
377	Response	1	9282328	86267	2
379	Picture	a005	9301393	0	1	48435	71	0	next
379	Response	1	9349827	48434	1
381	Picture	c001	9368226	0	171	61665	172	0	next
381	Response	2	9429734	61508	1
383	Picture	a003	9448724	0	2	8000	4	0	next
383	Response	1	9456608	7884	2
385	Picture	a011	9476725	0	170	400327	172	0	next
385	Response	1	9876988	400263	1
387	Picture	b007	9894719	0	2	7527	146	0	next
387	Response	2	9902245	7526	1
389	Picture	b005	9921720	0	170	6499	171	0	next
389	Response	2	9928099	6379	1
391	Picture	c001	9944885	0	2	7784	56	0	next
391	Response	2	9952668	7783	1
393	Picture	c001	9970886	0	170	5332	171	0	next
393	Response	2	9976101	5215	2
395	Picture	c001	9995051	0	2	5500	4	0	next
395	Response	2	10000430	5379	1
397	Picture	b011	10017552	0	170	819656	172	0	next
397	Response	2	10837093	819541	1
399	Picture	c001	10856875	0	1	7588	83	0	next
399	Response	2	10864462	7587	1
402	Response	3	11452677	471136	1
404	Picture	c001	11463201	0	2	10219	120	0	next
404	Response	2	11473419	10218	1
406	Picture	c001	11487535	0	169	5999	170	0	next
406	Response	2	11493507	5972	1
408	Picture	c201	11506201	0	1	4848	157	0	next
408	Response	2	11511048	4847	2
410	Picture	a208	11523701	0	171	8166	172	0	next
410	Response	1	11531693	7992	2
412	Picture	b208	11543700	0	2	6575	98	0	next
412	Response	2	11550275	6575	1
414	Picture	b205	11562867	0	171	16833	172	0	next
414	Response	2	11579616	16749	1
416	Picture	c201	11594700	0	1	10078	93	0	next
416	Response	2	11604777	10077	1
418	Picture	b207	11619367	0	171	221996	173	0	next
418	Response	2	11841269	221902	1
420	Picture	a202	11853530	0	1	11857	147	0	next
420	Response	1	11865386	11856	1
422	Picture	c201	11876697	0	170	7832	172	0	next
422	Response	2	11884446	7749	1
424	Picture	c201	11897363	0	1	102908	96	0	next
424	Response	1	12000270	102907	1
426	Picture	b209	12014029	0	170	9332	172	0	next
426	Response	2	12023277	9248	1
428	Picture	c201	12038028	0	1	201791	45	0	next
428	Response	2	12239818	201790	1
430	Picture	a207	12252526	0	170	9999	172	0	next
430	Response	1	12262439	9913	1
432	Picture	b203	12277025	0	1	85939	65	0	next
432	Response	2	12362963	85938	1
434	Picture	c201	12376357	0	2	9167	3	0	next
434	Response	1	12385471	9114	2
436	Picture	b216	12397357	0	1	8880	125	0	next
436	Response	2	12406235	8878	2
438	Picture	a212	12419358	0	171	187496	173	0	next
438	Response	1	12606746	187388	1
440	Picture	b204	12618855	0	1	7734	105	0	next
440	Response	2	12626588	7733	1
442	Picture	a205	12639855	0	172	8999	173	0	next
442	Response	1	12648678	8823	1
444	Picture	c201	12660687	0	2	114088	84	0	next
444	Response	2	12774774	114087	1
445	Response	3	12774872	97	1
446	Picture	b214	12787187	0	170	13665	172	0	next
446	Response	2	12800824	13637	1
448	Picture	b212	12816019	0	1	7222	116	0	next
448	Response	2	12823240	7221	1
450	Picture	b215	12837186	0	170	6832	172	0	next
450	Response	2	12843862	6676	1
452	Picture	a203	12857018	0	2	8507	168	0	next
452	Response	1	12865525	8507	1
454	Picture	b211	12878352	0	172	8499	174	0	next
454	Response	2	12886768	8416	1
456	Picture	c201	12901685	0	1	242174	161	0	next
456	Response	2	13143858	242173	1
458	Picture	c201	13156515	0	1	5499	3	0	next
458	Response	2	13161889	5374	1
460	Picture	a204	13176348	0	1	9744	96	0	next
460	Response	1	13186091	9743	1
462	Picture	b213	13200182	0	170	539659	172	0	next
462	Response	2	13739802	539620	1
464	Picture	c201	13753175	0	1	8884	121	0	next
464	Response	2	13762058	8883	1
466	Picture	a210	13775508	0	170	18333	171	0	next
466	Response	1	13793682	18174	1
468	Picture	c201	13808674	0	1	153186	151	0	next
468	Response	2	13961859	153185	1
470	Picture	c201	13974340	0	170	160997	171	0	next
470	Response	1	14135195	160855	1
472	Picture	c201	14148837	0	1	218218	119	0	next
472	Response	2	14367054	218217	1
474	Picture	a201	14381835	0	172	10665	174	0	next
474	Response	1	14392434	10599	1
476	Picture	a211	14404334	0	1	15781	57	0	next
476	Response	1	14420114	15780	1
478	Picture	a206	14432668	0	170	19165	172	0	next
478	Response	1	14451650	18982	2
480	Picture	c201	14466333	0	2	265485	185	0	next
480	Response	3	14731818	265485	1
482	Picture	c201	14746331	0	170	17165	172	0	next
482	Response	2	14763388	17057	1
484	Picture	a209	14776996	0	2	8369	304	0	next
484	Response	1	14785364	8368	1
486	Picture	a216	14800330	0	172	6999	174	0	next
486	Response	1	14807298	6968	1
488	Picture	c201	14819162	0	2	8755	85	0	next
488	Response	2	14827916	8754	1
490	Picture	a215	14841996	0	171	210830	173	0	next
490	Response	1	15052722	210726	2
492	Picture	b201	15067326	0	2	8333	4	0	next
492	Response	2	15075585	8259	1
494	Picture	b206	15090826	0	1	7500	2	0	next
494	Response	2	15098210	7384	1
496	Picture	a213	15110826	0	1	20497	175	0	next
496	Response	1	15131321	20495	2
498	Picture	b210	15145993	0	170	82498	171	0	next
498	Response	2	15228367	82374	1
500	Picture	a214	15241491	0	1	7837	168	0	next
500	Response	1	15249327	7836	2
502	Picture	b202	15262658	0	170	7332	172	0	next
502	Response	2	15269919	7261	1
505	Response	2	15771670	387347	1
507	Picture	c201	15781819	0	172	12332	173	0	next
507	Response	2	15794096	12277	1
509	Picture	c201	15808484	0	2	6539	134	0	next
509	Response	2	15815022	6538	1
511	Picture	c201	15829318	0	171	5833	172	0	next
511	Response	2	15835109	5791	1
513	Picture	c201	15846651	0	1	5319	186	0	next
513	Response	2	15851969	5318	1
515	Picture	b212	15866151	0	170	6166	171	0	next
515	Response	2	15872203	6052	1
517	Picture	c201	15886483	0	2	5000	4	0	next
517	Response	2	15891332	4849	1
519	Picture	a204	15905151	0	167	7165	169	0	next
519	Response	1	15912226	7075	1
521	Picture	a211	15924316	0	2	6333	4	0	next
521	Response	1	15930544	6228	2
523	Picture	c201	15943984	0	170	7165	172	0	next
523	Response	2	15951043	7059	1
525	Picture	c201	15962816	0	1	4932	73	0	next
525	Response	2	15967747	4931	1
527	Picture	b213	15980316	0	171	6333	172	0	next
527	Response	2	15986484	6168	1
529	Picture	b216	16001315	0	2	6896	110	0	next
529	Response	2	16008211	6896	1
531	Picture	b203	16021149	0	171	9833	172	0	next
531	Response	2	16030954	9805	1
533	Picture	b208	16045815	0	1	7057	115	0	next
533	Response	2	16052871	7056	1
535	Picture	b209	16065649	0	170	8166	171	0	next
535	Response	2	16073642	7993	1
537	Picture	c201	16087815	0	1	7852	154	0	next
537	Response	2	16095666	7851	2
539	Picture	c201	16109815	0	170	16499	171	0	next
539	Response	2	16126209	16394	1
541	Picture	b206	16140981	0	1	6086	85	0	next
541	Response	2	16147066	6085	1
543	Picture	a213	16161815	0	171	6998	173	0	next
543	Response	1	16168760	6945	1
545	Picture	b201	16180147	0	1	20772	68	0	next
545	Response	2	16200918	20771	1
547	Picture	a207	16215980	0	171	21999	173	0	next
547	Response	1	16237924	21944	1
549	Picture	b211	16249479	0	2	45718	123	0	next
549	Response	2	16295196	45717	2
551	Picture	c201	16309479	0	172	23999	174	0	next
551	Response	2	16333299	23820	1
553	Picture	b210	16347145	0	1	43482	189	0	next
553	Response	2	16390626	43481	1
555	Picture	a215	16402478	0	171	61665	173	0	next
555	Response	2	16464035	61557	2
557	Picture	a216	16478643	0	2	14450	56	0	next
557	Response	1	16493092	14449	1
559	Picture	b202	16505977	0	170	54665	172	0	next
559	Response	2	16560615	54638	1
561	Picture	c201	16572309	0	1	31499	3	0	next
561	Response	2	16603690	31381	1
563	Picture	a201	16617642	0	172	28166	173	0	next
563	Response	1	16645658	28016	1
565	Picture	a205	16658308	0	1	77021	150	0	next
565	Response	1	16735328	77020	1
567	Picture	a202	16750141	0	170	68831	172	0	next
567	Response	1	16818903	68762	1
569	Picture	c201	16830473	0	1	151928	76	0	next
569	Response	2	16982400	151927	1
571	Picture	c201	16994305	0	170	76998	171	0	next
571	Response	2	17071139	76834	1
573	Picture	c201	17085303	0	1	32234	104	0	next
573	Response	2	17117537	32234	1
575	Picture	a208	17128970	0	170	118998	171	0	next
575	Response	1	17247808	118838	1
577	Picture	a203	17261968	0	1	7154	184	0	next
577	Response	1	17269121	7153	1
579	Picture	a206	17282468	0	170	6499	172	0	next
579	Response	1	17288852	6384	1
581	Picture	b204	17304134	0	1	20232	108	0	next
581	Response	2	17324365	20231	2
583	Picture	a212	17336967	0	171	20499	173	0	next
583	Response	1	17357305	20338	1
585	Picture	b215	17370133	0	1	7333	3	0	next
585	Response	2	17377330	7197	2
587	Picture	b207	17391467	0	172	15665	174	0	next
587	Response	2	17407073	15606	2
589	Picture	a214	17420966	0	1	11788	50	0	next
589	Response	1	17432753	11787	1
591	Picture	b214	17444966	0	171	14666	172	0	next
591	Response	2	17459479	14513	1
593	Picture	a210	17472299	0	1	6433	72	0	next
593	Response	1	17478731	6432	1
595	Picture	c201	17490632	0	1	24832	3	0	next
595	Response	2	17515407	24775	1
597	Picture	c201	17529465	0	1	6154	186	0	next
597	Response	2	17535618	6153	1
599	Picture	a209	17547132	0	170	7499	171	0	next
599	Response	1	17554598	7466	1
601	Picture	b205	17568797	0	2	7266	74	0	next
601	Response	2	17576062	7265	1
