# Supplementary material for: The relationship between Chinese college students’ mate preferences and their parents’ education level
Source: Front Psychol. 2022 Nov 1;13:907315. doi: 10.3389/fpsyg.2022.907315 (PMC9664191; doi:10.3389/fpsyg.2022.907315)
Supplement: Supplementary file 2 [file Data_Sheet_1.ZIP › raw data/═⌡╢1⁄4/part1.log]

Scenario - For expli1
Logfile written - 2018/9/14 19:18:50

Trial	Event Type	Code	Time	TTime	Uncertainty	Duration	Uncertainty	ReqTime	ReqDur

1	Response	3	647430	647430	1
3	Picture	c001	657829	0	2	16400	111	0	next
3	Response	2	674228	16399	1
5	Picture	c001	690664	0	167	5498	169	0	next
5	Response	2	696082	5418	1
7	Picture	b005	715662	0	2	7668	178	0	next
7	Response	2	723329	7667	1
9	Picture	a006	741330	0	175	10665	177	0	next
9	Response	1	751914	10584	1
11	Picture	c001	771995	0	2	5198	139	0	next
11	Response	2	777192	5197	1
13	Picture	c001	794163	0	174	4999	175	0	next
13	Response	2	799041	4878	1
15	Picture	c001	818828	0	2	4627	52	0	next
15	Response	2	823454	4626	1
17	Picture	c001	840330	0	173	4665	174	0	next
17	Response	2	844917	4587	1
19	Picture	b002	862161	0	2	12000	179	0	next
19	Response	1	874160	11999	1
21	Picture	b011	892162	0	175	8666	176	0	next
21	Response	2	900781	8619	1
23	Picture	a005	920995	0	1	11504	166	0	next
23	Response	2	932498	11503	1
25	Picture	a002	949996	0	179	8832	180	0	next
25	Response	1	958791	8795	1
27	Picture	a001	976994	0	2	8123	54	0	next
27	Response	1	985116	8122	1
29	Picture	b010	1004995	0	167	6666	168	0	next
29	Response	2	1011586	6591	1
31	Picture	c001	1029661	0	1	9648	187	0	next
31	Response	2	1039308	9647	1
33	Picture	a009	1058328	0	175	8166	176	0	next
33	Response	1	1066466	8138	2
35	Picture	a015	1086327	0	2	6373	138	0	next
35	Response	1	1092699	6372	2
37	Picture	b016	1111161	0	175	7833	176	0	next
37	Response	2	1118900	7739	1
39	Picture	c001	1136827	0	1	5717	128	0	next
39	Response	2	1142543	5716	1
41	Picture	c001	1159494	0	175	5666	176	0	next
41	Response	2	1165083	5589	1
43	Picture	b008	1184160	0	1	8352	159	0	next
43	Response	2	1192512	8352	1
45	Picture	a010	1209327	0	168	7499	170	0	next
45	Response	1	1216748	7421	2
47	Picture	a016	1235326	0	2	6347	164	0	next
47	Response	1	1241672	6346	1
49	Picture	b012	1260327	0	175	8166	176	0	next
49	Response	2	1268353	8026	2
51	Picture	a007	1288826	0	2	6779	66	0	next
51	Response	1	1295604	6778	1
53	Picture	c001	1313160	0	175	5499	177	0	next
53	Response	2	1318503	5343	1
55	Picture	c001	1338326	0	1	5937	73	0	next
55	Response	2	1344262	5936	1
57	Picture	c001	1364327	0	176	6166	177	0	next
57	Response	2	1370319	5992	2
59	Picture	b006	1388826	0	1	6419	91	0	next
59	Response	2	1395244	6418	1
61	Picture	b014	1414660	0	167	5332	169	0	next
61	Response	2	1419930	5270	1
63	Picture	c001	1439992	0	2	5459	45	0	next
63	Response	2	1445451	5459	1
65	Picture	c001	1464159	0	176	5166	178	0	next
65	Response	2	1469212	5053	1
67	Picture	a013	1486659	0	1	10311	198	0	next
67	Response	1	1496969	10310	1
69	Picture	b015	1514659	0	175	6499	177	0	next
69	Response	2	1521060	6401	1
71	Picture	b003	1539658	0	2	6237	109	0	next
71	Response	2	1545894	6236	1
73	Picture	c001	1562659	0	175	6166	176	0	next
73	Response	2	1568763	6104	1
75	Picture	a003	1587658	0	2	6269	75	0	next
75	Response	1	1593926	6268	1
77	Picture	b004	1612992	0	176	6499	178	0	next
77	Response	2	1619444	6452	1
79	Picture	c001	1639824	0	2	5737	101	0	next
79	Response	2	1645560	5736	1
81	Picture	b001	1662825	0	175	6166	176	0	next
81	Response	2	1668873	6048	2
83	Picture	b009	1689158	0	1	6460	43	0	next
83	Response	2	1695617	6459	1
85	Picture	a008	1715658	0	171	9666	172	0	next
85	Response	1	1725254	9596	1
87	Picture	a011	1745324	0	1	7630	46	0	next
87	Response	1	1752953	7629	1
89	Picture	b007	1770325	0	174	5332	175	0	next
89	Response	2	1775556	5231	2
91	Picture	a004	1795324	0	1	4743	100	0	next
91	Response	2	1800066	4742	1
93	Picture	a012	1818324	0	173	5499	175	0	next
93	Response	1	1823739	5415	1
95	Picture	b013	1842490	0	2	6148	189	0	next
95	Response	2	1848636	6146	2
97	Picture	a014	1866824	0	175	6166	176	0	next
97	Response	1	1872962	6138	1
100	Response	3	2105503	111847	1
102	Picture	c001	2115656	0	171	6666	172	0	next
102	Response	2	2122260	6604	1
104	Picture	c001	2135989	0	1	4729	106	0	next
104	Response	2	2140716	4727	2
106	Picture	c201	2154989	0	170	4999	172	0	next
106	Response	2	2159829	4840	1
108	Picture	b215	2174322	0	1	5607	70	0	next
108	Response	2	2179927	5605	2
110	Picture	a206	2191823	0	167	5332	168	0	next
110	Response	1	2197040	5217	1
112	Picture	c201	2211655	0	1	5391	112	0	next
112	Response	2	2217046	5391	1
114	Picture	c201	2230489	0	167	5166	168	0	next
114	Response	2	2235473	4984	1
116	Picture	b206	2247155	0	1	6566	110	0	next
116	Response	2	2253720	6565	1
118	Picture	b214	2266989	0	175	5832	177	0	next
118	Response	2	2272771	5782	2
120	Picture	b210	2285655	0	1	6318	193	0	next
120	Response	2	2291972	6317	2
122	Picture	b212	2304822	0	177	4999	179	0	next
122	Response	2	2309711	4889	2
124	Picture	b207	2322488	0	1	5741	102	0	next
124	Response	2	2328228	5740	1
126	Picture	a205	2340822	0	168	5999	169	0	next
126	Response	1	2346714	5892	1
128	Picture	b209	2360488	0	1	5250	93	0	next
128	Response	2	2365737	5249	1
130	Picture	b202	2377822	0	170	5999	171	0	next
130	Response	2	2383776	5954	1
132	Picture	a204	2397321	0	1	5657	186	0	next
132	Response	2	2402977	5656	1
134	Picture	c201	2417155	0	170	5499	171	0	next
134	Response	2	2422477	5322	1
136	Picture	a213	2435654	0	1	5607	69	0	next
136	Response	1	2441260	5606	1
138	Picture	b211	2452488	0	176	7666	177	0	next
138	Response	2	2460075	7587	1
140	Picture	a211	2473320	0	2	6166	179	0	next
140	Response	1	2479485	6165	2
142	Picture	a212	2492821	0	177	6666	178	0	next
142	Response	1	2499373	6552	2
144	Picture	b201	2511154	0	1	5483	186	0	next
144	Response	2	2516636	5482	1
146	Picture	c201	2529321	0	176	5666	177	0	next
146	Response	2	2534822	5501	2
148	Picture	c201	2546487	0	1	4526	150	0	next
148	Response	2	2551012	4525	1
150	Picture	a209	2565988	0	167	6665	169	0	next
150	Response	1	2572510	6522	1
152	Picture	c201	2586487	0	1	5734	109	0	next
152	Response	2	2592220	5733	1
154	Picture	b216	2603820	0	175	6000	176	0	next
154	Response	2	2609723	5903	1
156	Picture	a215	2623653	0	1	6134	43	0	next
156	Response	1	2629785	6132	2
158	Picture	c201	2641987	0	167	5499	169	0	next
158	Response	2	2647376	5389	1
160	Picture	a210	2661986	0	2	6769	76	0	next
160	Response	1	2668754	6768	1
162	Picture	c201	2681320	0	175	5166	176	0	next
162	Response	2	2686346	5026	2
164	Picture	a214	2700819	0	2	6101	78	0	next
164	Response	1	2706919	6100	1
166	Picture	b205	2720153	0	177	6999	179	0	next
166	Response	2	2727045	6892	1
168	Picture	c201	2740986	0	1	4963	40	0	next
168	Response	2	2745948	4962	1
170	Picture	a207	2757820	0	174	6832	176	0	next
170	Response	2	2764496	6676	1
172	Picture	b204	2776985	0	2	6803	35	0	next
172	Response	2	2783786	6801	2
174	Picture	c201	2797820	0	174	5499	175	0	next
174	Response	2	2803227	5407	1
176	Picture	a216	2817985	0	2	6651	194	0	next
176	Response	1	2824635	6650	1
178	Picture	b213	2836319	0	175	6666	177	0	next
178	Response	2	2842827	6508	2
180	Picture	a203	2856985	0	2	10593	77	0	next
180	Response	1	2867576	10591	2
182	Picture	c201	2880819	0	167	5666	168	0	next
182	Response	2	2886362	5543	2
184	Picture	b208	2901652	0	1	9042	132	0	next
184	Response	2	2910693	9041	1
186	Picture	c201	2922486	0	175	5665	177	0	next
186	Response	2	2928046	5560	1
188	Picture	c201	2942651	0	2	4450	61	0	next
188	Response	2	2947100	4449	1
190	Picture	b203	2958652	0	178	7666	179	0	next
190	Response	2	2966274	7622	1
192	Picture	a201	2978651	0	2	5992	184	0	next
192	Response	1	2984641	5990	2
194	Picture	a208	2999486	0	174	6498	176	0	next
194	Response	1	3005872	6386	1
196	Picture	c201	3017818	0	1	5857	152	0	next
196	Response	2	3023674	5856	1
198	Picture	c201	3037485	0	167	5666	168	0	next
198	Response	2	3043026	5541	1
200	Picture	a202	3055817	0	2	6292	53	0	next
200	Response	1	3062107	6290	1
203	Response	3	3207623	31305	1
205	Picture	c201	3217984	0	1	5834	175	0	next
205	Response	2	3223817	5833	1
207	Picture	b201	3236151	0	174	14499	175	0	next
207	Response	2	3250503	14352	2
209	Picture	c201	3264317	0	1	5243	99	0	next
209	Response	2	3269559	5242	1
211	Picture	b210	3283817	0	173	6999	175	0	next
211	Response	2	3290733	6916	1
213	Picture	a212	3302983	0	1	5910	100	0	next
213	Response	1	3308891	5908	2
215	Picture	c201	3320650	0	177	5833	178	0	next
215	Response	2	3326454	5804	2
217	Picture	b211	3340316	0	2	5760	78	0	next
217	Response	2	3346075	5759	1
219	Picture	c201	3359817	0	174	4666	175	0	next
219	Response	2	3364412	4595	1
221	Picture	c201	3379483	0	1	4702	141	0	next
221	Response	2	3384184	4701	1
223	Picture	a201	3395483	0	175	6333	176	0	next
223	Response	1	3401629	6146	1
225	Picture	a211	3415483	0	1	7140	28	0	next
225	Response	1	3422622	7139	1
227	Picture	b214	3435817	0	169	4665	171	0	next
227	Response	2	3440454	4637	1
229	Picture	b205	3452316	0	1	7463	39	0	next
229	Response	2	3459777	7461	2
231	Picture	c201	3474483	0	176	5332	178	0	next
231	Response	2	3479727	5244	1
233	Picture	b215	3491482	0	2	7060	117	0	next
233	Response	2	3498541	7059	2
235	Picture	a210	3512816	0	167	7166	168	0	next
235	Response	1	3519833	7017	1
237	Picture	c201	3533315	0	2	5785	59	0	next
237	Response	2	3539099	5784	1
239	Picture	b204	3550816	0	175	7832	177	0	next
239	Response	2	3558570	7754	2
241	Picture	c201	3573148	0	2	4539	139	0	next
241	Response	2	3577686	4538	2
243	Picture	a203	3592149	0	174	7832	176	0	next
243	Response	1	3599872	7723	2
245	Picture	b202	3613815	0	1	6398	113	0	next
245	Response	2	3620211	6396	2
247	Picture	c201	3634315	0	175	4666	177	0	next
247	Response	2	3638845	4530	1
249	Picture	b212	3653981	0	2	5860	151	0	next
249	Response	2	3659840	5859	1
251	Picture	b213	3672815	0	175	5833	176	0	next
251	Response	2	3678536	5721	1
253	Picture	a206	3691481	0	1	6022	147	0	next
253	Response	1	3697502	6021	1
255	Picture	b208	3709648	0	175	6500	176	0	next
255	Response	2	3715872	6224	1
257	Picture	b209	3727648	0	1	7876	133	0	next
257	Response	2	3735523	7875	1
259	Picture	c201	3748315	0	177	5666	178	0	next
259	Response	2	3753863	5548	1
261	Picture	b216	3769147	0	2	6277	68	0	next
261	Response	2	3775423	6276	1
263	Picture	c201	3787315	0	176	5499	177	0	next
263	Response	2	3792719	5404	1
265	Picture	a214	3804314	0	1	5822	188	0	next
265	Response	1	3810135	5821	1
267	Picture	c201	3823148	0	174	5332	176	0	next
267	Response	2	3828356	5208	2
269	Picture	a208	3842314	0	1	5249	93	0	next
269	Response	2	3847562	5248	1
271	Picture	a202	3859481	0	175	6666	176	0	next
271	Response	1	3865962	6481	1
273	Picture	c201	3880647	0	1	5060	116	0	next
273	Response	2	3885705	5058	2
275	Picture	a213	3900647	0	177	6000	178	0	next
275	Response	1	3906460	5813	2
277	Picture	b206	3919647	0	1	5869	140	0	next
277	Response	2	3925515	5868	1
279	Picture	a205	3936981	0	174	5832	176	0	next
279	Response	1	3942662	5681	1
281	Picture	a216	3954147	0	1	6079	98	0	next
281	Response	1	3960225	6078	1
283	Picture	c201	3973814	0	175	4999	176	0	next
283	Response	2	3978715	4901	1
285	Picture	a215	3992646	0	2	5723	122	0	next
285	Response	1	3998368	5722	1
287	Picture	c201	4012647	0	174	6332	176	0	next
287	Response	2	4018823	6176	1
289	Picture	c201	4033979	0	2	4582	88	0	next
289	Response	2	4038560	4581	1
291	Picture	a204	4053480	0	167	7499	169	0	next
291	Response	2	4060920	7440	2
293	Picture	a209	4072979	0	2	5469	42	0	next
293	Response	1	4078446	5467	2
295	Picture	b207	4089813	0	167	7333	168	0	next
295	Response	2	4097052	7239	2
297	Picture	a207	4109979	0	1	5765	71	0	next
297	Response	1	4115743	5764	1
299	Picture	b203	4129313	0	175	8166	176	0	next
299	Response	2	4137331	8018	1
302	Response	3	4632559	379747	1
304	Response	3	4653640	996	1
305	Picture	a009	4662810	0	174	7833	175	0	next
305	Response	1	4670489	7679	2
307	Picture	c001	4688976	0	2	6173	171	0	next
307	Response	1	4695147	6171	2
309	Picture	b002	4714310	0	175	8332	177	0	next
309	Response	1	4722488	8178	1
311	Picture	a001	4742476	0	1	5717	126	0	next
311	Response	1	4748191	5715	2
313	Picture	c001	4764643	0	177	7166	178	0	next
313	Response	1	4771712	7069	1
315	Picture	b001	4790309	0	1	10535	141	0	next
315	Response	1	4800842	10533	2
317	Picture	c001	4820810	0	167	7165	169	0	next
317	Response	1	4827913	7103	1
319	Picture	b007	4846475	0	2	5885	126	0	next
319	Response	2	4852358	5883	2
321	Picture	a005	4871309	0	175	6333	176	0	next
321	Response	1	4877462	6153	1
323	Picture	c001	4895475	0	2	7122	56	0	next
323	Response	1	4902596	7121	1
325	Picture	b011	4920143	0	177	7165	179	0	next
325	Response	2	4927252	7109	2
327	Picture	b014	4947642	0	1	8800	41	0	next
327	Response	2	4956441	8799	1
329	Picture	a007	4975976	0	176	6332	177	0	next
329	Response	1	4982261	6285	1
331	Picture	a003	5002141	0	2	6540	131	0	next
331	Response	1	5008680	6539	1
333	Picture	a011	5028475	0	168	5499	170	0	next
333	Response	1	5033904	5429	1
335	Picture	c001	5054474	0	2	7695	151	0	next
335	Response	1	5062168	7694	1
337	Picture	c001	5080142	0	174	5332	175	0	next
337	Response	1	5085307	5165	1
339	Picture	b012	5102974	0	2	6515	163	0	next
339	Response	2	5109488	6514	1
341	Picture	a014	5126308	0	167	6332	169	0	next
341	Response	1	5132476	6168	2
343	Picture	a002	5152974	0	1	5294	49	0	next
343	Response	1	5158267	5293	2
345	Picture	c001	5174641	0	175	7166	176	0	next
345	Response	1	5181702	7061	1
347	Picture	c001	5199474	0	1	4623	53	0	next
347	Response	1	5204096	4622	1
349	Picture	c001	5221808	0	168	4499	169	0	next
349	Response	1	5226246	4438	2
351	Picture	c001	5245307	0	1	4762	80	0	next
351	Response	1	5250068	4761	1
353	Picture	a004	5267141	0	177	5332	179	0	next
353	Response	1	5272372	5231	1
355	Picture	c001	5292307	0	1	7139	37	0	next
355	Response	1	5299445	7138	1
357	Picture	b005	5319474	0	175	6832	177	0	next
357	Response	2	5326194	6720	1
359	Picture	c001	5346806	0	2	8995	178	0	next
359	Response	1	5355800	8994	1
361	Picture	b013	5374140	0	175	6666	176	0	next
361	Response	2	5380727	6587	1
363	Picture	b015	5399473	0	1	7493	176	0	next
363	Response	1	5406965	7492	1
365	Picture	b003	5423640	0	174	5999	175	0	next
365	Response	2	5429592	5952	1
367	Picture	c001	5448806	0	1	7742	103	0	next
367	Response	1	5456547	7741	1
369	Picture	c001	5475306	0	176	7166	178	0	next
369	Response	1	5482340	7034	2
371	Picture	c001	5499306	0	1	5008	168	0	next
371	Response	1	5504313	5007	1
373	Picture	a013	5521473	0	175	6166	176	0	next
373	Response	1	5527452	5979	1
375	Picture	c001	5546639	0	1	4279	64	0	next
375	Response	1	5550917	4278	1
377	Picture	a010	5569973	0	175	4999	176	0	next
377	Response	1	5574830	4857	1
379	Picture	a016	5592972	0	1	5325	184	0	next
379	Response	1	5598296	5324	1
381	Picture	b010	5617806	0	175	5832	176	0	next
381	Response	2	5623519	5713	2
383	Picture	b008	5643638	0	1	6955	47	0	next
383	Response	2	5650592	6954	2
385	Picture	a006	5668639	0	175	13499	176	0	next
385	Response	1	5682081	13442	1
387	Picture	a015	5702471	0	2	4895	112	0	next
387	Response	1	5707365	4894	1
389	Picture	b016	5727472	0	167	6165	169	0	next
389	Response	2	5733603	6131	1
391	Picture	b009	5751804	0	2	6429	84	0	next
391	Response	2	5758232	6428	1
393	Picture	a012	5775638	0	175	6999	177	0	next
393	Response	1	5782593	6955	1
395	Picture	a008	5802637	0	2	8583	95	0	next
395	Response	1	5811219	8582	1
397	Picture	b004	5828138	0	174	6332	176	0	next
397	Response	2	5834300	6162	1
399	Picture	b006	5854804	0	1	6364	146	0	next
399	Response	2	5861167	6363	1
402	Response	3	6016880	36409	1
404	Picture	c001	6027303	0	1	6526	150	0	next
404	Response	1	6033828	6525	1
406	Picture	c001	6048637	0	176	4999	177	0	next
406	Response	1	6053477	4840	1
408	Picture	b102	6065469	0	2	3215	129	0	next
408	Response	1	6068683	3214	1
410	Picture	a110	6080470	0	170	5332	172	0	next
410	Response	1	6085768	5298	1
412	Picture	c101	6097969	0	2	5241	105	0	next
412	Response	1	6103209	5240	2
414	Picture	c101	6116303	0	168	5332	170	0	next
414	Response	1	6121544	5241	1
416	Picture	b105	6134969	0	1	6044	125	0	next
416	Response	2	6141012	6043	1
418	Picture	b112	6153470	0	169	7499	170	0	next
418	Response	2	6160779	7309	1
420	Picture	b113	6172469	0	1	5486	190	0	next
420	Response	2	6177954	5485	1
422	Picture	a113	6191803	0	167	5665	169	0	next
422	Response	1	6197394	5591	1
424	Picture	a112	6212302	0	1	5369	141	0	next
424	Response	1	6217670	5368	1
426	Picture	c101	6232469	0	175	6333	176	0	next
426	Response	1	6238629	6160	1
428	Picture	c101	6253135	0	1	4041	135	0	next
428	Response	1	6257175	4040	1
430	Picture	c101	6271469	0	175	4166	176	0	next
430	Response	1	6275511	4042	2
432	Picture	c101	6288968	0	2	3720	124	0	next
432	Response	1	6292687	3719	1
434	Picture	c101	6304636	0	167	4332	168	0	next
434	Response	1	6308907	4271	2
436	Picture	b103	6322968	0	1	6216	127	0	next
436	Response	2	6329183	6215	1
438	Picture	a104	6344135	0	177	9833	178	0	next
438	Response	1	6353785	9650	1
440	Picture	b114	6368635	0	1	6262	81	0	next
440	Response	2	6374896	6261	1
442	Picture	b116	6387468	0	175	14333	176	0	next
442	Response	2	6401613	14145	1
444	Picture	c101	6416468	0	1	6258	86	0	next
444	Response	1	6422725	6257	1
446	Picture	a116	6437135	0	176	8999	177	0	next
446	Response	1	6446012	8877	1
448	Picture	a111	6460467	0	2	6777	67	0	next
448	Response	1	6467243	6776	1
450	Picture	c101	6481468	0	175	6499	176	0	next
450	Response	1	6487844	6376	1
452	Picture	a108	6500967	0	2	7552	125	0	next
452	Response	1	6508517	7550	2
454	Picture	a114	6521801	0	175	5666	176	0	next
454	Response	1	6527419	5618	1
456	Picture	a102	6541800	0	2	4584	94	0	next
456	Response	1	6546383	4583	1
458	Picture	b115	6558301	0	175	6666	176	0	next
458	Response	2	6564928	6627	1
460	Picture	a115	6578467	0	1	5604	72	0	next
460	Response	1	6584070	5603	2
462	Picture	a106	6597301	0	175	5832	177	0	next
462	Response	1	6603093	5792	1
464	Picture	c101	6615133	0	2	6150	194	0	next
464	Response	1	6621282	6149	1
466	Picture	a105	6633134	0	175	6666	176	0	next
466	Response	1	6639677	6543	1
468	Picture	c101	6651800	0	1	4993	183	0	next
468	Response	1	6656792	4992	1
470	Picture	c101	6670467	0	175	5999	177	0	next
470	Response	1	6676410	5943	1
472	Picture	b108	6689133	0	1	6241	96	0	next
472	Response	1	6695373	6240	1
474	Picture	b101	6708467	0	174	6832	176	0	next
474	Response	2	6715172	6705	1
476	Picture	c101	6728799	0	2	5040	138	0	next
476	Response	1	6733838	5039	1
478	Picture	a101	6747467	0	167	7165	169	0	next
478	Response	1	6754529	7062	1
480	Picture	b109	6769133	0	1	5222	114	0	next
480	Response	2	6774354	5221	2
482	Picture	b104	6787800	0	167	9665	169	0	next
482	Response	2	6797405	9605	1
484	Picture	a109	6812632	0	2	6722	124	0	next
484	Response	1	6819352	6720	2
486	Picture	b110	6833633	0	174	6999	175	0	next
486	Response	2	6840523	6890	1
488	Picture	b106	6854299	0	1	7605	71	0	next
488	Response	2	6861903	7604	1
490	Picture	c101	6872966	0	175	6999	177	0	next
490	Response	1	6879855	6889	1
492	Picture	a103	6894632	0	1	6632	46	0	next
492	Response	1	6901263	6631	1
494	Picture	c101	6913299	0	167	7332	169	0	next
494	Response	1	6920585	7286	2
496	Picture	b111	6932798	0	2	9346	165	0	next
496	Response	2	6942144	9346	1
498	Picture	b107	6955799	0	169	9832	171	0	next
498	Response	2	6965462	9663	1
500	Picture	a107	6978465	0	1	5813	189	0	next
500	Response	1	6984277	5812	1
502	Picture	c101	6998465	0	176	8333	177	0	next
502	Response	1	7006759	8294	1
505	Response	3	7134264	14967	2
507	Picture	c101	7144298	0	175	7666	176	0	next
507	Response	1	7151796	7498	2
509	Picture	a103	7163797	0	2	5592	85	0	next
509	Response	1	7169388	5591	1
511	Picture	b115	7184464	0	170	6999	172	0	next
511	Response	2	7191331	6867	1
513	Picture	b109	7206463	0	2	7916	95	0	next
513	Response	2	7214378	7915	2
515	Picture	c101	7225964	0	175	6333	176	0	next
515	Response	1	7232207	6243	2
517	Picture	a110	7245130	0	2	4969	42	0	next
517	Response	1	7250098	4968	1
519	Picture	b112	7261297	0	176	10499	178	0	next
519	Response	2	7271687	10390	1
521	Picture	b110	7283130	0	1	6211	126	0	next
521	Response	2	7289340	6210	1
523	Picture	b108	7300464	0	175	8499	176	0	next
523	Response	2	7308809	8345	1
525	Picture	c101	7322963	0	1	6303	40	0	next
525	Response	1	7329265	6302	1
527	Picture	c101	7340964	0	174	3999	175	0	next
527	Response	1	7344918	3954	1
529	Picture	a109	7358963	0	1	13568	108	0	next
529	Response	1	7372529	13566	2
531	Picture	a113	7386297	0	167	17499	168	0	next
531	Response	1	7403628	17331	1
533	Picture	b116	7417296	0	1	12187	156	0	next
533	Response	2	7429482	12186	1
535	Picture	b102	7443796	0	175	6833	176	0	next
535	Response	2	7450594	6798	1
537	Picture	a114	7464462	0	2	5333	180	0	next
537	Response	1	7469794	5332	2
539	Picture	a101	7483630	0	176	7665	178	0	next
539	Response	1	7491262	7632	1
541	Picture	a105	7503629	0	1	4986	190	0	next
541	Response	1	7508614	4985	1
543	Picture	b105	7522463	0	174	6832	176	0	next
543	Response	2	7529216	6753	2
545	Picture	b114	7542795	0	2	11497	182	0	next
545	Response	2	7554291	11496	1
547	Picture	b113	7567129	0	175	15166	176	0	next
547	Response	2	7582199	15070	2
549	Picture	b107	7594462	0	1	6106	69	0	next
549	Response	2	7600568	6106	1
551	Picture	c101	7612629	0	175	7832	177	0	next
551	Response	1	7620397	7768	1
553	Picture	b101	7634628	0	2	15709	128	0	next
553	Response	2	7650336	15708	1
555	Picture	c101	7662462	0	167	9999	169	0	next
555	Response	2	7672372	9910	1
557	Picture	c101	7685461	0	2	5159	184	0	next
557	Response	1	7690619	5158	1
559	Picture	a102	7702628	0	176	6166	178	0	next
559	Response	1	7708718	6090	1
561	Picture	a108	7720461	0	2	7253	84	0	next
561	Response	1	7727713	7252	1
563	Picture	b104	7738962	0	167	9332	169	0	next
563	Response	2	7748168	9206	1
565	Picture	b111	7761961	0	1	5826	183	0	next
565	Response	2	7767786	5825	1
567	Picture	c101	7779295	0	167	7832	169	0	next
567	Response	1	7787048	7753	1
569	Picture	c101	7799627	0	2	3494	183	0	next
569	Response	1	7803120	3493	1
571	Picture	c101	7816961	0	177	4499	179	0	next
571	Response	1	7821426	4465	2
573	Picture	a115	7836460	0	2	10522	150	0	next
573	Response	1	7846981	10521	1
575	Picture	a106	7859628	0	174	6999	175	0	next
575	Response	1	7866451	6823	1
577	Picture	c101	7879960	0	2	4532	146	0	next
577	Response	1	7884492	4532	1
579	Picture	c101	7896628	0	175	4332	176	0	next
579	Response	1	7900920	4292	2
581	Picture	b106	7914627	0	1	6392	110	0	next
581	Response	2	7921018	6391	1
583	Picture	b103	7933627	0	168	7499	170	0	next
583	Response	2	7940966	7339	1
585	Picture	c101	7952627	0	1	10554	122	0	next
585	Response	1	7963180	10553	2
587	Picture	c101	7974960	0	175	5333	176	0	next
587	Response	1	7980266	5306	1
589	Picture	c101	7993626	0	2	4053	117	0	next
589	Response	1	7997678	4052	1
591	Picture	c101	8012627	0	169	4332	171	0	next
591	Response	1	8016908	4281	2
593	Picture	a112	8032126	0	1	6310	33	0	next
593	Response	1	8038435	6309	1
595	Picture	a107	8050127	0	172	5332	174	0	next
595	Response	1	8055313	5186	1
597	Picture	a104	8068293	0	1	11322	180	0	next
597	Response	1	8079614	11321	1
599	Picture	a111	8090960	0	177	6499	178	0	next
599	Response	1	8097415	6455	1
601	Picture	a116	8110459	0	1	7232	111	0	next
601	Response	1	8117690	7231	2
