# Supplementary material for: The relationship between Chinese college students’ mate preferences and their parents’ education level
Source: Front Psychol. 2022 Nov 1;13:907315. doi: 10.3389/fpsyg.2022.907315 (PMC9664191; doi:10.3389/fpsyg.2022.907315)
Supplement: Supplementary file 2 [file Data_Sheet_1.ZIP › raw data/═⌡╟Σ/part1.log]

Scenario - For expli1
Logfile written - 2018/6/6 14:28:42

Trial	Event Type	Code	Time	TTime	Uncertainty	Duration	Uncertainty	ReqTime	ReqDur

1	Response	3	1309000	1309000	2
3	Picture	c001	1319411	0	1	41294	41	0	next
3	Response	2	1360704	41293	1
5	Picture	c001	1380574	0	170	5832	171	0	next
5	Response	2	1386163	5589	1
7	Picture	c001	1405238	0	2	6778	61	0	next
7	Response	2	1412015	6777	1
9	Picture	a003	1431404	0	171	10998	173	0	next
9	Response	1	1442338	10934	2
11	Picture	b012	1460068	0	1	9332	3	0	next
11	Response	2	1469245	9177	1
13	Picture	b008	1489233	0	171	17665	172	0	next
13	Response	2	1506785	17552	1
15	Picture	c001	1526897	0	1	7584	87	0	next
15	Response	2	1534480	7583	1
17	Picture	b006	1553562	0	171	7332	173	0	next
17	Response	2	1560785	7223	1
19	Picture	b009	1578893	0	2	6414	92	0	next
19	Response	2	1585306	6413	1
21	Picture	c001	1603725	0	1	9999	3	0	next
21	Response	2	1613571	9846	1
23	Picture	a007	1630723	0	2	12078	95	0	next
23	Response	1	1642800	12077	1
25	Picture	b010	1661055	0	171	7332	173	0	next
25	Response	2	1668351	7296	1
27	Picture	b015	1686886	0	2	5833	3	0	next
27	Response	2	1692539	5653	1
29	Picture	c001	1710885	0	172	6166	173	0	next
29	Response	2	1716998	6113	1
31	Picture	a002	1734883	0	2	7123	49	0	next
31	Response	1	1742005	7122	1
33	Picture	c001	1761715	0	171	3999	172	0	next
33	Response	2	1765681	3966	2
35	Picture	b005	1785380	0	1	5669	169	0	next
35	Response	2	1791048	5668	1
37	Picture	a013	1810378	0	1	6666	2	0	next
37	Response	1	1816929	6551	1
39	Picture	a010	1835710	0	1	17521	149	0	next
39	Response	1	1853230	17520	1
41	Picture	c001	1869875	0	171	8498	173	0	next
41	Response	2	1878273	8398	1
43	Picture	a015	1898705	0	2	5899	107	0	next
43	Response	1	1904603	5898	1
45	Picture	b007	1922371	0	170	5999	171	0	next
45	Response	2	1928344	5973	1
47	Picture	b004	1947702	0	2	6251	88	0	next
47	Response	2	1953952	6250	1
49	Picture	c001	1972201	0	1	7999	2	0	next
49	Response	2	1980042	7841	1
51	Picture	b011	2000699	0	1	5557	114	0	next
51	Response	2	2006255	5556	1
53	Picture	a011	2022865	0	170	10332	171	0	next
53	Response	1	2033014	10149	1
55	Picture	c001	2051695	0	2	5333	3	0	next
55	Response	2	2056972	5277	1
57	Picture	b014	2075194	0	170	5999	172	0	next
57	Response	2	2081100	5906	2
59	Picture	b013	2101692	0	1	5138	30	0	next
59	Response	2	2106829	5137	1
61	Picture	c001	2125358	0	170	7165	171	0	next
61	Response	2	2132409	7051	1
63	Picture	c001	2152355	0	2	4608	65	0	next
63	Response	2	2156962	4607	1
65	Picture	a004	2174188	0	171	10498	173	0	next
65	Response	1	2184534	10346	1
67	Picture	a016	2203019	0	1	6347	157	0	next
67	Response	1	2209365	6346	1
69	Picture	b016	2229184	0	170	6999	171	0	next
69	Response	2	2236158	6974	1
71	Picture	b002	2253015	0	2	8543	127	0	next
71	Response	2	2261556	8541	2
73	Picture	b001	2281014	0	170	6665	172	0	next
73	Response	2	2287621	6607	1
75	Picture	a006	2307345	0	1	18512	158	0	next
75	Response	1	2325856	18511	1
77	Picture	a001	2346010	0	167	7832	168	0	next
77	Response	1	2353737	7727	1
79	Picture	a008	2373841	0	1	6449	55	0	next
79	Response	1	2380289	6448	1
81	Picture	c001	2399173	0	170	5499	171	0	next
81	Response	2	2404606	5433	1
83	Picture	b003	2422004	0	1	5769	69	0	next
83	Response	2	2427772	5768	1
85	Picture	a009	2447836	0	170	5666	171	0	next
85	Response	1	2453443	5607	1
87	Picture	c001	2473834	0	1	5499	3	0	next
87	Response	2	2479240	5406	1
89	Picture	c001	2497000	0	171	4998	173	0	next
89	Response	2	2501893	4893	1
91	Picture	c001	2519997	0	2	5333	4	0	next
91	Response	2	2525240	5243	1
93	Picture	a014	2543330	0	170	6165	172	0	next
93	Response	1	2549464	6134	1
95	Picture	a005	2569161	0	1	5680	158	0	next
95	Response	1	2574839	5678	2
97	Picture	a012	2593827	0	168	6665	169	0	next
97	Response	1	2600367	6540	1
100	Response	3	3213605	492788	2
102	Picture	c001	3223951	0	170	13165	172	0	next
102	Response	2	3236979	13028	1
104	Picture	c001	3248616	0	1	7359	145	0	next
104	Response	2	3255974	7358	1
106	Picture	b210	3268115	0	170	13165	171	0	next
106	Response	2	3281162	13047	1
108	Picture	a215	3295446	0	1	12235	102	0	next
108	Response	1	3307681	12235	1
110	Picture	c201	3319112	0	170	6832	171	0	next
110	Response	2	3325871	6759	1
112	Picture	c201	3341109	0	2	4000	174	0	next
112	Response	2	3345108	3999	1
114	Picture	b205	3358276	0	170	10998	171	0	next
114	Response	2	3369118	10842	1
116	Picture	b204	3381440	0	2	6765	74	0	next
116	Response	2	3388204	6764	1
118	Picture	c201	3402939	0	171	5499	172	0	next
118	Response	2	3408258	5319	1
120	Picture	a213	3423104	0	1	6499	3	0	next
120	Response	1	3429494	6390	1
122	Picture	c201	3443603	0	168	4499	170	0	next
122	Response	2	3448070	4467	1
124	Picture	a210	3462435	0	1	8228	109	0	next
124	Response	1	3470662	8227	1
126	Picture	a207	3482101	0	170	9165	171	0	next
126	Response	1	3491230	9129	1
128	Picture	b214	3502932	0	2	6363	142	0	next
128	Response	2	3509295	6363	1
130	Picture	c201	3520598	0	1	5166	2	0	next
130	Response	2	3525632	5034	1
132	Picture	c201	3539596	0	2	4243	96	0	next
132	Response	2	3543838	4242	1
134	Picture	b201	3556263	0	170	11331	172	0	next
134	Response	2	3567541	11278	1
136	Picture	a202	3582093	0	2	5774	65	0	next
136	Response	1	3587866	5773	1
138	Picture	a212	3601593	0	170	6165	172	0	next
138	Response	1	3607680	6087	1
140	Picture	c201	3620424	0	2	7377	129	0	next
140	Response	2	3627800	7376	1
142	Picture	c201	3640090	0	170	4832	172	0	next
142	Response	2	3644804	4714	1
144	Picture	a205	3656588	0	2	6881	125	0	next
144	Response	1	3663468	6880	2
146	Picture	c201	3677588	0	170	15664	172	0	next
146	Response	2	3693196	15608	1
148	Picture	a211	3705752	0	1	5833	2	0	next
148	Response	1	3711502	5750	1
150	Picture	c201	3723418	0	170	3999	171	0	next
150	Response	2	3727304	3886	1
152	Picture	c201	3739083	0	1	3999	3	0	next
152	Response	2	3742945	3862	2
154	Picture	a209	3757749	0	170	9665	172	0	next
154	Response	1	3767378	9629	1
156	Picture	b216	3781747	0	1	5934	70	0	next
156	Response	2	3787680	5933	1
158	Picture	a204	3799746	0	171	4999	173	0	next
158	Response	2	3804650	4904	1
160	Picture	c201	3818078	0	1	5206	132	0	next
160	Response	2	3823283	5205	2
162	Picture	b208	3834743	0	2	5500	3	0	next
162	Response	2	3840074	5331	1
164	Picture	b211	3854909	0	1	8063	108	0	next
164	Response	2	3862971	8062	1
166	Picture	b206	3875908	0	170	9332	171	0	next
166	Response	2	3885079	9171	1
168	Picture	c201	3898906	0	1	4686	152	0	next
168	Response	2	3903591	4685	1
170	Picture	c201	3915239	0	169	2998	171	0	next
170	Response	2	3918173	2934	1
172	Picture	b212	3930237	0	1	5784	54	0	next
172	Response	2	3936020	5783	1
174	Picture	a206	3948903	0	170	3166	171	0	next
174	Response	2	3951996	3093	1
176	Picture	a214	3967401	0	1	2592	80	0	next
176	Response	2	3969992	2591	1
178	Picture	b215	3982067	0	170	10166	171	0	next
178	Response	2	3992187	10120	2
180	Picture	b213	4004565	0	2	6354	152	0	next
180	Response	2	4010918	6353	1
182	Picture	a201	4022898	0	170	6832	171	0	next
182	Response	1	4029674	6776	2
184	Picture	b203	4043396	0	2	11750	88	0	next
184	Response	2	4055145	11749	1
186	Picture	a203	4067895	0	170	6499	171	0	next
186	Response	1	4074333	6438	1
188	Picture	b202	4087393	0	1	10083	88	0	next
188	Response	2	4097476	10083	1
190	Picture	c201	4111392	0	170	5832	172	0	next
190	Response	2	4117145	5753	2
192	Picture	b209	4129224	0	1	8555	116	0	next
192	Response	2	4137778	8554	1
194	Picture	a208	4152223	0	172	6332	173	0	next
194	Response	1	4158413	6190	1
196	Picture	a216	4173221	0	1	5676	163	0	next
196	Response	1	4178896	5675	1
198	Picture	c201	4190387	0	170	7665	172	0	next
198	Response	2	4198021	7634	2
200	Picture	b207	4209885	0	1	6232	105	0	next
200	Response	2	4216116	6231	1
203	Response	3	4447494	116783	1
205	Picture	c201	4457868	0	2	4725	114	0	next
205	Response	2	4462591	4723	2
207	Picture	a215	4475535	0	170	7332	171	0	next
207	Response	1	4482735	7200	1
209	Picture	b207	4495199	0	2	6207	132	0	next
209	Response	2	4501405	6206	1
211	Picture	a207	4515866	0	169	6831	171	0	next
211	Response	1	4522610	6744	1
213	Picture	a216	4536530	0	1	6833	2	0	next
213	Response	1	4543184	6654	1
215	Picture	c201	4557029	0	170	5999	171	0	next
215	Response	2	4562998	5969	2
217	Picture	b205	4576694	0	1	5573	98	0	next
217	Response	2	4582266	5572	1
219	Picture	b209	4596359	0	2	7333	3	0	next
219	Response	2	4603620	7261	1
221	Picture	a201	4616691	0	2	9280	59	0	next
221	Response	1	4625970	9279	1
223	Picture	b201	4638690	0	171	7166	172	0	next
223	Response	2	4645669	6979	1
225	Picture	b213	4660022	0	1	11166	2	0	next
225	Response	2	4671014	10992	1
227	Picture	c201	4682687	0	171	7666	172	0	next
227	Response	2	4690193	7506	1
229	Picture	b216	4702352	0	1	9333	2	0	next
229	Response	2	4711601	9249	1
231	Picture	c201	4725685	0	171	5332	172	0	next
231	Response	2	4730904	5219	1
233	Picture	b214	4745349	0	2	4167	3	0	next
233	Response	2	4749452	4103	1
235	Picture	a210	4761849	0	170	6332	171	0	next
235	Response	1	4768147	6298	1
237	Picture	b203	4783013	0	2	5285	55	0	next
237	Response	2	4788297	5284	1
239	Picture	c201	4799846	0	172	5166	173	0	next
239	Response	2	4804970	5124	1
241	Picture	a209	4820178	0	1	5693	145	0	next
241	Response	1	4825870	5692	1
243	Picture	c201	4840510	0	170	4999	172	0	next
243	Response	2	4845325	4815	1
245	Picture	a213	4857342	0	1	5616	55	0	next
245	Response	1	4862957	5615	1
247	Picture	c201	4877674	0	172	5499	174	0	next
247	Response	2	4882983	5309	2
249	Picture	a204	4896839	0	2	5441	65	0	next
249	Response	1	4902279	5440	1
251	Picture	a205	4914839	0	170	6332	171	0	next
251	Response	1	4921102	6263	2
253	Picture	c201	4932837	0	1	6816	189	0	next
253	Response	2	4939652	6815	1
255	Picture	b212	4954670	0	171	5498	173	0	next
255	Response	2	4959982	5312	1
257	Picture	a206	4974001	0	1	6220	118	0	next
257	Response	1	4980220	6219	2
259	Picture	b210	4991833	0	1	6833	2	0	next
259	Response	2	4998496	6663	1
261	Picture	b206	5011665	0	1	6285	54	0	next
261	Response	2	5017949	6284	1
263	Picture	b202	5030331	0	171	6499	172	0	next
263	Response	2	5036773	6442	1
265	Picture	a211	5048662	0	2	6656	184	0	next
265	Response	1	5055317	6655	1
267	Picture	b211	5069995	0	170	5999	171	0	next
267	Response	2	5075867	5872	1
269	Picture	a214	5090660	0	1	7141	30	0	next
269	Response	1	5097800	7140	2
271	Picture	c201	5110992	0	171	4999	173	0	next
271	Response	2	5115961	4969	1
273	Picture	a208	5128324	0	1	7067	104	0	next
273	Response	1	5135390	7066	1
275	Picture	b204	5149656	0	171	9666	172	0	next
275	Response	2	5159136	9480	1
277	Picture	c201	5173154	0	2	5282	59	0	next
277	Response	2	5178435	5281	2
279	Picture	b208	5192154	0	170	11998	171	0	next
279	Response	2	5203990	11836	1
281	Picture	a203	5216318	0	1	6014	157	0	next
281	Response	1	5222331	6013	1
283	Picture	c201	5237316	0	2	5500	3	0	next
283	Response	2	5242665	5349	1
285	Picture	a212	5257815	0	2	5239	100	0	next
285	Response	1	5263053	5238	1
287	Picture	c201	5275481	0	171	3166	172	0	next
287	Response	2	5278555	3074	1
289	Picture	b215	5292480	0	1	6737	100	0	next
289	Response	2	5299216	6736	1
291	Picture	a202	5311979	0	170	6165	172	0	next
291	Response	1	5318089	6110	2
293	Picture	c201	5332644	0	1	3663	175	0	next
293	Response	2	5336306	3662	2
295	Picture	c201	5349477	0	170	5165	171	0	next
295	Response	1	5354518	5041	1
297	Picture	c201	5369474	0	2	6520	153	0	next
297	Response	2	5375993	6519	1
299	Picture	c201	5387641	0	170	4665	171	0	next
299	Response	2	5392127	4486	1
302	Response	3	5760920	253288	1
305	Picture	b015	5791114	0	170	9331	172	0	next
305	Response	2	5800338	9224	1
307	Picture	a004	5820444	0	2	9000	3	0	next
307	Response	1	5829282	8838	1
309	Picture	c001	5849277	0	170	4332	171	0	next
309	Response	1	5853482	4205	1
311	Picture	a013	5873441	0	1	5930	75	0	next
311	Response	1	5879370	5929	2
313	Picture	a015	5898440	0	171	5165	173	0	next
313	Response	1	5903571	5131	1
315	Picture	b011	5922271	0	1	8887	117	0	next
315	Response	2	5931158	8887	1
317	Picture	c001	5948603	0	171	9165	173	0	next
317	Response	1	5957647	9044	1
319	Picture	a012	5978267	0	2	5667	3	0	next
319	Response	1	5983747	5480	1
321	Picture	c001	6003099	0	1	6833	2	0	next
321	Response	1	6009814	6715	1
323	Picture	a007	6026764	0	1	6250	88	0	next
323	Response	1	6033013	6249	1
325	Picture	c001	6050930	0	170	5499	171	0	next
325	Response	1	6056277	5347	1
327	Picture	b008	6074428	0	1	9945	59	0	next
327	Response	2	6084372	9944	1
329	Picture	c001	6102760	0	170	4832	171	0	next
329	Response	1	6107416	4656	1
331	Picture	c001	6124258	0	1	3980	191	0	next
331	Response	1	6128237	3979	1
333	Picture	c001	6147089	0	2	4500	3	0	next
333	Response	1	6151442	4353	1
335	Picture	a009	6172088	0	1	6329	175	0	next
335	Response	1	6178416	6328	1
337	Picture	a010	6197586	0	1	4499	3	0	next
337	Response	1	6201949	4363	1
339	Picture	a008	6221084	0	2	4822	184	0	next
339	Response	1	6225905	4821	1
341	Picture	b010	6244583	0	1	5999	3	0	next
341	Response	2	6250497	5914	1
343	Picture	c001	6270415	0	1	6332	3	0	next
343	Response	1	6276561	6146	1
345	Picture	a002	6296747	0	170	6165	172	0	next
345	Response	1	6302870	6123	1
347	Picture	b005	6323078	0	1	7332	3	0	next
347	Response	2	6330297	7219	1
349	Picture	b006	6350076	0	1	9999	2	0	next
349	Response	2	6359925	9849	2
351	Picture	c001	6376741	0	1	6893	111	0	next
351	Response	1	6383633	6892	1
353	Picture	b016	6403240	0	171	11165	172	0	next
353	Response	2	6414275	11035	1
355	Picture	a003	6434904	0	1	7583	88	0	next
355	Response	1	6442486	7582	1
357	Picture	b007	6462735	0	1	7666	2	0	next
357	Response	2	6470280	7545	1
359	Picture	c001	6488733	0	2	13140	32	0	next
359	Response	1	6501872	13139	1
361	Picture	a011	6520565	0	1	6499	2	0	next
361	Response	1	6526949	6384	1
363	Picture	c001	6547396	0	1	4114	57	0	next
363	Response	1	6551509	4113	2
365	Picture	c001	6571229	0	170	4665	171	0	next
365	Response	1	6575826	4597	2
367	Picture	b009	6593560	0	1	8248	91	0	next
367	Response	2	6601807	8247	1
369	Picture	a006	6619559	0	170	5832	171	0	next
369	Response	1	6625336	5777	1
371	Picture	a001	6644223	0	1	5499	3	0	next
371	Response	1	6649626	5403	1
373	Picture	c001	6666889	0	170	3665	172	0	next
373	Response	1	6670439	3550	1
375	Picture	b014	6687220	0	1	4833	2	0	next
375	Response	1	6691918	4698	1
377	Picture	b001	6711553	0	170	8498	171	0	next
377	Response	2	6719862	8309	1
379	Picture	c001	6739050	0	1	7499	3	0	next
379	Response	1	6746503	7453	1
381	Picture	b002	6766382	0	1	7165	3	0	next
381	Response	2	6773419	7037	1
383	Picture	c001	6790880	0	1	6833	2	0	next
383	Response	1	6797638	6758	1
385	Picture	a005	6816712	0	170	5999	171	0	next
385	Response	1	6822681	5969	1
387	Picture	a014	6840043	0	2	5500	3	0	next
387	Response	1	6845461	5418	1
389	Picture	b003	6863876	0	170	6998	172	0	next
389	Response	2	6870839	6963	1
391	Picture	b004	6888040	0	1	6900	105	0	next
391	Response	2	6894940	6900	1
393	Picture	b013	6912539	0	170	5332	172	0	next
393	Response	2	6917832	5293	1
395	Picture	a016	6936537	0	1	6122	49	0	next
395	Response	1	6942657	6120	2
397	Picture	c001	6962369	0	170	4166	171	0	next
397	Response	1	6966407	4038	1
399	Picture	b012	6983367	0	1	5906	99	0	next
399	Response	2	6989272	5905	2
402	Response	3	7191595	85069	1
404	Picture	c001	7202019	0	2	8499	4	0	next
404	Response	1	7210388	8369	2
406	Picture	c001	7222018	0	1	3666	2	0	next
406	Response	1	7225618	3600	2
408	Picture	b112	7239683	0	2	6693	146	0	next
408	Response	2	7246374	6691	2
410	Picture	a114	7259849	0	171	6999	172	0	next
410	Response	1	7266707	6858	1
412	Picture	a105	7280347	0	2	5123	50	0	next
412	Response	1	7285469	5122	2
414	Picture	b107	7299846	0	1	5333	2	0	next
414	Response	2	7305138	5292	1
416	Picture	a101	7318345	0	1	6458	46	0	next
416	Response	1	7324802	6457	1
418	Picture	b102	7337678	0	170	7831	172	0	next
418	Response	2	7345347	7669	1
420	Picture	a110	7359342	0	1	6793	45	0	next
420	Response	1	7366134	6792	1
422	Picture	a109	7379341	0	171	5332	173	0	next
422	Response	1	7384531	5190	1
424	Picture	b103	7397339	0	2	6167	3	0	next
424	Response	2	7403351	6012	1
426	Picture	a113	7418339	0	171	5832	172	0	next
426	Response	1	7424128	5789	1
428	Picture	a102	7439170	0	1	5562	109	0	next
428	Response	1	7444731	5561	2
430	Picture	c101	7457336	0	170	6499	171	0	next
430	Response	1	7463791	6455	1
432	Picture	c101	7475834	0	2	4900	106	0	next
432	Response	1	7480733	4899	1
434	Picture	b104	7492834	0	170	10165	171	0	next
434	Response	2	7502875	10041	1
436	Picture	b116	7515498	0	2	6166	4	0	next
436	Response	2	7521513	6015	1
438	Picture	c101	7534831	0	170	5999	171	0	next
438	Response	1	7540695	5864	1
440	Picture	c101	7555996	0	1	4486	185	0	next
440	Response	1	7560481	4485	1
442	Picture	b113	7574662	0	171	5832	172	0	next
442	Response	2	7580390	5728	2
444	Picture	a104	7594660	0	1	9048	125	0	next
444	Response	2	7603707	9047	1
446	Picture	c101	7616992	0	173	4666	174	0	next
446	Response	1	7621613	4621	1
448	Picture	c101	7636324	0	1	5198	140	0	next
448	Response	1	7641521	5197	1
450	Picture	b108	7654490	0	172	7665	173	0	next
450	Response	2	7662124	7634	2
452	Picture	c101	7676321	0	1	6072	99	0	next
452	Response	1	7682392	6071	1
454	Picture	b105	7697154	0	170	5998	172	0	next
454	Response	2	7703092	5938	1
456	Picture	a103	7714485	0	1	8166	2	0	next
456	Response	1	7722568	8083	1
458	Picture	a107	7734651	0	170	6332	171	0	next
458	Response	1	7740847	6196	1
460	Picture	c101	7752483	0	1	5189	149	0	next
460	Response	1	7757671	5188	1
462	Picture	b101	7769149	0	170	6832	171	0	next
462	Response	2	7775916	6767	1
464	Picture	c101	7787314	0	1	5970	36	0	next
464	Response	1	7793283	5969	1
466	Picture	b109	7805313	0	170	6999	171	0	next
466	Response	2	7812134	6821	1
468	Picture	b114	7825811	0	1	5170	168	0	next
468	Response	2	7830980	5169	1
470	Picture	c101	7842144	0	171	6832	172	0	next
470	Response	1	7848950	6806	1
472	Picture	a108	7860642	0	1	10182	157	0	next
472	Response	1	7870823	10181	1
474	Picture	b111	7882307	0	1	6166	3	0	next
474	Response	2	7888406	6099	1
476	Picture	a116	7902806	0	1	8525	146	0	next
476	Response	1	7911330	8524	1
478	Picture	c101	7923305	0	170	5166	171	0	next
478	Response	1	7928339	5034	1
480	Picture	a111	7941137	0	1	14362	143	0	next
480	Response	1	7955498	14361	1
482	Picture	a112	7968802	0	171	5165	173	0	next
482	Response	1	7973928	5126	1
484	Picture	c101	7988133	0	2	5038	135	0	next
484	Response	1	7993170	5037	1
486	Picture	b106	8005633	0	170	6665	172	0	next
486	Response	2	8012232	6599	1
488	Picture	a106	8025298	0	1	8558	113	0	next
488	Response	1	8033855	8557	1
490	Picture	c101	8045297	0	170	5832	172	0	next
490	Response	1	8051076	5779	1
492	Picture	c101	8063962	0	1	4499	3	0	next
492	Response	1	8068297	4335	1
494	Picture	c101	8082461	0	1	4166	2	0	next
494	Response	1	8086299	3838	1
496	Picture	c101	8098126	0	1	3166	3	0	next
496	Response	1	8101254	3128	1
498	Picture	b110	8115125	0	1	5333	2	0	next
498	Response	2	8120406	5281	1
500	Picture	b115	8135624	0	1	4753	85	0	next
500	Response	2	8140376	4752	1
502	Picture	a115	8152790	0	170	5665	172	0	next
502	Response	1	8158378	5588	1
505	Response	3	8358482	87701	1
507	Picture	b105	8368609	0	170	7332	171	0	next
507	Response	2	8375911	7302	1
509	Picture	a116	8388440	0	1	5747	91	0	next
509	Response	1	8394186	5746	1
511	Picture	c101	8406439	0	1	5666	2	0	next
511	Response	1	8412074	5635	1
513	Picture	b102	8424438	0	1	7783	54	0	next
513	Response	2	8432220	7782	1
515	Picture	c101	8446936	0	2	4500	3	0	next
515	Response	1	8451311	4375	1
517	Picture	c101	8466268	0	2	4000	3	0	next
517	Response	1	8470164	3896	1
519	Picture	a101	8484768	0	170	6332	171	0	next
519	Response	1	8491038	6270	1
521	Picture	c101	8504766	0	1	3916	88	0	next
521	Response	1	8508681	3915	1
523	Picture	b112	8519932	0	170	6332	172	0	next
523	Response	2	8526176	6244	1
525	Picture	b108	8537597	0	1	11714	124	0	next
525	Response	2	8549310	11713	1
527	Picture	a102	8562263	0	170	6165	171	0	next
527	Response	1	8568370	6107	1
529	Picture	a111	8582927	0	2	10666	3	0	next
529	Response	1	8593531	10604	1
531	Picture	c101	8604760	0	170	6165	171	0	next
531	Response	1	8610754	5994	2
533	Picture	c101	8625424	0	2	3368	138	0	next
533	Response	1	8628792	3368	1
535	Picture	b109	8643257	0	170	9832	171	0	next
535	Response	2	8652987	9730	1
537	Picture	b107	8665588	0	2	5666	4	0	next
537	Response	2	8671168	5580	1
539	Picture	a107	8685588	0	170	5832	171	0	next
539	Response	1	8691371	5783	1
541	Picture	a108	8703586	0	1	7391	113	0	next
541	Response	1	8710975	7389	2
543	Picture	c101	8724585	0	172	6832	174	0	next
543	Response	1	8731341	6756	2
545	Picture	b110	8746083	0	1	5498	174	0	next
545	Response	2	8751580	5497	1
547	Picture	a112	8764416	0	171	4832	172	0	next
547	Response	2	8769062	4646	1
549	Picture	c101	8780581	0	1	4814	190	0	next
549	Response	1	8785395	4814	1
551	Picture	a115	8797414	0	171	6832	172	0	next
551	Response	1	8804066	6652	2
553	Picture	c101	8819411	0	2	5129	44	0	next
553	Response	1	8824539	5128	2
555	Picture	b101	8837078	0	170	8998	171	0	next
555	Response	2	8845892	8814	1
557	Picture	c101	8859409	0	1	14665	3	0	next
557	Response	1	8874002	14593	2
559	Picture	c101	8888241	0	169	4165	171	0	next
559	Response	1	8892367	4126	1
561	Picture	b106	8907072	0	2	6316	190	0	next
561	Response	2	8913387	6315	1
563	Picture	a110	8928071	0	1	6666	2	0	next
563	Response	1	8934644	6573	1
565	Picture	b113	8946236	0	2	6000	3	0	next
565	Response	2	8952103	5867	1
567	Picture	c101	8966735	0	1	4999	3	0	next
567	Response	1	8971696	4961	1
569	Picture	b103	8983567	0	2	4651	188	0	next
569	Response	1	8988217	4650	1
571	Picture	a106	9002567	0	170	7998	172	0	next
571	Response	1	9010421	7854	1
573	Picture	c101	9024564	0	2	5858	148	0	next
573	Response	1	9030421	5857	1
575	Picture	b114	9041897	0	1	6499	2	0	next
575	Response	2	9048365	6468	1
577	Picture	b104	9060728	0	2	6936	70	0	next
577	Response	2	9067663	6935	1
579	Picture	c101	9081728	0	171	5832	172	0	next
579	Response	1	9087446	5718	1
581	Picture	a104	9101726	0	1	6411	94	0	next
581	Response	2	9108136	6410	1
583	Picture	c101	9120892	0	170	4499	171	0	next
583	Response	1	9125345	4453	1
585	Picture	a114	9137557	0	1	5833	2	0	next
585	Response	1	9143323	5766	2
587	Picture	a103	9155390	0	170	5998	172	0	next
587	Response	1	9161270	5880	1
589	Picture	b111	9174054	0	2	6313	193	0	next
589	Response	2	9180366	6312	1
591	Picture	b115	9192554	0	170	10665	171	0	next
591	Response	2	9203049	10495	1
593	Picture	a113	9215885	0	1	5804	36	0	next
593	Response	1	9221688	5803	1
595	Picture	c101	9234718	0	171	7498	173	0	next
595	Response	1	9242145	7427	1
597	Picture	a105	9255882	0	2	9045	127	0	next
597	Response	1	9264926	9044	1
599	Picture	b116	9277715	0	170	6665	172	0	next
599	Response	2	9284235	6520	2
601	Picture	a109	9297213	0	1	7136	36	0	next
601	Response	1	9304348	7135	1
