# Supplementary material for: The relationship between Chinese college students’ mate preferences and their parents’ education level
Source: Front Psychol. 2022 Nov 1;13:907315. doi: 10.3389/fpsyg.2022.907315 (PMC9664191; doi:10.3389/fpsyg.2022.907315)
Supplement: Supplementary file 2 [file Data_Sheet_1.ZIP › raw data/═⌡╬─╛Ω/part1.log]

Scenario - For expli1
Logfile written - 2018/5/26 20:42:39

Trial	Event Type	Code	Time	TTime	Uncertainty	Duration	Uncertainty	ReqTime	ReqDur

1	Response	3	678204	678039	1
4	Picture	b002	708956	0	2	14792	47	0	next
4	Response	2	723747	14791	1
6	Picture	a004	742955	0	170	12498	172	0	next
6	Response	1	755302	12347	1
8	Picture	c001	772452	0	2	22144	196	0	next
8	Response	2	794594	22142	2
10	Picture	a016	811617	0	171	14332	172	0	next
10	Response	1	825909	14292	1
12	Picture	a014	844781	0	2	9426	82	0	next
12	Response	1	854206	9425	1
14	Picture	a007	870614	0	170	8665	172	0	next
14	Response	1	879247	8633	1
16	Picture	a011	896945	0	1	8386	119	0	next
16	Response	1	905330	8385	2
18	Picture	b015	923443	0	2	6333	4	0	next
18	Response	2	929618	6175	2
20	Picture	c001	949442	0	1	7999	3	0	next
20	Response	1	957313	7871	1
22	Picture	b010	976274	0	170	15665	172	0	next
22	Response	2	991853	15579	1
24	Picture	b005	1009938	0	2	6895	111	0	next
24	Response	2	1016832	6894	1
26	Picture	b014	1034103	0	2	5500	3	0	next
26	Response	2	1039477	5374	1
28	Picture	c001	1058102	0	1	6501	171	0	next
28	Response	1	1064602	6500	1
30	Picture	b016	1082268	0	171	6832	172	0	next
30	Response	1	1088923	6655	1
32	Picture	a013	1107599	0	1	7648	191	0	next
32	Response	1	1115246	7647	1
34	Picture	b006	1135098	0	172	9165	174	0	next
34	Response	2	1144201	9103	1
36	Picture	c001	1161429	0	2	12986	187	0	next
36	Response	1	1174413	12984	2
38	Picture	b011	1193762	0	170	9831	172	0	next
38	Response	2	1203548	9786	2
40	Picture	a006	1223259	0	1	7484	187	0	next
40	Response	1	1230742	7483	1
42	Picture	c001	1250425	0	170	8831	172	0	next
42	Response	1	1259186	8761	1
44	Picture	a002	1278256	0	1	7792	43	0	next
44	Response	1	1286046	7790	1
46	Picture	c001	1303921	0	171	9332	173	0	next
46	Response	1	1313146	9225	2
48	Picture	b009	1332586	0	1	16565	106	0	next
48	Response	2	1349150	16564	1
50	Picture	b013	1366918	0	168	6665	169	0	next
50	Response	2	1373529	6611	1
52	Picture	c001	1393749	0	1	7508	165	0	next
52	Response	1	1401256	7507	1
54	Picture	a005	1419914	0	171	9666	172	0	next
54	Response	1	1429498	9584	1
56	Picture	b012	1447412	0	1	6528	144	0	next
56	Response	2	1453939	6527	2
58	Picture	a010	1471578	0	171	14998	173	0	next
58	Response	1	1486477	14899	1
60	Picture	c001	1504742	0	1	5940	65	0	next
60	Response	1	1510680	5938	2
62	Picture	b004	1527741	0	168	7832	170	0	next
62	Response	2	1535537	7796	1
64	Picture	b003	1552906	0	1	12511	160	0	next
64	Response	2	1565416	12510	1
66	Picture	c001	1584071	0	1	8499	2	0	next
66	Response	1	1592517	8446	1
68	Picture	a008	1610569	0	1	11169	171	0	next
68	Response	1	1621737	11168	1
70	Picture	c001	1640901	0	171	7665	173	0	next
70	Response	1	1648539	7638	1
72	Picture	c001	1668399	0	1	6833	2	0	next
72	Response	1	1675192	6793	1
74	Picture	b001	1693065	0	172	19164	174	0	next
74	Response	2	1712150	19085	1
76	Picture	c001	1728895	0	2	6232	109	0	next
76	Response	1	1735126	6231	1
78	Picture	a009	1754561	0	173	10665	175	0	next
78	Response	1	1765126	10565	1
80	Picture	b007	1784559	0	1	10179	159	0	next
80	Response	2	1794737	10178	1
82	Picture	b008	1814724	0	171	7166	172	0	next
82	Response	2	1821716	6992	1
84	Picture	c001	1840055	0	2	8666	4	0	next
84	Response	1	1848545	8490	1
86	Picture	a015	1868888	0	169	5665	170	0	next
86	Response	1	1874508	5620	2
88	Picture	c001	1894719	0	1	6229	109	0	next
88	Response	1	1900947	6228	1
90	Picture	c001	1917551	0	171	5332	173	0	next
90	Response	1	1922845	5294	1
92	Picture	c001	1943382	0	2	5307	33	0	next
92	Response	1	1948688	5306	1
94	Picture	a001	1966048	0	173	14332	174	0	next
94	Response	1	1980330	14282	1
96	Picture	a003	2000879	0	1	6078	94	0	next
96	Response	1	2006956	6077	1
98	Picture	a012	2025378	0	171	9666	172	0	next
98	Response	1	2034860	9482	1
101	Response	3	2259665	104295	1
103	Picture	c001	2269697	0	170	6832	171	0	next
103	Response	1	2276432	6735	1
105	Picture	c001	2288362	0	1	7230	106	0	next
105	Response	1	2295591	7229	1
107	Picture	b107	2308028	0	172	6665	174	0	next
107	Response	2	2314653	6625	1
109	Picture	b115	2327026	0	1	5676	163	0	next
109	Response	2	2332700	5674	2
111	Picture	c101	2345359	0	170	6332	172	0	next
111	Response	1	2351551	6192	1
113	Picture	a102	2365691	0	1	19383	121	0	next
113	Response	1	2385073	19382	1
115	Picture	c101	2397689	0	171	7832	173	0	next
115	Response	1	2405394	7705	1
117	Picture	a114	2420521	0	1	5730	108	0	next
117	Response	1	2426250	5729	1
119	Picture	a103	2440353	0	171	5999	173	0	next
119	Response	1	2446182	5829	1
121	Picture	c101	2458018	0	2	15950	56	0	next
121	Response	1	2473967	15949	1
123	Picture	c101	2486017	0	171	9999	172	0	next
123	Response	1	2495868	9851	1
125	Picture	c101	2510349	0	1	7750	88	0	next
125	Response	1	2518098	7749	1
127	Picture	b102	2532181	0	171	6999	172	0	next
127	Response	2	2539103	6922	1
129	Picture	b103	2554013	0	1	5286	52	0	next
129	Response	2	2559298	5285	2
131	Picture	a105	2571012	0	171	22498	172	0	next
131	Response	1	2593329	22317	1
133	Picture	b111	2607509	0	2	17499	4	0	next
133	Response	2	2624857	17348	1
135	Picture	a101	2639008	0	170	20831	172	0	next
135	Response	1	2659781	20773	1
137	Picture	c101	2674672	0	1	16694	144	0	next
137	Response	1	2691364	16692	2
139	Picture	a115	2703670	0	2	6666	4	0	next
139	Response	1	2710186	6516	1
141	Picture	b106	2723169	0	1	6644	195	0	next
141	Response	2	2729812	6643	1
143	Picture	c101	2744835	0	171	6166	172	0	next
143	Response	1	2750903	6068	2
145	Picture	b109	2764833	0	2	10749	92	0	next
145	Response	2	2775581	10748	2
147	Picture	b116	2788999	0	1	7999	2	0	next
147	Response	2	2796910	7911	1
149	Picture	b110	2808997	0	2	5450	57	0	next
149	Response	2	2814445	5448	2
151	Picture	b114	2828164	0	170	4665	171	0	next
151	Response	2	2832698	4534	1
153	Picture	c101	2845662	0	1	5833	2	0	next
153	Response	1	2851430	5768	2
155	Picture	b108	2864994	0	1	7166	2	0	next
155	Response	2	2872073	7079	1
157	Picture	a113	2885826	0	1	6800	39	0	next
157	Response	1	2892625	6799	1
159	Picture	a110	2904659	0	171	10165	173	0	next
159	Response	1	2914701	10042	2
161	Picture	c101	2929157	0	1	9065	107	0	next
161	Response	1	2938221	9064	1
163	Picture	c101	2951656	0	171	5832	173	0	next
163	Response	1	2957342	5686	2
165	Picture	a112	2970654	0	2	6557	116	0	next
165	Response	1	2977210	6556	2
167	Picture	a116	2991154	0	171	13331	173	0	next
167	Response	1	3004371	13217	1
169	Picture	c101	3018152	0	1	5907	98	0	next
169	Response	1	3024058	5906	1
171	Picture	b112	3038818	0	171	8165	172	0	next
171	Response	2	3046882	8064	1
173	Picture	a111	3061649	0	1	8003	169	0	next
173	Response	1	3069650	8001	2
175	Picture	a109	3083148	0	172	5499	174	0	next
175	Response	1	3088532	5384	2
177	Picture	c101	3102813	0	1	5798	41	0	next
177	Response	1	3108610	5797	1
179	Picture	a107	3119979	0	171	6999	173	0	next
179	Response	1	3126891	6912	1
181	Picture	b104	3139977	0	2	10965	42	0	next
181	Response	2	3150941	10964	1
183	Picture	a106	3165977	0	170	12998	171	0	next
183	Response	1	3178786	12809	2
185	Picture	c101	3193641	0	1	10697	141	0	next
185	Response	1	3204337	10696	1
187	Picture	a104	3217807	0	170	8332	171	0	next
187	Response	2	3225850	8043	1
189	Picture	b101	3240472	0	1	6983	188	0	next
189	Response	2	3247454	6982	2
191	Picture	c101	3261471	0	171	7999	172	0	next
191	Response	1	3269352	7881	2
193	Picture	b105	3282969	0	1	10347	158	0	next
193	Response	2	3293314	10345	2
195	Picture	b113	3306635	0	172	8165	174	0	next
195	Response	2	3314645	8010	1
197	Picture	c101	3327466	0	2	7344	163	0	next
197	Response	1	3334809	7343	1
199	Picture	a108	3349466	0	171	10165	172	0	next
199	Response	1	3359458	9992	1
201	Picture	c101	3372964	0	1	6999	2	0	next
201	Response	1	3379776	6812	1
204	Response	3	3568203	74079	2
206	Picture	a113	3578618	0	1	5125	48	0	next
206	Response	1	3583742	5124	1
208	Picture	b109	3597117	0	1	9166	2	0	next
208	Response	2	3606209	9092	2
210	Picture	c101	3620282	0	2	10906	100	0	next
210	Response	1	3631186	10904	2
212	Picture	c101	3644281	0	171	5999	173	0	next
212	Response	1	3650218	5937	1
214	Picture	b101	3664280	0	1	6106	67	0	next
214	Response	2	3670385	6105	1
216	Picture	b111	3681612	0	171	13499	172	0	next
216	Response	2	3695060	13448	1
218	Picture	c101	3707610	0	2	7705	135	0	next
218	Response	1	3715314	7704	2
220	Picture	a107	3728943	0	171	8832	172	0	next
220	Response	1	3737665	8722	1
222	Picture	a112	3750608	0	1	5581	91	0	next
222	Response	1	3756188	5580	1
224	Picture	a110	3770274	0	171	6165	173	0	next
224	Response	1	3776295	6021	1
226	Picture	a103	3788106	0	1	5247	91	0	next
226	Response	1	3793352	5246	1
228	Picture	b103	3807438	0	171	5166	172	0	next
228	Response	2	3812562	5124	1
230	Picture	c101	3826437	0	1	5005	167	0	next
230	Response	1	3831441	5004	1
232	Picture	a109	3846603	0	171	7498	173	0	next
232	Response	1	3853997	7394	2
234	Picture	a108	3868434	0	1	5011	161	0	next
234	Response	1	3873444	5010	1
236	Picture	b104	3887434	0	171	6165	172	0	next
236	Response	2	3893460	6026	1
238	Picture	a111	3908098	0	2	7261	79	0	next
238	Response	1	3915358	7260	1
240	Picture	b114	3930098	0	171	6832	172	0	next
240	Response	2	3936747	6649	1
242	Picture	b115	3948763	0	1	6499	2	0	next
242	Response	2	3955176	6413	1
244	Picture	a114	3966762	0	1	7165	3	0	next
244	Response	1	3973785	7023	1
246	Picture	a105	3988594	0	1	7476	27	0	next
246	Response	1	3996069	7475	1
248	Picture	c101	4009760	0	171	6332	172	0	next
248	Response	1	4016025	6265	1
250	Picture	b105	4029924	0	2	5370	137	0	next
250	Response	2	4035293	5369	2
252	Picture	c101	4050257	0	1	5666	2	0	next
252	Response	1	4055845	5588	1
254	Picture	a102	4070589	0	1	8258	81	0	next
254	Response	1	4078846	8257	1
256	Picture	c101	4092755	0	171	5665	173	0	next
256	Response	1	4098352	5597	2
258	Picture	b107	4110586	0	2	10051	122	0	next
258	Response	2	4120636	10050	2
260	Picture	c101	4132419	0	172	6165	174	0	next
260	Response	1	4138466	6047	1
262	Picture	c101	4153417	0	1	4437	68	0	next
262	Response	1	4157852	4435	2
264	Picture	a115	4171417	0	172	6998	174	0	next
264	Response	1	4178343	6926	1
266	Picture	c101	4193581	0	2	5823	183	0	next
266	Response	1	4199403	5822	1
268	Picture	c101	4213747	0	171	7832	173	0	next
268	Response	1	4221478	7731	2
270	Picture	a106	4234412	0	1	11306	366	0	next
270	Response	1	4245717	11305	1
272	Picture	b102	4257745	0	170	5832	171	0	next
272	Response	2	4263465	5720	1
274	Picture	c101	4276076	0	2	6060	113	0	next
274	Response	1	4282135	6059	1
276	Picture	c101	4296409	0	172	4166	173	0	next
276	Response	1	4300508	4099	1
278	Picture	c101	4313241	0	1	4024	148	0	next
278	Response	1	4317264	4023	1
280	Picture	a116	4330407	0	172	8499	173	0	next
280	Response	1	4338835	8428	2
282	Picture	a104	4352572	0	1	11999	2	0	next
282	Response	1	4364498	11926	1
284	Picture	b112	4379571	0	171	5499	172	0	next
284	Response	2	4384988	5417	1
286	Picture	b116	4400236	0	1	7166	2	0	next
286	Response	2	4407241	7005	1
288	Picture	b110	4419735	0	171	5166	172	0	next
288	Response	2	4424865	5130	1
290	Picture	c101	4437233	0	2	5736	104	0	next
290	Response	1	4442968	5735	1
292	Picture	b113	4456900	0	172	6498	174	0	next
292	Response	2	4463282	6382	1
294	Picture	a101	4474898	0	1	23468	36	0	next
294	Response	1	4498364	23466	1
296	Picture	b106	4512896	0	171	8499	172	0	next
296	Response	2	4521306	8410	1
298	Picture	b108	4534728	0	1	18874	130	0	next
298	Response	2	4553601	18873	1
300	Picture	c101	4568559	0	1	7499	3	0	next
300	Response	1	4575914	7355	1
303	Response	3	4900745	209693	1
305	Picture	b004	4910872	0	171	12665	173	0	next
305	Response	2	4923425	12553	1
307	Picture	a012	4943037	0	1	8799	40	0	next
307	Response	1	4951835	8798	1
309	Picture	c001	4970036	0	170	6498	172	0	next
309	Response	1	4976453	6417	2
311	Picture	c001	4994033	0	2	17078	95	0	next
311	Response	1	5011111	17078	1
313	Picture	c001	5029031	0	2	8333	3	0	next
313	Response	2	5037316	8285	1
315	Picture	c001	5055196	0	2	8442	65	0	next
315	Response	2	5063637	8441	1
317	Picture	b012	5083695	0	171	6999	173	0	next
317	Response	2	5090558	6863	1
319	Picture	c001	5107360	0	1	8682	156	0	next
319	Response	2	5116041	8681	1
321	Picture	a008	5132359	0	172	9832	173	0	next
321	Response	1	5142063	9704	1
323	Picture	b001	5160690	0	1	15202	136	0	next
323	Response	2	5175891	15201	2
325	Picture	b014	5193356	0	170	13165	171	0	next
325	Response	2	5206396	13040	1
327	Picture	a002	5225853	0	1	16457	48	0	next
327	Response	1	5242309	16456	2
329	Picture	c001	5261518	0	171	7832	173	0	next
329	Response	2	5269200	7682	1
331	Picture	a001	5289016	0	1	9492	179	0	next
331	Response	1	5298507	9491	1
333	Picture	b011	5316682	0	171	9165	172	0	next
333	Response	2	5325696	9014	1
335	Picture	b016	5345346	0	1	8104	69	0	next
335	Response	2	5353449	8103	1
337	Picture	c001	5373012	0	170	6498	172	0	next
337	Response	2	5379384	6372	1
339	Picture	b013	5398343	0	1	5166	2	0	next
339	Response	2	5403399	5056	1
341	Picture	a010	5420009	0	168	6332	169	0	next
341	Response	1	5426280	6271	1
343	Picture	b006	5443007	0	1	11596	75	0	next
343	Response	2	5454602	11595	1
345	Picture	b008	5471672	0	172	5666	173	0	next
345	Response	2	5477152	5480	2
347	Picture	b009	5497837	0	1	5756	82	0	next
347	Response	2	5503592	5755	1
349	Picture	b010	5522836	0	170	5665	172	0	next
349	Response	2	5528357	5521	1
351	Picture	c001	5548834	0	1	7036	135	0	next
351	Response	2	5555869	7035	1
353	Picture	c001	5575166	0	170	9665	172	0	next
353	Response	2	5584697	9531	1
355	Picture	a005	5601997	0	1	9620	52	0	next
355	Response	1	5611616	9619	1
357	Picture	c001	5629830	0	170	8665	171	0	next
357	Response	2	5638447	8617	1
359	Picture	a009	5655827	0	2	6217	123	0	next
359	Response	1	5662043	6216	1
361	Picture	c001	5678827	0	171	6332	172	0	next
361	Response	2	5684988	6161	1
363	Picture	c001	5704991	0	1	5451	54	0	next
363	Response	2	5710441	5450	1
365	Picture	a004	5728657	0	171	10665	173	0	next
365	Response	1	5739183	10526	1
367	Picture	a013	5759821	0	1	6401	104	0	next
367	Response	1	5766221	6400	1
369	Picture	a007	5782654	0	172	12498	173	0	next
369	Response	1	5795052	12398	1
371	Picture	b002	5813985	0	1	12884	120	0	next
371	Response	2	5826868	12883	1
373	Picture	a003	5845317	0	170	5665	171	0	next
373	Response	1	5850802	5485	2
375	Picture	c001	5867815	0	1	6230	108	0	next
375	Response	2	5874044	6229	2
377	Picture	a011	5890481	0	170	8498	172	0	next
377	Response	1	5898868	8387	2
379	Picture	a014	5919145	0	1	8913	92	0	next
379	Response	1	5928057	8912	2
381	Picture	c001	5947144	0	170	7998	172	0	next
381	Response	2	5954979	7835	1
383	Picture	b015	5972475	0	1	6666	3	0	next
383	Response	2	5979061	6586	1
385	Picture	c001	5997808	0	171	7498	173	0	next
385	Response	2	6005169	7361	1
387	Picture	b005	6023472	0	1	11664	174	0	next
387	Response	2	6035135	11663	1
389	Picture	b007	6054471	0	170	6499	171	0	next
389	Response	2	6060915	6444	1
391	Picture	a006	6079969	0	1	11567	104	0	next
391	Response	1	6091535	11566	2
393	Picture	a016	6109634	0	171	18498	173	0	next
393	Response	1	6128073	18439	1
395	Picture	c001	6148631	0	1	6334	172	0	next
395	Response	2	6154964	6333	1
397	Picture	b003	6174964	0	172	7165	173	0	next
397	Response	2	6182087	7123	1
399	Picture	a015	6198795	0	1	8206	132	0	next
399	Response	1	6207000	8205	1
402	Response	3	6331027	6572	1
404	Picture	c001	6341453	0	1	7080	92	0	next
404	Response	2	6348532	7079	1
406	Picture	c001	6360786	0	171	4832	172	0	next
406	Response	2	6365557	4771	1
408	Picture	a203	6377451	0	1	9286	52	0	next
408	Response	1	6386736	9285	1
410	Picture	b214	6398117	0	170	5332	171	0	next
410	Response	2	6403401	5284	1
412	Picture	c201	6415115	0	2	5581	91	0	next
412	Response	2	6420695	5580	2
414	Picture	c201	6433281	0	172	4666	173	0	next
414	Response	2	6437780	4499	2
416	Picture	c201	6451446	0	2	4767	73	0	next
416	Response	2	6456212	4766	2
418	Picture	c201	6471113	0	171	4665	172	0	next
418	Response	2	6475599	4486	1
420	Picture	b215	6490111	0	1	6040	132	0	next
420	Response	2	6496150	6039	1
422	Picture	b202	6509944	0	170	5998	172	0	next
422	Response	2	6515775	5831	1
424	Picture	c201	6528275	0	2	7214	126	0	next
424	Response	2	6535488	7213	1
426	Picture	a207	6548775	0	170	5832	171	0	next
426	Response	1	6554455	5680	1
428	Picture	b205	6566273	0	1	6054	118	0	next
428	Response	2	6572326	6053	1
430	Picture	a209	6583439	0	171	7832	173	0	next
430	Response	1	6591206	7767	1
432	Picture	c201	6605937	0	1	6360	145	0	next
432	Response	2	6612296	6359	1
434	Picture	b209	6626437	0	172	9331	174	0	next
434	Response	2	6635691	9254	1
436	Picture	c201	6648435	0	1	7215	123	0	next
436	Response	2	6655648	7213	2
438	Picture	c201	6667601	0	170	5332	171	0	next
438	Response	2	6672851	5250	1
440	Picture	b208	6685599	0	1	6549	125	0	next
440	Response	1	6692147	6548	1
442	Picture	b210	6703432	0	170	10998	172	0	next
442	Response	2	6714313	10881	1
444	Picture	b206	6727930	0	1	9775	63	0	next
444	Response	2	6737704	9774	1
446	Picture	b204	6750429	0	171	6999	172	0	next
446	Response	2	6757360	6931	1
448	Picture	a211	6768927	0	2	7464	43	0	next
448	Response	1	6776390	7463	2
450	Picture	b201	6788427	0	171	5499	172	0	next
450	Response	2	6793834	5407	1
452	Picture	b213	6805759	0	1	4714	124	0	next
452	Response	2	6810472	4713	1
454	Picture	a212	6822758	0	172	6832	174	0	next
454	Response	1	6829410	6652	1
456	Picture	a202	6841923	0	1	5887	118	0	next
456	Response	1	6847809	5886	1
458	Picture	b207	6860256	0	172	9165	174	0	next
458	Response	2	6869288	9032	1
460	Picture	c201	6883254	0	1	11337	168	0	next
460	Response	2	6894590	11336	1
462	Picture	c201	6907086	0	171	10332	173	0	next
462	Response	2	6917382	10296	1
464	Picture	a204	6931084	0	2	14856	317	0	next
464	Response	1	6945938	14854	1
466	Picture	b212	6959417	0	171	5832	172	0	next
466	Response	2	6965146	5729	1
468	Picture	b203	6977082	0	1	4642	30	0	next
468	Response	2	6981724	4642	1
470	Picture	a201	6995248	0	170	6999	171	0	next
470	Response	1	7002185	6937	2
472	Picture	c201	7015579	0	2	5815	192	0	next
472	Response	2	7021393	5814	1
474	Picture	a216	7036412	0	171	7832	172	0	next
474	Response	1	7044063	7651	1
476	Picture	c201	7055744	0	1	5014	158	0	next
476	Response	2	7060757	5013	1
478	Picture	a208	7074910	0	171	6999	172	0	next
478	Response	1	7081726	6816	1
480	Picture	b216	7095908	0	1	5297	42	0	next
480	Response	2	7101204	5296	1
482	Picture	a205	7112408	0	170	6665	171	0	next
482	Response	1	7118887	6479	1
484	Picture	a213	7131406	0	1	5700	138	0	next
484	Response	1	7137105	5699	1
486	Picture	c201	7149239	0	170	8665	171	0	next
486	Response	2	7157837	8598	1
488	Picture	c201	7171903	0	2	4303	37	0	next
488	Response	2	7176205	4302	1
490	Picture	b211	7188069	0	1	6500	2	0	next
490	Response	2	7194396	6327	2
492	Picture	a210	7209567	0	2	5000	4	0	next
492	Response	2	7214536	4969	1
494	Picture	a214	7229067	0	171	7332	173	0	next
494	Response	1	7236371	7304	1
496	Picture	c201	7250399	0	1	7211	127	0	next
496	Response	2	7257609	7210	1
498	Picture	c201	7269398	0	171	6999	172	0	next
498	Response	2	7276215	6817	1
500	Picture	a206	7288896	0	2	7810	30	0	next
500	Response	1	7296705	7809	1
502	Picture	a215	7310896	0	171	7165	173	0	next
502	Response	1	7317971	7075	1
505	Response	3	7458906	28851	1
507	Picture	c201	7469053	0	171	7499	172	0	next
507	Response	2	7476411	7358	1
509	Picture	b203	7489718	0	1	5064	108	0	next
509	Response	2	7494780	5062	2
511	Picture	c201	7506717	0	171	8666	172	0	next
511	Response	2	7515242	8525	2
513	Picture	a211	7527715	0	2	5602	71	0	next
513	Response	1	7533316	5601	1
515	Picture	b204	7548381	0	171	7333	172	0	next
515	Response	2	7555570	7189	1
517	Picture	c201	7567380	0	1	6799	41	0	next
517	Response	2	7574178	6798	2
519	Picture	a214	7589046	0	170	6665	172	0	next
519	Response	1	7595655	6609	1
521	Picture	b210	7610210	0	2	5670	170	0	next
521	Response	2	7615878	5668	1
523	Picture	b207	7629877	0	172	7498	174	0	next
523	Response	2	7637296	7419	2
525	Picture	c201	7652208	0	1	6893	112	0	next
525	Response	2	7659100	6892	1
527	Picture	c201	7670874	0	168	5332	170	0	next
527	Response	2	7676064	5190	2
529	Picture	a216	7688539	0	2	7209	131	0	next
529	Response	1	7695747	7208	2
531	Picture	a215	7708205	0	171	7832	173	0	next
531	Response	1	7715974	7769	1
533	Picture	c201	7730537	0	1	5900	105	0	next
533	Response	2	7736436	5899	1
535	Picture	c201	7748869	0	1	4833	2	0	next
535	Response	2	7753578	4709	1
537	Picture	c201	7765035	0	1	5333	2	0	next
537	Response	2	7770183	5148	1
539	Picture	a213	7782034	0	171	7332	173	0	next
539	Response	1	7789300	7266	1
541	Picture	b205	7803199	0	1	5333	2	0	next
541	Response	2	7808507	5308	2
543	Picture	a209	7819865	0	171	5166	172	0	next
543	Response	1	7824995	5130	2
545	Picture	a201	7837363	0	2	6871	136	0	next
545	Response	1	7844233	6870	1
547	Picture	b206	7858696	0	171	6832	173	0	next
547	Response	2	7865381	6685	1
549	Picture	c201	7880528	0	1	5883	123	0	next
549	Response	2	7886411	5883	1
551	Picture	a202	7900027	0	171	6832	173	0	next
551	Response	1	7906691	6664	1
553	Picture	b209	7921192	0	1	6800	40	0	next
553	Response	2	7927991	6799	1
555	Picture	c201	7942191	0	171	6666	172	0	next
555	Response	2	7948720	6529	1
557	Picture	a204	7961690	0	1	11706	132	0	next
557	Response	1	7973395	11705	1
559	Picture	c201	7986189	0	170	4998	172	0	next
559	Response	2	7991049	4860	1
561	Picture	b214	8005687	0	1	5943	62	0	next
561	Response	2	8011629	5942	1
563	Picture	c201	8024353	0	172	12832	173	0	next
563	Response	2	8037026	12673	1
565	Picture	a207	8049851	0	1	7607	65	0	next
565	Response	1	8057457	7606	1
567	Picture	a203	8069850	0	171	6499	173	0	next
567	Response	1	8076303	6453	1
569	Picture	b215	8090848	0	2	7382	125	0	next
569	Response	2	8098229	7381	1
571	Picture	a208	8111848	0	171	6832	172	0	next
571	Response	1	8118508	6660	1
573	Picture	b201	8133013	0	1	16358	146	0	next
573	Response	2	8149370	16357	2
575	Picture	b211	8163845	0	171	10165	172	0	next
575	Response	2	8173838	9993	2
577	Picture	a206	8188343	0	1	7390	115	0	next
577	Response	1	8195732	7389	1
579	Picture	b216	8207342	0	172	7165	174	0	next
579	Response	2	8214399	7057	2
581	Picture	c201	8228174	0	1	6001	171	0	next
581	Response	2	8234174	6000	1
583	Picture	b212	8248840	0	170	4998	172	0	next
583	Response	2	8253767	4927	1
585	Picture	b202	8267838	0	1	6659	180	0	next
585	Response	2	8274496	6658	1
587	Picture	b213	8286504	0	170	5499	171	0	next
587	Response	2	8291939	5435	1
589	Picture	b208	8305336	0	1	5600	72	0	next
589	Response	2	8310935	5599	1
591	Picture	a205	8325502	0	171	8165	173	0	next
591	Response	1	8333518	8016	1
593	Picture	a210	8346500	0	1	10440	65	0	next
593	Response	1	8356939	10439	1
595	Picture	c201	8369832	0	171	9166	172	0	next
595	Response	2	8378956	9124	2
597	Picture	c201	8393830	0	2	6336	172	0	next
597	Response	2	8400165	6335	1
599	Picture	a212	8413663	0	171	6999	172	0	next
599	Response	1	8420503	6840	1
601	Picture	c201	8434995	0	1	6030	142	0	next
601	Response	2	8441024	6029	1
