# Supplementary material for: The relationship between Chinese college students’ mate preferences and their parents’ education level
Source: Front Psychol. 2022 Nov 1;13:907315. doi: 10.3389/fpsyg.2022.907315 (PMC9664191; doi:10.3389/fpsyg.2022.907315)
Supplement: Supplementary file 2 [file Data_Sheet_1.ZIP › raw data/═⌡╦1⁄4/part1.log]

Scenario - For expli1
Logfile written - 2018/9/15 17:31:15

Trial	Event Type	Code	Time	TTime	Uncertainty	Duration	Uncertainty	ReqTime	ReqDur

1	Response	3	614984	614984	1
4	Picture	a014	645812	0	1	12272	65	0	next
4	Response	1	658083	12271	1
6	Picture	c001	676478	0	175	11499	177	0	next
6	Response	1	687931	11453	1
8	Picture	a001	705643	0	2	9345	165	0	next
8	Response	1	714987	9344	1
10	Picture	a016	734477	0	167	7498	169	0	next
10	Response	1	741806	7329	1
12	Picture	c001	759308	0	2	5323	189	0	next
12	Response	1	764630	5322	2
14	Picture	b008	782808	0	175	8832	177	0	next
14	Response	2	791596	8788	1
16	Picture	b015	810140	0	2	6141	36	0	next
16	Response	2	816280	6140	1
18	Picture	c001	833640	0	170	7666	171	0	next
18	Response	1	841144	7504	1
20	Picture	b007	861472	0	1	7594	81	0	next
20	Response	2	869065	7593	1
22	Picture	b003	887138	0	174	6166	175	0	next
22	Response	2	893116	5978	1
24	Picture	c001	912470	0	2	7158	186	0	next
24	Response	1	919627	7157	1
26	Picture	a006	936303	0	175	15666	176	0	next
26	Response	1	951811	15508	1
28	Picture	c001	969468	0	2	5945	66	0	next
28	Response	1	975412	5944	1
30	Picture	b006	994968	0	175	11166	176	0	next
30	Response	1	1005977	11009	1
32	Picture	c001	1024133	0	2	6228	110	0	next
32	Response	1	1030360	6227	1
34	Picture	b016	1047633	0	174	8666	175	0	next
34	Response	2	1056182	8549	2
36	Picture	a012	1073298	0	2	6158	186	0	next
36	Response	1	1079455	6157	1
38	Picture	a003	1096465	0	175	8333	176	0	next
38	Response	1	1104619	8154	1
40	Picture	c001	1124964	0	1	4518	157	0	next
40	Response	1	1129481	4517	1
42	Picture	b004	1146630	0	174	7499	176	0	next
42	Response	2	1154073	7443	2
44	Picture	c001	1173129	0	1	8239	103	0	next
44	Response	1	1181366	8237	2
46	Picture	b010	1198629	0	173	8332	174	0	next
46	Response	2	1206795	8166	1
48	Picture	b014	1225794	0	1	6102	68	0	next
48	Response	2	1231895	6101	1
50	Picture	b002	1248127	0	168	7832	170	0	next
50	Response	2	1255857	7730	2
52	Picture	c001	1275792	0	1	6039	136	0	next
52	Response	1	1281830	6038	2
54	Picture	a004	1301959	0	174	10165	176	0	next
54	Response	1	1312090	10131	1
56	Picture	b013	1332457	0	2	6023	155	0	next
56	Response	2	1338479	6022	2
58	Picture	b011	1358124	0	175	8165	177	0	next
58	Response	2	1366099	7975	1
60	Picture	a015	1383456	0	1	14402	99	0	next
60	Response	1	1397857	14401	1
62	Picture	a010	1415622	0	174	9165	176	0	next
62	Response	1	1424731	9109	1
64	Picture	a007	1442120	0	2	10446	64	0	next
64	Response	1	1452565	10445	1
66	Picture	a011	1471620	0	174	7999	175	0	next
66	Response	1	1479558	7938	1
68	Picture	b001	1498619	0	1	13751	92	0	next
68	Response	2	1512369	13750	2
70	Picture	c001	1530618	0	168	6332	170	0	next
70	Response	1	1536781	6163	1
72	Picture	c001	1554283	0	2	6763	74	0	next
72	Response	1	1561045	6762	1
74	Picture	a005	1580284	0	175	8831	177	0	next
74	Response	1	1589084	8800	1
76	Picture	b009	1607282	0	1	8855	153	0	next
76	Response	2	1616136	8854	1
78	Picture	a009	1635282	0	173	15165	174	0	next
78	Response	1	1650292	15010	2
80	Picture	c001	1667780	0	1	5129	47	0	next
80	Response	1	1672908	5128	1
82	Picture	c001	1689613	0	175	5499	177	0	next
82	Response	1	1695072	5459	1
84	Picture	a002	1712945	0	1	7411	99	0	next
84	Response	1	1720355	7410	1
86	Picture	b012	1739612	0	175	8665	177	0	next
86	Response	2	1748098	8486	1
88	Picture	c001	1766277	0	1	5787	55	0	next
88	Response	1	1772063	5786	1
90	Picture	c001	1790777	0	175	5999	176	0	next
90	Response	1	1796688	5911	2
92	Picture	b005	1815275	0	2	6008	169	0	next
92	Response	2	1821282	6007	1
94	Picture	a008	1838275	0	168	10999	169	0	next
94	Response	1	1849087	10812	1
96	Picture	c001	1868274	0	1	5226	116	0	next
96	Response	1	1873499	5225	1
98	Picture	a013	1890107	0	174	7166	175	0	next
98	Response	1	1897162	7055	2
101	Response	3	2086167	69231	1
103	Picture	c001	2096267	0	174	6832	176	0	next
103	Response	1	2102938	6671	2
105	Picture	c001	2117766	0	1	5449	60	0	next
105	Response	1	2123214	5448	1
107	Picture	c101	2136433	0	175	5499	176	0	next
107	Response	1	2141749	5316	1
109	Picture	c101	2156598	0	1	5000	2	0	next
109	Response	1	2161574	4976	1
111	Picture	c101	2173765	0	169	4999	170	0	next
111	Response	1	2178609	4844	1
113	Picture	c101	2190764	0	1	4192	144	0	next
113	Response	1	2194955	4191	1
115	Picture	a101	2209264	0	174	9498	176	0	next
115	Response	1	2218678	9414	1
117	Picture	c101	2232929	0	1	5394	115	0	next
117	Response	1	2238322	5393	1
119	Picture	c101	2249596	0	174	6165	176	0	next
119	Response	1	2255597	6001	1
121	Picture	b110	2267761	0	2	8501	169	0	next
121	Response	2	2276261	8500	1
123	Picture	a110	2290928	0	174	7999	175	0	next
123	Response	1	2298782	7854	2
125	Picture	b102	2314260	0	1	6506	169	0	next
125	Response	2	2320765	6505	1
127	Picture	b116	2333093	0	173	6332	175	0	next
127	Response	2	2339388	6295	1
129	Picture	b111	2353092	0	1	6841	168	0	next
129	Response	2	2359932	6840	1
131	Picture	b106	2374592	0	174	7499	175	0	next
131	Response	2	2381972	7380	1
133	Picture	a109	2394591	0	1	7595	80	0	next
133	Response	1	2402185	7594	1
135	Picture	a104	2414424	0	174	13499	175	0	next
135	Response	1	2427798	13374	2
137	Picture	a111	2439756	0	1	6275	67	0	next
137	Response	1	2446030	6274	1
139	Picture	b101	2458423	0	174	15665	175	0	next
139	Response	2	2473861	15438	1
141	Picture	a107	2488421	0	2	7632	38	0	next
141	Response	1	2496052	7631	1
143	Picture	c101	2510921	0	174	6999	175	0	next
143	Response	1	2517884	6963	1
145	Picture	c101	2532253	0	1	5153	189	0	next
145	Response	1	2537405	5152	1
147	Picture	a113	2552086	0	168	8666	169	0	next
147	Response	1	2560617	8531	1
149	Picture	b112	2574251	0	2	11314	198	0	next
149	Response	2	2585564	11313	2
151	Picture	c101	2597585	0	174	5999	175	0	next
151	Response	1	2603472	5887	1
153	Picture	b113	2615084	0	1	7791	44	0	next
153	Response	2	2622874	7790	1
155	Picture	b104	2637584	0	167	7832	168	0	next
155	Response	2	2645309	7725	1
157	Picture	a115	2656916	0	1	7109	66	0	next
157	Response	1	2664024	7108	1
159	Picture	b108	2675749	0	174	7832	176	0	next
159	Response	2	2683425	7676	1
161	Picture	a106	2696248	0	1	7840	162	0	next
161	Response	1	2704087	7839	1
163	Picture	a112	2716415	0	169	15498	171	0	next
163	Response	1	2731858	15443	1
165	Picture	c101	2744080	0	1	5592	83	0	next
165	Response	1	2749671	5591	1
167	Picture	b103	2763746	0	175	6000	176	0	next
167	Response	2	2769574	5828	1
169	Picture	a114	2783745	0	1	6998	179	0	next
169	Response	1	2790742	6997	1
171	Picture	c101	2802245	0	174	5832	176	0	next
171	Response	1	2807946	5701	1
173	Picture	a103	2823244	0	1	6674	168	0	next
173	Response	1	2829917	6673	1
175	Picture	b107	2841077	0	174	7333	175	0	next
175	Response	2	2848264	7187	1
177	Picture	b115	2860576	0	2	5974	36	0	next
177	Response	2	2866549	5973	1
179	Picture	a105	2880743	0	174	7832	175	0	next
179	Response	1	2888402	7659	1
181	Picture	c101	2902575	0	1	6032	143	0	next
181	Response	1	2908606	6031	1
183	Picture	a116	2921575	0	174	7832	175	0	next
183	Response	1	2929291	7716	1
185	Picture	a102	2941574	0	1	6093	75	0	next
185	Response	1	2947666	6092	2
187	Picture	c101	2959574	0	174	6832	175	0	next
187	Response	1	2966224	6650	1
189	Picture	b105	2979739	0	1	7800	42	0	next
189	Response	2	2987538	7799	1
191	Picture	b114	2999239	0	170	5832	172	0	next
191	Response	2	3005012	5773	1
193	Picture	c101	3018404	0	2	6035	142	0	next
193	Response	1	3024438	6034	1
195	Picture	b109	3036738	0	174	12332	175	0	next
195	Response	2	3048898	12160	1
197	Picture	c101	3062570	0	1	6148	194	0	next
197	Response	1	3068717	6147	1
199	Picture	a108	3081237	0	176	8998	178	0	next
199	Response	1	3090090	8853	1
201	Picture	c101	3104569	0	1	6146	190	0	next
201	Response	1	3110714	6145	1
204	Response	3	3252354	27122	1
206	Picture	c101	3262730	0	2	5843	161	0	next
206	Response	1	3268572	5842	2
208	Picture	c101	3281730	0	174	4999	176	0	next
208	Response	1	3286561	4831	1
210	Picture	a116	3299063	0	1	6684	157	0	next
210	Response	1	3305746	6683	1
212	Picture	a110	3318896	0	175	8165	177	0	next
212	Response	1	3326999	8103	2
214	Picture	a106	3339228	0	1	13971	38	0	next
214	Response	1	3353198	13970	1
216	Picture	b104	3366561	0	175	9499	176	0	next
216	Response	2	3375949	9388	1
218	Picture	a105	3388893	0	1	10769	73	0	next
218	Response	1	3399661	10768	1
220	Picture	c101	3413060	0	174	6499	175	0	next
220	Response	1	3419384	6324	1
222	Picture	b108	3433892	0	1	7859	150	0	next
222	Response	2	3441750	7858	1
224	Picture	a104	3454058	0	174	15666	175	0	next
224	Response	1	3469658	15600	2
226	Picture	c101	3481557	0	1	9834	168	0	next
226	Response	1	3491390	9833	1
228	Picture	b112	3506557	0	176	6666	177	0	next
228	Response	2	3513034	6477	1
230	Picture	a101	3527055	0	2	7261	84	0	next
230	Response	1	3534315	7260	1
232	Picture	c101	3548389	0	174	9165	176	0	next
232	Response	1	3557429	9040	1
234	Picture	c101	3572221	0	1	6463	46	0	next
234	Response	1	3578683	6462	1
236	Picture	b106	3592554	0	170	7499	171	0	next
236	Response	2	3599969	7415	2
238	Picture	a108	3614219	0	2	10424	86	0	next
238	Response	1	3624642	10423	1
240	Picture	c101	3638719	0	174	19332	176	0	next
240	Response	1	3657886	19167	2
242	Picture	c101	3671718	0	1	5771	71	0	next
242	Response	1	3677488	5770	1
244	Picture	c101	3692551	0	174	4666	175	0	next
244	Response	1	3697124	4573	1
246	Picture	a113	3709550	0	1	8501	175	0	next
246	Response	1	3718050	8500	2
248	Picture	c101	3730883	0	174	7166	175	0	next
248	Response	1	3737868	6985	1
250	Picture	c101	3753048	0	2	5174	170	0	next
250	Response	1	3758221	5173	1
252	Picture	b110	3770715	0	175	6832	177	0	next
252	Response	2	3777495	6780	1
254	Picture	c101	3791714	0	1	5925	84	0	next
254	Response	1	3797638	5924	1
256	Picture	a102	3812214	0	174	7499	175	0	next
256	Response	1	3819554	7340	1
258	Picture	b109	3832213	0	1	8657	186	0	next
258	Response	2	3840869	8656	1
260	Picture	a111	3853546	0	168	6832	170	0	next
260	Response	1	3860207	6661	1
262	Picture	c101	3872545	0	1	7027	148	0	next
262	Response	1	3879571	7026	2
264	Picture	a109	3891711	0	175	6333	176	0	next
264	Response	1	3897976	6265	1
266	Picture	a103	3910544	0	1	16298	43	0	next
266	Response	1	3926841	16297	1
268	Picture	b111	3941710	0	174	8332	175	0	next
268	Response	2	3949981	8271	2
270	Picture	b116	3964375	0	2	8448	63	0	next
270	Response	2	3972822	8447	1
272	Picture	a107	3987042	0	175	9332	176	0	next
272	Response	1	3996294	9252	1
274	Picture	a115	4008874	0	1	7926	83	0	next
274	Response	1	4016799	7925	1
276	Picture	b113	4029041	0	174	6999	175	0	next
276	Response	2	4035867	6826	1
278	Picture	b115	4049206	0	1	8878	131	0	next
278	Response	2	4058082	8876	2
280	Picture	b102	4072872	0	175	16499	177	0	next
280	Response	2	4089232	16360	1
282	Picture	b105	4103871	0	1	8085	90	0	next
282	Response	2	4111955	8084	1
284	Picture	a112	4123871	0	167	16832	168	0	next
284	Response	1	4140522	16651	1
286	Picture	c101	4153536	0	1	7070	105	0	next
286	Response	1	4160605	7069	1
288	Picture	c101	4173203	0	175	5999	176	0	next
288	Response	1	4179103	5900	1
290	Picture	b114	4192202	0	1	10345	163	0	next
290	Response	2	4202547	10345	1
292	Picture	b107	4217035	0	174	6665	176	0	next
292	Response	2	4223590	6555	2
294	Picture	b101	4238200	0	1	15338	171	0	next
294	Response	2	4253537	15337	1
296	Picture	b103	4268366	0	175	6166	177	0	next
296	Response	2	4274403	6037	1
298	Picture	a114	4286532	0	1	19534	134	0	next
298	Response	1	4306065	19533	1
300	Picture	c101	4319365	0	176	10665	178	0	next
300	Response	1	4329899	10534	1
304	Response	3	4717253	221561	2
306	Picture	c001	4727352	0	174	7999	176	0	next
306	Response	2	4735303	7951	1
308	Picture	c001	4752684	0	1	5524	145	0	next
308	Response	2	4758207	5523	1
310	Picture	c001	4774851	0	174	4665	176	0	next
310	Response	2	4779432	4581	1
312	Picture	a007	4799516	0	1	10854	155	0	next
312	Response	1	4810369	10853	2
314	Picture	c001	4829183	0	167	7998	169	0	next
314	Response	2	4837023	7840	1
316	Picture	a016	4855681	0	1	7721	121	0	next
316	Response	1	4863401	7720	1
318	Picture	c001	4882514	0	174	9332	176	0	next
318	Response	2	4891821	9307	2
320	Picture	c001	4908679	0	2	6467	43	0	next
320	Response	2	4915145	6466	1
322	Picture	a014	4933513	0	174	7832	175	0	next
322	Response	1	4941197	7684	1
324	Picture	b006	4960011	0	1	11197	138	0	next
324	Response	2	4971207	11196	1
326	Picture	c001	4990844	0	174	7499	175	0	next
326	Response	2	4998220	7376	1
328	Picture	a001	5017843	0	1	9669	174	0	next
328	Response	1	5027511	9668	1
330	Picture	a002	5046842	0	175	11499	177	0	next
330	Response	1	5058241	11399	1
332	Picture	a008	5075507	0	2	8846	164	0	next
332	Response	1	5084352	8845	1
334	Picture	b015	5103507	0	174	8332	176	0	next
334	Response	2	5111813	8306	1
336	Picture	c001	5131506	0	1	7140	35	0	next
336	Response	2	5138644	7138	2
338	Picture	b002	5155506	0	167	8499	168	0	next
338	Response	2	5163858	8352	1
340	Picture	b007	5182504	0	2	6270	73	0	next
340	Response	2	5188773	6269	1
342	Picture	a015	5207338	0	173	13665	174	0	next
342	Response	1	5220916	13578	1
344	Picture	c001	5240169	0	1	7041	134	0	next
344	Response	2	5247209	7040	1
346	Picture	a009	5264669	0	167	11665	169	0	next
346	Response	1	5276200	11531	2
348	Picture	c001	5294334	0	1	6000	176	0	next
348	Response	2	5300333	5999	1
350	Picture	b008	5316667	0	174	7833	175	0	next
350	Response	2	5324404	7737	2
352	Picture	b009	5341333	0	1	8761	80	0	next
352	Response	2	5350093	8760	1
354	Picture	a005	5369332	0	176	10333	177	0	next
354	Response	1	5379561	10229	1
356	Picture	b013	5400164	0	1	12948	57	0	next
356	Response	2	5413111	12947	1
358	Picture	c001	5432831	0	175	7165	176	0	next
358	Response	2	5439908	7077	1
360	Picture	a013	5457329	0	1	8873	135	0	next
360	Response	1	5466201	8872	1
362	Picture	c001	5484162	0	174	20499	175	0	next
362	Response	2	5504518	20356	1
364	Picture	b012	5521327	0	1	6935	74	0	next
364	Response	2	5528261	6934	2
366	Picture	b011	5545494	0	174	7332	175	0	next
366	Response	2	5552754	7260	1
368	Picture	b004	5569492	0	2	11083	94	0	next
368	Response	2	5580574	11082	1
370	Picture	b005	5596992	0	168	5999	169	0	next
370	Response	2	5602816	5824	1
372	Picture	a004	5619824	0	1	10964	45	0	next
372	Response	1	5630787	10963	1
374	Picture	c001	5649990	0	174	7499	176	0	next
374	Response	2	5657408	7418	1
376	Picture	b001	5674656	0	1	18822	186	0	next
376	Response	2	5693477	18821	2
378	Picture	b003	5712322	0	167	11165	169	0	next
378	Response	2	5723456	11134	1
380	Picture	a003	5742820	0	2	9894	116	0	next
380	Response	1	5752713	9893	1
382	Picture	c001	5770487	0	173	11832	174	0	next
382	Response	2	5782156	11669	1
384	Picture	a012	5800485	0	1	20591	85	0	next
384	Response	1	5821075	20590	1
386	Picture	a006	5839485	0	174	11498	176	0	next
386	Response	1	5850935	11450	1
388	Picture	a011	5870316	0	2	20523	153	0	next
388	Response	1	5890838	20522	1
390	Picture	c001	5908149	0	174	7166	175	0	next
390	Response	2	5915182	7033	1
392	Picture	b014	5932148	0	1	10802	34	0	next
392	Response	2	5942948	10800	2
394	Picture	b010	5962147	0	175	32332	176	0	next
394	Response	2	5994335	32188	1
396	Picture	a010	6014312	0	1	12224	117	0	next
396	Response	1	6026535	12223	1
398	Picture	c001	6044645	0	174	11999	175	0	next
398	Response	2	6056455	11810	2
400	Picture	b016	6076643	0	2	7668	176	0	next
400	Response	2	6084310	7667	1
403	Response	3	6273727	69420	1
405	Picture	c001	6284137	0	1	4311	199	0	next
405	Response	2	6288447	4310	1
407	Picture	c001	6301804	0	175	4665	177	0	next
407	Response	2	6306285	4481	1
409	Picture	c201	6319302	0	2	3834	176	0	next
409	Response	2	6323135	3833	1
411	Picture	b201	6338136	0	175	5832	177	0	next
411	Response	2	6343850	5714	1
413	Picture	a205	6356801	0	2	6086	93	0	next
413	Response	1	6362886	6085	1
415	Picture	c201	6374468	0	175	10499	176	0	next
415	Response	2	6384921	10453	1
417	Picture	c201	6399633	0	2	5104	73	0	next
417	Response	2	6404736	5103	1
419	Picture	a216	6419133	0	175	8833	176	0	next
419	Response	1	6427792	8659	1
421	Picture	c201	6440798	0	2	7172	173	0	next
421	Response	2	6447969	7171	1
423	Picture	c201	6461299	0	174	7832	175	0	next
423	Response	2	6469074	7775	1
425	Picture	c201	6481631	0	1	6750	92	0	next
425	Response	2	6488380	6749	1
427	Picture	b204	6501631	0	174	10332	175	0	next
427	Response	2	6511820	10189	2
429	Picture	c201	6526129	0	2	7846	164	0	next
429	Response	2	6533974	7845	1
431	Picture	b209	6545630	0	173	20498	174	0	next
431	Response	2	6566021	20391	1
433	Picture	b203	6578128	0	1	7591	85	0	next
433	Response	2	6585718	7590	1
435	Picture	a208	6599128	0	177	7666	178	0	next
435	Response	1	6606613	7485	1
437	Picture	c201	6618793	0	1	6622	54	0	next
437	Response	2	6625414	6621	1
439	Picture	a201	6639960	0	168	19332	169	0	next
439	Response	1	6659112	19152	1
441	Picture	a214	6674291	0	2	20677	166	0	next
441	Response	1	6694967	20676	1
443	Picture	b213	6707624	0	174	8166	175	0	next
443	Response	2	6715681	8057	2
445	Picture	c201	6730623	0	1	7820	190	0	next
445	Response	2	6738442	7819	1
447	Picture	a212	6749790	0	174	11332	175	0	next
447	Response	1	6761046	11256	1
449	Picture	c201	6773955	0	1	6215	127	0	next
449	Response	2	6780169	6214	1
451	Picture	a202	6793788	0	170	6499	172	0	next
451	Response	1	6800196	6408	1
453	Picture	c201	6813787	0	2	6409	101	0	next
453	Response	2	6820195	6408	2
455	Picture	a209	6834121	0	167	9832	168	0	next
455	Response	1	6843908	9787	1
457	Picture	c201	6857619	0	1	6408	101	0	next
457	Response	2	6864026	6407	2
459	Picture	c201	6875619	0	175	7499	177	0	next
459	Response	2	6883094	7475	1
461	Picture	a210	6896118	0	1	9673	169	0	next
461	Response	1	6905789	9671	2
463	Picture	a204	6918451	0	176	12999	177	0	next
463	Response	1	6931303	12852	2
465	Picture	b205	6945783	0	1	7138	38	0	next
465	Response	2	6952920	7137	1
467	Picture	a206	6966283	0	174	11999	175	0	next
467	Response	1	6978191	11908	1
469	Picture	a203	6989948	0	2	14117	59	0	next
469	Response	1	7004064	14116	1
471	Picture	b207	7015615	0	175	7332	177	0	next
471	Response	2	7022861	7246	1
473	Picture	c201	7036280	0	2	5891	119	0	next
473	Response	2	7042170	5890	1
475	Picture	b215	7053447	0	174	7333	175	0	next
475	Response	2	7060606	7159	1
477	Picture	b214	7072946	0	1	12182	160	0	next
477	Response	2	7085127	12181	1
479	Picture	a207	7097779	0	174	9499	175	0	next
479	Response	1	7107252	9473	1
481	Picture	a211	7119777	0	2	6904	100	0	next
481	Response	1	7126680	6903	1
483	Picture	b211	7138611	0	174	23832	175	0	next
483	Response	1	7162386	23775	1
485	Picture	b216	7177109	0	2	19935	69	0	next
485	Response	2	7197043	19934	1
487	Picture	a213	7210942	0	174	10666	175	0	next
487	Response	1	7221509	10567	1
489	Picture	c201	7234441	0	1	11378	131	0	next
489	Response	2	7245818	11377	2
491	Picture	b210	7260274	0	174	15332	175	0	next
491	Response	2	7275527	15253	1
493	Picture	b212	7288939	0	1	5656	179	0	next
493	Response	2	7294594	5655	1
495	Picture	a215	7308773	0	175	10665	176	0	next
495	Response	1	7319333	10560	1
497	Picture	c201	7332771	0	2	12319	190	0	next
497	Response	2	7345089	12318	1
499	Picture	b206	7358771	0	174	20165	176	0	next
499	Response	2	7378848	20077	1
501	Picture	b208	7392769	0	2	24787	49	0	next
501	Response	2	7417555	24786	1
503	Picture	b202	7431102	0	174	10499	175	0	next
503	Response	2	7441420	10318	1
506	Response	3	7582511	28913	1
508	Picture	c201	7592597	0	174	5832	176	0	next
508	Response	2	7598374	5777	1
510	Picture	c201	7609763	0	1	5491	184	0	next
510	Response	2	7615253	5490	1
512	Picture	a205	7628763	0	174	9832	175	0	next
512	Response	1	7638458	9695	1
514	Picture	b215	7651928	0	1	9556	119	0	next
514	Response	2	7661483	9555	1
516	Picture	b210	7675595	0	167	6665	169	0	next
516	Response	2	7682227	6632	1
518	Picture	a202	7697260	0	1	7213	129	0	next
518	Response	1	7704472	7212	1
520	Picture	c201	7716427	0	174	19498	176	0	next
520	Response	2	7735774	19347	1
522	Picture	a208	7749592	0	1	8547	130	0	next
522	Response	1	7758138	8546	1
524	Picture	b211	7772925	0	174	10332	175	0	next
524	Response	2	7783080	10155	1
526	Picture	b205	7797423	0	2	7847	164	0	next
526	Response	2	7805269	7846	2
528	Picture	c201	7817923	0	173	13166	174	0	next
528	Response	2	7830933	13010	1
530	Picture	c201	7844755	0	2	6956	54	0	next
530	Response	2	7851710	6955	1
532	Picture	b212	7864255	0	176	15166	177	0	next
532	Response	2	7879260	15005	1
534	Picture	a209	7893420	0	2	6646	198	0	next
534	Response	1	7900065	6645	1
536	Picture	a213	7914254	0	167	12499	168	0	next
536	Response	1	7926571	12317	1
538	Picture	c201	7940419	0	1	21864	144	0	next
538	Response	2	7962282	21863	2
540	Picture	a215	7974419	0	175	8165	177	0	next
540	Response	1	7982435	8016	1
542	Picture	b209	7993917	0	2	16675	169	0	next
542	Response	2	8010591	16674	1
544	Picture	b213	8021917	0	174	32832	175	0	next
544	Response	2	8054698	32781	2
546	Picture	a206	8067082	0	1	15709	133	0	next
546	Response	1	8082790	15708	2
548	Picture	b214	8097582	0	168	12498	170	0	next
548	Response	2	8109983	12401	1
550	Picture	a212	8123913	0	2	7538	141	0	next
550	Response	1	8131450	7537	1
552	Picture	a214	8145913	0	168	20165	170	0	next
552	Response	1	8165990	20077	1
554	Picture	c201	8179245	0	1	10821	188	0	next
554	Response	2	8190065	10820	1
556	Picture	c201	8202745	0	174	15165	176	0	next
556	Response	2	8217799	15054	2
558	Picture	a207	8230410	0	2	20673	170	0	next
558	Response	1	8251082	20672	1
560	Picture	b208	8266076	0	174	8166	175	0	next
560	Response	2	8273810	7734	1
562	Picture	a216	8289242	0	1	27294	47	0	next
562	Response	1	8316534	27292	2
564	Picture	a211	8331074	0	175	12832	177	0	next
564	Response	1	8343756	12682	1
566	Picture	b201	8358739	0	2	17311	199	0	next
566	Response	2	8376049	17310	1
568	Picture	a204	8388573	0	174	8165	175	0	next
568	Response	1	8396709	8136	1
570	Picture	a203	8411071	0	1	13047	129	0	next
570	Response	1	8424117	13046	2
572	Picture	c201	8438238	0	174	7332	175	0	next
572	Response	2	8445466	7228	1
574	Picture	c201	8460736	0	2	8178	165	0	next
574	Response	2	8468913	8177	1
576	Picture	c201	8480403	0	174	6832	176	0	next
576	Response	2	8487081	6678	1
578	Picture	c201	8500068	0	2	5491	183	0	next
578	Response	2	8505558	5490	1
580	Picture	c201	8519735	0	174	6666	175	0	next
580	Response	2	8526218	6483	1
582	Picture	b203	8539901	0	1	6556	112	0	next
582	Response	2	8546456	6555	1
584	Picture	b206	8558234	0	174	11999	175	0	next
584	Response	2	8570109	11875	1
586	Picture	b202	8582066	0	2	5764	79	0	next
586	Response	2	8587829	5763	1
588	Picture	b204	8599066	0	170	8832	172	0	next
588	Response	2	8607737	8671	1
590	Picture	c201	8620065	0	1	8568	107	0	next
590	Response	2	8628632	8567	1
592	Picture	b207	8640565	0	174	10165	176	0	next
592	Response	2	8650700	10135	1
594	Picture	c201	8664230	0	1	6347	162	0	next
594	Response	2	8670576	6346	2
596	Picture	b216	8683563	0	176	8166	177	0	next
596	Response	2	8691594	8031	1
598	Picture	c201	8703562	0	1	7340	170	0	next
598	Response	2	8710901	7339	1
600	Picture	a210	8723396	0	167	12665	168	0	next
600	Response	1	8735995	12599	1
602	Picture	a201	8748727	0	2	8318	193	0	next
602	Response	1	8757044	8317	1
