# Supplementary material for: The relationship between Chinese college students’ mate preferences and their parents’ education level
Source: Front Psychol. 2022 Nov 1;13:907315. doi: 10.3389/fpsyg.2022.907315 (PMC9664191; doi:10.3389/fpsyg.2022.907315)
Supplement: Supplementary file 2 [file Data_Sheet_1.ZIP › raw data/═⌡╙Ω═»/part1.log]

Scenario - For expli1
Logfile written - 2018/6/11 14:27:31

Trial	Event Type	Code	Time	TTime	Uncertainty	Duration	Uncertainty	ReqTime	ReqDur

1	Response	3	508670	508670	2
4	Picture	c001	539488	0	1	74560	111	0	next
4	Response	1	614047	74559	1
6	Picture	c001	630487	0	170	7832	171	0	next
6	Response	1	638201	7714	1
8	Picture	c001	656152	0	1	6805	35	0	next
8	Response	1	662956	6804	1
10	Picture	b013	680319	0	171	6832	173	0	next
10	Response	2	687081	6762	1
12	Picture	b001	706318	0	1	5904	101	0	next
12	Response	2	712221	5903	1
14	Picture	c001	731485	0	170	6665	172	0	next
14	Response	1	738106	6621	1
16	Picture	b015	755483	0	2	5912	95	0	next
16	Response	2	761394	5911	1
18	Picture	c001	781317	0	170	6832	172	0	next
18	Response	1	788028	6711	1
20	Picture	c001	805649	0	1	5833	3	0	next
20	Response	1	811345	5696	1
22	Picture	a006	829149	0	172	6666	173	0	next
22	Response	1	835770	6621	1
24	Picture	b005	855648	0	1	5711	128	0	next
24	Response	2	861358	5710	2
26	Picture	a012	879148	0	172	8665	174	0	next
26	Response	1	887664	8516	2
28	Picture	a013	908147	0	1	4809	30	0	next
28	Response	1	912956	4809	1
30	Picture	c001	932146	0	2	14000	3	0	next
30	Response	1	945960	13814	1
32	Picture	c001	964646	0	1	5586	86	0	next
32	Response	1	970231	5585	1
34	Picture	a010	989146	0	170	6166	171	0	next
34	Response	1	995254	6108	1
36	Picture	c001	1013311	0	2	5382	125	0	next
36	Response	1	1018692	5381	1
38	Picture	b014	1035312	0	171	5999	172	0	next
38	Response	2	1041169	5857	2
40	Picture	b009	1058810	0	2	10761	79	0	next
40	Response	1	1069570	10760	1
42	Picture	a014	1088977	0	172	6166	173	0	next
42	Response	1	1095100	6123	1
44	Picture	a007	1113476	0	1	5833	2	0	next
44	Response	1	1119194	5718	1
46	Picture	a009	1137143	0	170	5165	172	0	next
46	Response	1	1142151	5008	1
48	Picture	b004	1162475	0	1	7563	109	0	next
48	Response	2	1170037	7562	1
50	Picture	a005	1188975	0	170	6999	172	0	next
50	Response	1	1195866	6891	1
52	Picture	a004	1214641	0	1	10344	161	0	next
52	Response	1	1224984	10343	1
54	Picture	a001	1245141	0	170	6499	171	0	next
54	Response	1	1251530	6389	1
56	Picture	c001	1268806	0	1	5833	173	0	next
56	Response	1	1274638	5832	1
58	Picture	c001	1293140	0	170	5499	171	0	next
58	Response	1	1298523	5383	1
60	Picture	b010	1317638	0	2	5500	4	0	next
60	Response	1	1323064	5426	1
62	Picture	a016	1340972	0	173	6332	175	0	next
62	Response	1	1347279	6307	1
64	Picture	b003	1367471	0	1	5574	99	0	next
64	Response	2	1373044	5573	1
66	Picture	c001	1391304	0	1	7999	3	0	next
66	Response	1	1399264	7960	1
68	Picture	c001	1417970	0	1	5666	3	0	next
68	Response	1	1423507	5537	2
70	Picture	c001	1442803	0	171	5333	172	0	next
70	Response	1	1447955	5152	1
72	Picture	a008	1468302	0	2	7905	101	0	next
72	Response	1	1476206	7904	1
74	Picture	b002	1494636	0	170	8998	172	0	next
74	Response	2	1503469	8833	2
76	Picture	c001	1521301	0	1	6166	3	0	next
76	Response	1	1527386	6085	1
78	Picture	b007	1545468	0	170	5665	172	0	next
78	Response	2	1551096	5628	1
80	Picture	a015	1569300	0	1	5382	123	0	next
80	Response	1	1574681	5381	2
82	Picture	b006	1593633	0	171	6333	172	0	next
82	Response	2	1599854	6221	1
84	Picture	b011	1616799	0	1	7508	164	0	next
84	Response	2	1624306	7507	1
86	Picture	c001	1640632	0	173	7833	174	0	next
86	Response	1	1648311	7679	2
88	Picture	b008	1666298	0	1	7903	102	0	next
88	Response	2	1674200	7902	1
90	Picture	a011	1692465	0	172	5832	173	0	next
90	Response	1	1698145	5680	1
92	Picture	a002	1718130	0	2	4558	115	0	next
92	Response	1	1722687	4557	1
94	Picture	b016	1742130	0	171	5666	173	0	next
94	Response	2	1747771	5641	1
96	Picture	b012	1767462	0	2	4734	106	0	next
96	Response	2	1772195	4733	1
98	Picture	a003	1788963	0	170	5832	172	0	next
98	Response	1	1794679	5716	1
101	Response	3	1966783	51157	1
103	Picture	c001	1976959	0	171	7165	173	0	next
103	Response	1	1983974	7015	1
105	Picture	c001	1998458	0	1	5166	3	0	next
105	Response	1	2003553	5095	1
107	Picture	c101	2018457	0	2	5167	3	0	next
107	Response	1	2023583	5126	1
109	Picture	a115	2036624	0	1	4900	105	0	next
109	Response	1	2041523	4899	1
111	Picture	a113	2052791	0	170	6999	171	0	next
111	Response	1	2059609	6818	1
113	Picture	a116	2073623	0	1	5666	3	0	next
113	Response	1	2079127	5504	1
115	Picture	c101	2092790	0	171	4832	173	0	next
115	Response	1	2097486	4696	1
117	Picture	b106	2111789	0	1	6333	2	0	next
117	Response	2	2118025	6236	1
119	Picture	c101	2131622	0	171	5833	172	0	next
119	Response	1	2137396	5774	1
121	Picture	a107	2151621	0	2	6824	183	0	next
121	Response	1	2158444	6823	2
123	Picture	b103	2169955	0	171	5332	173	0	next
123	Response	2	2175218	5263	1
125	Picture	a103	2187454	0	1	4596	76	0	next
125	Response	1	2192050	4596	1
127	Picture	b112	2204621	0	171	5665	173	0	next
127	Response	2	2210226	5605	1
129	Picture	b104	2222953	0	1	6000	2	0	next
129	Response	2	2228879	5926	1
131	Picture	a106	2240453	0	171	5999	173	0	next
131	Response	1	2246422	5969	2
133	Picture	c101	2259119	0	2	5500	3	0	next
133	Response	1	2264538	5419	1
135	Picture	a111	2276619	0	1	5666	2	0	next
135	Response	1	2282087	5468	1
137	Picture	b114	2294618	0	2	7559	116	0	next
137	Response	2	2302176	7558	1
139	Picture	b108	2317285	0	170	4999	172	0	next
139	Response	2	2322231	4946	1
141	Picture	a108	2336117	0	2	5304	37	0	next
141	Response	2	2341420	5303	1
143	Picture	c101	2354784	0	171	5833	172	0	next
143	Response	1	2360460	5676	1
145	Picture	c101	2375283	0	2	4251	89	0	next
145	Response	1	2379533	4250	1
147	Picture	a109	2394617	0	172	9165	174	0	next
147	Response	1	2403655	9038	1
149	Picture	b115	2418282	0	2	9495	179	0	next
149	Response	2	2427776	9494	1
151	Picture	c101	2441283	0	171	6165	173	0	next
151	Response	1	2447415	6132	2
153	Picture	b107	2460115	0	1	5688	151	0	next
153	Response	2	2465802	5687	1
155	Picture	b110	2480948	0	171	21499	172	0	next
155	Response	2	2502270	21322	1
157	Picture	a105	2515947	0	1	5215	125	0	next
157	Response	1	2521161	5214	1
159	Picture	c101	2535447	0	172	10999	174	0	next
159	Response	1	2546334	10887	1
161	Picture	a102	2559446	0	1	5575	97	0	next
161	Response	1	2565020	5574	1
163	Picture	c101	2578780	0	171	5499	172	0	next
163	Response	1	2584149	5369	1
165	Picture	c101	2596279	0	1	6078	94	0	next
165	Response	1	2602356	6077	2
167	Picture	c101	2615279	0	171	4999	172	0	next
167	Response	1	2620146	4867	1
169	Picture	a101	2635278	0	1	5288	51	0	next
169	Response	1	2640565	5287	2
171	Picture	c101	2654111	0	171	4833	172	0	next
171	Response	1	2658804	4693	1
173	Picture	b102	2671777	0	1	5024	148	0	next
173	Response	2	2676800	5023	1
175	Picture	a110	2689777	0	172	6333	173	0	next
175	Response	1	2695993	6216	1
177	Picture	c101	2707776	0	2	5198	142	0	next
177	Response	1	2712973	5197	1
179	Picture	b109	2725609	0	2	5667	3	0	next
179	Response	2	2731234	5625	1
181	Picture	b105	2743609	0	1	5000	2	0	next
181	Response	2	2748481	4872	1
183	Picture	a112	2760943	0	170	6332	171	0	next
183	Response	1	2767103	6160	1
185	Picture	c101	2781775	0	1	4909	96	0	next
185	Response	1	2786683	4908	1
187	Picture	c101	2797942	0	170	4999	171	0	next
187	Response	1	2802915	4973	2
189	Picture	c101	2815274	0	2	4088	85	0	next
189	Response	1	2819361	4087	1
191	Picture	b111	2833941	0	172	6999	174	0	next
191	Response	2	2840801	6860	1
193	Picture	b101	2854273	0	2	5184	156	0	next
193	Response	2	2859456	5183	1
195	Picture	b116	2871440	0	1	8166	2	0	next
195	Response	2	2879573	8133	1
197	Picture	a114	2890939	0	2	8304	37	0	next
197	Response	1	2899242	8303	2
199	Picture	a104	2914106	0	171	7332	173	0	next
199	Response	1	2921278	7172	2
201	Picture	b113	2935438	0	2	5993	180	0	next
201	Response	2	2941430	5992	1
204	Response	3	3163643	108873	1
206	Picture	a109	3174100	0	2	6176	164	0	next
206	Response	1	3180276	6176	1
208	Picture	a106	3194934	0	172	20498	174	0	next
208	Response	1	3215366	20432	2
210	Picture	b115	3228599	0	1	5295	44	0	next
210	Response	2	3233893	5294	1
212	Picture	c101	3247766	0	172	5332	174	0	next
212	Response	1	3253021	5255	1
214	Picture	c101	3266432	0	1	4333	2	0	next
214	Response	1	3270624	4192	2
216	Picture	a113	3285598	0	171	7999	173	0	next
216	Response	1	3293458	7860	1
218	Picture	b112	3305264	0	1	5115	57	0	next
218	Response	2	3310377	5113	1
220	Picture	a114	3323931	0	171	5166	172	0	next
220	Response	1	3328966	5035	1
222	Picture	a105	3342597	0	1	4833	2	0	next
222	Response	1	3347407	4810	1
224	Picture	b116	3358764	0	167	4499	168	0	next
224	Response	1	3363156	4392	1
226	Picture	b111	3376429	0	2	11175	165	0	next
226	Response	2	3387603	11174	1
228	Picture	c101	3398930	0	170	5332	171	0	next
228	Response	1	3404072	5142	1
230	Picture	c101	3418762	0	1	4558	114	0	next
230	Response	1	3423319	4557	1
232	Picture	a101	3437929	0	171	5832	172	0	next
232	Response	1	3443734	5805	1
234	Picture	b104	3458428	0	1	7281	57	0	next
234	Response	2	3465708	7280	1
236	Picture	a116	3477594	0	171	6333	172	0	next
236	Response	1	3483817	6223	1
238	Picture	c101	3495260	0	1	5832	174	0	next
238	Response	1	3501091	5831	1
240	Picture	c101	3515427	0	172	5166	173	0	next
240	Response	1	3520465	5038	1
242	Picture	a108	3532426	0	1	7161	177	0	next
242	Response	1	3539586	7160	1
244	Picture	c101	3553426	0	171	4999	173	0	next
244	Response	1	3558385	4959	1
246	Picture	a104	3573425	0	2	3882	125	0	next
246	Response	1	3577306	3881	1
248	Picture	c101	3589759	0	172	4999	173	0	next
248	Response	1	3594647	4888	2
250	Picture	a110	3609758	0	1	6166	3	0	next
250	Response	1	3615749	5991	1
252	Picture	a111	3630425	0	170	7665	172	0	next
252	Response	1	3637924	7499	1
254	Picture	b106	3652090	0	2	3979	195	0	next
254	Response	1	3656068	3978	1
256	Picture	b107	3670591	0	170	4665	172	0	next
256	Response	2	3675194	4603	1
258	Picture	c101	3688423	0	1	6000	2	0	next
258	Response	1	3694262	5839	1
260	Picture	a103	3706256	0	1	6333	2	0	next
260	Response	1	3712433	6177	1
262	Picture	b113	3725755	0	2	3750	90	0	next
262	Response	2	3729504	3749	1
264	Picture	b109	3743922	0	171	5333	172	0	next
264	Response	2	3749200	5278	1
266	Picture	b102	3763588	0	1	7500	2	0	next
266	Response	2	3771046	7458	2
268	Picture	c101	3784088	0	171	6165	173	0	next
268	Response	1	3790114	6026	1
270	Picture	b108	3801920	0	2	5500	4	0	next
270	Response	2	3807305	5385	1
272	Picture	b110	3822254	0	171	9166	172	0	next
272	Response	2	3831302	9048	1
274	Picture	c101	3843586	0	2	6167	3	0	next
274	Response	1	3849592	6006	1
276	Picture	c101	3861753	0	168	5166	169	0	next
276	Response	1	3866867	5114	1
278	Picture	c101	3878586	0	1	4540	133	0	next
278	Response	1	3883125	4539	1
280	Picture	b103	3896586	0	171	5666	172	0	next
280	Response	2	3901924	5338	1
282	Picture	a112	3913585	0	1	7109	63	0	next
282	Response	1	3920694	7109	1
284	Picture	a102	3933752	0	171	8499	172	0	next
284	Response	1	3942008	8256	1
286	Picture	b105	3956751	0	1	7523	149	0	next
286	Response	2	3964273	7522	1
288	Picture	b114	3979417	0	1	6499	3	0	next
288	Response	2	3985791	6374	1
290	Picture	a107	3998750	0	1	18572	100	0	next
290	Response	1	4017321	18571	1
292	Picture	c101	4029250	0	171	11165	173	0	next
292	Response	1	4040367	11117	1
294	Picture	c101	4051749	0	1	4833	2	0	next
294	Response	1	4056509	4760	1
296	Picture	c101	4069749	0	172	5499	173	0	next
296	Response	1	4075162	5413	2
298	Picture	a115	4088081	0	2	9708	132	0	next
298	Response	1	4097787	9706	2
300	Picture	b101	4111581	0	171	12666	172	0	next
300	Response	2	4124213	12632	1
303	Response	3	4292043	53465	1
305	Picture	b006	4302410	0	2	5167	3	0	next
305	Response	2	4307406	4996	1
307	Picture	c001	4325076	0	2	6690	150	0	next
307	Response	1	4331765	6689	1
309	Picture	b010	4348743	0	1	25165	3	0	next
309	Response	2	4373845	25102	1
311	Picture	a008	4391075	0	1	7818	188	0	next
311	Response	1	4398892	7817	1
313	Picture	a003	4416075	0	170	6166	171	0	next
313	Response	1	4421906	5831	1
315	Picture	a012	4442407	0	2	12016	157	0	next
315	Response	1	4454422	12015	1
317	Picture	c001	4471907	0	171	7000	172	0	next
317	Response	2	4478721	6814	1
319	Picture	c001	4496073	0	1	4198	141	0	next
319	Response	2	4500270	4197	1
321	Picture	b008	4518573	0	171	5166	172	0	next
321	Response	2	4523580	5007	2
323	Picture	c001	4541405	0	2	4501	172	0	next
323	Response	2	4545905	4500	1
325	Picture	a011	4563405	0	171	6666	173	0	next
325	Response	1	4569902	6497	1
327	Picture	c001	4589071	0	1	7076	96	0	next
327	Response	2	4596146	7075	1
329	Picture	c001	4614071	0	171	5999	173	0	next
329	Response	2	4619966	5895	1
331	Picture	a005	4637903	0	2	7287	53	0	next
331	Response	1	4645189	7286	1
333	Picture	a007	4664903	0	172	7166	173	0	next
333	Response	1	4672003	7100	1
335	Picture	b013	4691235	0	2	4945	62	0	next
335	Response	2	4696179	4944	2
337	Picture	c001	4713902	0	171	5333	172	0	next
337	Response	2	4719161	5259	1
339	Picture	b011	4737068	0	1	5833	2	0	next
339	Response	2	4742832	5764	1
341	Picture	a015	4762901	0	172	8166	173	0	next
341	Response	1	4770898	7997	1
343	Picture	b003	4788900	0	1	5833	3	0	next
343	Response	2	4794688	5788	1
345	Picture	a014	4814067	0	170	6999	171	0	next
345	Response	1	4820928	6861	1
347	Picture	b001	4839899	0	1	8200	139	0	next
347	Response	2	4848098	8199	1
349	Picture	a013	4867232	0	1	14166	2	0	next
349	Response	1	4881301	14069	1
351	Picture	b016	4900398	0	1	6158	180	0	next
351	Response	2	4906555	6157	1
353	Picture	b005	4924398	0	170	5999	171	0	next
353	Response	2	4930313	5915	2
355	Picture	c001	4949397	0	1	12744	95	0	next
355	Response	2	4962140	12743	1
357	Picture	a004	4981064	0	171	9165	173	0	next
357	Response	1	4990111	9047	1
359	Picture	c001	5009396	0	1	6422	83	0	next
359	Response	2	5015817	6421	1
361	Picture	c001	5032562	0	171	6333	172	0	next
361	Response	2	5038794	6232	1
363	Picture	c001	5056728	0	1	4833	2	0	next
363	Response	2	5061507	4779	1
365	Picture	a010	5079227	0	2	15167	3	0	next
365	Response	1	5094231	15004	1
367	Picture	b015	5114393	0	2	6000	3	0	next
367	Response	2	5120294	5901	1
369	Picture	b002	5138727	0	170	6166	171	0	next
369	Response	2	5144770	6043	1
371	Picture	c001	5163226	0	1	6503	170	0	next
371	Response	2	5169728	6502	2
373	Picture	b014	5188226	0	170	5166	171	0	next
373	Response	2	5193310	5084	1
375	Picture	a002	5211058	0	1	17817	188	0	next
375	Response	1	5228874	17816	1
377	Picture	a006	5247557	0	2	6333	4	0	next
377	Response	1	5253771	6214	1
379	Picture	a016	5272557	0	1	5666	3	0	next
379	Response	1	5278129	5572	1
381	Picture	b012	5297724	0	170	6832	171	0	next
381	Response	2	5304428	6704	1
383	Picture	c001	5322722	0	2	7439	68	0	next
383	Response	1	5330160	7438	1
385	Picture	c001	5348556	0	171	5332	173	0	next
385	Response	2	5353863	5307	2
387	Picture	b009	5373055	0	1	24532	139	0	next
387	Response	2	5397586	24531	1
389	Picture	b004	5414555	0	170	5332	171	0	next
389	Response	2	5419729	5174	1
391	Picture	a001	5437387	0	1	6099	73	0	next
391	Response	1	5443484	6097	1
393	Picture	c001	5460554	0	170	8332	171	0	next
393	Response	2	5468705	8151	2
395	Picture	b007	5487886	0	1	5833	2	0	next
395	Response	2	5493598	5712	1
397	Picture	a009	5512052	0	171	10833	172	0	next
397	Response	1	5522710	10658	1
399	Picture	c001	5542385	0	1	5166	2	0	next
399	Response	2	5547399	5014	1
402	Response	3	5750060	83677	1
404	Picture	c001	5760547	0	1	9030	142	0	next
404	Response	2	5769576	9029	1
406	Picture	c001	5782380	0	171	3999	173	0	next
406	Response	2	5786340	3960	1
408	Picture	b207	5799379	0	2	5402	105	0	next
408	Response	2	5804780	5401	2
410	Picture	c201	5818213	0	171	5165	173	0	next
410	Response	2	5823275	5062	1
412	Picture	a212	5836212	0	1	6000	2	0	next
412	Response	1	5841891	5679	2
414	Picture	c201	5855711	0	2	5833	4	0	next
414	Response	2	5861493	5782	1
416	Picture	c201	5875044	0	2	4333	4	0	next
416	Response	2	5879302	4258	2
418	Picture	a213	5893545	0	171	6499	172	0	next
418	Response	1	5900009	6464	1
420	Picture	c201	5914044	0	1	4466	40	0	next
420	Response	1	5918509	4465	1
422	Picture	a201	5931210	0	1	5666	3	0	next
422	Response	1	5936702	5492	1
424	Picture	a207	5949376	0	2	6333	4	0	next
424	Response	1	5955557	6181	1
426	Picture	a208	5970876	0	1	6833	2	0	next
426	Response	1	5977523	6647	1
428	Picture	a203	5992542	0	1	5750	89	0	next
428	Response	1	5998291	5749	1
430	Picture	a211	6009876	0	170	5331	172	0	next
430	Response	1	6015085	5209	1
432	Picture	b215	6030041	0	2	4408	99	0	next
432	Response	2	6034448	4407	1
434	Picture	c201	6047708	0	170	4499	172	0	next
434	Response	2	6052079	4371	1
436	Picture	b206	6065374	0	1	23582	90	0	next
436	Response	2	6088955	23581	1
438	Picture	c201	6103707	0	170	4666	171	0	next
438	Response	2	6108229	4522	1
440	Picture	c201	6123206	0	1	3500	2	0	next
440	Response	2	6126576	3370	1
442	Picture	c201	6139205	0	2	4167	3	0	next
442	Response	2	6143278	4073	1
444	Picture	b209	6157205	0	1	5333	3	0	next
444	Response	2	6162427	5222	2
446	Picture	c201	6175539	0	170	5165	172	0	next
446	Response	2	6180563	5024	1
448	Picture	a202	6194038	0	1	9000	2	0	next
448	Response	1	6202849	8811	1
450	Picture	a214	6217705	0	170	5999	171	0	next
450	Response	1	6223618	5913	1
452	Picture	b201	6236704	0	1	7415	91	0	next
452	Response	2	6244118	7414	1
454	Picture	b210	6257537	0	172	8666	174	0	next
454	Response	2	6266077	8540	1
456	Picture	a216	6279036	0	1	9663	175	0	next
456	Response	1	6288697	9661	2
458	Picture	c201	6301536	0	171	11666	172	0	next
458	Response	2	6313114	11578	1
460	Picture	b203	6325535	0	2	5716	125	0	next
460	Response	2	6331250	5715	2
462	Picture	a210	6345369	0	170	7499	171	0	next
462	Response	1	6352821	7452	1
464	Picture	a209	6365534	0	2	60836	170	0	next
464	Response	1	6426369	60835	1
466	Picture	b208	6437867	0	171	5832	172	0	next
466	Response	2	6443524	5657	1
468	Picture	b216	6458032	0	2	12500	3	0	next
468	Response	2	6470449	12417	1
470	Picture	c201	6482199	0	171	4499	173	0	next
470	Response	2	6486614	4415	1
472	Picture	b213	6499198	0	1	4027	145	0	next
472	Response	2	6503224	4026	1
474	Picture	b204	6515032	0	170	11499	171	0	next
474	Response	2	6526407	11375	2
476	Picture	a204	6539364	0	1	21315	190	0	next
476	Response	1	6560678	21314	1
478	Picture	b212	6572530	0	1	6000	2	0	next
478	Response	2	6578428	5898	1
480	Picture	b205	6591696	0	2	6690	152	0	next
480	Response	2	6598385	6689	1
482	Picture	c201	6609530	0	170	7499	171	0	next
482	Response	1	6616939	7409	1
484	Picture	b202	6631029	0	1	6666	2	0	next
484	Response	2	6637587	6558	1
486	Picture	c201	6649696	0	168	3998	170	0	next
486	Response	2	6653658	3962	1
488	Picture	b211	6668361	0	2	5345	162	0	next
488	Response	2	6673705	5344	1
490	Picture	b214	6688362	0	171	5665	173	0	next
490	Response	2	6693869	5507	2
492	Picture	a206	6707194	0	1	5707	132	0	next
492	Response	1	6712900	5706	2
494	Picture	a215	6725194	0	171	5333	172	0	next
494	Response	1	6730440	5246	1
496	Picture	c201	6742360	0	1	6781	58	0	next
496	Response	2	6749140	6780	1
498	Picture	c201	6761694	0	167	4665	169	0	next
498	Response	2	6766230	4536	1
500	Picture	a205	6781526	0	1	6000	2	0	next
500	Response	1	6787352	5826	1
502	Picture	c201	6799693	0	171	4999	172	0	next
502	Response	2	6804533	4840	1
505	Response	3	7000082	81392	1
507	Picture	b212	7010188	0	172	5999	174	0	next
507	Response	2	7016160	5972	1
509	Picture	b202	7028021	0	1	4332	173	0	next
509	Response	2	7032352	4331	1
511	Picture	c201	7047021	0	171	4499	172	0	next
511	Response	2	7051473	4452	1
513	Picture	c201	7066686	0	2	3500	4	0	next
513	Response	2	7070027	3341	2
515	Picture	b208	7082853	0	1	2499	3	0	next
515	Response	2	7085236	2383	1
517	Picture	b215	7097186	0	1	2512	160	0	next
517	Response	2	7099697	2511	1
519	Picture	b211	7112186	0	172	2333	173	0	next
519	Response	2	7114425	2239	1
521	Picture	c201	7127518	0	2	2711	129	0	next
521	Response	2	7130228	2710	1
523	Picture	a202	7142686	0	170	3165	172	0	next
523	Response	2	7145764	3078	1
525	Picture	c201	7157518	0	1	3333	2	0	next
525	Response	2	7160821	3303	1
527	Picture	b201	7174184	0	2	4167	3	0	next
527	Response	2	7178212	4028	1
529	Picture	b207	7190184	0	1	4698	141	0	next
529	Response	2	7194881	4697	1
531	Picture	a201	7208518	0	170	5165	172	0	next
531	Response	1	7213611	5093	1
533	Picture	a205	7225350	0	1	3563	109	0	next
533	Response	1	7228912	3562	1
535	Picture	b210	7243683	0	171	5999	173	0	next
535	Response	2	7249590	5907	1
537	Picture	a211	7263682	0	2	4492	181	0	next
537	Response	1	7268173	4491	1
539	Picture	a207	7282183	0	170	7332	171	0	next
539	Response	1	7289419	7236	2
541	Picture	a214	7304182	0	1	4332	3	0	next
541	Response	1	7308479	4297	1
543	Picture	b214	7322515	0	171	5333	172	0	next
543	Response	2	7327691	5176	1
545	Picture	a206	7342347	0	2	21977	196	0	next
545	Response	1	7364323	21976	2
547	Picture	c201	7378514	0	170	10166	171	0	next
547	Response	2	7388581	10067	1
549	Picture	b216	7400346	0	2	4833	4	0	next
549	Response	2	7405130	4784	1
551	Picture	a215	7417013	0	171	4332	173	0	next
551	Response	2	7421321	4308	1
553	Picture	b203	7435346	0	1	4332	3	0	next
553	Response	2	7439633	4287	1
555	Picture	a216	7454512	0	171	7333	172	0	next
555	Response	1	7461802	7290	1
557	Picture	a209	7475511	0	2	4516	158	0	next
557	Response	1	7480026	4515	1
559	Picture	b213	7491178	0	171	5499	173	0	next
559	Response	2	7496609	5431	1
561	Picture	c201	7511844	0	1	5020	152	0	next
561	Response	2	7516863	5019	1
562	Response	3	7521610	4746	1
563	Picture	c201	7528011	0	171	5832	173	0	next
563	Response	2	7533782	5771	1
565	Picture	b204	7545510	0	1	4500	2	0	next
565	Response	2	7549942	4432	1
567	Picture	b209	7563510	0	171	5166	172	0	next
567	Response	2	7568523	5013	1
569	Picture	a210	7582509	0	1	6715	124	0	next
569	Response	1	7589223	6714	1
571	Picture	a203	7603176	0	171	4666	172	0	next
571	Response	1	7607775	4599	1
573	Picture	b206	7622842	0	1	20190	148	0	next
573	Response	2	7643031	20189	1
575	Picture	c201	7656175	0	171	7832	173	0	next
575	Response	2	7663973	7798	1
577	Picture	a212	7677841	0	1	7223	115	0	next
577	Response	2	7685063	7222	1
579	Picture	c201	7699007	0	172	4499	174	0	next
579	Response	2	7703408	4401	1
581	Picture	c201	7717006	0	2	4505	169	0	next
581	Response	2	7721510	4504	1
583	Picture	c201	7734673	0	171	6166	172	0	next
583	Response	2	7740752	6079	1
585	Picture	a213	7753839	0	1	6273	64	0	next
585	Response	1	7760111	6272	2
587	Picture	b205	7775173	0	170	6999	171	0	next
587	Response	2	7781954	6781	1
589	Picture	c201	7796838	0	2	4986	184	0	next
589	Response	2	7801822	4984	1
591	Picture	c201	7814338	0	171	4499	173	0	next
591	Response	2	7818759	4421	1
593	Picture	c201	7831004	0	1	4782	57	0	next
593	Response	2	7835785	4781	1
595	Picture	c201	7849838	0	170	4332	171	0	next
595	Response	2	7854133	4295	1
597	Picture	a204	7868670	0	1	14666	2	0	next
597	Response	1	7883231	14561	1
599	Picture	a208	7897336	0	1	6833	2	0	next
599	Response	1	7904056	6720	1
601	Picture	c201	7918502	0	2	4500	3	0	next
601	Response	1	7922910	4408	1
