# Supplementary material for: The relationship between Chinese college students’ mate preferences and their parents’ education level
Source: Front Psychol. 2022 Nov 1;13:907315. doi: 10.3389/fpsyg.2022.907315 (PMC9664191; doi:10.3389/fpsyg.2022.907315)
Supplement: Supplementary file 2 [file Data_Sheet_1.ZIP › raw data/═⌡╧÷╡╧/part1.log]

Scenario - For expli1
Logfile written - 2018/9/15 11:50:23

Trial	Event Type	Code	Time	TTime	Uncertainty	Duration	Uncertainty	ReqTime	ReqDur

1	Response	3	525474	525474	1
4	Picture	c001	556302	0	2	12655	189	0	next
4	Response	1	568956	12654	2
6	Picture	b004	586468	0	176	7499	177	0	next
6	Response	2	593812	7344	1
8	Picture	c001	614133	0	1	6348	162	0	next
8	Response	1	620480	6347	1
10	Picture	c001	637299	0	176	5499	177	0	next
10	Response	1	642681	5382	1
12	Picture	c001	661964	0	1	4024	152	0	next
12	Response	1	665987	4023	1
14	Picture	c001	682297	0	175	3998	177	0	next
14	Response	1	686164	3867	1
16	Picture	c001	706294	0	2	4100	78	0	next
16	Response	1	710393	4099	1
18	Picture	b015	726794	0	178	6499	179	0	next
18	Response	2	733132	6338	1
20	Picture	b005	750625	0	2	4287	58	0	next
20	Response	2	754911	4286	1
22	Picture	c001	773625	0	175	6165	177	0	next
22	Response	1	779735	6110	1
24	Picture	b002	797456	0	2	6958	53	0	next
24	Response	2	804412	6956	2
26	Picture	a009	820789	0	168	8832	169	0	next
26	Response	1	829534	8745	1
28	Picture	a005	847287	0	1	8295	48	0	next
28	Response	1	855581	8294	2
30	Picture	a014	874453	0	175	8832	176	0	next
30	Response	1	883207	8754	1
32	Picture	b009	900284	0	2	21609	68	0	next
32	Response	2	921892	21608	1
34	Picture	a010	939283	0	175	21664	177	0	next
34	Response	1	960786	21503	1
36	Picture	c001	978447	0	1	6543	133	0	next
36	Response	1	984989	6542	2
38	Picture	c001	1002113	0	168	4832	169	0	next
38	Response	1	1006835	4722	1
40	Picture	b003	1024778	0	1	6885	124	0	next
40	Response	2	1031662	6884	1
42	Picture	b014	1048444	0	175	5998	177	0	next
42	Response	2	1054368	5924	1
44	Picture	c001	1071275	0	1	5236	107	0	next
44	Response	1	1076510	5235	1
46	Picture	b008	1096274	0	176	12332	178	0	next
46	Response	2	1108548	12274	1
48	Picture	c001	1127439	0	1	8496	173	0	next
48	Response	2	1135934	8495	1
50	Picture	c001	1154771	0	169	5666	170	0	next
50	Response	1	1160282	5511	1
52	Picture	b007	1177436	0	1	6450	61	0	next
52	Response	2	1183885	6449	2
54	Picture	c001	1203102	0	175	5166	176	0	next
54	Response	1	1208201	5099	1
56	Picture	b010	1227767	0	1	7017	152	0	next
56	Response	2	1234783	7016	2
58	Picture	a011	1252766	0	175	15832	176	0	next
58	Response	1	1268514	15748	1
60	Picture	a013	1288430	0	2	8247	97	0	next
60	Response	1	1296676	8246	2
62	Picture	c001	1314596	0	175	6499	176	0	next
62	Response	1	1321058	6462	1
64	Picture	b001	1339094	0	1	10547	130	0	next
64	Response	2	1349640	10546	2
66	Picture	a012	1369260	0	176	6665	178	0	next
66	Response	2	1375772	6512	2
68	Picture	b013	1393758	0	1	6720	123	0	next
68	Response	2	1400477	6719	1
70	Picture	a001	1418257	0	170	6499	172	0	next
70	Response	1	1424705	6448	1
72	Picture	a003	1443755	0	2	7507	171	0	next
72	Response	1	1451261	7506	1
74	Picture	a004	1468088	0	175	14998	177	0	next
74	Response	1	1482939	14851	1
76	Picture	a015	1501419	0	1	9087	83	0	next
76	Response	1	1510505	9086	1
78	Picture	b016	1526918	0	175	7166	176	0	next
78	Response	2	1533997	7079	2
80	Picture	a016	1554416	0	1	6374	136	0	next
80	Response	1	1560789	6373	1
82	Picture	b012	1577416	0	176	6665	177	0	next
82	Response	2	1584036	6620	2
84	Picture	c001	1601414	0	1	8430	79	0	next
84	Response	1	1609843	8429	1
86	Picture	a007	1628579	0	176	9166	177	0	next
86	Response	1	1637653	9074	1
88	Picture	a006	1656244	0	1	5648	194	0	next
88	Response	1	1661891	5647	1
90	Picture	b006	1679910	0	175	11165	177	0	next
90	Response	2	1690952	11042	2
92	Picture	a002	1707908	0	1	5842	167	0	next
92	Response	1	1713749	5841	1
94	Picture	b011	1733407	0	168	5999	169	0	next
94	Response	2	1739324	5917	1
96	Picture	a008	1757072	0	1	7434	76	0	next
96	Response	1	1764505	7433	1
98	Picture	c001	1781738	0	176	10665	178	0	next
98	Response	2	1792314	10576	1
101	Response	3	1995993	86596	1
103	Picture	c001	2006059	0	177	7499	178	0	next
103	Response	1	2013371	7312	1
105	Picture	c001	2026724	0	2	4534	144	0	next
105	Response	1	2031257	4533	1
107	Picture	c101	2046057	0	175	3833	176	0	next
107	Response	1	2049708	3651	1
109	Picture	b105	2064889	0	1	6486	191	0	next
109	Response	2	2071374	6485	1
111	Picture	b104	2085888	0	179	6499	181	0	next
111	Response	2	2092201	6313	1
113	Picture	b113	2106387	0	1	4583	86	0	next
113	Response	2	2110969	4582	2
115	Picture	c101	2124553	0	175	7165	177	0	next
115	Response	1	2131556	7003	2
117	Picture	a113	2146218	0	1	7537	140	0	next
117	Response	1	2153753	7535	2
119	Picture	c101	2167217	0	175	5999	177	0	next
119	Response	1	2173033	5816	1
121	Picture	b112	2186882	0	2	6145	199	0	next
121	Response	2	2193026	6144	1
123	Picture	c101	2207049	0	175	5832	176	0	next
123	Response	1	2212717	5668	1
125	Picture	c101	2225380	0	2	4652	192	0	next
125	Response	1	2230031	4651	1
127	Picture	a105	2242047	0	174	7332	175	0	next
127	Response	2	2249314	7267	1
129	Picture	a114	2260712	0	1	7524	152	0	next
129	Response	1	2268234	7522	2
131	Picture	c101	2282045	0	168	5499	169	0	next
131	Response	1	2287484	5439	1
133	Picture	a107	2301043	0	1	9386	124	0	next
133	Response	1	2310428	9385	2
135	Picture	a106	2322543	0	175	6665	176	0	next
135	Response	1	2329173	6630	1
137	Picture	a109	2340874	0	2	13630	47	0	next
137	Response	1	2354503	13629	1
139	Picture	b110	2368040	0	176	5499	177	0	next
139	Response	1	2373367	5327	1
141	Picture	b103	2385372	0	1	8227	116	0	next
141	Response	2	2393598	8226	1
143	Picture	c101	2406705	0	176	6665	178	0	next
143	Response	1	2413290	6585	1
145	Picture	c101	2426370	0	1	4830	179	0	next
145	Response	1	2431199	4829	1
147	Picture	b108	2443869	0	175	10832	177	0	next
147	Response	2	2454620	10751	1
149	Picture	b101	2467867	0	2	9722	115	0	next
149	Response	2	2477588	9721	1
151	Picture	b111	2490200	0	175	6499	176	0	next
151	Response	2	2496564	6364	1
153	Picture	b116	2510865	0	2	11053	125	0	next
153	Response	2	2521917	11052	1
155	Picture	c101	2535698	0	175	12998	177	0	next
155	Response	1	2548578	12880	1
157	Picture	c101	2562862	0	2	5052	126	0	next
157	Response	1	2567913	5051	1
159	Picture	a102	2582862	0	175	11498	177	0	next
159	Response	1	2594221	11359	1
161	Picture	b107	2606693	0	2	8060	110	0	next
161	Response	2	2614752	8059	1
163	Picture	c101	2626193	0	177	6332	179	0	next
163	Response	1	2632389	6196	2
165	Picture	a101	2647358	0	1	6247	96	0	next
165	Response	2	2653604	6246	1
167	Picture	a103	2667191	0	177	10832	178	0	next
167	Response	1	2677946	10755	1
169	Picture	b115	2692022	0	2	8779	65	0	next
169	Response	2	2700800	8778	2
171	Picture	a112	2714188	0	175	15832	176	0	next
171	Response	1	2729909	15721	1
173	Picture	b106	2741520	0	1	16396	113	0	next
173	Response	2	2757915	16395	1
175	Picture	b102	2770185	0	176	7999	177	0	next
175	Response	1	2777996	7811	1
177	Picture	c101	2789850	0	2	5760	85	0	next
177	Response	1	2795609	5759	1
179	Picture	a104	2810017	0	167	6998	169	0	next
179	Response	2	2816913	6896	1
181	Picture	a110	2830848	0	1	16989	187	0	next
181	Response	1	2847836	16988	1
183	Picture	c101	2862014	0	175	6499	176	0	next
183	Response	1	2868393	6379	1
185	Picture	a108	2881678	0	2	14307	38	0	next
185	Response	1	2895984	14306	1
187	Picture	c101	2909345	0	175	5665	177	0	next
187	Response	1	2914876	5531	1
189	Picture	a115	2929843	0	1	6459	51	0	next
189	Response	1	2936301	6458	1
191	Picture	a111	2948009	0	175	7666	176	0	next
191	Response	1	2955520	7511	1
193	Picture	a116	2969174	0	1	4763	82	0	next
193	Response	1	2973936	4762	1
195	Picture	c101	2986174	0	176	5499	177	0	next
195	Response	1	2991523	5349	2
197	Picture	c101	3006672	0	1	5352	158	0	next
197	Response	1	3012023	5351	1
199	Picture	b109	3027005	0	171	6665	173	0	next
199	Response	2	3033628	6623	1
201	Picture	b114	3048170	0	1	6611	66	0	next
201	Response	2	3054780	6610	2
204	Response	3	3200944	33946	1
206	Picture	a106	3211328	0	1	8509	167	0	next
206	Response	1	3219837	8509	1
208	Picture	b111	3232494	0	175	5166	176	0	next
208	Response	1	3237478	4984	1
210	Picture	c101	3252826	0	1	6401	101	0	next
210	Response	1	3259226	6400	1
212	Picture	c101	3274325	0	177	4666	178	0	next
212	Response	1	3278925	4600	2
214	Picture	c101	3291657	0	1	4373	137	0	next
214	Response	1	3296029	4372	1
216	Picture	c101	3308990	0	169	4832	171	0	next
216	Response	1	3313672	4682	1
218	Picture	b112	3328155	0	1	4949	53	0	next
218	Response	2	3333103	4948	1
220	Picture	c101	3345321	0	169	5166	170	0	next
220	Response	1	3350354	5033	1
222	Picture	c101	3364986	0	2	4443	62	0	next
222	Response	1	3369428	4442	1
224	Picture	c101	3383320	0	168	4498	170	0	next
224	Response	1	3387756	4436	1
226	Picture	b101	3402817	0	2	8601	77	0	next
226	Response	2	3411416	8599	2
228	Picture	b106	3424484	0	174	5499	175	0	next
228	Response	2	3429914	5430	1
230	Picture	c101	3443482	0	2	5827	184	0	next
230	Response	1	3449308	5826	2
232	Picture	c101	3464148	0	176	4999	178	0	next
232	Response	1	3469094	4946	2
234	Picture	c101	3484313	0	2	4065	113	0	next
234	Response	1	3488377	4064	1
236	Picture	c101	3501480	0	177	4832	178	0	next
236	Response	1	3506223	4743	1
238	Picture	a115	3518812	0	1	6154	188	0	next
238	Response	2	3524964	6152	2
240	Picture	a103	3536478	0	175	6999	176	0	next
240	Response	1	3543319	6841	1
242	Picture	a101	3557310	0	1	8951	59	0	next
242	Response	1	3566260	8950	1
244	Picture	c101	3577809	0	175	6665	177	0	next
244	Response	1	3584318	6509	2
246	Picture	b104	3598141	0	1	13027	149	0	next
246	Response	2	3611167	13026	2
248	Picture	b105	3622307	0	175	5665	177	0	next
248	Response	2	3627941	5634	2
250	Picture	a111	3639972	0	1	5965	45	0	next
250	Response	1	3645936	5964	1
252	Picture	b102	3657972	0	175	5498	177	0	next
252	Response	2	3663338	5366	1
254	Picture	a102	3678803	0	1	5808	35	0	next
254	Response	1	3684610	5807	1
256	Picture	b109	3696303	0	175	16498	177	0	next
256	Response	2	3712652	16349	1
258	Picture	a110	3725634	0	1	6144	199	0	next
258	Response	1	3731777	6143	1
260	Picture	a108	3744967	0	175	7499	176	0	next
260	Response	1	3752364	7397	1
262	Picture	b110	3765632	0	1	7503	173	0	next
262	Response	2	3773134	7502	1
264	Picture	b103	3787465	0	175	5665	177	0	next
264	Response	2	3793096	5631	1
266	Picture	b116	3808296	0	2	7443	68	0	next
266	Response	2	3815737	7441	2
268	Picture	b108	3830129	0	175	7499	176	0	next
268	Response	2	3837575	7446	2
270	Picture	c101	3851961	0	1	6383	286	0	next
270	Response	1	3858343	6382	1
272	Picture	b114	3871960	0	175	7166	176	0	next
272	Response	2	3879022	7062	1
274	Picture	c101	3893625	0	1	5685	158	0	next
274	Response	1	3899309	5684	2
276	Picture	c101	3910791	0	175	5166	176	0	next
276	Response	1	3915843	5052	1
278	Picture	a112	3927790	0	1	8612	64	0	next
278	Response	1	3936401	8611	1
280	Picture	b115	3951289	0	168	5999	169	0	next
280	Response	2	3957201	5912	1
282	Picture	a105	3970788	0	1	9085	91	0	next
282	Response	1	3979872	9084	2
284	Picture	a107	3994787	0	174	8665	176	0	next
284	Response	1	4003411	8624	1
286	Picture	b113	4015119	0	1	9958	51	0	next
286	Response	1	4025075	9956	2
288	Picture	a116	4036285	0	172	5499	173	0	next
288	Response	2	4041674	5389	1
290	Picture	b107	4056616	0	2	14344	160	0	next
290	Response	2	4070959	14343	1
292	Picture	a113	4086115	0	176	6832	178	0	next
292	Response	1	4092913	6798	1
294	Picture	c101	4104780	0	2	6519	152	0	next
294	Response	1	4111298	6518	1
296	Picture	a104	4123280	0	174	5832	176	0	next
296	Response	2	4129001	5721	1
298	Picture	a114	4142112	0	1	6167	176	0	next
298	Response	1	4148278	6166	1
300	Picture	a109	4161945	0	176	7332	177	0	next
300	Response	1	4169227	7282	1
303	Response	3	4382864	99260	1
305	Picture	c001	4392933	0	168	9831	170	0	next
305	Response	2	4402713	9780	2
307	Picture	c001	4421097	0	1	6881	129	0	next
307	Response	2	4427977	6880	1
309	Picture	b005	4444596	0	176	10666	177	0	next
309	Response	2	4455145	10549	2
311	Picture	b014	4472094	0	2	5844	167	0	next
311	Response	2	4477937	5843	1
313	Picture	c001	4494427	0	175	4666	176	0	next
313	Response	2	4499058	4631	1
315	Picture	b013	4519258	0	2	8402	110	0	next
315	Response	1	4527659	8401	1
317	Picture	b008	4545091	0	169	9332	170	0	next
317	Response	2	4554287	9196	2
319	Picture	b003	4574756	0	1	7420	89	0	next
319	Response	2	4582175	7419	1
321	Picture	a006	4598922	0	174	7165	175	0	next
321	Response	1	4606041	7119	1
323	Picture	b016	4625586	0	1	5331	171	0	next
323	Response	2	4630916	5330	2
325	Picture	a002	4650252	0	175	9665	177	0	next
325	Response	1	4659877	9625	1
327	Picture	a015	4679417	0	1	12283	60	0	next
327	Response	1	4691699	12282	1
329	Picture	a004	4709582	0	176	6666	177	0	next
329	Response	2	4716135	6553	1
331	Picture	c001	4733080	0	2	9541	137	0	next
331	Response	2	4742620	9540	2
333	Picture	c001	4760080	0	168	6499	169	0	next
333	Response	2	4766514	6434	1
335	Picture	b015	4785911	0	1	15401	102	0	next
335	Response	2	4801311	15400	1
337	Picture	a010	4817743	0	179	7666	180	0	next
337	Response	1	4825237	7494	1
339	Picture	c001	4844241	0	2	7791	46	0	next
339	Response	2	4852031	7790	1
341	Picture	a007	4869241	0	167	8332	168	0	next
341	Response	2	4877478	8237	1
343	Picture	c001	4895905	0	2	8627	51	0	next
343	Response	2	4904531	8626	1
345	Picture	c001	4922238	0	175	5665	177	0	next
345	Response	2	4927799	5561	1
347	Picture	a009	4946069	0	2	6732	112	0	next
347	Response	1	4952800	6731	1
349	Picture	b007	4970902	0	175	8499	176	0	next
349	Response	2	4979235	8333	1
351	Picture	a003	4997733	0	1	6740	103	0	next
351	Response	1	5004472	6739	1
353	Picture	b004	5021566	0	175	6832	176	0	next
353	Response	2	5028333	6767	1
355	Picture	a005	5045731	0	1	4231	112	0	next
355	Response	2	5049961	4230	2
357	Picture	a014	5069563	0	177	8832	179	0	next
357	Response	1	5078268	8705	1
359	Picture	c001	5097394	0	2	6468	43	0	next
359	Response	2	5103861	6467	1
361	Picture	a001	5120727	0	175	8499	176	0	next
361	Response	1	5129184	8457	1
363	Picture	c001	5146725	0	2	4273	72	0	next
363	Response	1	5150997	4272	1
365	Picture	b006	5169891	0	175	6999	177	0	next
365	Response	2	5176827	6936	1
367	Picture	c001	5195222	0	2	3980	198	0	next
367	Response	2	5199201	3979	2
369	Picture	b001	5216889	0	168	7999	169	0	next
369	Response	2	5224856	7967	2
371	Picture	c001	5244387	0	1	6865	145	0	next
371	Response	2	5251251	6864	2
373	Picture	c001	5268553	0	176	3999	177	0	next
373	Response	2	5272406	3853	2
375	Picture	b009	5291384	0	2	6493	178	0	next
375	Response	2	5297876	6492	1
377	Picture	b011	5317384	0	167	5498	169	0	next
377	Response	2	5322746	5362	1
379	Picture	a012	5339882	0	1	7293	50	0	next
379	Response	1	5347174	7292	1
381	Picture	a011	5364881	0	175	13832	176	0	next
381	Response	2	5378399	13518	1
383	Picture	b002	5397712	0	1	9137	34	0	next
383	Response	2	5406848	9136	1
385	Picture	a013	5425044	0	169	11166	170	0	next
385	Response	1	5436073	11029	1
387	Picture	b012	5452876	0	1	6441	69	0	next
387	Response	2	5459316	6440	2
389	Picture	c001	5478375	0	170	7499	171	0	next
389	Response	2	5485803	7428	1
391	Picture	a016	5506206	0	2	7691	153	0	next
391	Response	2	5513896	7690	1
393	Picture	c001	5532205	0	175	4833	176	0	next
393	Response	2	5536984	4779	1
395	Picture	b010	5555037	0	1	8668	168	0	next
395	Response	2	5563704	8667	2
397	Picture	a008	5583869	0	175	5999	177	0	next
397	Response	2	5589716	5847	1
399	Picture	c001	5606867	0	2	4782	62	0	next
399	Response	2	5611648	4781	2
402	Response	3	5806963	78268	1
404	Picture	c001	5817356	0	2	3998	180	0	next
404	Response	2	5821354	3998	1
406	Picture	c001	5835689	0	177	3833	178	0	next
406	Response	2	5839491	3802	2
408	Picture	a214	5853521	0	1	8644	199	0	next
408	Response	1	5862164	8643	2
410	Picture	b208	5875021	0	175	5498	177	0	next
410	Response	2	5880491	5470	1
412	Picture	c201	5892519	0	1	8053	121	0	next
412	Response	2	5900571	8052	1
414	Picture	a205	5913019	0	167	10665	168	0	next
414	Response	1	5923510	10491	1
416	Picture	b205	5936517	0	1	5707	136	0	next
416	Response	2	5942223	5706	1
418	Picture	a209	5954183	0	175	10665	177	0	next
418	Response	1	5964807	10624	1
420	Picture	c201	5979014	0	2	9510	168	0	next
420	Response	2	5988522	9508	2
422	Picture	a216	6000181	0	168	14498	169	0	next
422	Response	1	6014655	14474	1
424	Picture	c201	6026679	0	1	6988	187	0	next
424	Response	2	6033666	6987	1
426	Picture	a202	6045845	0	167	7332	168	0	next
426	Response	1	6053097	7252	1
428	Picture	b202	6064510	0	1	6468	42	0	next
428	Response	2	6070977	6467	1
430	Picture	b210	6082843	0	177	6166	178	0	next
430	Response	2	6088824	5981	2
432	Picture	a212	6103174	0	2	22508	169	0	next
432	Response	1	6125681	22507	1
434	Picture	b206	6137673	0	176	5999	177	0	next
434	Response	2	6143531	5858	1
436	Picture	a215	6158005	0	1	13414	88	0	next
436	Response	1	6171418	13413	1
438	Picture	c201	6182671	0	177	7999	178	0	next
438	Response	2	6190487	7816	1
440	Picture	b214	6202669	0	2	6087	91	0	next
440	Response	2	6208755	6086	1
442	Picture	c201	6220669	0	175	4332	177	0	next
442	Response	2	6224908	4239	2
444	Picture	c201	6239667	0	2	5089	82	0	next
444	Response	2	6244755	5088	1
446	Picture	c201	6259167	0	168	3831	171	0	next
446	Response	2	6262960	3793	1
448	Picture	a208	6276832	0	1	7967	43	0	next
448	Response	1	6284798	7966	1
450	Picture	b215	6297331	0	176	5999	178	0	next
450	Response	2	6303301	5970	2
452	Picture	b212	6318163	0	1	5698	147	0	next
452	Response	2	6323860	5697	2
454	Picture	c201	6337829	0	176	8832	178	0	next
454	Response	2	6346624	8795	1
456	Picture	c201	6359661	0	1	4780	63	0	next
456	Response	2	6364440	4779	1
458	Picture	a213	6376327	0	175	7999	176	0	next
458	Response	1	6384285	7958	1
460	Picture	b211	6398992	0	1	5823	187	0	next
460	Response	2	6404814	5822	1
462	Picture	c201	6419825	0	169	11998	171	0	next
462	Response	2	6431689	11864	1
464	Picture	a207	6445156	0	2	10517	162	0	next
464	Response	1	6455672	10516	1
466	Picture	b213	6468489	0	175	4999	176	0	next
466	Response	2	6473405	4916	1
468	Picture	b207	6488321	0	1	5052	117	0	next
468	Response	2	6493372	5051	1
470	Picture	b201	6505654	0	175	4832	176	0	next
470	Response	2	6510387	4733	1
472	Picture	c201	6525319	0	1	6553	115	0	next
472	Response	1	6531871	6552	2
474	Picture	b204	6546152	0	175	6165	177	0	next
474	Response	2	6552281	6129	1
476	Picture	a203	6564317	0	1	5279	66	0	next
476	Response	2	6569596	5279	1
478	Picture	a210	6584483	0	174	6499	175	0	next
478	Response	2	6590814	6331	1
480	Picture	c201	6605148	0	1	10287	49	0	next
480	Response	2	6615434	10286	1
482	Picture	c201	6630147	0	175	5666	176	0	next
482	Response	2	6635783	5636	1
484	Picture	a201	6649646	0	1	10688	148	0	next
484	Response	1	6660333	10687	1
486	Picture	c201	6674145	0	177	5165	179	0	next
486	Response	2	6679226	5081	1
488	Picture	b216	6694476	0	2	8621	57	0	next
488	Response	2	6703096	8620	1
490	Picture	c201	6716809	0	175	4499	177	0	next
490	Response	2	6721184	4375	1
492	Picture	b203	6733141	0	1	6726	117	0	next
492	Response	2	6739866	6725	1
494	Picture	a204	6751474	0	175	7665	177	0	next
494	Response	2	6759028	7554	1
496	Picture	a206	6770639	0	1	6271	72	0	next
496	Response	1	6776909	6270	2
498	Picture	b209	6789472	0	176	13332	177	0	next
498	Response	1	6802718	13246	1
500	Picture	a211	6815636	0	2	8713	134	0	next
500	Response	1	6824348	8712	1
502	Picture	c201	6838303	0	170	5665	172	0	next
502	Response	2	6843806	5503	1
505	Response	3	6998002	40373	2
507	Picture	a201	7008127	0	175	9499	176	0	next
507	Response	1	7017518	9391	1
509	Picture	c201	7029792	0	1	5547	129	0	next
509	Response	2	7035338	5546	1
511	Picture	b205	7047958	0	175	6332	177	0	next
511	Response	2	7054229	6271	2
513	Picture	b216	7068957	0	1	6309	34	0	next
513	Response	2	7075264	6307	2
515	Picture	a213	7087790	0	175	6498	177	0	next
515	Response	1	7094155	6365	1
517	Picture	a212	7106288	0	1	7859	150	0	next
517	Response	1	7114146	7858	1
519	Picture	a210	7125788	0	175	8332	176	0	next
519	Response	1	7134080	8292	1
521	Picture	b207	7146952	0	2	5753	92	0	next
521	Response	2	7152704	5752	2
523	Picture	c201	7167119	0	175	6498	177	0	next
523	Response	2	7173494	6375	1
525	Picture	a206	7185117	0	2	7092	78	0	next
525	Response	1	7192208	7091	1
527	Picture	c201	7204783	0	177	6166	178	0	next
527	Response	2	7210896	6113	1
529	Picture	c201	7224782	0	1	5486	188	0	next
529	Response	2	7230267	5485	2
531	Picture	b209	7241781	0	176	6499	178	0	next
531	Response	2	7248242	6461	2
533	Picture	c201	7262113	0	1	12772	71	0	next
533	Response	2	7274884	12771	1
535	Picture	b212	7286612	0	175	7999	176	0	next
535	Response	1	7294550	7938	1
537	Picture	b213	7306444	0	1	7181	162	0	next
537	Response	2	7313623	7179	2
539	Picture	b206	7326277	0	175	6332	177	0	next
539	Response	2	7332457	6180	1
541	Picture	a207	7346609	0	1	6892	118	0	next
541	Response	1	7353500	6891	1
543	Picture	a211	7367775	0	174	6832	175	0	next
543	Response	1	7374572	6797	1
545	Picture	a215	7388940	0	1	7571	105	0	next
545	Response	1	7396510	7570	1
547	Picture	a205	7410273	0	174	5665	175	0	next
547	Response	1	7415821	5548	1
549	Picture	c201	7430104	0	1	5452	58	0	next
549	Response	2	7435555	5451	1
551	Picture	c201	7448604	0	175	4665	177	0	next
551	Response	2	7453141	4537	1
553	Picture	b208	7464936	0	1	6748	96	0	next
553	Response	1	7471682	6746	2
555	Picture	b214	7483435	0	175	6999	176	0	next
555	Response	2	7490254	6819	1
557	Picture	b201	7503100	0	2	8735	110	0	next
557	Response	2	7511834	8734	1
559	Picture	b204	7524100	0	175	10665	176	0	next
559	Response	2	7534667	10567	1
561	Picture	c201	7546265	0	1	8966	44	0	next
561	Response	2	7555230	8965	1
563	Picture	a216	7570264	0	175	6499	176	0	next
563	Response	1	7576595	6331	2
565	Picture	b211	7588429	0	1	6884	124	0	next
565	Response	2	7595312	6883	1
567	Picture	a209	7607762	0	168	7165	170	0	next
567	Response	1	7614863	7101	1
569	Picture	a203	7629094	0	1	4485	191	0	next
569	Response	2	7633578	4484	1
571	Picture	a204	7644927	0	173	10498	175	0	next
571	Response	1	7655400	10473	2
573	Picture	b202	7668425	0	1	5040	137	0	next
573	Response	2	7673464	5039	1
575	Picture	c201	7686591	0	178	4999	180	0	next
575	Response	2	7691494	4903	2
577	Picture	a202	7703423	0	1	7800	43	0	next
577	Response	1	7711222	7799	1
579	Picture	c201	7723589	0	175	7332	177	0	next
579	Response	1	7730803	7214	2
581	Picture	c201	7743421	0	1	5854	149	0	next
581	Response	2	7749274	5853	1
583	Picture	c201	7762420	0	176	4333	177	0	next
583	Response	2	7766708	4288	1
585	Picture	a214	7780419	0	1	6408	94	0	next
585	Response	1	7786826	6407	1
587	Picture	c201	7800752	0	175	7665	177	0	next
587	Response	2	7808317	7565	1
589	Picture	c201	7822250	0	1	4930	73	0	next
589	Response	2	7827179	4929	1
591	Picture	b203	7841583	0	175	11998	177	0	next
591	Response	2	7853458	11875	2
593	Picture	a208	7868414	0	1	13109	67	0	next
593	Response	2	7881522	13108	2
595	Picture	c201	7896413	0	176	6166	177	0	next
595	Response	2	7902438	6025	1
597	Picture	b210	7916412	0	1	12514	155	0	next
597	Response	2	7928924	12512	1
599	Picture	c201	7943078	0	168	8498	170	0	next
599	Response	2	7951449	8371	1
601	Picture	b215	7963576	0	1	4054	123	0	next
601	Response	2	7967629	4053	1
