# Supplementary material for: The relationship between Chinese college students’ mate preferences and their parents’ education level
Source: Front Psychol. 2022 Nov 1;13:907315. doi: 10.3389/fpsyg.2022.907315 (PMC9664191; doi:10.3389/fpsyg.2022.907315)
Supplement: Supplementary file 2 [file Data_Sheet_1.ZIP › raw data/╠∩▒°▒°/part1.log]

Scenario - For expli1
Logfile written - 2018/6/5 15:26:22

Trial	Event Type	Code	Time	TTime	Uncertainty	Duration	Uncertainty	ReqTime	ReqDur

1	Response	3	946685	946685	1
4	Picture	b012	977418	0	1	8354	155	0	next
4	Response	2	985771	8353	2
6	Picture	c001	1004250	0	167	7332	168	0	next
6	Response	1	1011398	7148	1
8	Picture	a003	1029080	0	1	10731	112	0	next
8	Response	1	1039810	10730	1
10	Picture	c001	1057745	0	175	6499	176	0	next
10	Response	1	1064207	6462	1
12	Picture	a010	1081576	0	1	5710	133	0	next
12	Response	1	1087285	5709	1
14	Picture	b003	1107074	0	1	6332	3	0	next
14	Response	2	1113297	6223	1
16	Picture	c001	1132905	0	1	5691	153	0	next
16	Response	1	1138595	5690	1
18	Picture	a015	1155570	0	177	5832	179	0	next
18	Response	1	1161284	5714	1
20	Picture	a013	1178735	0	1	8021	155	0	next
20	Response	1	1186755	8020	2
22	Picture	c001	1203566	0	171	5666	172	0	next
22	Response	1	1209113	5547	1
24	Picture	a012	1226731	0	1	5993	178	0	next
24	Response	1	1232723	5992	1
26	Picture	c001	1249896	0	167	5665	169	0	next
26	Response	1	1255407	5511	2
28	Picture	a004	1275227	0	1	8172	171	0	next
28	Response	1	1283398	8171	1
30	Picture	a006	1302725	0	176	12665	177	0	next
30	Response	1	1315346	12621	1
32	Picture	c001	1332722	0	1	5226	116	0	next
32	Response	1	1337947	5225	1
34	Picture	b013	1357554	0	167	4832	168	0	next
34	Response	2	1362341	4787	1
36	Picture	c001	1383051	0	1	5277	67	0	next
36	Response	1	1388327	5276	2
38	Picture	a001	1405217	0	175	6998	177	0	next
38	Response	1	1412179	6962	2
40	Picture	c001	1432380	0	2	5305	32	0	next
40	Response	1	1437684	5304	1
42	Picture	a002	1455712	0	176	6166	177	0	next
42	Response	1	1461752	6040	1
44	Picture	a008	1480710	0	1	11614	56	0	next
44	Response	1	1492324	11614	1
46	Picture	c001	1509208	0	168	5165	170	0	next
46	Response	1	1514297	5089	1
48	Picture	c001	1532705	0	2	4971	41	0	next
48	Response	1	1537675	4970	1
50	Picture	b014	1554371	0	177	6332	178	0	next
50	Response	2	1560629	6258	1
52	Picture	b010	1578035	0	1	6425	84	0	next
52	Response	2	1584459	6424	1
54	Picture	b009	1602034	0	177	6665	178	0	next
54	Response	2	1608623	6589	1
56	Picture	c001	1629197	0	2	4904	107	0	next
56	Response	1	1634101	4904	1
58	Picture	a014	1651030	0	175	8165	176	0	next
58	Response	1	1659039	8009	1
60	Picture	b016	1678860	0	1	5983	193	0	next
60	Response	2	1684842	5982	2
62	Picture	c001	1702025	0	176	5332	178	0	next
62	Response	1	1707294	5269	1
64	Picture	b005	1726189	0	2	5716	120	0	next
64	Response	2	1731904	5715	1
66	Picture	a005	1750021	0	175	11832	176	0	next
66	Response	2	1761818	11797	1
68	Picture	b008	1780685	0	1	5864	138	0	next
68	Response	2	1786548	5863	1
70	Picture	c001	1805350	0	176	10832	177	0	next
70	Response	1	1816101	10751	1
72	Picture	a009	1832847	0	2	5708	136	0	next
72	Response	1	1838554	5707	1
74	Picture	b002	1856179	0	177	6166	178	0	next
74	Response	2	1862232	6053	1
76	Picture	b015	1880843	0	2	6213	131	0	next
76	Response	2	1887055	6212	1
78	Picture	b004	1905675	0	175	6166	176	0	next
78	Response	2	1911664	5989	2
80	Picture	c001	1929839	0	2	5327	177	0	next
80	Response	1	1935165	5326	1
82	Picture	b007	1951838	0	175	6165	177	0	next
82	Response	2	1957860	6022	1
84	Picture	a016	1976669	0	1	8409	100	0	next
84	Response	1	1985077	8408	1
86	Picture	b006	2005167	0	175	5332	176	0	next
86	Response	2	2010409	5242	1
88	Picture	c001	2029498	0	1	5284	59	0	next
88	Response	1	2034781	5283	1
90	Picture	a011	2054496	0	176	6499	177	0	next
90	Response	1	2060917	6421	1
92	Picture	a007	2078160	0	2	6680	157	0	next
92	Response	1	2084838	6678	1
94	Picture	b011	2104659	0	175	5832	176	0	next
94	Response	2	2110345	5686	1
96	Picture	c001	2129989	0	2	5773	64	0	next
96	Response	1	2135761	5772	2
98	Picture	b001	2154821	0	176	5499	177	0	next
98	Response	2	2160223	5402	1
101	Response	3	2324818	47341	1
103	Picture	c001	2334973	0	175	6999	176	0	next
103	Response	1	2341911	6938	2
105	Picture	c001	2356971	0	1	5950	60	0	next
105	Response	1	2362920	5949	1
107	Picture	c101	2374636	0	168	5666	169	0	next
107	Response	1	2380215	5579	1
109	Picture	b107	2393468	0	1	5721	116	0	next
109	Response	2	2399188	5720	1
111	Picture	a116	2412300	0	167	6499	168	0	next
111	Response	1	2418643	6343	1
113	Picture	a113	2433964	0	2	5484	194	0	next
113	Response	1	2439447	5483	1
115	Picture	b116	2451797	0	175	5332	176	0	next
115	Response	1	2456953	5156	1
117	Picture	c101	2469294	0	2	5105	73	0	next
117	Response	1	2474398	5104	1
119	Picture	b101	2488461	0	175	7165	176	0	next
119	Response	2	2495533	7072	2
121	Picture	b110	2509791	0	2	6251	93	0	next
121	Response	2	2516041	6250	1
123	Picture	a101	2528791	0	167	6331	169	0	next
123	Response	1	2534989	6198	1
125	Picture	a103	2548455	0	1	7158	185	0	next
125	Response	1	2555612	7157	1
127	Picture	b106	2566787	0	176	4832	178	0	next
127	Response	2	2571591	4804	1
129	Picture	a115	2585285	0	1	5373	130	0	next
129	Response	1	2590657	5372	1
131	Picture	a108	2602784	0	176	5332	178	0	next
131	Response	1	2608046	5262	1
133	Picture	b113	2622282	0	2	5219	125	0	next
133	Response	2	2627500	5218	1
135	Picture	a104	2641614	0	176	5166	177	0	next
135	Response	1	2646685	5071	2
137	Picture	a112	2660612	0	2	6911	100	0	next
137	Response	1	2667522	6910	1
139	Picture	c101	2681111	0	176	5666	177	0	next
139	Response	1	2686739	5628	1
141	Picture	b111	2701609	0	1	5783	53	0	next
141	Response	2	2707391	5782	1
143	Picture	a105	2722441	0	176	5665	178	0	next
143	Response	1	2728045	5604	1
145	Picture	b102	2740106	0	1	5927	83	0	next
145	Response	2	2746032	5926	1
147	Picture	c101	2760771	0	175	4999	176	0	next
147	Response	1	2765663	4892	2
149	Picture	b112	2779436	0	1	5353	156	0	next
149	Response	2	2784787	5351	2
151	Picture	b109	2796935	0	173	6165	175	0	next
151	Response	2	2802984	6049	1
153	Picture	a107	2816433	0	1	6339	170	0	next
153	Response	1	2822771	6338	1
155	Picture	a102	2835932	0	175	5832	176	0	next
155	Response	1	2841687	5755	1
157	Picture	c101	2853429	0	2	5592	86	0	next
157	Response	1	2859019	5590	2
159	Picture	c101	2872762	0	175	4999	176	0	next
159	Response	1	2877577	4815	1
161	Picture	c101	2889593	0	2	4471	34	0	next
161	Response	1	2894063	4470	2
163	Picture	a109	2906593	0	175	6165	176	0	next
163	Response	2	2912618	6025	1
165	Picture	b104	2924590	0	2	6888	123	0	next
165	Response	2	2931477	6887	1
167	Picture	c101	2945256	0	177	5165	179	0	next
167	Response	1	2950272	5016	2
169	Picture	c101	2965587	0	1	4859	144	0	next
169	Response	1	2970445	4858	2
171	Picture	a111	2984253	0	177	5665	179	0	next
171	Response	1	2989808	5555	1
173	Picture	a114	3004251	0	1	5104	72	0	next
173	Response	1	3009354	5103	1
175	Picture	c101	3021583	0	175	5499	176	0	next
175	Response	1	3027013	5430	1
177	Picture	a110	3039581	0	1	7041	135	0	next
177	Response	1	3046621	7040	1
179	Picture	c101	3060580	0	175	4665	177	0	next
179	Response	1	3065091	4511	1
181	Picture	c101	3077911	0	1	4478	24	0	next
181	Response	1	3082388	4477	1
183	Picture	b115	3094911	0	167	5665	168	0	next
183	Response	2	3100462	5551	1
185	Picture	c101	3113741	0	2	5547	130	0	next
185	Response	1	3119287	5546	2
187	Picture	b108	3131407	0	176	6166	177	0	next
187	Response	2	3137396	5989	1
189	Picture	b103	3151238	0	2	5766	78	0	next
189	Response	2	3157003	5765	1
191	Picture	c101	3169238	0	175	5832	176	0	next
191	Response	1	3174930	5692	2
193	Picture	b114	3188402	0	1	4461	48	0	next
193	Response	2	3192862	4460	1
195	Picture	b105	3206568	0	175	5165	177	0	next
195	Response	2	3211630	5062	2
197	Picture	c101	3224066	0	1	5822	188	0	next
197	Response	1	3229887	5821	1
199	Picture	c101	3243398	0	177	5165	179	0	next
199	Response	1	3248412	5014	1
201	Picture	a106	3260229	0	2	6260	86	0	next
201	Response	1	3266488	6259	1
204	Response	3	3386790	6737	1
206	Picture	a113	3397218	0	1	4717	127	0	next
206	Response	1	3401934	4716	1
208	Picture	a110	3415551	0	175	6831	177	0	next
208	Response	1	3422320	6769	1
210	Picture	b107	3433715	0	2	23590	88	0	next
210	Response	2	3457304	23589	2
212	Picture	b115	3471046	0	176	5999	177	0	next
212	Response	2	3476881	5835	1
214	Picture	c101	3488377	0	2	6311	200	0	next
214	Response	1	3494687	6310	1
216	Picture	c101	3507210	0	175	4832	176	0	next
216	Response	1	3511983	4773	1
218	Picture	b108	3526541	0	1	14008	167	0	next
218	Response	2	3540548	14007	1
220	Picture	b114	3555539	0	176	6999	177	0	next
220	Response	2	3562463	6924	1
222	Picture	b101	3574537	0	1	7798	38	0	next
222	Response	2	3582334	7797	1
224	Picture	a101	3595704	0	179	6330	181	0	next
224	Response	1	3601850	6146	2
226	Picture	c101	3616366	0	2	5214	123	0	next
226	Response	1	3621579	5213	1
228	Picture	c101	3634866	0	175	4498	177	0	next
228	Response	1	3639240	4374	1
230	Picture	c101	3651530	0	2	3659	185	0	next
230	Response	1	3655188	3658	1
232	Picture	a115	3667696	0	176	6832	178	0	next
232	Response	1	3674405	6709	1
234	Picture	a114	3687027	0	2	4949	62	0	next
234	Response	1	3691975	4948	1
236	Picture	b113	3706693	0	169	5332	171	0	next
236	Response	2	3711879	5186	2
238	Picture	b106	3725524	0	2	5091	89	0	next
238	Response	2	3730614	5090	1
240	Picture	a109	3745023	0	177	5666	178	0	next
240	Response	1	3750611	5588	1
242	Picture	a107	3765354	0	2	5495	181	0	next
242	Response	1	3770848	5494	1
244	Picture	a102	3783853	0	177	4999	179	0	next
244	Response	1	3788715	4862	1
246	Picture	c101	3801518	0	1	4614	63	0	next
246	Response	1	3806131	4613	1
248	Picture	a104	3817684	0	177	10498	179	0	next
248	Response	1	3828044	10360	1
250	Picture	b105	3843015	0	1	5838	172	0	next
250	Response	2	3848852	5837	1
252	Picture	a108	3861347	0	169	5832	170	0	next
252	Response	1	3867136	5789	1
254	Picture	a112	3879345	0	1	5090	88	0	next
254	Response	1	3884434	5089	2
256	Picture	b116	3896177	0	176	7999	177	0	next
256	Response	2	3904040	7863	1
258	Picture	c101	3917508	0	2	5686	159	0	next
258	Response	1	3923193	5685	2
260	Picture	c101	3937841	0	167	4832	168	0	next
260	Response	1	3942529	4688	2
262	Picture	c101	3955005	0	2	4160	186	0	next
262	Response	1	3959164	4159	1
264	Picture	b112	3973838	0	175	5498	177	0	next
264	Response	1	3979309	5471	2
266	Picture	c101	3993669	0	1	5222	121	0	next
266	Response	1	3998890	5221	1
268	Picture	c101	4012668	0	177	4665	179	0	next
268	Response	1	4017237	4569	1
270	Picture	a106	4031832	0	2	5612	66	0	next
270	Response	1	4037442	5610	2
272	Picture	c101	4049498	0	175	5165	177	0	next
272	Response	1	4054499	5001	1
274	Picture	c101	4069163	0	1	4646	197	0	next
274	Response	1	4073808	4645	1
276	Picture	b104	4088495	0	170	6498	172	0	next
276	Response	2	4094824	6329	1
278	Picture	b111	4108993	0	1	4778	58	0	next
278	Response	2	4113770	4777	1
280	Picture	b110	4124992	0	175	5665	177	0	next
280	Response	2	4130556	5564	2
282	Picture	a111	4144990	0	1	5324	185	0	next
282	Response	1	4150313	5323	1
284	Picture	b109	4164656	0	167	5165	168	0	next
284	Response	1	4169708	5052	1
286	Picture	c101	4184320	0	1	5021	156	0	next
286	Response	1	4189340	5020	1
288	Picture	a105	4203652	0	168	5665	170	0	next
288	Response	1	4209244	5592	1
290	Picture	a116	4222317	0	1	6292	51	0	next
290	Response	1	4228608	6291	1
292	Picture	c101	4242482	0	175	5166	176	0	next
292	Response	1	4247584	5102	1
294	Picture	c101	4259313	0	2	4548	123	0	next
294	Response	1	4263860	4547	1
296	Picture	b102	4278646	0	176	5665	178	0	next
296	Response	2	4284277	5631	1
298	Picture	b103	4296977	0	1	5825	185	0	next
298	Response	2	4302801	5824	1
300	Picture	a103	4314643	0	175	6498	177	0	next
300	Response	1	4321028	6385	1
303	Response	3	4554937	121138	1
305	Picture	b016	4565122	0	169	6832	171	0	next
305	Response	2	4571789	6667	2
307	Picture	c001	4592119	0	2	4645	199	0	next
307	Response	2	4596763	4644	1
309	Picture	c001	4614118	0	175	5166	176	0	next
309	Response	2	4619215	5097	1
311	Picture	c001	4636449	0	1	4709	133	0	next
311	Response	2	4641157	4708	1
313	Picture	b005	4659281	0	175	6332	176	0	next
313	Response	2	4665467	6186	1
315	Picture	a007	4682279	0	1	6211	132	0	next
315	Response	1	4688489	6210	2
317	Picture	a008	4708444	0	168	9831	170	0	next
317	Response	1	4718168	9724	2
319	Picture	c001	4735941	0	1	4290	53	0	next
319	Response	2	4740230	4289	1
321	Picture	b015	4759773	0	175	5498	177	0	next
321	Response	2	4765230	5457	2
323	Picture	a012	4784437	0	1	4388	122	0	next
323	Response	1	4788824	4387	1
325	Picture	b011	4808269	0	175	5665	177	0	next
325	Response	2	4813766	5497	2
327	Picture	b001	4832099	0	2	5292	52	0	next
327	Response	2	4837389	5290	2
329	Picture	b012	4855098	0	168	5666	169	0	next
329	Response	2	4860591	5493	1
331	Picture	a009	4879429	0	1	4484	193	0	next
331	Response	1	4883912	4483	1
333	Picture	b002	4901761	0	177	5332	179	0	next
333	Response	2	4906961	5200	1
335	Picture	a004	4924925	0	2	5451	60	0	next
335	Response	2	4930375	5450	1
337	Picture	a014	4947591	0	175	5332	176	0	next
337	Response	1	4952892	5301	1
339	Picture	c001	4972921	0	2	3681	164	0	next
339	Response	2	4976601	3680	1
341	Picture	a005	4995420	0	175	8498	177	0	next
341	Response	1	5003788	8368	1
343	Picture	b009	5020917	0	2	6584	93	0	next
343	Response	2	5027500	6583	1
345	Picture	a001	5043749	0	175	7832	177	0	next
345	Response	1	5051509	7760	2
347	Picture	c001	5069913	0	2	5426	85	0	next
347	Response	2	5075338	5425	1
349	Picture	b014	5095078	0	176	6332	178	0	next
349	Response	2	5101241	6163	1
351	Picture	c001	5121242	0	2	9528	150	0	next
351	Response	2	5130769	9527	1
353	Picture	b003	5147241	0	175	6332	176	0	next
353	Response	2	5153490	6249	2
355	Picture	a010	5172738	0	1	6529	147	0	next
355	Response	1	5179266	6528	1
357	Picture	c001	5196403	0	176	7332	178	0	next
357	Response	2	5203640	7237	1
359	Picture	a013	5223067	0	2	5393	119	0	next
359	Response	1	5228459	5392	2
361	Picture	a016	5248233	0	170	5498	172	0	next
361	Response	1	5253550	5317	1
363	Picture	b008	5273563	0	2	8016	162	0	next
363	Response	2	5281577	8014	2
365	Picture	a011	5299728	0	175	5665	177	0	next
365	Response	1	5305227	5499	1
367	Picture	a015	5324392	0	2	5027	143	0	next
367	Response	1	5329419	5027	1
369	Picture	b010	5347224	0	175	6166	176	0	next
369	Response	2	5353338	6114	2
371	Picture	a003	5373888	0	2	5470	41	0	next
371	Response	2	5379357	5469	1
373	Picture	a006	5395887	0	175	6165	177	0	next
373	Response	1	5401964	6077	1
375	Picture	a002	5421717	0	2	5428	76	0	next
375	Response	1	5427144	5427	1
377	Picture	c001	5445550	0	175	5832	176	0	next
377	Response	2	5451273	5723	1
379	Picture	c001	5471213	0	2	5119	59	0	next
379	Response	2	5476331	5118	1
381	Picture	c001	5494212	0	178	5166	179	0	next
381	Response	2	5499203	4991	1
383	Picture	b013	5519876	0	1	5589	88	0	next
383	Response	2	5525464	5588	1
385	Picture	c001	5545541	0	178	6499	179	0	next
385	Response	2	5551995	6454	2
387	Picture	c001	5570538	0	2	4871	140	0	next
387	Response	2	5575408	4870	1
389	Picture	b006	5595537	0	175	7665	177	0	next
389	Response	2	5603137	7600	1
391	Picture	b007	5621368	0	1	5721	122	0	next
391	Response	2	5627088	5720	1
393	Picture	c001	5643866	0	168	5999	169	0	next
393	Response	2	5649691	5825	1
395	Picture	b004	5668364	0	1	5792	43	0	next
395	Response	2	5674154	5790	2
397	Picture	c001	5693696	0	167	5498	169	0	next
397	Response	2	5699034	5338	1
399	Picture	c001	5716526	0	2	4393	118	0	next
399	Response	2	5720918	4392	1
402	Response	3	5857312	17628	1
404	Picture	c001	5867680	0	2	4030	148	0	next
404	Response	2	5871710	4030	1
406	Picture	c001	5884013	0	175	4499	177	0	next
406	Response	2	5888438	4425	2
408	Picture	c201	5900511	0	2	3638	41	0	next
408	Response	2	5904147	3636	1
410	Picture	b203	5915344	0	175	5832	176	0	next
410	Response	2	5921086	5742	1
412	Picture	a206	5934508	0	2	4778	67	0	next
412	Response	1	5939285	4777	1
414	Picture	a203	5954174	0	175	5999	176	0	next
414	Response	1	5960028	5854	1
416	Picture	c201	5973672	0	1	4734	102	0	next
416	Response	1	5978405	4733	2
418	Picture	a202	5989838	0	175	6165	177	0	next
418	Response	1	5995913	6075	1
420	Picture	c201	6007336	0	1	6626	52	0	next
420	Response	2	6013961	6625	1
422	Picture	a210	6028668	0	175	6999	176	0	next
422	Response	1	6035514	6846	1
424	Picture	c201	6050832	0	2	6331	180	0	next
424	Response	2	6057162	6330	1
426	Picture	c201	6071664	0	177	4833	178	0	next
426	Response	2	6076466	4802	2
428	Picture	c201	6087996	0	1	5081	255	0	next
428	Response	2	6093075	5079	2
430	Picture	c201	6104995	0	168	5332	170	0	next
430	Response	2	6110252	5257	1
432	Picture	c201	6124493	0	1	4584	92	0	next
432	Response	2	6129076	4583	1
434	Picture	a209	6140159	0	175	6332	176	0	next
434	Response	1	6146404	6245	1
436	Picture	c201	6159823	0	2	5286	58	0	next
436	Response	2	6165108	5285	1
438	Picture	a211	6176822	0	176	6499	177	0	next
438	Response	1	6183183	6361	1
440	Picture	b212	6196820	0	2	9294	50	0	next
440	Response	2	6206113	9293	2
442	Picture	a216	6217986	0	178	6498	180	0	next
442	Response	1	6224371	6385	1
444	Picture	b208	6238983	0	2	5592	86	0	next
444	Response	2	6244573	5590	2
446	Picture	b202	6257982	0	175	4999	177	0	next
446	Response	2	6262947	4965	1
448	Picture	c201	6274314	0	1	5990	185	0	next
448	Response	2	6280303	5989	1
450	Picture	c201	6294313	0	170	4498	172	0	next
450	Response	2	6298678	4365	1
452	Picture	b216	6310811	0	1	6243	100	0	next
452	Response	2	6317053	6242	1
454	Picture	c201	6331810	0	175	5498	177	0	next
454	Response	2	6337198	5388	1
456	Picture	a205	6350641	0	1	6910	92	0	next
456	Response	1	6357550	6909	2
458	Picture	a201	6371806	0	1	4666	2	0	next
458	Response	1	6376344	4538	2
460	Picture	a204	6390804	0	2	7572	106	0	next
460	Response	1	6398375	7571	1
462	Picture	b210	6411470	0	175	8998	177	0	next
462	Response	2	6420410	8940	1
464	Picture	c201	6434467	0	2	6871	140	0	next
464	Response	2	6441336	6869	1
466	Picture	b201	6455799	0	176	9832	177	0	next
466	Response	2	6465561	9762	2
468	Picture	c201	6479130	0	2	5591	87	0	next
468	Response	2	6484720	5590	1
470	Picture	a208	6499296	0	175	4832	176	0	next
470	Response	2	6504054	4758	2
472	Picture	a215	6518627	0	1	5213	130	0	next
472	Response	1	6523838	5211	2
474	Picture	b215	6538293	0	175	5665	176	0	next
474	Response	2	6543836	5543	1
476	Picture	b209	6556957	0	1	8491	185	0	next
476	Response	2	6565447	8490	1
478	Picture	a212	6579289	0	176	5999	177	0	next
478	Response	1	6585112	5823	1
480	Picture	a213	6600454	0	1	5099	77	0	next
480	Response	1	6605552	5098	1
482	Picture	b207	6618619	0	175	6499	176	0	next
482	Response	2	6624978	6359	1
484	Picture	b206	6638617	0	1	8007	171	0	next
484	Response	2	6646622	8005	2
486	Picture	c201	6659616	0	178	6165	180	0	next
486	Response	2	6665716	6100	2
488	Picture	b211	6680947	0	1	5544	132	0	next
488	Response	2	6686490	5543	1
490	Picture	a207	6699279	0	176	5666	177	0	next
490	Response	1	6704775	5496	1
492	Picture	a214	6718110	0	2	5761	84	0	next
492	Response	1	6723870	5760	1
494	Picture	b214	6736443	0	175	5499	176	0	next
494	Response	2	6741858	5415	1
496	Picture	b213	6755941	0	1	6063	113	0	next
496	Response	2	6762003	6062	1
498	Picture	c201	6775440	0	175	5998	177	0	next
498	Response	2	6781308	5868	1
500	Picture	b205	6793104	0	2	7749	95	0	next
500	Response	2	6800852	7748	1
502	Picture	b204	6812437	0	175	6332	176	0	next
502	Response	2	6818628	6191	1
505	Response	3	6938235	6642	1
507	Picture	b212	6948259	0	175	5998	177	0	next
507	Response	2	6954126	5867	1
509	Picture	c201	6966757	0	1	5899	110	0	next
509	Response	2	6972655	5898	1
511	Picture	c201	6985756	0	175	5165	177	0	next
511	Response	2	6990792	5036	1
513	Picture	b213	7004087	0	1	5919	91	0	next
513	Response	2	7010005	5918	1
515	Picture	c201	7021419	0	177	5332	179	0	next
515	Response	2	7026703	5284	1
517	Picture	c201	7040750	0	2	4572	106	0	next
517	Response	2	7045320	4570	2
519	Picture	b215	7058250	0	174	6498	176	0	next
519	Response	2	7064597	6347	1
521	Picture	a210	7077081	0	1	6405	98	0	next
521	Response	1	7083485	6404	1
523	Picture	b202	7097247	0	175	5498	177	0	next
523	Response	2	7102640	5393	1
525	Picture	b203	7114244	0	2	9528	149	0	next
525	Response	2	7123771	9527	2
527	Picture	b207	7136743	0	175	5999	176	0	next
527	Response	2	7142597	5854	1
529	Picture	a204	7155908	0	1	4885	124	0	next
529	Response	2	7160792	4884	1
531	Picture	a202	7174907	0	174	5165	176	0	next
531	Response	1	7179888	4981	1
533	Picture	c201	7194904	0	2	5760	85	0	next
533	Response	2	7200663	5759	1
535	Picture	a201	7214570	0	175	5999	176	0	next
535	Response	1	7220418	5848	1
537	Picture	b204	7235734	0	2	6149	196	0	next
537	Response	2	7241882	6148	1
539	Picture	a211	7253400	0	176	5332	178	0	next
539	Response	1	7258641	5241	1
541	Picture	c201	7270732	0	1	5504	165	0	next
541	Response	2	7276235	5503	1
543	Picture	c201	7290731	0	171	4498	173	0	next
543	Response	2	7295062	4331	1
545	Picture	b209	7308228	0	2	7337	174	0	next
545	Response	2	7315564	7336	1
547	Picture	b208	7330561	0	175	5998	177	0	next
547	Response	2	7336490	5929	1
549	Picture	a207	7348225	0	2	6944	67	0	next
549	Response	1	7355167	6942	1
551	Picture	c201	7368558	0	176	5665	177	0	next
551	Response	2	7374175	5617	1
553	Picture	b214	7386222	0	1	5072	105	0	next
553	Response	2	7391293	5071	1
555	Picture	b216	7405221	0	175	7832	176	0	next
555	Response	2	7413026	7805	1
557	Picture	a209	7425385	0	2	8363	150	0	next
557	Response	1	7433747	8362	1
559	Picture	b210	7445718	0	175	9498	176	0	next
559	Response	2	7455033	9315	1
561	Picture	c201	7467215	0	2	5926	252	0	next
561	Response	2	7473140	5925	1
563	Picture	a216	7485714	0	178	6166	179	0	next
563	Response	1	7491756	6042	1
565	Picture	b206	7506045	0	2	5948	63	0	next
565	Response	2	7511992	5947	1
567	Picture	a205	7523378	0	168	7332	169	0	next
567	Response	1	7530577	7199	1
569	Picture	c201	7543876	0	1	5409	100	0	next
569	Response	2	7549284	5408	1
571	Picture	a212	7561708	0	175	7165	177	0	next
571	Response	1	7568769	7061	2
573	Picture	a203	7580872	0	2	6279	66	0	next
573	Response	1	7587151	6279	1
575	Picture	b201	7598705	0	176	8499	177	0	next
575	Response	2	7607060	8355	1
577	Picture	c201	7620869	0	2	5886	118	0	next
577	Response	2	7626754	5885	1
579	Picture	c201	7640535	0	170	4999	171	0	next
579	Response	2	7645368	4833	1
581	Picture	a215	7657033	0	1	5065	112	0	next
581	Response	1	7662097	5064	1
583	Picture	c201	7676199	0	175	6165	176	0	next
583	Response	2	7682246	6047	2
585	Picture	a208	7694197	0	1	5675	166	0	next
585	Response	1	7699871	5674	1
587	Picture	c201	7713196	0	175	6332	176	0	next
587	Response	2	7719357	6161	1
589	Picture	a214	7732027	0	1	5767	74	0	next
589	Response	1	7737793	5766	1
591	Picture	b205	7750526	0	175	6665	177	0	next
591	Response	2	7757160	6634	1
593	Picture	c201	7772024	0	1	6901	108	0	next
593	Response	2	7778924	6900	1
595	Picture	a213	7792856	0	175	4998	177	0	next
595	Response	1	7797811	4955	2
597	Picture	a206	7812354	0	1	4553	121	0	next
597	Response	1	7816906	4552	1
599	Picture	b211	7831519	0	169	6166	170	0	next
599	Response	2	7837496	5977	2
601	Picture	c201	7850017	0	1	8915	95	0	next
601	Response	2	7858931	8914	1
