# Supplementary material for: The relationship between Chinese college students’ mate preferences and their parents’ education level
Source: Front Psychol. 2022 Nov 1;13:907315. doi: 10.3389/fpsyg.2022.907315 (PMC9664191; doi:10.3389/fpsyg.2022.907315)
Supplement: Supplementary file 2 [file Data_Sheet_1.ZIP › raw data/╩▌╫╙/part1.log]

Scenario - For expli1
Logfile written - 2018/7/12 15:14:54

Trial	Event Type	Code	Time	TTime	Uncertainty	Duration	Uncertainty	ReqTime	ReqDur

1	Response	3	721446	721446	1
3	Picture	a012	731814	0	1	29916	82	0	next
3	Response	1	761728	29914	2
5	Picture	a010	780969	0	171	13329	172	0	next
5	Response	1	794171	13202	2
7	Picture	a002	814293	0	1	9337	167	0	next
7	Response	1	823629	9336	1
9	Picture	b001	843120	0	171	16621	213	0	next
9	Response	2	859739	16619	1
11	Picture	c001	879443	0	2	10160	179	0	next
11	Response	2	889602	10159	1
13	Picture	c001	906771	0	171	6997	172	0	next
13	Response	2	913685	6914	1
15	Picture	c001	932597	0	1	5275	63	0	next
15	Response	2	937871	5274	1
17	Picture	c001	957925	0	169	6830	171	0	next
17	Response	2	964696	6771	1
19	Picture	a004	983584	0	1	12408	95	0	next
19	Response	1	995991	12407	1
21	Picture	c001	1012911	0	170	6664	171	0	next
21	Response	2	1019448	6537	1
23	Picture	c001	1038903	0	2	6922	84	0	next
23	Response	2	1045824	6921	1
25	Picture	b011	1065231	0	171	10497	172	0	next
25	Response	2	1075584	10353	2
27	Picture	b003	1096056	0	1	8068	102	0	next
27	Response	2	1104123	8067	1
29	Picture	c001	1123883	0	171	5998	172	0	next
29	Response	2	1129867	5984	1
31	Picture	a014	1149709	0	1	8206	132	0	next
31	Response	1	1157914	8205	1
33	Picture	b007	1178036	0	169	11330	170	0	next
33	Response	2	1189341	11305	2
35	Picture	c001	1209194	0	1	6470	35	0	next
35	Response	2	1215663	6469	2
37	Picture	b016	1233189	0	171	7664	172	0	next
37	Response	2	1240778	7589	2
39	Picture	a006	1258515	0	1	13881	123	0	next
39	Response	1	1272395	13880	1
41	Picture	c001	1290675	0	171	8163	173	0	next
41	Response	2	1298715	8040	1
43	Picture	c001	1319167	0	1	6198	140	0	next
43	Response	2	1325364	6197	1
45	Picture	b002	1342329	0	170	19703	295	0	next
45	Response	2	1362029	19700	2
47	Picture	a007	1381651	0	1	8460	45	0	next
47	Response	1	1390109	8458	2
49	Picture	a003	1410145	0	171	11329	173	0	next
49	Response	1	1421357	11212	1
51	Picture	a013	1438137	0	1	7630	41	0	next
51	Response	1	1445766	7629	1
53	Picture	b013	1461965	0	171	8830	173	0	next
53	Response	2	1470781	8816	1
55	Picture	b004	1489957	0	1	8918	86	0	next
55	Response	2	1498874	8917	1
57	Picture	a011	1516285	0	171	14495	173	0	next
57	Response	1	1530724	14439	1
59	Picture	b009	1551275	0	1	7697	140	0	next
59	Response	2	1558970	7695	2
61	Picture	a015	1575770	0	171	7331	172	0	next
61	Response	1	1582950	7180	2
63	Picture	a001	1603262	0	1	10009	162	0	next
63	Response	1	1613270	10008	1
65	Picture	c001	1630090	0	171	7830	172	0	next
65	Response	2	1637806	7716	1
67	Picture	c001	1655416	0	1	5103	68	0	next
67	Response	2	1660518	5102	1
69	Picture	b012	1680577	0	171	8997	172	0	next
69	Response	2	1689419	8842	1
71	Picture	b005	1708069	0	2	5681	157	0	next
71	Response	2	1713749	5680	1
73	Picture	b015	1733064	0	171	9164	172	0	next
73	Response	2	1742151	9087	1
75	Picture	a009	1762722	0	2	7870	136	0	next
75	Response	1	1770591	7869	1
77	Picture	b010	1788883	0	171	7164	172	0	next
77	Response	2	1795998	7115	2
79	Picture	b008	1814709	0	2	9443	62	0	next
79	Response	2	1824151	9442	1
81	Picture	c001	1842203	0	171	9164	172	0	next
81	Response	2	1851239	9036	1
83	Picture	a016	1869362	0	2	7795	44	0	next
83	Response	1	1877156	7794	1
85	Picture	c001	1894857	0	171	9497	172	0	next
85	Response	2	1904248	9391	1
87	Picture	c001	1924182	0	1	5211	127	0	next
87	Response	2	1929392	5210	1
89	Picture	a005	1948344	0	170	7997	171	0	next
89	Response	1	1956267	7923	1
91	Picture	b006	1975169	0	1	8028	143	0	next
91	Response	2	1983196	8027	1
93	Picture	c001	1999997	0	171	5831	172	0	next
93	Response	2	2005755	5758	1
95	Picture	b014	2026323	0	1	6714	124	0	next
95	Response	2	2033036	6713	1
97	Picture	a008	2052651	0	171	9830	172	0	next
97	Response	1	2062450	9799	1
100	Response	3	2225428	45310	1
102	Picture	c001	2235605	0	171	13996	172	0	next
102	Response	2	2249537	13932	2
104	Picture	c001	2264264	0	1	7328	181	0	next
104	Response	2	2271590	7326	2
106	Picture	c201	2286092	0	172	6498	173	0	next
106	Response	2	2292499	6407	1
108	Picture	c201	2304587	0	1	5384	120	0	next
108	Response	2	2309970	5383	1
110	Picture	b205	2322583	0	172	10507	329	0	next
110	Response	2	2333088	10505	1
112	Picture	c201	2347076	0	1	5540	131	0	next
112	Response	2	2352615	5539	2
114	Picture	a214	2367572	0	171	7830	172	0	next
114	Response	1	2375318	7746	1
116	Picture	c201	2389232	0	1	6696	141	0	next
116	Response	2	2395926	6694	2
118	Picture	c201	2410561	0	172	5331	173	0	next
118	Response	2	2415764	5203	1
120	Picture	c201	2430722	0	1	4427	78	0	next
120	Response	2	2435148	4426	1
122	Picture	c201	2449885	0	171	4998	172	0	next
122	Response	2	2454831	4946	2
124	Picture	b211	2467879	0	1	12910	95	0	next
124	Response	2	2480787	12908	2
126	Picture	b209	2493540	0	171	17328	173	0	next
126	Response	2	2510848	17308	1
128	Picture	a207	2523199	0	1	9680	157	0	next
128	Response	1	2532878	9679	1
130	Picture	a204	2546194	0	171	18661	172	0	next
130	Response	2	2564685	18491	1
132	Picture	b204	2579185	0	1	8612	59	0	next
132	Response	2	2587796	8611	1
134	Picture	a213	2601513	0	170	7331	171	0	next
134	Response	1	2608714	7201	2
136	Picture	c201	2620341	0	1	5872	133	0	next
136	Response	2	2626212	5871	1
138	Picture	b208	2640504	0	170	9830	171	0	next
138	Response	2	2650219	9715	1
140	Picture	a208	2664830	0	1	10758	79	0	next
140	Response	1	2675587	10757	1
142	Picture	a215	2690491	0	171	8435	234	0	next
142	Response	1	2698924	8433	1
144	Picture	c201	2711652	0	1	6634	37	0	next
144	Response	2	2718285	6633	1
146	Picture	a203	2731148	0	171	9996	172	0	next
146	Response	1	2741133	9985	2
148	Picture	b210	2756307	0	1	8275	62	0	next
148	Response	2	2764581	8274	1
150	Picture	c201	2778969	0	171	8664	172	0	next
150	Response	2	2787473	8504	1
152	Picture	c201	2801629	0	1	4048	124	0	next
152	Response	2	2805676	4047	1
154	Picture	b206	2820125	0	171	24327	172	0	next
154	Response	2	2844401	24276	1
156	Picture	b214	2858448	0	1	11149	22	0	next
156	Response	2	2869596	11148	1
158	Picture	a209	2884443	0	170	7663	172	0	next
158	Response	1	2891994	7551	2
160	Picture	b215	2905436	0	2	6390	116	0	next
160	Response	2	2911825	6389	1
162	Picture	a201	2925599	0	171	8164	172	0	next
162	Response	1	2933659	8060	1
164	Picture	c201	2948259	0	1	5431	74	0	next
164	Response	2	2953689	5430	1
166	Picture	b213	2966422	0	171	9059	277	0	next
166	Response	2	2975479	9057	1
168	Picture	c201	2990415	0	1	5591	80	0	next
168	Response	2	2996005	5590	1
170	Picture	a206	3008245	0	171	16995	172	0	next
170	Response	1	3025153	16908	1
172	Picture	b212	3038236	0	2	15131	40	0	next
172	Response	2	3053366	15130	1
174	Picture	a202	3065564	0	171	10830	172	0	next
174	Response	1	3076237	10673	1
176	Picture	b203	3090057	0	1	5726	112	0	next
176	Response	2	3095782	5725	1
178	Picture	b216	3110219	0	171	12330	172	0	next
178	Response	2	3122424	12205	1
180	Picture	b201	3135545	0	2	19416	87	0	next
180	Response	2	3154959	19414	2
182	Picture	b207	3169538	0	170	7830	171	0	next
182	Response	2	3177212	7674	1
184	Picture	b202	3192031	0	2	7745	94	0	next
184	Response	2	3199774	7743	2
186	Picture	a210	3212860	0	171	7164	172	0	next
186	Response	1	3219957	7097	2
188	Picture	a216	3233021	0	1	7261	77	0	next
188	Response	1	3240281	7260	1
190	Picture	c201	3252351	0	171	6997	172	0	next
190	Response	2	3259332	6981	1
192	Picture	c201	3273844	0	1	10381	123	0	next
192	Response	2	3284224	10380	1
194	Picture	a205	3297006	0	171	10496	173	0	next
194	Response	1	3307392	10386	1
196	Picture	c201	3320166	0	1	9706	131	0	next
196	Response	2	3329871	9705	1
198	Picture	a211	3344827	0	171	15829	172	0	next
198	Response	1	3360639	15812	2
200	Picture	a212	3372486	0	1	9140	31	0	next
200	Response	1	3381624	9138	2
203	Response	3	3571222	77932	1
205	Picture	c201	3581434	0	1	9226	112	0	next
205	Response	2	3590659	9225	1
207	Picture	b209	3604763	0	170	11329	171	0	next
207	Response	2	3616026	11263	2
209	Picture	b215	3630088	0	2	6692	147	0	next
209	Response	2	3636778	6690	2
211	Picture	b201	3650084	0	172	11830	173	0	next
211	Response	2	3661743	11659	2
213	Picture	c201	3673244	0	1	5975	30	0	next
213	Response	2	3679218	5974	1
215	Picture	c201	3690907	0	171	5498	172	0	next
215	Response	2	3696349	5442	1
217	Picture	b211	3710068	0	2	6575	97	0	next
217	Response	2	3716642	6574	1
219	Picture	b202	3729564	0	171	8570	266	0	next
219	Response	2	3738132	8568	1
221	Picture	a209	3751725	0	1	7074	97	0	next
221	Response	1	3758798	7073	1
223	Picture	a202	3770054	0	171	7164	172	0	next
223	Response	1	3777051	6997	1
225	Picture	a212	3791715	0	1	13677	159	0	next
225	Response	1	3805390	13675	2
227	Picture	b212	3818209	0	171	9997	172	0	next
227	Response	2	3828162	9953	2
229	Picture	b206	3840036	0	1	7942	62	0	next
229	Response	2	3847976	7940	2
231	Picture	b216	3859532	0	171	17661	172	0	next
231	Response	2	3877054	17522	1
233	Picture	b203	3891190	0	1	5197	141	0	next
233	Response	2	3896386	5196	1
235	Picture	a215	3910186	0	170	7852	316	0	next
235	Response	1	3918036	7850	1
237	Picture	b208	3930513	0	1	9541	130	0	next
237	Response	2	3940052	9539	2
239	Picture	c201	3954008	0	171	6164	173	0	next
239	Response	2	3960039	6031	1
241	Picture	a211	3974835	0	2	8673	167	0	next
241	Response	1	3983507	8672	1
243	Picture	c201	3996831	0	170	5831	171	0	next
243	Response	2	4002541	5710	1
245	Picture	a213	4015659	0	1	7599	71	0	next
245	Response	1	4023257	7598	1
247	Picture	a216	4038154	0	171	10330	172	0	next
247	Response	1	4048342	10188	1
249	Picture	c201	4063313	0	2	6142	31	0	next
249	Response	2	4069453	6140	2
251	Picture	c201	4083476	0	171	4998	172	0	next
251	Response	2	4088375	4899	1
253	Picture	a205	4100471	0	1	7210	127	0	next
253	Response	1	4107680	7209	1
255	Picture	b210	4121800	0	171	6843	326	0	next
255	Response	2	4128641	6841	1
257	Picture	a206	4142627	0	1	10374	130	0	next
257	Response	1	4153000	10373	1
259	Picture	a208	4167955	0	171	9330	172	0	next
259	Response	1	4177256	9301	2
261	Picture	c201	4190115	0	1	6786	53	0	next
261	Response	2	4196900	6785	2
263	Picture	a207	4211944	0	171	11829	172	0	next
263	Response	1	4223746	11802	1
265	Picture	b214	4236103	0	2	5803	36	0	next
265	Response	2	4241905	5802	1
267	Picture	c201	4255599	0	171	7164	173	0	next
267	Response	2	4262751	7152	1
269	Picture	c201	4275760	0	1	4915	90	0	next
269	Response	2	4280674	4914	1
271	Picture	c201	4292424	0	170	5164	171	0	next
271	Response	2	4297519	5095	1
273	Picture	b207	4309252	0	1	21895	106	0	next
273	Response	2	4331146	21894	1
275	Picture	c201	4345244	0	170	7830	171	0	next
275	Response	2	4353056	7812	2
277	Picture	b204	4365738	0	1	6674	164	0	next
277	Response	2	4372411	6673	1
279	Picture	b205	4386733	0	171	7664	172	0	next
279	Response	2	4394364	7631	2
281	Picture	c201	4406727	0	2	5778	62	0	next
281	Response	2	4412503	5776	2
283	Picture	c201	4426557	0	170	4331	171	0	next
283	Response	2	4430800	4243	1
285	Picture	a210	4445718	0	1	11266	71	0	next
285	Response	1	4456983	11265	1
287	Picture	a201	4470879	0	171	11996	172	0	next
287	Response	1	4482710	11831	2
289	Picture	c201	4496372	0	1	6116	55	0	next
289	Response	2	4502487	6115	1
291	Picture	a204	4514701	0	171	11163	172	0	next
291	Response	1	4525825	11124	1
293	Picture	b213	4539861	0	1	7858	146	0	next
293	Response	2	4547718	7857	1
295	Picture	a214	4562689	0	171	7191	312	0	next
295	Response	1	4569878	7189	1
297	Picture	a203	4581184	0	1	10645	24	0	next
297	Response	1	4591828	10644	1
299	Picture	c201	4606845	0	171	5831	172	0	next
299	Response	2	4612656	5811	1
302	Response	3	4780340	52193	1
305	Picture	c001	4810627	0	172	9330	173	0	next
305	Response	1	4819841	9214	1
307	Picture	a005	4837786	0	1	6502	169	0	next
307	Response	1	4844287	6501	1
309	Picture	a011	4863114	0	171	7331	172	0	next
309	Response	1	4870340	7226	1
311	Picture	b005	4888940	0	1	5707	132	0	next
311	Response	2	4894646	5706	1
313	Picture	c001	4914101	0	171	6831	172	0	next
313	Response	1	4920782	6681	1
315	Picture	c001	4938428	0	1	5001	170	0	next
315	Response	1	4943428	5000	1
317	Picture	c001	4960756	0	172	4998	173	0	next
317	Response	1	4965674	4918	1
319	Picture	c001	4985249	0	1	4373	133	0	next
319	Response	1	4989621	4372	1
321	Picture	b013	5007578	0	171	6497	173	0	next
321	Response	2	5013983	6405	2
323	Picture	b007	5033737	0	1	7885	119	0	next
323	Response	2	5041621	7884	1
325	Picture	a002	5058232	0	171	7750	253	0	next
325	Response	1	5065980	7748	1
327	Picture	c001	5082558	0	1	7081	91	0	next
327	Response	1	5089637	7079	2
329	Picture	b001	5109386	0	171	8997	172	0	next
329	Response	2	5118216	8830	2
331	Picture	a008	5135545	0	1	8406	98	0	next
331	Response	1	5143950	8405	1
333	Picture	b003	5162706	0	171	6497	172	0	next
333	Response	2	5169055	6349	1
335	Picture	a016	5189032	0	1	6530	141	0	next
335	Response	1	5195560	6528	2
337	Picture	a014	5213193	0	171	6498	172	0	next
337	Response	1	5219611	6418	1
339	Picture	a006	5238686	0	1	8670	167	0	next
339	Response	1	5247354	8668	2
341	Picture	b011	5265347	0	171	8330	172	0	next
341	Response	2	5273507	8160	1
343	Picture	c001	5293339	0	1	6612	58	0	next
343	Response	2	5299950	6611	1
345	Picture	a007	5316167	0	171	7664	172	0	next
345	Response	1	5323693	7526	1
347	Picture	a001	5341327	0	1	8547	124	0	next
347	Response	1	5349873	8546	1
349	Picture	a015	5366488	0	171	5165	172	0	next
349	Response	1	5371620	5132	1
351	Picture	b004	5389815	0	1	6415	89	0	next
351	Response	2	5396229	6414	1
353	Picture	b006	5415309	0	172	23493	174	0	next
353	Response	2	5438752	23443	1
355	Picture	a004	5458631	0	1	6085	86	0	next
355	Response	2	5464715	6084	1
357	Picture	c001	5484792	0	171	6331	172	0	next
357	Response	1	5490981	6189	1
359	Picture	b010	5509451	0	2	6246	93	0	next
359	Response	2	5515696	6245	1
361	Picture	a013	5534280	0	171	6407	262	0	next
361	Response	1	5540684	6404	2
363	Picture	b014	5558273	0	1	5844	160	0	next
363	Response	2	5564115	5842	2
365	Picture	a009	5583434	0	172	6997	173	0	next
365	Response	1	5590379	6945	1
367	Picture	c001	5607260	0	1	10707	130	0	next
367	Response	1	5617966	10706	1
369	Picture	a010	5634255	0	170	6664	171	0	next
369	Response	1	5640864	6609	2
371	Picture	c001	5658581	0	1	4311	28	0	next
371	Response	1	5662891	4310	1
373	Picture	c001	5680909	0	172	4665	173	0	next
373	Response	1	5685433	4524	1
375	Picture	a003	5705736	0	1	5352	153	0	next
375	Response	1	5711087	5351	1
377	Picture	b012	5728897	0	172	5498	173	0	next
377	Response	2	5734235	5338	1
379	Picture	c001	5753057	0	1	5718	120	0	next
379	Response	1	5758774	5717	2
381	Picture	b008	5777885	0	171	8497	172	0	next
381	Response	2	5786208	8323	1
383	Picture	c001	5806544	0	1	7169	169	0	next
383	Response	1	5813712	7168	1
385	Picture	b002	5830705	0	171	8164	172	0	next
385	Response	2	5838711	8006	1
387	Picture	b009	5855698	0	1	13370	134	0	next
387	Response	2	5869067	13369	1
389	Picture	b015	5885692	0	171	7330	172	0	next
389	Response	2	5892893	7201	2
391	Picture	a012	5911018	0	1	7850	154	0	next
391	Response	1	5918867	7849	1
393	Picture	c001	5938178	0	170	6831	171	0	next
393	Response	2	5944925	6747	3
395	Picture	b016	5964004	0	2	8016	156	0	next
395	Response	2	5972018	8014	1
397	Picture	c001	5990499	0	176	6497	177	0	next
397	Response	1	5996920	6421	1
399	Picture	c001	6017658	0	1	5915	89	0	next
399	Response	1	6023572	5914	1
402	Response	3	6153060	12599	1
404	Picture	c001	6163454	0	2	5111	62	0	next
404	Response	1	6168564	5110	1
406	Picture	c001	6183117	0	171	4165	172	0	next
406	Response	1	6187189	4072	1
408	Picture	c101	6200279	0	1	3830	175	0	next
408	Response	1	6204108	3829	1
410	Picture	a104	6216109	0	171	10996	172	0	next
410	Response	1	6227030	10921	1
412	Picture	b115	6238602	0	1	11067	103	0	next
412	Response	2	6249668	11066	1
414	Picture	b104	6263764	0	171	6997	172	0	next
414	Response	2	6270713	6949	1
416	Picture	a103	6282758	0	1	6785	53	0	next
416	Response	1	6289542	6784	1
418	Picture	c101	6303420	0	172	5665	173	0	next
418	Response	1	6309016	5596	1
420	Picture	c101	6323414	0	2	4594	80	0	next
420	Response	1	6328007	4593	1
422	Picture	c101	6341078	0	170	4331	171	0	next
422	Response	1	6345375	4297	1
424	Picture	b102	6357239	0	1	7079	93	0	next
424	Response	2	6364317	7078	1
426	Picture	b106	6376402	0	171	8664	172	0	next
426	Response	2	6385036	8634	1
428	Picture	c101	6400062	0	1	5198	140	0	next
428	Response	1	6405259	5197	1
430	Picture	c101	6418058	0	171	4657	347	0	next
430	Response	1	6422713	4655	1
432	Picture	b105	6437219	0	1	6710	127	0	next
432	Response	2	6443928	6709	1
434	Picture	b112	6457382	0	171	6664	172	0	next
434	Response	2	6463931	6549	1
436	Picture	c101	6475876	0	1	6056	116	0	next
436	Response	1	6481931	6055	1
438	Picture	a102	6494872	0	172	5332	173	0	next
438	Response	1	6500067	5195	1
440	Picture	b111	6511867	0	1	7186	152	0	next
440	Response	2	6519052	7185	1
442	Picture	b116	6533196	0	171	7664	172	0	next
442	Response	2	6540769	7573	1
444	Picture	c101	6552690	0	2	5798	42	0	next
444	Response	1	6558487	5797	1
446	Picture	b103	6572853	0	172	6331	173	0	next
446	Response	2	6579062	6209	1
448	Picture	a115	6590847	0	2	9155	16	0	next
448	Response	1	6600000	9153	2
450	Picture	c101	6612176	0	172	7997	174	0	next
450	Response	1	6620133	7957	2
452	Picture	a105	6634836	0	2	6563	109	0	next
452	Response	1	6641398	6562	2
454	Picture	b108	6655832	0	172	14995	174	0	next
454	Response	2	6670676	14844	1
456	Picture	b107	6682991	0	1	7869	136	0	next
456	Response	2	6690858	7867	2
458	Picture	a113	6702321	0	170	6018	317	0	next
458	Response	1	6708337	6016	1
460	Picture	c101	6722481	0	1	4506	166	0	next
460	Response	1	6726986	4505	1
462	Picture	c101	6738478	0	171	4498	172	0	next
462	Response	1	6742922	4444	1
464	Picture	a110	6757639	0	1	7284	54	0	next
464	Response	1	6764922	7283	1
466	Picture	a108	6777302	0	171	9496	173	0	next
466	Response	1	6786729	9427	1
468	Picture	b101	6800795	0	1	7103	68	0	next
468	Response	2	6807897	7102	1
470	Picture	b114	6822124	0	171	11163	172	0	next
470	Response	2	6833112	10988	1
472	Picture	c101	6844784	0	1	7011	160	0	next
472	Response	1	6851794	7010	1
474	Picture	a112	6866279	0	172	6998	173	0	next
474	Response	1	6873255	6976	1
476	Picture	a116	6886607	0	1	7138	32	0	next
476	Response	1	6893744	7137	1
478	Picture	a114	6906269	0	171	6998	172	0	next
478	Response	1	6913202	6933	1
480	Picture	a107	6927097	0	1	5793	44	0	next
480	Response	1	6932888	5791	2
482	Picture	b113	6947426	0	171	5997	173	0	next
482	Response	2	6953407	5981	2
484	Picture	a109	6967753	0	1	8761	76	0	next
484	Response	1	6976513	8760	1
486	Picture	b110	6987916	0	170	16328	171	0	next
486	Response	2	7004113	16197	1
488	Picture	c101	7015575	0	1	5677	161	0	next
488	Response	1	7021251	5676	1
490	Picture	c101	7033571	0	171	6331	172	0	next
490	Response	1	7039814	6243	1
492	Picture	c101	7052565	0	1	5386	119	0	next
492	Response	1	7057950	5385	1
494	Picture	a101	7071062	0	176	7330	177	0	next
494	Response	1	7078276	7214	1
496	Picture	c101	7091889	0	1	4838	166	0	next
496	Response	1	7096725	4836	2
498	Picture	a111	7109219	0	171	4831	172	0	next
498	Response	1	7114033	4814	1
500	Picture	a106	7125880	0	1	5412	93	0	next
500	Response	1	7131291	5411	1
502	Picture	b109	7142377	0	171	5998	172	0	next
502	Response	2	7148292	5915	2
505	Response	3	7275750	12238	1
507	Picture	b109	7285841	0	171	9330	172	0	next
507	Response	2	7295008	9167	1
509	Picture	b107	7308168	0	1	6821	17	0	next
509	Response	2	7314988	6820	1
511	Picture	c101	7327831	0	170	7497	171	0	next
511	Response	1	7335187	7356	1
513	Picture	a116	7347491	0	2	6912	94	0	next
513	Response	1	7354402	6911	1
515	Picture	c101	7367654	0	170	8497	171	0	next
515	Response	1	7376129	8475	1
517	Picture	a106	7387815	0	1	6428	76	0	next
517	Response	1	7394242	6427	1
519	Picture	a115	7408810	0	172	5665	173	0	next
519	Response	1	7414372	5562	1
521	Picture	a110	7428138	0	1	5333	171	0	next
521	Response	1	7433470	5332	1
523	Picture	b101	7448301	0	170	6664	171	0	next
523	Response	2	7454825	6524	1
525	Picture	c101	7469294	0	1	5538	134	0	next
525	Response	1	7474831	5537	1
527	Picture	c101	7488790	0	171	5331	173	0	next
527	Response	1	7493953	5163	1
529	Picture	c101	7508951	0	1	4726	113	0	next
529	Response	1	7513676	4725	1
531	Picture	b112	7526114	0	172	5998	173	0	next
531	Response	2	7531969	5855	1
533	Picture	b110	7543942	0	1	7020	151	0	next
533	Response	2	7550961	7019	1
535	Picture	b104	7565604	0	173	10330	174	0	next
535	Response	2	7575839	10235	2
537	Picture	a111	7589931	0	1	5793	45	0	next
537	Response	1	7595723	5792	1
539	Picture	a101	7608427	0	171	8997	172	0	next
539	Response	1	7617280	8853	2
541	Picture	c101	7631254	0	1	7268	69	0	next
541	Response	1	7638521	7267	1
543	Picture	a113	7651583	0	172	5831	173	0	next
543	Response	1	7657307	5724	1
545	Picture	b111	7669578	0	1	11644	25	0	next
545	Response	2	7681220	11642	2
547	Picture	a104	7692573	0	171	13391	277	0	next
547	Response	2	7705962	13389	1
549	Picture	b108	7719565	0	1	8125	45	0	next
549	Response	2	7727689	8124	1
551	Picture	c101	7740894	0	171	5759	244	0	next
551	Response	1	7746651	5757	1
553	Picture	a105	7758389	0	1	8054	117	0	next
553	Response	1	7766441	8052	2
555	Picture	b106	7781384	0	171	7497	172	0	next
555	Response	2	7788714	7330	1
557	Picture	b115	7801045	0	1	9634	36	0	next
557	Response	2	7810677	9632	2
559	Picture	c101	7825373	0	170	5997	172	0	next
559	Response	1	7831266	5893	2
561	Picture	c101	7843201	0	1	3853	152	0	next
561	Response	1	7847053	3852	1
563	Picture	c101	7861197	0	171	4831	172	0	next
563	Response	1	7865898	4701	2
565	Picture	a108	7880525	0	1	7971	33	0	next
565	Response	1	7888495	7970	1
567	Picture	b114	7903020	0	171	5831	172	0	next
567	Response	2	7908801	5781	1
569	Picture	c101	7922514	0	1	5768	71	0	next
569	Response	1	7928281	5767	1
571	Picture	b103	7942344	0	171	8496	173	0	next
571	Response	2	7950744	8400	1
573	Picture	b102	7964337	0	1	7243	95	0	next
573	Response	2	7971579	7242	1
575	Picture	c101	7985000	0	171	6275	227	0	next
575	Response	1	7991273	6273	1
577	Picture	a107	8003994	0	1	6148	24	0	next
577	Response	1	8010141	6147	2
579	Picture	c101	8023990	0	171	6331	172	0	next
579	Response	1	8030165	6175	1
581	Picture	a112	8043984	0	1	7110	61	0	next
581	Response	1	8051093	7109	1
583	Picture	a103	8065813	0	171	8497	172	0	next
583	Response	1	8074248	8435	1
585	Picture	b116	8088139	0	2	9821	17	0	next
585	Response	2	8097958	9819	2
587	Picture	a114	8112801	0	170	6497	171	0	next
587	Response	1	8119123	6322	1
589	Picture	c101	8132128	0	2	5303	37	0	next
589	Response	1	8137429	5301	2
591	Picture	b105	8149292	0	171	5831	172	0	next
591	Response	2	8155083	5791	1
593	Picture	b113	8167620	0	1	5763	74	0	next
593	Response	2	8173382	5762	2
595	Picture	c101	8187449	0	171	5331	172	0	next
595	Response	1	8192727	5278	1
597	Picture	a102	8207776	0	1	5817	22	0	next
597	Response	1	8213592	5816	1
599	Picture	a109	8228272	0	171	5664	172	0	next
599	Response	1	8233871	5599	2
601	Picture	c101	8248266	0	1	5064	108	0	next
601	Response	1	8253329	5063	1
