# Supplementary material for: The relationship between Chinese college students’ mate preferences and their parents’ education level
Source: Front Psychol. 2022 Nov 1;13:907315. doi: 10.3389/fpsyg.2022.907315 (PMC9664191; doi:10.3389/fpsyg.2022.907315)
Supplement: Supplementary file 2 [file Data_Sheet_1.ZIP › raw data/╟╪╠∞/part1.log]

Scenario - For expli1
Logfile written - 2016/7/15 15:55:58

Trial	Event Type	Code	Time	TTime	Uncertainty	Duration	Uncertainty	ReqTime	ReqDur

1	Response	3	1137817	1137817	1
4	Picture	a005	1168586	0	1	12126	50	0	next
4	Response	1	1180711	12125	1
6	Picture	a016	1199584	0	176	6832	178	0	next
6	Response	1	1206275	6691	1
8	Picture	b004	1226582	0	1	9462	48	0	next
8	Response	2	1236043	9461	1
10	Picture	b009	1253747	0	176	6166	177	0	next
10	Response	2	1259793	6046	1
12	Picture	b006	1280578	0	2	7374	129	0	next
12	Response	2	1287951	7373	1
14	Picture	a011	1306744	0	175	9498	177	0	next
14	Response	1	1316137	9393	1
16	Picture	a013	1333908	0	1	5643	26	0	next
16	Response	1	1339550	5642	2
18	Picture	b010	1358574	0	175	6665	176	0	next
18	Response	2	1365172	6598	1
20	Picture	c001	1383905	0	1	104579	89	0	next
20	Response	1	1488483	104578	1
22	Picture	a006	1508730	0	172	8832	173	0	next
22	Response	1	1517474	8744	1
24	Picture	c001	1535061	0	1	7440	63	0	next
24	Response	1	1542500	7439	1
26	Picture	c001	1562560	0	175	5999	176	0	next
26	Response	1	1568509	5949	1
28	Picture	a007	1587891	0	1	10713	130	0	next
28	Response	1	1598603	10712	1
30	Picture	b012	1617390	0	175	6498	177	0	next
30	Response	2	1623776	6386	2
32	Picture	c001	1644220	0	2	5656	188	0	next
32	Response	1	1649874	5654	2
34	Picture	b013	1669219	0	168	5666	169	0	next
34	Response	2	1674840	5621	1
36	Picture	a001	1692217	0	1	8633	44	0	next
36	Response	1	1700848	8631	2
38	Picture	b002	1718883	0	178	7165	179	0	next
38	Response	2	1725873	6990	1
40	Picture	a004	1745880	0	1	9286	50	0	next
40	Response	1	1755165	9285	1
42	Picture	c001	1771879	0	175	6499	176	0	next
42	Response	1	1778222	6343	1
44	Picture	a003	1798877	0	1	10574	102	0	next
44	Response	1	1809450	10573	1
46	Picture	b007	1829542	0	178	7832	179	0	next
46	Response	2	1837279	7737	1
48	Picture	b003	1857706	0	1	9280	55	0	next
48	Response	2	1866985	9279	2
50	Picture	c001	1886705	0	174	5665	176	0	next
50	Response	1	1892336	5631	1
52	Picture	a009	1911536	0	1	5588	81	0	next
52	Response	1	1917123	5587	1
54	Picture	c001	1934201	0	168	5332	170	0	next
54	Response	1	1939434	5233	2
56	Picture	c001	1958699	0	1	4894	117	0	next
56	Response	1	1963592	4893	1
58	Picture	a002	1981865	0	174	5999	175	0	next
58	Response	1	1987839	5974	1
60	Picture	a015	2005696	0	1	4156	180	0	next
60	Response	1	2009851	4155	1
62	Picture	c001	2028528	0	168	4999	170	0	next
62	Response	1	2033414	4886	1
64	Picture	c001	2050193	0	1	4904	98	0	next
64	Response	1	2055096	4903	1
66	Picture	b008	2073025	0	168	13832	169	0	next
66	Response	2	2086743	13718	1
68	Picture	b015	2104523	0	1	5907	95	0	next
68	Response	2	2110429	5906	1
70	Picture	c001	2128188	0	168	6999	169	0	next
70	Response	1	2135042	6854	1
72	Picture	c001	2151853	0	1	4669	174	0	next
72	Response	1	2156520	4667	2
74	Picture	c001	2175019	0	167	5498	169	0	next
74	Response	1	2180471	5452	1
76	Picture	b001	2198016	0	2	6080	90	0	next
76	Response	2	2204095	6079	1
78	Picture	b005	2223515	0	168	5166	169	0	next
78	Response	2	2228586	5071	1
80	Picture	c001	2249013	0	1	5051	126	0	next
80	Response	1	2254063	5050	2
82	Picture	a008	2273345	0	168	6666	169	0	next
82	Response	1	2279893	6548	1
84	Picture	c001	2298676	0	1	4959	51	0	next
84	Response	1	2303634	4958	1
86	Picture	a012	2323175	0	168	7499	169	0	next
86	Response	1	2330566	7391	1
88	Picture	a014	2347506	0	2	5969	35	0	next
88	Response	1	2353474	5968	1
90	Picture	b016	2370839	0	168	6998	170	0	next
90	Response	2	2377665	6826	1
92	Picture	c001	2397336	0	1	5627	51	0	next
92	Response	1	2402962	5626	1
94	Picture	b014	2420835	0	178	9165	180	0	next
94	Response	2	2429867	9032	1
96	Picture	b011	2447166	0	1	9936	74	0	next
96	Response	2	2457101	9935	2
98	Picture	a010	2475332	0	167	8165	168	0	next
98	Response	1	2483474	8142	1
101	Response	3	2651825	47836	2
103	Picture	c001	2661986	0	167	6498	169	0	next
103	Response	1	2668330	6344	1
105	Picture	c001	2681984	0	1	4832	3	0	next
105	Response	1	2686792	4808	1
107	Picture	c101	2699650	0	176	4332	177	0	next
107	Response	1	2703821	4171	1
109	Picture	b108	2716981	0	2	14698	138	0	next
109	Response	2	2731678	14697	1
111	Picture	a111	2743647	0	167	8332	168	0	next
111	Response	1	2751906	8259	1
113	Picture	b113	2765645	0	1	5348	329	0	next
113	Response	2	2770992	5347	1
115	Picture	b111	2784311	0	168	7998	170	0	next
115	Response	2	2792233	7922	1
117	Picture	b102	2804809	0	1	6191	318	0	next
117	Response	2	2810999	6190	1
119	Picture	c101	2824141	0	177	5499	179	0	next
119	Response	1	2829494	5353	1
121	Picture	b116	2842473	0	1	6049	125	0	next
121	Response	2	2848521	6048	2
123	Picture	c101	2862639	0	175	5165	177	0	next
123	Response	1	2867733	5094	1
125	Picture	c101	2882970	0	1	4272	72	0	next
125	Response	1	2887241	4271	1
127	Picture	c101	2902303	0	177	4998	179	0	next
127	Response	1	2907135	4832	1
129	Picture	c101	2919801	0	1	4009	169	0	next
129	Response	1	2923809	4008	1
131	Picture	b101	2937300	0	175	5499	176	0	next
131	Response	2	2942688	5388	2
133	Picture	c101	2956298	0	2	4439	73	0	next
133	Response	1	2960736	4438	1
135	Picture	b104	2972798	0	177	26997	179	0	next
135	Response	2	2999661	26863	1
137	Picture	c101	3014461	0	1	5250	93	0	next
137	Response	1	3019710	5249	1
139	Picture	c101	3034460	0	168	5499	170	0	next
139	Response	1	3039816	5356	1
141	Picture	c101	3053958	0	2	4802	36	0	next
141	Response	1	3058759	4801	1
143	Picture	a113	3072791	0	175	6499	176	0	next
143	Response	1	3079189	6398	2
145	Picture	b112	3094622	0	2	5537	141	0	next
145	Response	2	3100158	5536	1
147	Picture	a107	3114955	0	170	5499	171	0	next
147	Response	1	3120385	5430	1
149	Picture	b106	3133120	0	1	9456	46	0	next
149	Response	1	3142574	9454	2
151	Picture	c101	3157452	0	168	6499	169	0	next
151	Response	1	3163928	6476	1
153	Picture	a106	3177450	0	1	9658	177	0	next
153	Response	1	3187106	9656	2
155	Picture	b115	3198783	0	175	20831	176	0	next
155	Response	2	3219436	20653	1
157	Picture	b103	3234613	0	1	7612	64	0	next
157	Response	2	3242224	7611	1
159	Picture	a110	3254279	0	175	7832	176	0	next
159	Response	1	3261971	7692	1
161	Picture	a105	3275444	0	1	8927	84	0	next
161	Response	1	3284370	8926	1
163	Picture	b109	3297109	0	176	7499	177	0	next
163	Response	2	3304530	7421	2
165	Picture	a116	3318941	0	1	6802	41	0	next
165	Response	1	3325742	6801	1
167	Picture	a103	3337607	0	168	6332	169	0	next
167	Response	1	3343815	6208	1
169	Picture	b110	3355604	0	2	7564	115	0	next
169	Response	2	3363167	7563	1
171	Picture	a109	3375937	0	168	6999	169	0	next
171	Response	1	3382792	6855	1
173	Picture	a102	3397269	0	1	7439	71	0	next
173	Response	1	3404707	7438	1
175	Picture	c101	3419268	0	168	8998	170	0	next
175	Response	1	3428237	8969	1
177	Picture	a114	3442599	0	1	3262	74	0	next
177	Response	1	3445860	3261	1
179	Picture	b114	3458099	0	177	6165	178	0	next
179	Response	2	3464138	6039	1
181	Picture	a108	3477263	0	2	7693	152	0	next
181	Response	1	3484955	7692	1
183	Picture	c101	3497263	0	177	5998	179	0	next
183	Response	1	3503180	5917	2
185	Picture	b105	3516094	0	1	6801	42	0	next
185	Response	2	3522894	6800	1
187	Picture	b107	3537593	0	168	7999	169	0	next
187	Response	2	3545468	7875	1
189	Picture	c101	3560091	0	1	10284	59	0	next
189	Response	1	3570374	10283	1
191	Picture	a112	3582757	0	175	22664	176	0	next
191	Response	2	3605331	22574	2
193	Picture	c101	3618087	0	1	5587	89	0	next
193	Response	1	3623673	5586	1
195	Picture	a104	3636420	0	177	7832	178	0	next
195	Response	1	3644105	7685	1
197	Picture	a101	3656251	0	1	5926	77	0	next
197	Response	1	3662176	5925	1
199	Picture	a115	3673751	0	175	7332	176	0	next
199	Response	1	3680965	7214	1
201	Picture	c101	3694915	0	2	5976	35	0	next
201	Response	1	3700890	5975	1
204	Response	3	3837413	22839	1
206	Picture	a104	3847905	0	1	6695	148	0	next
206	Response	1	3854599	6694	1
208	Picture	b112	3868071	0	168	8332	169	0	next
208	Response	2	3876312	8241	2
210	Picture	c101	3887902	0	1	5803	34	0	next
210	Response	1	3893704	5802	1
212	Picture	a111	3908068	0	176	5166	177	0	next
212	Response	1	3913058	4990	2
214	Picture	b114	3925066	0	2	5323	188	0	next
214	Response	2	3930388	5322	2
216	Picture	b102	3941566	0	175	7165	177	0	next
216	Response	2	3948643	7077	2
218	Picture	a109	3961231	0	1	5614	62	0	next
218	Response	1	3966844	5613	1
220	Picture	b103	3980397	0	175	11831	177	0	next
220	Response	2	3992077	11680	1
222	Picture	c101	4005061	0	1	6232	111	0	next
222	Response	1	4011292	6231	1
224	Picture	b106	4026227	0	176	6332	177	0	next
224	Response	2	4032531	6304	1
226	Picture	a102	4044725	0	1	11226	117	0	next
226	Response	1	4055950	11225	1
228	Picture	c101	4067391	0	176	6832	177	0	next
228	Response	1	4074177	6786	2
230	Picture	c101	4087722	0	2	5489	189	0	next
230	Response	1	4093210	5488	1
232	Picture	a106	4104888	0	176	6332	178	0	next
232	Response	1	4110901	6013	1
234	Picture	a115	4125386	0	1	5207	136	0	next
234	Response	1	4130592	5206	1
236	Picture	c101	4145386	0	172	5331	174	0	next
236	Response	1	4150577	5191	1
238	Picture	b108	4165383	0	2	6371	133	0	next
238	Response	2	4171753	6370	1
240	Picture	a110	4185049	0	168	9166	169	0	next
240	Response	1	4194039	8990	1
242	Picture	b104	4206714	0	1	7073	104	0	next
242	Response	2	4213786	7072	1
244	Picture	a116	4228213	0	170	14998	172	0	next
244	Response	1	4243166	14953	2
246	Picture	c101	4254877	0	2	8518	152	0	next
246	Response	1	4263394	8517	1
248	Picture	a107	4276210	0	168	11665	169	0	next
248	Response	1	4287851	11641	1
250	Picture	b111	4301541	0	1	19540	136	0	next
250	Response	2	4321080	19539	1
252	Picture	c101	4335039	0	176	6499	177	0	next
252	Response	1	4341513	6474	2
254	Picture	a114	4353204	0	1	5078	91	0	next
254	Response	1	4358281	5077	1
256	Picture	c101	4370204	0	177	5498	179	0	next
256	Response	1	4375642	5438	1
258	Picture	c101	4389535	0	1	5442	68	0	next
258	Response	1	4394976	5441	1
260	Picture	b107	4407368	0	175	9165	176	0	next
260	Response	2	4416395	9027	1
262	Picture	c101	4430865	0	2	5220	117	0	next
262	Response	1	4436084	5219	1
264	Picture	b109	4448865	0	175	6832	176	0	next
264	Response	2	4455651	6786	1
266	Picture	a113	4468196	0	2	6012	165	0	next
266	Response	1	4474207	6011	1
268	Picture	a105	4485362	0	176	14165	178	0	next
268	Response	1	4499473	14111	2
270	Picture	b101	4511693	0	2	8428	76	0	next
270	Response	2	4520120	8427	1
272	Picture	a101	4533526	0	175	5998	177	0	next
272	Response	1	4539485	5959	1
274	Picture	b115	4552857	0	1	5751	94	0	next
274	Response	2	4558607	5750	1
276	Picture	c101	4570190	0	176	6166	177	0	next
276	Response	1	4576182	5992	1
278	Picture	b113	4590355	0	1	6681	162	0	next
278	Response	2	4597035	6680	1
280	Picture	c101	4608521	0	177	7665	178	0	next
280	Response	1	4616009	7488	1
282	Picture	b110	4627685	0	2	8930	81	0	next
282	Response	2	4636614	8929	2
284	Picture	a108	4651185	0	174	12164	176	0	next
284	Response	1	4663224	12039	1
286	Picture	a112	4674849	0	1	11047	129	0	next
286	Response	1	4685895	11046	1
288	Picture	c101	4698681	0	168	8166	169	0	next
288	Response	1	4706809	8128	1
290	Picture	c101	4718179	0	2	6500	180	0	next
290	Response	1	4724678	6499	1
292	Picture	a103	4736679	0	168	5832	169	0	next
292	Response	1	4742369	5690	1
294	Picture	b116	4757176	0	2	9528	151	0	next
294	Response	2	4766703	9527	2
296	Picture	b105	4778009	0	168	5499	170	0	next
296	Response	2	4783375	5366	1
298	Picture	c101	4798674	0	1	5699	144	0	next
298	Response	1	4804372	5698	1
300	Picture	c101	4818673	0	176	4332	178	0	next
300	Response	1	4822890	4217	1
303	Response	3	5121422	185924	1
305	Picture	a006	5131485	0	176	9499	177	0	next
305	Response	1	5140850	9365	1
307	Picture	c001	5160983	0	1	6206	138	0	next
307	Response	2	5167188	6205	1
309	Picture	a001	5183649	0	175	7165	176	0	next
309	Response	1	5190751	7102	1
311	Picture	c001	5208813	0	1	3919	91	0	next
311	Response	2	5212731	3918	2
313	Picture	c001	5231812	0	175	4832	177	0	next
313	Response	2	5236475	4663	1
315	Picture	a003	5253477	0	1	7610	66	0	next
315	Response	1	5261085	7608	2
317	Picture	b016	5279309	0	177	12331	179	0	next
317	Response	2	5291478	12169	2
319	Picture	a014	5311472	0	2	9748	89	0	next
319	Response	1	5321219	9747	1
321	Picture	b011	5338971	0	177	6999	178	0	next
321	Response	2	5345794	6823	1
323	Picture	b009	5364636	0	1	6752	83	0	next
323	Response	2	5371387	6751	2
325	Picture	b005	5389968	0	176	5165	178	0	next
325	Response	2	5394982	5014	1
327	Picture	b003	5413966	0	1	4614	63	0	next
327	Response	2	5418579	4613	1
329	Picture	c001	5437965	0	167	4665	169	0	next
329	Response	2	5442444	4479	1
331	Picture	c001	5462296	0	1	5150	193	0	next
331	Response	2	5467445	5149	1
333	Picture	a005	5486128	0	176	3999	177	0	next
333	Response	2	5490084	3956	1
335	Picture	b001	5510292	0	2	8011	167	0	next
335	Response	2	5518303	8011	1
337	Picture	a007	5534625	0	168	6499	169	0	next
337	Response	1	5541064	6439	1
339	Picture	c001	5560123	0	1	7549	128	0	next
339	Response	2	5567671	7548	1
341	Picture	a008	5584955	0	175	9498	177	0	next
341	Response	1	5594370	9415	1
343	Picture	b007	5611619	0	1	6765	71	0	next
343	Response	2	5618383	6764	1
345	Picture	b008	5638451	0	176	6999	177	0	next
345	Response	2	5645350	6899	1
347	Picture	c001	5663949	0	1	5595	74	0	next
347	Response	2	5669543	5594	1
349	Picture	a010	5687115	0	176	7165	177	0	next
349	Response	1	5694123	7008	2
351	Picture	c001	5713612	0	1	5599	70	0	next
351	Response	2	5719210	5598	1
353	Picture	b014	5735611	0	178	11999	179	0	next
353	Response	2	5747578	11967	1
355	Picture	a015	5768108	0	2	10104	74	0	next
355	Response	1	5778211	10103	2
357	Picture	b013	5794774	0	177	19664	179	0	next
357	Response	2	5814306	19532	2
359	Picture	b012	5832104	0	1	6216	128	0	next
359	Response	2	5838319	6215	1
361	Picture	c001	5857770	0	175	6832	176	0	next
361	Response	2	5864423	6653	1
363	Picture	a016	5881434	0	1	23381	128	0	next
363	Response	1	5904813	23379	2
365	Picture	c001	5923432	0	168	6999	169	0	next
365	Response	2	5930404	6972	1
367	Picture	b010	5949929	0	2	6576	94	0	next
367	Response	2	5956504	6575	1
369	Picture	c001	5974929	0	175	10665	176	0	next
369	Response	2	5985410	10481	1
371	Picture	c001	6004592	0	2	5460	52	0	next
371	Response	2	6010051	5459	1
373	Picture	a013	6028258	0	168	6665	170	0	next
373	Response	1	6034836	6578	1
375	Picture	b004	6054256	0	1	6319	190	0	next
375	Response	2	6060574	6318	2
377	Picture	c001	6077755	0	176	5499	177	0	next
377	Response	2	6083213	5458	1
379	Picture	b015	6101586	0	1	4805	38	0	next
379	Response	2	6106390	4804	2
381	Picture	a012	6122752	0	168	9165	169	0	next
381	Response	1	6131807	9055	2
383	Picture	b002	6151416	0	1	5598	71	0	next
383	Response	2	6157013	5597	1
385	Picture	a004	6176915	0	175	4999	176	0	next
385	Response	2	6181802	4887	2
387	Picture	a009	6200579	0	2	6935	77	0	next
387	Response	1	6207513	6934	1
389	Picture	b006	6225412	0	175	8832	176	0	next
389	Response	2	6234058	8646	1
391	Picture	a011	6251409	0	2	6301	43	0	next
391	Response	1	6257709	6300	1
393	Picture	c001	6277408	0	168	7165	170	0	next
393	Response	2	6284492	7084	1
395	Picture	c001	6303739	0	1	5392	118	0	next
395	Response	2	6309130	5391	2
397	Picture	a002	6326738	0	173	6665	175	0	next
397	Response	1	6333261	6523	1
399	Picture	c001	6350902	0	2	9235	109	0	next
399	Response	2	6360136	9234	2
402	Response	3	6499350	19956	1
404	Picture	c001	6509725	0	1	5739	97	0	next
404	Response	2	6515463	5738	1
406	Picture	c001	6527391	0	175	3999	176	0	next
406	Response	2	6531123	3732	2
408	Picture	c201	6543056	0	2	3012	158	0	next
408	Response	2	6546067	3011	1
410	Picture	a206	6561222	0	178	6666	179	0	next
410	Response	1	6567723	6501	1
412	Picture	c201	6582387	0	1	5203	133	0	next
412	Response	2	6587589	5202	1
414	Picture	a204	6600386	0	168	6499	169	0	next
414	Response	1	6606740	6354	1
416	Picture	b202	6619551	0	2	6280	65	0	next
416	Response	2	6625829	6278	2
418	Picture	a203	6640717	0	175	5665	177	0	next
418	Response	1	6646351	5634	1
420	Picture	a209	6661382	0	1	6593	84	0	next
420	Response	1	6667974	6592	1
422	Picture	b213	6681548	0	175	5165	176	0	next
422	Response	1	6686675	5127	2
424	Picture	c201	6698379	0	1	5656	179	0	next
424	Response	2	6704034	5655	1
426	Picture	b204	6718045	0	176	5665	178	0	next
426	Response	2	6723576	5531	1
428	Picture	c201	6736710	0	1	5031	138	0	next
428	Response	2	6741740	5030	1
430	Picture	b214	6756709	0	176	5165	178	0	next
430	Response	2	6761842	5133	1
432	Picture	c201	6773207	0	2	5581	97	0	next
432	Response	2	6778787	5580	1
434	Picture	b215	6790207	0	175	5499	176	0	next
434	Response	2	6795519	5312	1
436	Picture	a207	6809705	0	1	8481	195	0	next
436	Response	1	6818185	8480	1
438	Picture	c201	6831871	0	175	5998	177	0	next
438	Response	2	6837811	5940	1
440	Picture	c201	6853202	0	1	4653	190	0	next
440	Response	2	6857854	4652	1
442	Picture	c201	6871535	0	174	4999	175	0	next
442	Response	2	6876346	4811	1
444	Picture	a216	6888033	0	1	12984	191	0	next
444	Response	1	6901016	12983	1
446	Picture	b210	6913198	0	175	11332	177	0	next
446	Response	2	6924460	11262	2
448	Picture	a215	6936863	0	1	6390	120	0	next
448	Response	1	6943252	6389	1
450	Picture	b207	6958029	0	177	5332	178	0	next
450	Response	2	6963266	5237	2
452	Picture	a201	6978526	0	2	9265	80	0	next
452	Response	1	6987790	9264	1
454	Picture	a210	7000026	0	170	14832	171	0	next
454	Response	1	7014723	14697	1
456	Picture	b208	7029023	0	2	7175	162	0	next
456	Response	2	7036197	7174	1
458	Picture	c201	7050023	0	175	5832	176	0	next
458	Response	2	7055827	5804	1
460	Picture	c201	7067354	0	1	6695	141	0	next
460	Response	2	7074048	6694	1
462	Picture	a212	7086687	0	167	10998	169	0	next
462	Response	1	7097637	10950	1
464	Picture	a202	7111518	0	1	17436	73	0	next
464	Response	1	7128953	17435	1
466	Picture	c201	7143683	0	168	8832	169	0	next
466	Response	2	7152428	8745	1
468	Picture	a211	7165847	0	2	7131	47	0	next
468	Response	1	7172977	7130	1
470	Picture	b211	7184680	0	174	15665	175	0	next
470	Response	2	7200267	15587	1
472	Picture	c201	7213344	0	2	5659	184	0	next
472	Response	2	7219001	5657	2
474	Picture	c201	7232844	0	175	12498	176	0	next
474	Response	2	7245162	12318	1
476	Picture	c201	7256841	0	2	4341	171	0	next
476	Response	2	7261181	4340	1
478	Picture	b216	7273174	0	176	5499	177	0	next
478	Response	2	7278543	5369	1
480	Picture	b201	7291006	0	1	4961	49	0	next
480	Response	2	7295966	4960	2
482	Picture	b205	7308339	0	167	4832	168	0	next
482	Response	2	7313086	4747	1
484	Picture	a214	7326670	0	1	5716	127	0	next
484	Response	1	7332384	5714	2
486	Picture	a205	7344003	0	175	5499	176	0	next
486	Response	2	7349445	5442	1
488	Picture	b209	7361501	0	1	7721	122	0	next
488	Response	2	7369221	7720	2
490	Picture	b206	7381167	0	176	6499	177	0	next
490	Response	2	7387598	6431	1
492	Picture	c201	7402665	0	1	4201	142	0	next
492	Response	2	7406865	4200	1
494	Picture	b212	7421331	0	176	6332	177	0	next
494	Response	2	7427568	6237	1
496	Picture	c201	7439996	0	1	5262	81	0	next
496	Response	2	7445257	5261	2
498	Picture	b203	7458828	0	177	5832	179	0	next
498	Response	2	7464497	5669	1
500	Picture	a208	7477493	0	2	6870	141	0	next
500	Response	1	7484362	6869	1
502	Picture	a213	7496326	0	175	5666	176	0	next
502	Response	1	7501925	5599	2
505	Response	3	7624729	11079	1
507	Picture	b214	7634817	0	177	12331	179	0	next
507	Response	2	7646987	12170	1
509	Picture	c201	7659314	0	2	5715	130	0	next
509	Response	2	7665028	5714	2
511	Picture	b216	7677314	0	175	5665	176	0	next
511	Response	2	7682802	5488	1
513	Picture	a206	7697312	0	1	6663	172	0	next
513	Response	1	7703974	6662	1
515	Picture	c201	7716144	0	178	6166	179	0	next
515	Response	2	7722223	6079	2
517	Picture	a203	7734143	0	1	6093	76	0	next
517	Response	1	7740235	6092	1
519	Picture	c201	7751475	0	176	5666	177	0	next
519	Response	2	7757085	5610	1
521	Picture	a211	7770807	0	1	7097	79	0	next
521	Response	1	7777902	7095	2
523	Picture	b205	7789640	0	175	5498	177	0	next
523	Response	2	7795083	5443	1
525	Picture	b202	7810304	0	1	6431	72	0	next
525	Response	2	7816734	6430	1
527	Picture	b207	7828970	0	178	5499	179	0	next
527	Response	2	7834358	5388	1
529	Picture	b211	7849135	0	1	11176	159	0	next
529	Response	2	7860310	11175	1
531	Picture	c201	7874134	0	175	8665	176	0	next
531	Response	2	7882769	8635	1
533	Picture	c201	7895798	0	2	5282	63	0	next
533	Response	2	7901079	5281	1
535	Picture	a215	7912298	0	175	8332	176	0	next
535	Response	1	7920464	8166	1
537	Picture	a207	7934462	0	2	5806	38	0	next
537	Response	1	7940267	5805	1
539	Picture	a213	7951795	0	175	5332	177	0	next
539	Response	1	7957087	5292	1
541	Picture	a212	7969127	0	1	5379	131	0	next
541	Response	1	7974505	5378	1
543	Picture	b204	7987293	0	168	7165	170	0	next
543	Response	2	7994366	7073	2
545	Picture	c201	8008291	0	1	5347	162	0	next
545	Response	2	8013637	5346	1
547	Picture	c201	8028291	0	172	4498	173	0	next
547	Response	2	8032701	4410	1
549	Picture	a201	8047621	0	2	7299	46	0	next
549	Response	1	8054919	7298	1
551	Picture	a204	8069121	0	168	5665	169	0	next
551	Response	2	8074603	5482	1
553	Picture	a202	8089452	0	2	5939	72	0	next
553	Response	1	8095390	5938	1
555	Picture	a205	8110285	0	175	7332	176	0	next
555	Response	2	8117429	7144	2
557	Picture	b210	8132782	0	2	6363	148	0	next
557	Response	2	8139144	6362	1
559	Picture	b201	8153948	0	175	6332	177	0	next
559	Response	2	8160199	6251	1
561	Picture	c201	8172113	0	2	5595	82	0	next
561	Response	2	8177707	5594	2
563	Picture	c201	8189779	0	175	5666	176	0	next
563	Response	2	8195331	5552	2
565	Picture	b206	8208944	0	1	6728	116	0	next
565	Response	2	8215671	6727	1
567	Picture	a210	8229610	0	167	6832	168	0	next
567	Response	1	8236369	6759	1
569	Picture	a208	8250608	0	1	4703	140	0	next
569	Response	1	8255310	4702	1
571	Picture	b213	8268107	0	177	6166	178	0	next
571	Response	2	8274160	6053	2
573	Picture	c201	8285605	0	2	5617	228	0	next
573	Response	2	8291221	5616	1
575	Picture	b215	8304938	0	176	18665	177	0	next
575	Response	2	8323464	18526	1
577	Picture	a209	8336769	0	1	8168	174	0	next
577	Response	1	8344936	8167	1
579	Picture	c201	8359101	0	175	5832	177	0	next
579	Response	2	8364827	5726	2
581	Picture	b212	8376599	0	2	5709	137	0	next
581	Response	2	8382307	5708	1
583	Picture	c201	8396599	0	176	5832	177	0	next
583	Response	2	8402319	5720	1
585	Picture	c201	8417097	0	1	4518	158	0	next
585	Response	2	8421614	4517	1
587	Picture	c201	8433429	0	176	4166	177	0	next
587	Response	2	8437568	4139	2
589	Picture	a214	8450761	0	1	6016	161	0	next
589	Response	1	8456776	6015	1
591	Picture	c201	8468094	0	174	5665	176	0	next
591	Response	2	8473657	5563	1
593	Picture	c201	8485258	0	2	5222	124	0	next
593	Response	2	8490479	5221	1
595	Picture	b209	8502925	0	175	22497	177	0	next
595	Response	2	8525346	22421	1
597	Picture	a216	8539755	0	1	6711	132	0	next
597	Response	1	8546464	6709	2
599	Picture	b203	8561254	0	168	6332	170	0	next
599	Response	2	8567489	6235	1
601	Picture	b208	8579919	0	1	5617	52	0	next
601	Response	2	8585535	5616	2
