# Supplementary material for: The relationship between Chinese college students’ mate preferences and their parents’ education level
Source: Front Psychol. 2022 Nov 1;13:907315. doi: 10.3389/fpsyg.2022.907315 (PMC9664191; doi:10.3389/fpsyg.2022.907315)
Supplement: Supplementary file 2 [file Data_Sheet_1.ZIP › raw data/≤∩╞μ┐¡/part1.log]

Scenario - For expli1
Logfile written - 2018/6/20 15:46:23

Trial	Event Type	Code	Time	TTime	Uncertainty	Duration	Uncertainty	ReqTime	ReqDur

1	Response	3	652567	652567	1
3	Picture	c001	662986	0	1	13030	146	0	next
3	Response	2	676015	13029	1
5	Picture	b016	695152	0	168	8999	170	0	next
5	Response	2	704045	8893	1
7	Picture	c001	720985	0	1	5660	183	0	next
7	Response	2	726644	5659	1
9	Picture	c001	746485	0	177	5499	178	0	next
9	Response	2	751866	5381	2
11	Picture	b009	770484	0	1	12181	162	0	next
11	Response	2	782664	12180	2
13	Picture	c001	801817	0	168	6666	169	0	next
13	Response	2	808394	6577	1
15	Picture	a016	826316	0	1	7002	174	0	next
15	Response	1	833317	7001	1
17	Picture	b010	850316	0	175	8832	177	0	next
17	Response	2	858960	8644	1
19	Picture	a007	879815	0	1	10660	176	0	next
19	Response	1	890474	10659	1
21	Picture	a008	908315	0	169	10332	170	0	next
21	Response	1	918503	10188	1
23	Picture	a015	938647	0	1	5734	109	0	next
23	Response	1	944380	5733	1
25	Picture	c001	962314	0	175	7332	176	0	next
25	Response	2	969514	7200	1
27	Picture	a009	987812	0	2	8563	115	0	next
27	Response	1	996374	8562	1
29	Picture	c001	1016479	0	176	6666	177	0	next
29	Response	2	1023118	6639	2
31	Picture	b005	1043145	0	1	6954	56	0	next
31	Response	2	1050098	6953	1
33	Picture	c001	1067145	0	174	6999	175	0	next
33	Response	2	1074007	6862	2
35	Picture	a001	1093477	0	1	8466	45	0	next
35	Response	1	1101942	8465	1
37	Picture	c001	1119644	0	175	8999	176	0	next
37	Response	2	1128478	8834	1
39	Picture	a013	1145643	0	1	6537	139	0	next
39	Response	1	1152179	6536	1
41	Picture	a004	1168810	0	175	11998	177	0	next
41	Response	1	1180742	11932	1
43	Picture	b006	1197975	0	1	8437	73	0	next
43	Response	2	1206411	8436	1
45	Picture	a010	1225975	0	176	9166	177	0	next
45	Response	1	1235029	9054	1
47	Picture	a005	1252307	0	2	6726	119	0	next
47	Response	1	1259032	6725	1
49	Picture	c001	1275807	0	175	8333	176	0	next
49	Response	2	1283868	8061	1
51	Picture	b001	1302806	0	2	10011	167	0	next
51	Response	2	1312816	10010	1
53	Picture	b007	1332473	0	175	6332	177	0	next
53	Response	2	1338750	6277	2
55	Picture	a012	1359138	0	2	7159	186	0	next
55	Response	1	1366296	7158	1
57	Picture	c001	1384305	0	176	5333	177	0	next
57	Response	2	1389611	5306	1
59	Picture	b012	1409637	0	2	5732	113	0	next
59	Response	2	1415368	5731	1
61	Picture	b008	1434304	0	178	6499	180	0	next
61	Response	2	1440707	6403	1
63	Picture	c001	1461136	0	2	6821	191	0	next
63	Response	2	1467956	6820	1
65	Picture	c001	1485803	0	175	6166	176	0	next
65	Response	2	1491893	6090	2
67	Picture	c001	1508802	0	1	5242	102	0	next
67	Response	2	1514042	5240	2
69	Picture	b013	1530802	0	175	6999	177	0	next
69	Response	2	1537650	6848	1
71	Picture	c001	1557301	0	1	5451	52	0	next
71	Response	2	1562750	5449	2
73	Picture	a003	1581301	0	177	9166	178	0	next
73	Response	1	1590417	9116	1
75	Picture	b011	1608133	0	2	10460	51	0	next
75	Response	2	1618592	10459	2
77	Picture	c001	1636299	0	2	8167	3	0	next
77	Response	2	1644408	8109	1
79	Picture	a006	1662299	0	1	7092	77	0	next
79	Response	1	1669390	7091	1
81	Picture	a002	1689299	0	175	6499	177	0	next
81	Response	1	1695656	6357	1
83	Picture	b002	1715298	0	1	5847	163	0	next
83	Response	2	1721144	5846	1
85	Picture	c001	1739465	0	175	6665	177	0	next
85	Response	2	1746065	6600	1
87	Picture	b015	1763797	0	1	7371	139	0	next
87	Response	2	1771167	7370	1
89	Picture	a014	1787797	0	170	6499	172	0	next
89	Response	1	1794269	6472	1
91	Picture	b014	1812796	0	1	6458	52	0	next
91	Response	2	1819254	6458	1
93	Picture	b004	1838129	0	176	7499	178	0	next
93	Response	2	1845577	7448	2
95	Picture	a011	1865462	0	1	6589	87	0	next
95	Response	1	1872049	6587	2
97	Picture	b003	1890462	0	172	6165	174	0	next
97	Response	2	1896465	6003	1
100	Response	3	2130112	115320	2
102	Picture	c001	2140290	0	176	5333	177	0	next
102	Response	2	2145441	5151	1
104	Picture	c001	2157956	0	1	4832	179	0	next
104	Response	2	2162787	4831	1
106	Picture	c201	2177456	0	176	4832	178	0	next
106	Response	2	2182132	4676	1
108	Picture	a214	2196622	0	1	5899	111	0	next
108	Response	1	2202520	5898	1
110	Picture	a205	2215955	0	175	6166	176	0	next
110	Response	1	2221987	6032	1
112	Picture	b215	2233788	0	1	5998	178	0	next
112	Response	2	2239785	5997	1
114	Picture	c201	2254621	0	176	7332	178	0	next
114	Response	1	2261904	7283	1
116	Picture	b216	2275120	0	1	7653	191	0	next
116	Response	2	2282772	7652	1
118	Picture	b207	2296454	0	175	8832	176	0	next
118	Response	2	2305127	8673	2
120	Picture	c201	2317453	0	1	7826	183	0	next
120	Response	2	2325278	7825	1
122	Picture	a202	2337286	0	168	10499	169	0	next
122	Response	1	2347663	10377	1
124	Picture	a206	2360118	0	2	6803	42	0	next
124	Response	1	2366920	6802	1
126	Picture	a210	2379452	0	175	8999	176	0	next
126	Response	1	2388414	8962	2
128	Picture	c201	2402618	0	1	6456	54	0	next
128	Response	2	2409073	6455	1
130	Picture	b213	2423118	0	168	9332	170	0	next
130	Response	2	2432355	9237	1
132	Picture	c201	2447617	0	1	6024	152	0	next
132	Response	2	2453640	6023	1
134	Picture	b204	2468117	0	175	7832	177	0	next
134	Response	2	2475788	7671	1
136	Picture	c201	2487449	0	1	6045	132	0	next
136	Response	2	2493493	6044	1
138	Picture	b203	2504616	0	175	8999	177	0	next
138	Response	2	2513551	8935	1
140	Picture	c201	2528115	0	1	6661	183	0	next
140	Response	2	2534775	6660	1
142	Picture	a211	2546115	0	175	6999	177	0	next
142	Response	1	2552958	6843	1
144	Picture	c201	2567948	0	1	7371	138	0	next
144	Response	2	2575318	7370	1
146	Picture	b201	2588448	0	176	12499	177	0	next
146	Response	2	2600836	12388	1
148	Picture	b214	2614280	0	1	5842	168	0	next
148	Response	2	2620121	5841	1
150	Picture	a203	2632280	0	176	12166	177	0	next
150	Response	1	2644266	11986	1
152	Picture	c201	2655946	0	1	6598	79	0	next
152	Response	2	2662543	6597	1
154	Picture	b208	2676113	0	176	6832	178	0	next
154	Response	2	2682782	6669	1
156	Picture	a216	2696945	0	1	6048	129	0	next
156	Response	1	2702992	6047	1
158	Picture	c201	2715279	0	175	7332	176	0	next
158	Response	2	2722490	7211	1
160	Picture	a215	2735611	0	1	6670	175	0	next
160	Response	1	2742280	6669	1
162	Picture	a209	2754111	0	168	6166	169	0	next
162	Response	1	2760167	6056	1
164	Picture	a213	2774943	0	2	5258	87	0	next
164	Response	1	2780200	5257	1
166	Picture	c201	2792944	0	175	5665	177	0	next
166	Response	2	2798473	5529	2
168	Picture	a201	2813609	0	2	6744	101	0	next
168	Response	1	2820351	6742	2
170	Picture	b211	2831776	0	175	7666	176	0	next
170	Response	2	2839403	7627	1
172	Picture	c201	2853942	0	1	6772	63	0	next
172	Response	2	2860713	6771	1
174	Picture	a204	2872442	0	176	15332	178	0	next
174	Response	1	2887598	15156	1
176	Picture	b206	2899274	0	2	7914	97	0	next
176	Response	2	2907187	7913	2
178	Picture	a208	2920774	0	175	8666	177	0	next
178	Response	1	2929395	8621	2
180	Picture	b209	2943607	0	1	6809	34	0	next
180	Response	2	2950415	6808	1
182	Picture	c201	2961940	0	176	6666	177	0	next
182	Response	2	2968508	6568	2
184	Picture	b212	2981773	0	1	5426	84	0	next
184	Response	2	2987198	5425	1
186	Picture	c201	2998606	0	177	6999	179	0	next
186	Response	2	3005557	6951	2
188	Picture	b205	3018272	0	1	6092	85	0	next
188	Response	2	3024363	6091	1
190	Picture	a207	3037106	0	176	5832	177	0	next
190	Response	1	3042752	5646	1
192	Picture	c201	3058104	0	2	4949	62	0	next
192	Response	2	3063051	4947	2
194	Picture	a212	3075271	0	176	10333	177	0	next
194	Response	1	3085553	10282	1
196	Picture	b202	3100604	0	1	6023	153	0	next
196	Response	2	3106626	6022	1
198	Picture	b210	3118104	0	177	6165	179	0	next
198	Response	2	3123851	5747	1
200	Picture	c201	3138769	0	2	6214	131	0	next
200	Response	2	3144982	6213	1
203	Quit		3642844	386576	
