# Supplementary material for: The relationship between Chinese college students’ mate preferences and their parents’ education level
Source: Front Psychol. 2022 Nov 1;13:907315. doi: 10.3389/fpsyg.2022.907315 (PMC9664191; doi:10.3389/fpsyg.2022.907315)
Supplement: Supplementary file 2 [file Data_Sheet_1.ZIP › raw data/≤∩╞μ┐¡/part11.log]

Scenario - For expli1
Logfile written - 2018/6/20 15:56:11

Trial	Event Type	Code	Time	TTime	Uncertainty	Duration	Uncertainty	ReqTime	ReqDur

1	Response	3	652567	652567	1
3	Picture	c001	662986	0	1	13030	146	0	next
3	Response	2	676015	13029	1
5	Picture	b016	695152	0	168	8999	170	0	next
5	Response	2	704045	8893	1
7	Picture	c001	720985	0	1	5660	183	0	next
7	Response	2	726644	5659	1
9	Picture	c001	746485	0	177	5499	178	0	next
9	Response	2	751866	5381	2
11	Picture	b009	770484	0	1	12181	162	0	next
11	Response	2	782664	12180	2
13	Picture	c001	801817	0	168	6666	169	0	next
13	Response	2	808394	6577	1
15	Picture	a016	826316	0	1	7002	174	0	next
15	Response	1	833317	7001	1
17	Picture	b010	850316	0	175	8832	177	0	next
17	Response	2	858960	8644	1
19	Picture	a007	879815	0	1	10660	176	0	next
19	Response	1	890474	10659	1
21	Picture	a008	908315	0	169	10332	170	0	next
21	Response	1	918503	10188	1
23	Picture	a015	938647	0	1	5734	109	0	next
23	Response	1	944380	5733	1
25	Picture	c001	962314	0	175	7332	176	0	next
25	Response	2	969514	7200	1
27	Picture	a009	987812	0	2	8563	115	0	next
27	Response	1	996374	8562	1
29	Picture	c001	1016479	0	176	6666	177	0	next
29	Response	2	1023118	6639	2
31	Picture	b005	1043145	0	1	6954	56	0	next
31	Response	2	1050098	6953	1
33	Picture	c001	1067145	0	174	6999	175	0	next
33	Response	2	1074007	6862	2
35	Picture	a001	1093477	0	1	8466	45	0	next
35	Response	1	1101942	8465	1
37	Picture	c001	1119644	0	175	8999	176	0	next
37	Response	2	1128478	8834	1
39	Picture	a013	1145643	0	1	6537	139	0	next
39	Response	1	1152179	6536	1
41	Picture	a004	1168810	0	175	11998	177	0	next
41	Response	1	1180742	11932	1
43	Picture	b006	1197975	0	1	8437	73	0	next
43	Response	2	1206411	8436	1
45	Picture	a010	1225975	0	176	9166	177	0	next
45	Response	1	1235029	9054	1
47	Picture	a005	1252307	0	2	6726	119	0	next
47	Response	1	1259032	6725	1
49	Picture	c001	1275807	0	175	8333	176	0	next
49	Response	2	1283868	8061	1
51	Picture	b001	1302806	0	2	10011	167	0	next
51	Response	2	1312816	10010	1
53	Picture	b007	1332473	0	175	6332	177	0	next
53	Response	2	1338750	6277	2
55	Picture	a012	1359138	0	2	7159	186	0	next
55	Response	1	1366296	7158	1
57	Picture	c001	1384305	0	176	5333	177	0	next
57	Response	2	1389611	5306	1
59	Picture	b012	1409637	0	2	5732	113	0	next
59	Response	2	1415368	5731	1
61	Picture	b008	1434304	0	178	6499	180	0	next
61	Response	2	1440707	6403	1
63	Picture	c001	1461136	0	2	6821	191	0	next
63	Response	2	1467956	6820	1
65	Picture	c001	1485803	0	175	6166	176	0	next
65	Response	2	1491893	6090	2
67	Picture	c001	1508802	0	1	5242	102	0	next
67	Response	2	1514042	5240	2
69	Picture	b013	1530802	0	175	6999	177	0	next
69	Response	2	1537650	6848	1
71	Picture	c001	1557301	0	1	5451	52	0	next
71	Response	2	1562750	5449	2
73	Picture	a003	1581301	0	177	9166	178	0	next
73	Response	1	1590417	9116	1
75	Picture	b011	1608133	0	2	10460	51	0	next
75	Response	2	1618592	10459	2
77	Picture	c001	1636299	0	2	8167	3	0	next
77	Response	2	1644408	8109	1
79	Picture	a006	1662299	0	1	7092	77	0	next
79	Response	1	1669390	7091	1
81	Picture	a002	1689299	0	175	6499	177	0	next
81	Response	1	1695656	6357	1
83	Picture	b002	1715298	0	1	5847	163	0	next
83	Response	2	1721144	5846	1
85	Picture	c001	1739465	0	175	6665	177	0	next
85	Response	2	1746065	6600	1
87	Picture	b015	1763797	0	1	7371	139	0	next
87	Response	2	1771167	7370	1
89	Picture	a014	1787797	0	170	6499	172	0	next
89	Response	1	1794269	6472	1
91	Picture	b014	1812796	0	1	6458	52	0	next
91	Response	2	1819254	6458	1
93	Picture	b004	1838129	0	176	7499	178	0	next
93	Response	2	1845577	7448	2
95	Picture	a011	1865462	0	1	6589	87	0	next
95	Response	1	1872049	6587	2
97	Picture	b003	1890462	0	172	6165	174	0	next
97	Response	2	1896465	6003	1
100	Response	3	2130112	115320	2
102	Picture	c001	2140290	0	176	5333	177	0	next
102	Response	2	2145441	5151	1
104	Picture	c001	2157956	0	1	4832	179	0	next
104	Response	2	2162787	4831	1
106	Picture	c201	2177456	0	176	4832	178	0	next
106	Response	2	2182132	4676	1
108	Picture	a214	2196622	0	1	5899	111	0	next
108	Response	1	2202520	5898	1
110	Picture	a205	2215955	0	175	6166	176	0	next
110	Response	1	2221987	6032	1
112	Picture	b215	2233788	0	1	5998	178	0	next
112	Response	2	2239785	5997	1
114	Picture	c201	2254621	0	176	7332	178	0	next
114	Response	1	2261904	7283	1
116	Picture	b216	2275120	0	1	7653	191	0	next
116	Response	2	2282772	7652	1
118	Picture	b207	2296454	0	175	8832	176	0	next
118	Response	2	2305127	8673	2
120	Picture	c201	2317453	0	1	7826	183	0	next
120	Response	2	2325278	7825	1
122	Picture	a202	2337286	0	168	10499	169	0	next
122	Response	1	2347663	10377	1
124	Picture	a206	2360118	0	2	6803	42	0	next
124	Response	1	2366920	6802	1
126	Picture	a210	2379452	0	175	8999	176	0	next
126	Response	1	2388414	8962	2
128	Picture	c201	2402618	0	1	6456	54	0	next
128	Response	2	2409073	6455	1
130	Picture	b213	2423118	0	168	9332	170	0	next
130	Response	2	2432355	9237	1
132	Picture	c201	2447617	0	1	6024	152	0	next
132	Response	2	2453640	6023	1
134	Picture	b204	2468117	0	175	7832	177	0	next
134	Response	2	2475788	7671	1
136	Picture	c201	2487449	0	1	6045	132	0	next
136	Response	2	2493493	6044	1
138	Picture	b203	2504616	0	175	8999	177	0	next
138	Response	2	2513551	8935	1
140	Picture	c201	2528115	0	1	6661	183	0	next
140	Response	2	2534775	6660	1
142	Picture	a211	2546115	0	175	6999	177	0	next
142	Response	1	2552958	6843	1
144	Picture	c201	2567948	0	1	7371	138	0	next
144	Response	2	2575318	7370	1
146	Picture	b201	2588448	0	176	12499	177	0	next
146	Response	2	2600836	12388	1
148	Picture	b214	2614280	0	1	5842	168	0	next
148	Response	2	2620121	5841	1
150	Picture	a203	2632280	0	176	12166	177	0	next
150	Response	1	2644266	11986	1
152	Picture	c201	2655946	0	1	6598	79	0	next
152	Response	2	2662543	6597	1
154	Picture	b208	2676113	0	176	6832	178	0	next
154	Response	2	2682782	6669	1
156	Picture	a216	2696945	0	1	6048	129	0	next
156	Response	1	2702992	6047	1
158	Picture	c201	2715279	0	175	7332	176	0	next
158	Response	2	2722490	7211	1
160	Picture	a215	2735611	0	1	6670	175	0	next
160	Response	1	2742280	6669	1
162	Picture	a209	2754111	0	168	6166	169	0	next
162	Response	1	2760167	6056	1
164	Picture	a213	2774943	0	2	5258	87	0	next
164	Response	1	2780200	5257	1
166	Picture	c201	2792944	0	175	5665	177	0	next
166	Response	2	2798473	5529	2
168	Picture	a201	2813609	0	2	6744	101	0	next
168	Response	1	2820351	6742	2
170	Picture	b211	2831776	0	175	7666	176	0	next
170	Response	2	2839403	7627	1
172	Picture	c201	2853942	0	1	6772	63	0	next
172	Response	2	2860713	6771	1
174	Picture	a204	2872442	0	176	15332	178	0	next
174	Response	1	2887598	15156	1
176	Picture	b206	2899274	0	2	7914	97	0	next
176	Response	2	2907187	7913	2
178	Picture	a208	2920774	0	175	8666	177	0	next
178	Response	1	2929395	8621	2
180	Picture	b209	2943607	0	1	6809	34	0	next
180	Response	2	2950415	6808	1
182	Picture	c201	2961940	0	176	6666	177	0	next
182	Response	2	2968508	6568	2
184	Picture	b212	2981773	0	1	5426	84	0	next
184	Response	2	2987198	5425	1
186	Picture	c201	2998606	0	177	6999	179	0	next
186	Response	2	3005557	6951	2
188	Picture	b205	3018272	0	1	6092	85	0	next
188	Response	2	3024363	6091	1
190	Picture	a207	3037106	0	176	5832	177	0	next
190	Response	1	3042752	5646	1
192	Picture	c201	3058104	0	2	4949	62	0	next
192	Response	2	3063051	4947	2
194	Picture	a212	3075271	0	176	10333	177	0	next
194	Response	1	3085553	10282	1
196	Picture	b202	3100604	0	1	6023	153	0	next
196	Response	2	3106626	6022	1
198	Picture	b210	3118104	0	177	6165	179	0	next
198	Response	2	3123851	5747	1
200	Picture	c201	3138769	0	2	6214	131	0	next
200	Response	2	3144982	6213	1
3	Picture	a216	36332	0	1	8721	122	0	next
3	Response	1	45052	8720	1
5	Picture	a201	56499	0	175	6332	176	0	next
5	Response	1	62701	6202	1
7	Picture	b211	77998	0	1	6707	131	0	next
7	Response	2	84704	6706	1
9	Picture	a213	95998	0	174	6499	175	0	next
9	Response	1	102325	6327	1
11	Picture	b206	115163	0	2	6812	199	0	next
11	Response	2	121973	6810	2
13	Picture	c201	133497	0	175	6333	176	0	next
13	Response	2	139770	6273	1
15	Picture	c201	151496	0	1	5297	47	0	next
15	Response	2	156792	5296	1
17	Picture	a204	170330	0	175	8832	176	0	next
17	Response	2	179003	8673	2
19	Picture	c201	194162	0	1	11048	129	0	next
19	Response	2	205209	11047	1
21	Picture	a214	217662	0	168	12666	169	0	next
21	Response	1	230281	12619	1
23	Picture	a211	242828	0	1	5432	70	0	next
23	Response	1	248259	5431	2
25	Picture	b208	259495	0	175	6499	176	0	next
25	Response	2	265851	6356	1
27	Picture	c201	278327	0	1	8422	87	0	next
27	Response	1	286747	8420	2
29	Picture	c201	300327	0	175	7332	177	0	next
29	Response	2	307492	7165	2
31	Picture	c201	321993	0	1	5088	89	0	next
31	Response	2	327080	5087	1
33	Picture	b209	338493	0	176	8332	178	0	next
33	Response	2	346724	8231	2
35	Picture	b214	358825	0	2	6175	170	0	next
35	Response	2	364999	6174	1
37	Picture	b202	377159	0	176	6499	177	0	next
37	Response	2	383600	6441	1
39	Picture	a212	398824	0	2	9939	73	0	next
39	Response	1	408762	9938	1
41	Picture	b201	421325	0	175	16832	176	0	next
41	Response	2	438040	16715	1
43	Picture	c201	449657	0	1	5641	36	0	next
43	Response	2	455297	5640	2
45	Picture	b204	468824	0	168	6665	170	0	next
45	Response	2	475449	6625	1
47	Picture	a206	489323	0	1	6935	74	0	next
47	Response	1	496257	6934	1
49	Picture	c201	507990	0	174	4999	175	0	next
49	Response	2	512949	4959	1
51	Picture	a210	524822	0	1	6819	191	0	next
51	Response	1	531640	6818	1
53	Picture	c201	543822	0	177	6499	179	0	next
53	Response	2	550272	6450	1
55	Picture	c201	565154	0	2	4913	99	0	next
55	Response	2	570065	4911	2
57	Picture	b210	584321	0	177	12166	178	0	next
57	Response	2	596389	12068	1
59	Picture	b205	609987	0	1	6108	68	0	next
59	Response	2	616093	6106	2
61	Picture	b213	630320	0	175	6666	177	0	next
61	Response	2	636812	6492	1
63	Picture	a208	650319	0	2	7836	168	0	next
63	Response	1	658154	7835	2
65	Picture	a215	670486	0	176	7333	177	0	next
65	Response	1	677712	7226	2
67	Picture	b207	689319	0	1	6432	78	0	next
67	Response	2	695750	6431	1
69	Picture	c201	707652	0	175	6833	176	0	next
69	Response	2	714320	6668	1
71	Picture	c201	728818	0	1	4431	79	0	next
71	Response	2	733248	4430	1
73	Picture	b216	747152	0	177	6832	178	0	next
73	Response	2	753908	6756	1
75	Picture	a203	765484	0	1	6400	110	0	next
75	Response	1	771883	6399	1
77	Picture	a205	783317	0	174	6833	175	0	next
77	Response	1	790011	6694	1
79	Picture	b215	803983	0	2	5798	47	0	next
79	Response	2	809779	5796	2
81	Picture	c201	824317	0	168	6665	170	0	next
81	Response	2	830738	6421	1
83	Picture	c201	842482	0	2	5187	158	0	next
83	Response	2	847668	5186	2
85	Picture	b203	861483	0	175	6832	176	0	next
85	Response	2	868207	6724	1
87	Picture	a202	880815	0	1	5607	71	0	next
87	Response	1	886421	5606	1
89	Picture	c201	900148	0	176	8499	178	0	next
89	Response	2	908485	8337	1
91	Picture	b212	920647	0	2	8201	144	0	next
91	Response	2	928847	8200	1
93	Picture	a207	941481	0	175	7499	176	0	next
93	Response	1	948819	7338	2
95	Picture	c201	963147	0	1	7796	46	0	next
95	Response	2	970942	7795	1
97	Picture	a209	983480	0	176	5999	178	0	next
97	Response	1	989365	5885	1
100	Response	3	1384510	280866	1
103	Picture	a014	1414805	0	175	11999	176	0	next
103	Response	1	1426615	11810	1
105	Picture	c001	1445637	0	1	4534	143	0	next
105	Response	1	1450170	4533	1
107	Picture	b009	1470137	0	177	7666	178	0	next
107	Response	2	1477630	7493	2
109	Picture	c001	1497302	0	2	8623	57	0	next
109	Response	1	1505924	8622	1
111	Picture	a013	1522803	0	175	11665	177	0	next
111	Response	1	1534370	11567	2
113	Picture	c001	1552468	0	1	5100	77	0	next
113	Response	1	1557567	5099	1
115	Picture	b016	1574135	0	175	8166	176	0	next
115	Response	2	1582252	8117	1
117	Picture	c001	1600300	0	2	7861	151	0	next
117	Response	1	1608160	7860	1
119	Picture	b003	1627135	0	174	6998	175	0	next
119	Response	2	1633979	6844	1
121	Picture	b007	1652466	0	1	6287	57	0	next
121	Response	2	1658752	6286	1
123	Picture	b013	1678300	0	174	10332	175	0	next
123	Response	2	1688593	10293	1
125	Picture	b011	1707132	0	1	6624	46	0	next
125	Response	2	1713755	6623	1
127	Picture	c001	1732965	0	178	8999	179	0	next
127	Response	1	1741837	8872	1
129	Picture	b008	1759631	0	1	5194	149	0	next
129	Response	1	1764824	5193	2
131	Picture	a005	1784131	0	175	8665	177	0	next
131	Response	1	1792637	8506	1
133	Picture	c001	1813129	0	2	9145	34	0	next
133	Response	1	1822272	9143	2
135	Picture	c001	1839796	0	176	10332	178	0	next
135	Response	1	1850029	10233	1
137	Picture	b006	1867295	0	1	7806	38	0	next
137	Response	2	1875100	7805	1
139	Picture	a010	1892462	0	178	8999	179	0	next
139	Response	1	1901334	8872	1
141	Picture	b004	1918294	0	2	14914	97	0	next
141	Response	2	1933207	14913	1
143	Picture	a009	1951127	0	175	9833	176	0	next
143	Response	1	1960903	9776	1
145	Picture	a016	1979959	0	2	6495	183	0	next
145	Response	1	1986453	6494	1
147	Picture	b010	2005293	0	176	9166	177	0	next
147	Response	2	2014300	9007	1
149	Picture	a015	2031625	0	2	9000	179	0	next
149	Response	1	2040624	8999	1
151	Picture	a012	2058625	0	176	6999	178	0	next
151	Response	1	2065547	6922	1
153	Picture	b005	2082791	0	1	6609	68	0	next
153	Response	2	2089399	6608	1
155	Picture	c001	2106791	0	177	12332	179	0	next
155	Response	1	2119034	12243	1
157	Picture	a002	2139623	0	1	8155	181	0	next
157	Response	1	2147777	8154	1
159	Picture	c001	2164790	0	175	5332	177	0	next
159	Response	1	2170023	5233	1
161	Picture	b001	2190455	0	2	7301	44	0	next
161	Response	2	2197755	7300	1
163	Picture	c001	2216789	0	179	9832	180	0	next
163	Response	1	2226526	9737	1
165	Picture	b002	2245288	0	1	8463	47	0	next
165	Response	2	2253750	8462	1
167	Picture	a007	2271954	0	168	21666	169	0	next
167	Response	1	2293434	21480	1
169	Picture	c001	2310286	0	2	9504	174	0	next
169	Response	1	2319789	9503	1
171	Picture	b012	2339453	0	173	6499	174	0	next
171	Response	2	2345877	6424	1
173	Picture	a004	2363118	0	2	10098	80	0	next
173	Response	2	2373215	10097	1
175	Picture	c001	2390619	0	170	5832	171	0	next
175	Response	1	2396409	5790	1
177	Picture	a006	2414951	0	1	6772	64	0	next
177	Response	1	2421722	6771	1
179	Picture	c001	2441451	0	175	6999	176	0	next
179	Response	1	2448378	6927	2
181	Picture	b014	2468616	0	2	6267	70	0	next
181	Response	2	2474882	6266	2
183	Picture	a008	2492617	0	169	7665	171	0	next
183	Response	1	2500160	7543	1
185	Picture	c001	2518949	0	1	6792	51	0	next
185	Response	1	2525740	6791	1
187	Picture	a011	2542449	0	175	8165	177	0	next
187	Response	1	2550456	8007	1
189	Picture	c001	2569781	0	1	5454	55	0	next
189	Response	1	2575234	5453	1
191	Picture	b015	2594948	0	167	7499	168	0	next
191	Response	2	2602308	7360	1
193	Picture	c001	2620447	0	1	7199	137	0	next
193	Response	1	2627645	7198	2
195	Picture	a001	2646780	0	168	7666	169	0	next
195	Response	1	2654270	7490	2
197	Picture	a003	2671946	0	1	5493	182	0	next
197	Response	1	2677438	5492	1
200	Response	3	2836725	39948	1
202	Picture	c001	2847109	0	1	5530	147	0	next
202	Response	1	2852638	5529	1
204	Picture	c001	2866609	0	175	5999	176	0	next
204	Response	1	2872490	5881	1
206	Picture	b102	2884275	0	1	6339	166	0	next
206	Response	2	2890613	6338	1
208	Picture	c101	2902775	0	174	5666	175	0	next
208	Response	2	2908408	5633	1
210	Picture	a110	2921941	0	1	8165	178	0	next
210	Response	1	2930105	8164	1
212	Picture	c101	2943441	0	177	4832	179	0	next
212	Response	1	2948108	4667	1
214	Picture	b109	2962273	0	2	6940	72	0	next
214	Response	2	2969212	6939	1
216	Picture	c101	2981440	0	175	7166	176	0	next
216	Response	1	2988556	7116	2
218	Picture	c101	3002272	0	2	4859	152	0	next
218	Response	1	3007130	4858	1
220	Picture	a115	3019439	0	175	6333	176	0	next
220	Response	1	3025583	6144	1
222	Picture	b101	3041105	0	2	6955	56	0	next
222	Response	2	3048059	6954	1
224	Picture	b116	3060939	0	175	8999	176	0	next
224	Response	2	3069758	8819	1
226	Picture	c101	3082104	0	2	6524	147	0	next
226	Response	1	3088627	6523	1
228	Picture	a108	3101271	0	169	7499	171	0	next
228	Response	1	3108657	7386	2
230	Picture	a116	3120937	0	1	7123	54	0	next
230	Response	1	3128059	7122	1
232	Picture	b115	3143104	0	175	5999	176	0	next
232	Response	2	3148957	5853	1
234	Picture	b103	3160769	0	2	6193	152	0	next
234	Response	2	3166960	6191	1
236	Picture	b113	3180770	0	174	5832	175	0	next
236	Response	2	3186424	5654	1
238	Picture	c101	3201435	0	1	7732	112	0	next
238	Response	1	3209166	7731	2
240	Picture	c101	3223935	0	176	5999	178	0	next
240	Response	1	3229884	5949	1
242	Picture	a106	3241434	0	2	8601	78	0	next
242	Response	1	3250034	8600	2
244	Picture	c101	3264934	0	177	5499	179	0	next
244	Response	1	3270304	5370	1
246	Picture	a101	3283600	0	1	6082	95	0	next
246	Response	1	3289681	6081	1
248	Picture	c101	3301600	0	177	4833	178	0	next
248	Response	1	3306281	4681	1
250	Picture	a103	3319599	0	2	5908	96	0	next
250	Response	1	3325506	5907	1
252	Picture	c101	3340266	0	178	5499	180	0	next
252	Response	1	3345654	5388	2
254	Picture	c101	3358265	0	2	4588	90	0	next
254	Response	1	3362853	4588	1
256	Picture	c101	3376932	0	177	4499	179	0	next
256	Response	1	3381362	4430	2
258	Picture	a109	3393765	0	1	6136	40	0	next
258	Response	1	3399900	6135	1
260	Picture	b112	3414265	0	167	5165	169	0	next
260	Response	2	3419275	5010	1
262	Picture	b104	3431264	0	1	6312	197	0	next
262	Response	2	3437575	6311	1
264	Picture	b106	3448931	0	175	5832	177	0	next
264	Response	2	3454621	5690	1
266	Picture	b105	3466763	0	1	6277	60	0	next
266	Response	2	3473039	6276	1
268	Picture	c101	3486263	0	175	6666	176	0	next
268	Response	1	3492860	6597	1
270	Picture	a104	3504262	0	2	17159	185	0	next
270	Response	1	3521420	17158	1
272	Picture	a111	3536262	0	176	6499	178	0	next
272	Response	1	3542732	6470	1
274	Picture	c101	3556761	0	2	7431	81	0	next
274	Response	1	3564191	7430	1
276	Picture	c101	3577262	0	174	5332	175	0	next
276	Response	1	3582518	5256	1
278	Picture	a102	3596261	0	1	7629	47	0	next
278	Response	1	3603889	7628	2
280	Picture	c101	3618427	0	175	6166	177	0	next
280	Response	1	3624485	6058	1
282	Picture	b107	3637593	0	1	6832	170	0	next
282	Response	2	3644425	6832	1
284	Picture	a113	3658093	0	175	6999	177	0	next
284	Response	1	3664933	6840	1
286	Picture	a107	3677926	0	1	5367	142	0	next
286	Response	1	3683292	5366	1
288	Picture	b108	3697259	0	175	5832	177	0	next
288	Response	2	3703022	5763	1
290	Picture	a112	3715758	0	1	6936	74	0	next
290	Response	1	3722693	6935	1
292	Picture	b111	3733925	0	168	12499	169	0	next
292	Response	2	3746298	12373	2
294	Picture	a105	3761424	0	1	6693	150	0	next
294	Response	1	3768116	6692	1
296	Picture	b110	3782591	0	175	11665	177	0	next
296	Response	2	3794139	11548	1
298	Picture	b114	3808756	0	2	7231	115	0	next
298	Response	2	3815986	7230	2
300	Picture	a114	3830757	0	169	7998	171	0	next
300	Response	1	3838669	7912	1
303	Response	3	3985156	33903	1
305	Picture	a105	3995253	0	175	6999	177	0	next
305	Response	1	4002146	6893	1
307	Picture	c101	4016752	0	1	5164	179	0	next
307	Response	1	4021914	5162	2
309	Picture	c101	4036419	0	169	5332	171	0	next
309	Response	1	4041587	5168	1
311	Picture	c101	4054418	0	1	4458	52	0	next
311	Response	1	4058875	4457	1
313	Picture	b114	4072085	0	175	5999	176	0	next
313	Response	2	4077919	5834	1
315	Picture	a106	4089584	0	1	6846	164	0	next
315	Response	1	4096428	6844	2
317	Picture	a112	4110251	0	175	6666	176	0	next
317	Response	1	4116757	6506	1
319	Picture	c101	4129916	0	2	4514	163	0	next
319	Response	1	4134430	4514	1
321	Picture	a116	4146083	0	178	6166	180	0	next
321	Response	1	4152104	6021	1
323	Picture	c101	4166582	0	2	4541	129	0	next
323	Response	1	4171122	4540	1
325	Picture	a109	4183916	0	175	5999	177	0	next
325	Response	1	4189748	5832	2
327	Picture	b108	4203748	0	2	14407	104	0	next
327	Response	2	4218154	14406	1
329	Picture	b106	4232915	0	175	9332	177	0	next
329	Response	2	4242120	9205	1
331	Picture	a103	4257247	0	2	5531	147	0	next
331	Response	1	4262777	5530	1
333	Picture	c101	4274414	0	177	3666	178	0	next
333	Response	1	4277977	3563	1
335	Picture	b107	4290580	0	2	5103	75	0	next
335	Response	2	4295682	5102	1
337	Picture	b109	4309914	0	174	12498	176	0	next
337	Response	2	4322269	12355	1
339	Picture	a115	4336912	0	2	8666	179	0	next
339	Response	1	4345577	8665	1
341	Picture	a113	4359079	0	170	5333	171	0	next
341	Response	1	4364384	5305	1
343	Picture	a107	4379578	0	2	8592	78	0	next
343	Response	1	4388169	8591	1
345	Picture	c101	4400245	0	176	3999	178	0	next
345	Response	1	4404174	3929	1
347	Picture	c101	4415744	0	1	4285	58	0	next
347	Response	1	4420028	4284	1
349	Picture	c101	4431411	0	175	4499	177	0	next
349	Response	1	4435822	4411	2
351	Picture	a104	4450077	0	1	15016	161	0	next
351	Response	2	4465092	15015	1
353	Picture	b110	4479744	0	174	7998	176	0	next
353	Response	2	4487596	7852	1
355	Picture	b111	4500242	0	2	8755	90	0	next
355	Response	2	4508996	8754	1
357	Picture	c101	4521243	0	175	5832	177	0	next
357	Response	1	4526998	5755	2
359	Picture	b115	4541075	0	1	6433	77	0	next
359	Response	2	4547507	6432	2
361	Picture	c101	4559742	0	167	7166	168	0	next
361	Response	1	4566851	7109	2
363	Picture	b102	4579741	0	1	10093	85	0	next
363	Response	2	4589833	10092	1
365	Picture	a108	4602408	0	175	10999	176	0	next
365	Response	1	4613320	10912	1
367	Picture	b116	4626407	0	1	11923	79	0	next
367	Response	2	4638329	11922	1
369	Picture	c101	4651073	0	176	6333	177	0	next
369	Response	1	4657256	6183	1
371	Picture	b105	4672239	0	1	7164	179	0	next
371	Response	2	4679402	7163	1
373	Picture	c101	4690573	0	170	5999	171	0	next
373	Response	1	4696540	5967	2
375	Picture	a102	4709738	0	2	6000	178	0	next
375	Response	1	4715737	5999	1
377	Picture	b112	4728405	0	175	5666	176	0	next
377	Response	2	4733981	5576	1
379	Picture	a111	4746737	0	2	5424	80	0	next
379	Response	1	4752160	5423	2
381	Picture	c101	4765738	0	175	6332	177	0	next
381	Response	1	4771922	6184	1
383	Picture	c101	4783570	0	1	5522	155	0	next
383	Response	1	4789091	5521	2
385	Picture	b103	4803570	0	176	16166	177	0	next
385	Response	2	4819645	16075	1
387	Picture	b104	4834402	0	2	12638	42	0	next
387	Response	2	4847039	12637	1
389	Picture	c101	4860903	0	175	5665	177	0	next
389	Response	1	4866442	5539	1
391	Picture	a114	4880402	0	1	6699	144	0	next
391	Response	1	4887100	6698	1
393	Picture	a110	4898902	0	175	9499	176	0	next
393	Response	1	4908294	9392	1
395	Picture	b113	4923401	0	1	5875	137	0	next
395	Response	2	4929275	5874	1
397	Picture	a101	4943568	0	176	6165	178	0	next
397	Response	1	4949575	6007	1
399	Picture	b101	4962400	0	1	8996	180	0	next
399	Response	2	4971395	8995	1
