# Supplementary material for: The relationship between Chinese college students’ mate preferences and their parents’ education level
Source: Front Psychol. 2022 Nov 1;13:907315. doi: 10.3389/fpsyg.2022.907315 (PMC9664191; doi:10.3389/fpsyg.2022.907315)
Supplement: Supplementary file 2 [file Data_Sheet_1.ZIP › raw data/┬▐╒±╧═/part1.log]

Scenario - For expli1
Logfile written - 2018/6/5 17:32:00

Trial	Event Type	Code	Time	TTime	Uncertainty	Duration	Uncertainty	ReqTime	ReqDur

1	Response	3	827725	827725	1
3	Picture	a013	838096	0	1	12563	112	0	next
3	Response	1	850658	12562	2
5	Picture	c001	869427	0	176	5166	177	0	next
5	Response	2	874523	5096	1
7	Picture	a012	894425	0	1	11274	61	0	next
7	Response	1	905697	11272	2
9	Picture	b007	925090	0	175	7998	176	0	next
9	Response	2	932975	7885	1
11	Picture	c001	950253	0	2	6282	55	0	next
11	Response	2	956533	6280	2
13	Picture	b014	972919	0	176	10498	178	0	next
13	Response	2	983330	10411	1
15	Picture	a007	1003915	0	2	11668	170	0	next
15	Response	1	1015581	11666	2
17	Picture	a005	1034580	0	176	7166	177	0	next
17	Response	1	1041595	7015	2
19	Picture	c001	1059577	0	2	5490	180	0	next
19	Response	2	1065066	5489	1
21	Picture	a003	1081743	0	175	7999	176	0	next
21	Response	1	1089615	7872	2
23	Picture	a001	1109740	0	2	7273	70	0	next
23	Response	1	1117012	7272	1
25	Picture	b002	1137072	0	176	9665	177	0	next
25	Response	1	1146689	9617	2
27	Picture	b006	1164569	0	1	8111	57	0	next
27	Response	2	1172679	8110	1
29	Picture	c001	1190901	0	174	4499	175	0	next
29	Response	2	1195250	4349	1
31	Picture	a006	1212232	0	1	8378	124	0	next
31	Response	1	1220609	8377	1
33	Picture	a014	1237730	0	169	8999	170	0	next
33	Response	1	1246690	8960	1
35	Picture	a015	1264727	0	2	5764	73	0	next
35	Response	1	1270490	5763	2
37	Picture	b015	1289726	0	177	5999	178	0	next
37	Response	2	1295552	5826	1
39	Picture	b016	1315890	0	1	8501	174	0	next
39	Response	2	1324390	8500	1
41	Picture	c001	1343555	0	176	5665	178	0	next
41	Response	2	1349087	5532	1
43	Picture	a016	1366052	0	2	7015	156	0	next
43	Response	1	1373066	7014	1
45	Picture	c001	1391884	0	1	6999	2	0	next
45	Response	2	1398849	6965	1
47	Picture	c001	1417715	0	1	6253	90	0	next
47	Response	2	1423967	6252	1
49	Picture	b001	1440214	0	175	8331	177	0	next
49	Response	2	1448455	8241	1
51	Picture	c001	1467544	0	1	6419	84	0	next
51	Response	2	1473962	6418	1
53	Picture	c001	1492209	0	178	4832	180	0	next
53	Response	2	1496895	4686	2
55	Picture	b004	1517040	0	1	6953	50	0	next
55	Response	2	1523992	6952	2
57	Picture	b005	1543705	0	175	6332	176	0	next
57	Response	2	1549952	6247	1
59	Picture	b011	1569036	0	1	11221	121	0	next
59	Response	2	1580256	11220	1
61	Picture	c001	1597367	0	175	5666	176	0	next
61	Response	2	1602884	5517	2
63	Picture	c001	1623531	0	2	4322	189	0	next
63	Response	2	1627852	4321	1
65	Picture	a011	1647863	0	167	7666	168	0	next
65	Response	1	1655339	7476	1
67	Picture	b010	1674360	0	2	7483	194	0	next
67	Response	1	1681842	7482	1
69	Picture	a004	1699026	0	176	8498	177	0	next
69	Response	1	1707473	8447	1
71	Picture	c001	1725189	0	2	5185	153	0	next
71	Response	2	1730374	5185	1
73	Picture	b008	1749855	0	168	8998	170	0	next
73	Response	2	1758671	8816	1
75	Picture	c001	1777685	0	2	6198	145	0	next
75	Response	2	1783882	6197	2
77	Picture	c001	1803184	0	175	4832	176	0	next
77	Response	2	1807892	4708	1
79	Picture	b013	1827514	0	2	9397	113	0	next
79	Response	1	1836910	9396	1
79	Response	2	1837650	739	2
81	Picture	a010	1857013	0	173	7665	174	0	next
81	Response	1	1864595	7582	1
83	Picture	b003	1883343	0	1	11140	36	0	next
83	Response	2	1894482	11139	1
85	Picture	a008	1911175	0	167	8831	169	0	next
85	Response	1	1919868	8693	1
87	Picture	c001	1937005	0	2	5403	108	0	next
87	Response	2	1942407	5402	2
89	Picture	b009	1961337	0	175	9499	176	0	next
89	Response	1	1970766	9429	1
91	Picture	b012	1988001	0	1	9116	60	0	next
91	Response	2	1997116	9115	2
93	Picture	a002	2016000	0	169	9998	170	0	next
93	Response	1	2025892	9892	1
95	Picture	a009	2046163	0	2	5632	39	0	next
95	Response	1	2051794	5631	1
97	Picture	c001	2068829	0	175	6832	176	0	next
97	Response	2	2075476	6647	1
100	Response	3	2253940	59289	1
102	Picture	c001	2263979	0	174	5332	176	0	next
102	Response	2	2269202	5223	1
104	Picture	c001	2283810	0	1	4847	163	0	next
104	Response	2	2288655	4845	2
106	Picture	c201	2302309	0	175	4166	176	0	next
106	Response	2	2306310	4001	1
108	Picture	b215	2320307	0	2	7915	97	0	next
108	Response	2	2328220	7913	2
110	Picture	c201	2343139	0	175	5332	177	0	next
110	Response	2	2348303	5164	1
112	Picture	a201	2362470	0	2	12273	71	0	next
112	Response	2	2374742	12272	1
114	Picture	c201	2388469	0	174	4998	176	0	next
114	Response	2	2393416	4947	1
116	Picture	c201	2406800	0	1	4509	167	0	next
116	Response	2	2411308	4508	1
118	Picture	b205	2426299	0	175	8498	177	0	next
118	Response	2	2434687	8388	1
120	Picture	a212	2447963	0	2	5608	69	0	next
120	Response	1	2453570	5607	1
122	Picture	c201	2466296	0	175	5498	177	0	next
122	Response	2	2471644	5348	1
124	Picture	a203	2485793	0	2	10761	75	0	next
124	Response	1	2496553	10760	1
126	Picture	c201	2508459	0	168	7998	170	0	next
126	Response	2	2516367	7908	1
128	Picture	b204	2528623	0	2	9027	144	0	next
128	Response	2	2537648	9025	2
130	Picture	a210	2550622	0	175	7332	176	0	next
130	Response	1	2557821	7199	2
132	Picture	b206	2572286	0	2	12337	166	0	next
132	Response	2	2584622	12336	2
134	Picture	c201	2597118	0	169	5499	170	0	next
134	Response	2	2602577	5459	1
136	Picture	a207	2614450	0	1	7400	108	0	next
136	Response	1	2621849	7399	1
138	Picture	b202	2636782	0	168	8498	170	0	next
138	Response	1	2645139	8357	1
140	Picture	c201	2659112	0	2	6317	195	0	next
140	Response	2	2665428	6316	1
142	Picture	b212	2676612	0	175	9665	176	0	next
142	Response	1	2686230	9618	2
144	Picture	b211	2697609	0	2	9813	197	0	next
144	Response	2	2707421	9812	1
146	Picture	b207	2719775	0	175	6665	177	0	next
146	Response	2	2726364	6589	1
148	Picture	b208	2739273	0	1	13228	113	0	next
148	Response	1	2752500	13227	1
150	Picture	c201	2767271	0	175	5499	176	0	next
150	Response	2	2772612	5341	1
152	Picture	c201	2787435	0	2	4271	73	0	next
152	Response	2	2791705	4270	1
154	Picture	a204	2806601	0	177	7998	179	0	next
154	Response	1	2814456	7855	1
156	Picture	c201	2826599	0	1	10789	53	0	next
156	Response	2	2837387	10788	1
158	Picture	b216	2851764	0	167	7498	169	0	next
158	Response	2	2859176	7412	1
160	Picture	a215	2872595	0	1	8221	115	0	next
160	Response	1	2880815	8220	1
162	Picture	a206	2894760	0	169	7332	171	0	next
162	Response	1	2901951	7191	1
164	Picture	b209	2916925	0	1	7901	107	0	next
164	Response	2	2924825	7900	1
166	Picture	c201	2938590	0	173	5832	175	0	next
166	Response	2	2944278	5688	1
168	Picture	b210	2958754	0	2	7617	60	0	next
168	Response	2	2966370	7616	1
170	Picture	a202	2977920	0	169	8165	171	0	next
170	Response	1	2985915	7995	2
172	Picture	a211	2999084	0	2	8117	62	0	next
172	Response	1	3007200	8116	1
174	Picture	b214	3020917	0	178	18997	180	0	next
174	Response	1	3039728	18811	1
176	Picture	b203	3054080	0	1	13676	165	0	next
176	Response	2	3067755	13675	1
178	Picture	a216	3079745	0	174	8832	175	0	next
178	Response	1	3088405	8660	2
180	Picture	b201	3100576	0	2	9895	115	0	next
180	Response	2	3110470	9894	1
182	Picture	c201	3124742	0	174	6331	176	0	next
182	Response	2	3130974	6232	1
184	Picture	c201	3144073	0	1	5578	97	0	next
184	Response	2	3149650	5577	1
186	Picture	c201	3162572	0	175	4498	177	0	next
186	Response	2	3167035	4463	2
188	Picture	c201	3179736	0	2	4147	197	0	next
188	Response	2	3183882	4146	1
190	Picture	a208	3197236	0	174	6998	175	0	next
190	Response	1	3204054	6818	1
192	Picture	a214	3216067	0	1	6576	100	0	next
192	Response	1	3222642	6575	1
194	Picture	a205	3234399	0	175	5832	177	0	next
194	Response	1	3240088	5689	2
196	Picture	b213	3252397	0	1	6038	138	0	next
196	Response	2	3258434	6037	1
198	Picture	a209	3272396	0	174	5665	176	0	next
198	Response	1	3277978	5582	1
200	Picture	a213	3291394	0	1	10269	73	0	next
200	Response	2	3301663	10269	1
203	Response	3	3605895	191344	1
205	Picture	b207	3616367	0	1	6110	68	0	next
205	Response	2	3622476	6109	1
207	Picture	a213	3635533	0	168	8165	169	0	next
207	Response	1	3643520	7987	1
209	Picture	b202	3658697	0	1	4999	177	0	next
209	Response	2	3663695	4998	1
211	Picture	a216	3678696	0	175	11831	177	0	next
211	Response	1	3690465	11769	1
213	Picture	c201	3702360	0	1	5371	138	0	next
213	Response	2	3707730	5370	2
215	Picture	a202	3721526	0	174	6165	175	0	next
215	Response	1	3727545	6019	2
217	Picture	b203	3742023	0	2	5851	160	0	next
217	Response	2	3747873	5850	1
219	Picture	a203	3759356	0	175	8998	177	0	next
219	Response	1	3768317	8961	1
221	Picture	c201	3781353	0	2	5163	181	0	next
221	Response	2	3786515	5162	1
223	Picture	c201	3798186	0	170	5332	171	0	next
223	Response	2	3803330	5144	1
225	Picture	b214	3816350	0	2	5446	64	0	next
225	Response	2	3821795	5445	1
227	Picture	a215	3836849	0	177	6499	178	0	next
227	Response	1	3843166	6317	2
229	Picture	c201	3857680	0	2	5695	149	0	next
229	Response	2	3863374	5694	1
231	Picture	c201	3874513	0	175	4499	176	0	next
231	Response	2	3878929	4416	1
233	Picture	a207	3891011	0	1	9172	171	0	next
233	Response	1	3900182	9171	1
235	Picture	a211	3914843	0	177	7165	179	0	next
235	Response	1	3921856	7013	1
237	Picture	a209	3935674	0	1	5403	108	0	next
237	Response	1	3941076	5402	1
239	Picture	b216	3954340	0	167	7498	169	0	next
239	Response	2	3961794	7454	2
241	Picture	b204	3974004	0	2	7123	53	0	next
241	Response	2	3981126	7122	1
243	Picture	a205	3993003	0	175	6832	177	0	next
243	Response	1	3999737	6734	2
245	Picture	c201	4012834	0	2	5433	411	0	next
245	Response	2	4018266	5432	1
247	Picture	b213	4032833	0	175	8165	177	0	next
247	Response	2	4040898	8065	1
249	Picture	a212	4053164	0	2	8386	124	0	next
249	Response	1	4061548	8384	2
251	Picture	c201	4076663	0	168	4999	169	0	next
251	Response	2	4081482	4819	1
253	Picture	b205	4096827	0	2	7049	128	0	next
253	Response	2	4103875	7048	1
255	Picture	a204	4117660	0	174	11664	176	0	next
255	Response	1	4129239	11579	1
257	Picture	b206	4143823	0	2	7453	58	0	next
257	Response	2	4151275	7452	1
259	Picture	b212	4165989	0	175	7998	177	0	next
259	Response	2	4173906	7917	1
261	Picture	a210	4189153	0	2	7324	187	0	next
261	Response	1	4196476	7323	1
263	Picture	b201	4210152	0	175	10165	176	0	next
263	Response	1	4220216	10064	1
265	Picture	a201	4232816	0	2	10008	170	0	next
265	Response	1	4242823	10007	1
267	Picture	b210	4256982	0	174	7331	176	0	next
267	Response	2	4264261	7279	1
269	Picture	b209	4279312	0	2	4942	69	0	next
269	Response	2	4284253	4941	1
271	Picture	a208	4299311	0	176	6999	177	0	next
271	Response	1	4306137	6826	1
273	Picture	a214	4317643	0	1	5735	108	0	next
273	Response	1	4323377	5734	1
275	Picture	c201	4335308	0	176	5999	178	0	next
275	Response	2	4341159	5851	1
277	Picture	c201	4353640	0	1	4934	75	0	next
277	Response	2	4358573	4933	2
279	Picture	b215	4370972	0	175	8832	176	0	next
279	Response	2	4379738	8766	2
281	Picture	c201	4394803	0	1	5946	63	0	next
281	Response	2	4400748	5945	1
283	Picture	c201	4415302	0	175	4332	176	0	next
283	Response	2	4419455	4153	1
285	Picture	c201	4433300	0	1	3939	70	0	next
285	Response	2	4437238	3938	1
287	Picture	b208	4452299	0	168	6998	170	0	next
287	Response	2	4459213	6914	1
289	Picture	a206	4474130	0	1	5645	197	0	next
289	Response	1	4479774	5644	1
291	Picture	c201	4492296	0	175	5498	177	0	next
291	Response	2	4497643	5347	1
293	Picture	c201	4510960	0	1	3228	114	0	next
293	Response	2	4514187	3227	1
295	Picture	c201	4528459	0	175	4332	177	0	next
295	Response	2	4532622	4163	2
297	Picture	b211	4545624	0	1	9632	37	0	next
297	Response	2	4555255	9631	1
299	Picture	c201	4569456	0	176	4165	178	0	next
299	Response	2	4573479	4023	1
302	Response	3	4804868	116423	1
305	Picture	b014	4835101	0	176	8665	177	0	next
305	Response	2	4843633	8532	1
307	Picture	b011	4862931	0	2	8374	136	0	next
307	Response	2	4871304	8373	1
309	Picture	c001	4890596	0	175	4832	177	0	next
309	Response	1	4895254	4658	1
311	Picture	b007	4913927	0	1	7444	65	0	next
311	Response	2	4921369	7442	1
313	Picture	a006	4940592	0	175	12165	176	0	next
313	Response	1	4952694	12102	1
315	Picture	a011	4970755	0	2	5773	65	0	next
315	Response	1	4976528	5773	1
317	Picture	a015	4995754	0	175	6665	177	0	next
317	Response	1	5002372	6618	1
319	Picture	a008	5022918	0	1	8088	87	0	next
319	Response	1	5031005	8087	1
321	Picture	b002	5050250	0	175	6831	177	0	next
321	Response	2	5057000	6750	1
323	Picture	c001	5076580	0	1	4224	119	0	next
323	Response	1	5080803	4223	1
325	Picture	b008	5098246	0	170	8498	172	0	next
325	Response	2	5106650	8404	1
327	Picture	a007	5125743	0	1	10556	119	0	next
327	Response	1	5136298	10555	1
329	Picture	a014	5154408	0	175	6498	177	0	next
329	Response	1	5160734	6326	1
331	Picture	c001	5179238	0	2	3534	145	0	next
331	Response	1	5182771	3533	1
333	Picture	b004	5202404	0	167	8332	168	0	next
333	Response	2	5210686	8282	2
335	Picture	a003	5228068	0	1	5519	149	0	next
335	Response	1	5233587	5519	1
337	Picture	b010	5250233	0	175	7499	176	0	next
337	Response	2	5257604	7371	2
339	Picture	a016	5278063	0	2	6339	172	0	next
339	Response	1	5284401	6338	1
341	Picture	b016	5303229	0	176	6332	177	0	next
341	Response	2	5309468	6239	1
343	Picture	c001	5326893	0	1	7277	65	0	next
343	Response	1	5334168	7275	2
345	Picture	a002	5352892	0	169	6665	170	0	next
345	Response	1	5359505	6613	1
347	Picture	c001	5377388	0	2	5956	56	0	next
347	Response	1	5383343	5955	1
349	Picture	c001	5403387	0	177	4666	178	0	next
349	Response	1	5408018	4631	1
351	Picture	c001	5425884	0	2	4922	89	0	next
351	Response	1	5430805	4921	1
353	Picture	a013	5449050	0	167	6665	169	0	next
353	Response	1	5455630	6580	2
355	Picture	c001	5475880	0	2	6319	184	0	next
355	Response	1	5482198	6318	1
357	Picture	c001	5498879	0	175	5166	176	0	next
357	Response	1	5503994	5115	1
359	Picture	c001	5522210	0	1	4813	196	0	next
359	Response	1	5527022	4812	1
361	Picture	b003	5544042	0	178	6332	180	0	next
361	Response	2	5550258	6216	1
363	Picture	c001	5569706	0	2	6064	113	0	next
363	Response	1	5575769	6063	2
365	Picture	b012	5595371	0	175	6832	177	0	next
365	Response	2	5602098	6727	1
367	Picture	c001	5620869	0	1	8123	46	0	next
367	Response	1	5628991	8122	1
369	Picture	a009	5646201	0	175	9164	177	0	next
369	Response	1	5655195	8994	2
371	Picture	b001	5672364	0	2	7056	119	0	next
371	Response	2	5679419	7055	1
373	Picture	b015	5698696	0	169	6332	171	0	next
373	Response	2	5704931	6235	1
375	Picture	a010	5724527	0	1	5344	166	0	next
375	Response	1	5729870	5343	1
377	Picture	b009	5749192	0	174	9999	175	0	next
377	Response	2	5759015	9823	1
379	Picture	a001	5778856	0	1	7198	143	0	next
379	Response	1	5786053	7197	1
381	Picture	b005	5805521	0	173	7332	174	0	next
381	Response	2	5812826	7305	1
383	Picture	a012	5832684	0	2	7126	45	0	next
383	Response	1	5839809	7125	2
385	Picture	c001	5859850	0	177	6831	179	0	next
385	Response	1	5866521	6671	1
387	Picture	c001	5885513	0	2	4423	90	0	next
387	Response	1	5889935	4422	2
389	Picture	c001	5907679	0	175	3999	176	0	next
389	Response	1	5911554	3875	2
391	Picture	b006	5929343	0	2	7248	88	0	next
391	Response	2	5936590	7247	1
393	Picture	a004	5954509	0	174	6832	175	0	next
393	Response	1	5961262	6753	1
395	Picture	c001	5980839	0	1	5521	149	0	next
395	Response	1	5986358	5519	2
397	Picture	a005	6003505	0	172	6498	174	0	next
397	Response	1	6009895	6390	1
399	Picture	b013	6030002	0	1	6067	109	0	next
399	Response	2	6036068	6066	1
402	Response	3	6176771	22446	1
404	Picture	c001	6187155	0	2	5842	167	0	next
404	Response	1	6192996	5841	1
406	Picture	c001	6207821	0	169	4665	171	0	next
406	Response	1	6212425	4604	1
408	Picture	c101	6227652	0	1	4174	170	0	next
408	Response	1	6231825	4173	1
410	Picture	b109	6242985	0	175	8331	177	0	next
410	Response	2	6251163	8178	1
412	Picture	a105	6265149	0	1	14825	184	0	next
412	Response	1	6279973	14824	1
414	Picture	a107	6293147	0	169	5499	170	0	next
414	Response	1	6298323	5176	1
416	Picture	b102	6311645	0	1	7636	41	0	next
416	Response	2	6319279	7634	1
418	Picture	a104	6330978	0	174	7665	175	0	next
418	Response	1	6338523	7545	2
420	Picture	b104	6351142	0	1	9240	96	0	next
420	Response	2	6360381	9239	1
422	Picture	b101	6373141	0	169	10498	170	0	next
422	Response	2	6383462	10321	2
424	Picture	c101	6395638	0	1	5718	125	0	next
424	Response	1	6401356	5718	1
426	Picture	c101	6415637	0	175	4332	177	0	next
426	Response	1	6419855	4218	1
428	Picture	c101	6433302	0	1	4034	142	0	next
428	Response	1	6437335	4033	1
430	Picture	b108	6448468	0	168	7499	169	0	next
430	Response	2	6455776	7308	2
432	Picture	c101	6470132	0	1	7080	96	0	next
432	Response	1	6477210	7078	1
434	Picture	b114	6488798	0	175	5498	177	0	next
434	Response	2	6494239	5441	1
436	Picture	a106	6508962	0	2	6985	192	0	next
436	Response	1	6515946	6984	1
438	Picture	c101	6529795	0	167	6331	169	0	next
438	Response	1	6536001	6206	1
440	Picture	b105	6548126	0	1	6015	160	0	next
440	Response	2	6554140	6014	1
442	Picture	c101	6568958	0	170	5499	171	0	next
442	Response	1	6574315	5357	2
444	Picture	a111	6586123	0	1	10461	47	0	next
444	Response	1	6596583	10460	1
446	Picture	a108	6609621	0	176	6499	177	0	next
446	Response	1	6615982	6361	1
448	Picture	c101	6630619	0	1	5902	106	0	next
448	Response	1	6636519	5900	2
450	Picture	c101	6651118	0	168	4499	169	0	next
450	Response	1	6655467	4349	1
452	Picture	b115	6670782	0	1	5732	105	0	next
452	Response	2	6676513	5731	2
454	Picture	b111	6691115	0	175	7998	176	0	next
454	Response	2	6698972	7857	1
456	Picture	b106	6711612	0	1	10623	47	0	next
456	Response	1	6722234	10622	1
458	Picture	b112	6733778	0	167	8165	168	0	next
458	Response	2	6741777	7999	1
460	Picture	a115	6757108	0	2	7516	163	0	next
460	Response	1	6764623	7515	1
462	Picture	a103	6776774	0	169	8665	171	0	next
462	Response	1	6785371	8597	2
464	Picture	b113	6798938	0	2	7781	63	0	next
464	Response	2	6806718	7780	1
466	Picture	b103	6821104	0	168	6832	169	0	next
466	Response	2	6827882	6778	1
468	Picture	a112	6842435	0	1	7004	172	0	next
468	Response	1	6849437	7002	2
470	Picture	c101	6861101	0	174	5332	175	0	next
470	Response	1	6866378	5277	2
472	Picture	b107	6879098	0	2	8808	36	0	next
472	Response	2	6887905	8807	1
474	Picture	a109	6900597	0	177	6665	179	0	next
474	Response	1	6907119	6522	2
476	Picture	a101	6920928	0	2	7695	149	0	next
476	Response	1	6928621	7693	2
478	Picture	c101	6942594	0	175	6665	177	0	next
478	Response	1	6949098	6504	1
480	Picture	b116	6964091	0	2	9836	174	0	next
480	Response	2	6973926	9835	1
482	Picture	c101	6988924	0	167	5665	168	0	next
482	Response	1	6994438	5514	2
484	Picture	a116	7009088	0	1	6401	108	0	next
484	Response	1	7015488	6400	1
486	Picture	c101	7026587	0	173	5499	174	0	next
486	Response	1	7031950	5363	1
488	Picture	a110	7043418	0	2	5803	42	0	next
488	Response	1	7049220	5802	1
490	Picture	c101	7061417	0	169	4999	171	0	next
490	Response	1	7066311	4894	2
492	Picture	a114	7078415	0	2	9037	141	0	next
492	Response	1	7087450	9035	2
494	Picture	c101	7098914	0	169	5499	170	0	next
494	Response	1	7104239	5325	1
496	Picture	a102	7118079	0	1	6192	143	0	next
496	Response	1	7124271	6192	1
498	Picture	c101	7136078	0	172	4832	173	0	next
498	Response	1	7140792	4714	1
500	Picture	b110	7154742	0	2	6229	115	0	next
500	Response	2	7160970	6228	1
502	Picture	a113	7172408	0	175	6332	177	0	next
502	Response	1	7178391	5983	1
505	Response	3	7308634	16070	1
507	Picture	b110	7318730	0	175	7165	176	0	next
507	Response	2	7325787	7057	1
509	Picture	a108	7337561	0	1	5077	99	0	next
509	Response	1	7342637	5076	1
511	Picture	a114	7357393	0	176	6665	178	0	next
511	Response	1	7364017	6624	1
513	Picture	a106	7375891	0	1	6355	154	0	next
513	Response	1	7382245	6354	1
515	Picture	c101	7395390	0	175	5832	176	0	next
515	Response	1	7401158	5768	1
517	Picture	b104	7415554	0	2	10699	145	0	next
517	Response	2	7426252	10698	1
519	Picture	b115	7440220	0	174	7165	175	0	next
519	Response	2	7447327	7107	1
521	Picture	c101	7458884	0	1	5683	153	0	next
521	Response	2	7464566	5682	1
523	Picture	c101	7477550	0	175	5165	177	0	next
523	Response	1	7482583	5033	1
525	Picture	c101	7496047	0	2	4138	41	0	next
525	Response	1	7500184	4137	1
527	Picture	c101	7512880	0	175	4166	176	0	next
527	Response	1	7516886	4006	2
529	Picture	c101	7530711	0	2	4795	42	0	next
529	Response	1	7535505	4794	1
531	Picture	a102	7548544	0	175	9665	176	0	next
531	Response	1	7558144	9600	2
533	Picture	a112	7573041	0	2	8430	81	0	next
533	Response	1	7581470	8429	2
535	Picture	b111	7595707	0	175	6832	176	0	next
535	Response	2	7602456	6749	2
537	Picture	b106	7616871	0	1	8760	84	0	next
537	Response	2	7625630	8759	1
539	Picture	a115	7639870	0	176	5665	178	0	next
539	Response	1	7645385	5515	1
541	Picture	b103	7659367	0	2	6076	94	0	next
541	Response	2	7665442	6075	1
543	Picture	c101	7678033	0	175	6332	177	0	next
543	Response	1	7684178	6145	1
545	Picture	b105	7695698	0	1	7457	52	0	next
545	Response	2	7703154	7456	1
547	Picture	a116	7716030	0	173	5665	175	0	next
547	Response	1	7721559	5529	1
549	Picture	a109	7736361	0	1	5014	156	0	next
549	Response	1	7741374	5013	1
551	Picture	b102	7754527	0	174	8498	176	0	next
551	Response	1	7762932	8405	1
553	Picture	c101	7776358	0	1	5217	126	0	next
553	Response	1	7781574	5216	1
555	Picture	b113	7794357	0	167	6999	168	0	next
555	Response	2	7801209	6852	1
557	Picture	c101	7813688	0	1	5752	92	0	next
557	Response	1	7819439	5751	1
559	Picture	a110	7833021	0	174	7498	176	0	next
559	Response	1	7840488	7467	2
561	Picture	c101	7852185	0	1	8123	45	0	next
561	Response	1	7860307	8122	1
563	Picture	a104	7871684	0	177	10165	178	0	next
563	Response	1	7881768	10084	2
565	Picture	c101	7893182	0	1	8045	123	0	next
565	Response	1	7901226	8044	1
567	Picture	c101	7912347	0	175	4833	176	0	next
567	Response	1	7916995	4648	1
569	Picture	b112	7929012	0	1	6065	111	0	next
569	Response	2	7935076	6064	2
571	Picture	c101	7949344	0	174	5832	176	0	next
571	Response	1	7955076	5732	2
573	Picture	b114	7967009	0	1	8907	101	0	next
573	Response	2	7975915	8906	1
575	Picture	c101	7988175	0	175	4331	177	0	next
575	Response	1	7992463	4288	1
577	Picture	b101	8007506	0	1	7179	163	0	next
577	Response	2	8014684	7178	1
579	Picture	a105	8029338	0	174	6998	176	0	next
579	Response	1	8036236	6898	1
581	Picture	b107	8048169	0	1	6237	106	0	next
581	Response	2	8054405	6236	1
583	Picture	c101	8066668	0	174	5332	175	0	next
583	Response	1	8071851	5183	1
585	Picture	c101	8084833	0	1	4410	98	0	next
585	Response	1	8089242	4409	1
587	Picture	b108	8103832	0	174	8165	175	0	next
587	Response	2	8111913	8081	1
589	Picture	b109	8125829	0	1	6023	147	0	next
589	Response	2	8131850	6021	2
591	Picture	a113	8143662	0	168	7665	169	0	next
591	Response	1	8151248	7586	2
593	Picture	b116	8165659	0	1	7749	94	0	next
593	Response	2	8173406	7747	2
595	Picture	a111	8187658	0	175	6165	177	0	next
595	Response	1	8193730	6072	1
597	Picture	a107	8209155	0	2	9375	302	0	next
597	Response	1	8218529	9374	1
599	Picture	a103	8233154	0	176	4999	178	0	next
599	Response	1	8238078	4924	2
601	Picture	a101	8249985	0	2	5184	154	0	next
601	Response	1	8255168	5183	1
