# Supplementary material for: The relationship between Chinese college students’ mate preferences and their parents’ education level
Source: Front Psychol. 2022 Nov 1;13:907315. doi: 10.3389/fpsyg.2022.907315 (PMC9664191; doi:10.3389/fpsyg.2022.907315)
Supplement: Supplementary file 2 [file Data_Sheet_1.ZIP › raw data/┬▐╖╜╓█/part1.log]

Scenario - For expli1
Logfile written - 2018/9/14 14:19:42

Trial	Event Type	Code	Time	TTime	Uncertainty	Duration	Uncertainty	ReqTime	ReqDur

1	Response	3	842096	842096	1
3	Picture	c001	852662	0	1	12461	49	0	next
3	Response	2	865121	12459	2
5	Picture	b014	881995	0	170	7999	172	0	next
5	Response	2	889933	7938	1
7	Picture	c001	906995	0	1	9032	137	0	next
7	Response	2	916026	9031	1
9	Picture	c001	935662	0	175	6666	176	0	next
9	Response	2	942150	6488	1
11	Picture	c001	960828	0	1	5865	146	0	next
11	Response	2	966692	5864	1
13	Picture	a010	983662	0	174	10165	176	0	next
13	Response	1	993741	10079	2
15	Picture	a012	1010494	0	1	7853	157	0	next
15	Response	1	1018346	7852	1
17	Picture	b001	1036495	0	175	9165	177	0	next
17	Response	2	1045573	9078	1
19	Picture	b005	1062994	0	1	10046	131	0	next
19	Response	2	1073039	10045	2
21	Picture	c001	1092328	0	175	6666	176	0	next
21	Response	2	1098812	6484	1
23	Picture	a015	1116660	0	2	7324	187	0	next
23	Response	1	1123983	7323	1
25	Picture	a007	1141661	0	174	9332	176	0	next
25	Response	1	1150856	9195	1
27	Picture	b003	1168660	0	1	9637	40	0	next
27	Response	2	1178296	9636	1
29	Picture	c001	1197494	0	175	5832	177	0	next
29	Response	2	1203169	5675	2
31	Picture	a014	1223326	0	2	7402	110	0	next
31	Response	1	1230727	7401	1
33	Picture	a016	1250160	0	168	10333	169	0	next
33	Response	1	1260372	10212	1
35	Picture	c001	1278493	0	1	8513	164	0	next
35	Response	2	1287005	8512	1
37	Picture	c001	1303827	0	167	6665	169	0	next
37	Response	2	1310357	6530	2
39	Picture	a009	1330326	0	1	7056	119	0	next
39	Response	1	1337381	7055	2
41	Picture	a008	1357493	0	175	12499	176	0	next
41	Response	1	1369806	12313	1
43	Picture	a011	1386659	0	1	7396	106	0	next
43	Response	1	1394054	7395	2
45	Picture	c001	1410660	0	167	6332	168	0	next
45	Response	2	1416900	6240	1
47	Picture	a004	1434325	0	2	10253	84	0	next
47	Response	1	1444577	10252	1
49	Picture	b013	1462992	0	176	8166	178	0	next
49	Response	2	1470974	7982	1
51	Picture	a013	1489825	0	1	7279	57	0	next
51	Response	1	1497103	7278	1
53	Picture	a005	1514826	0	175	7499	176	0	next
53	Response	1	1522097	7271	2
55	Picture	a003	1541991	0	2	8052	127	0	next
55	Response	1	1550043	8052	1
57	Picture	b016	1568492	0	176	7666	177	0	next
57	Response	2	1576079	7587	1
59	Picture	b007	1595824	0	2	7066	113	0	next
59	Response	2	1602889	7065	2
61	Picture	b004	1620825	0	175	24166	176	0	next
61	Response	2	1644912	24087	2
63	Picture	b011	1663157	0	2	23480	198	0	next
63	Response	2	1686636	23479	1
65	Picture	b010	1704491	0	168	7166	169	0	next
65	Response	2	1711540	7049	1
67	Picture	b002	1728657	0	1	24696	148	0	next
67	Response	1	1753352	24695	1
69	Picture	c001	1770158	0	175	21165	177	0	next
69	Response	2	1791260	21102	2
71	Picture	c001	1808823	0	2	4750	95	0	next
71	Response	2	1813572	4749	1
73	Picture	c001	1833657	0	175	5166	176	0	next
73	Response	2	1838655	4998	1
75	Picture	b012	1858323	0	1	8367	143	0	next
75	Response	2	1866689	8366	1
77	Picture	c001	1883990	0	176	6166	178	0	next
77	Response	2	1890072	6082	1
79	Picture	b009	1908656	0	2	6826	177	0	next
79	Response	2	1915481	6825	1
81	Picture	a002	1934157	0	173	8332	175	0	next
81	Response	1	1942384	8227	2
83	Picture	a001	1960489	0	2	7965	47	0	next
83	Response	1	1968453	7964	1
85	Picture	c001	1985823	0	176	8499	178	0	next
85	Response	2	1994281	8458	1
87	Picture	b008	2014656	0	1	18098	79	0	next
87	Response	1	2032753	18097	1
89	Picture	c001	2049823	0	175	7499	176	0	next
89	Response	2	2057272	7449	1
91	Picture	b015	2075822	0	1	9783	61	0	next
91	Response	2	2085604	9782	1
93	Picture	c001	2103656	0	174	6499	175	0	next
93	Response	2	2110118	6462	2
95	Picture	b006	2127322	0	1	11635	42	0	next
95	Response	2	2138956	11634	1
97	Picture	a006	2155489	0	176	8832	178	0	next
97	Response	1	2164157	8668	2
100	Response	3	2410385	125397	1
102	Picture	c001	2420488	0	175	6832	177	0	next
102	Response	2	2427209	6721	1
104	Picture	c001	2441487	0	1	4986	191	0	next
104	Response	2	2446472	4985	2
106	Picture	b216	2459321	0	168	7499	169	0	next
106	Response	2	2466755	7434	1
108	Picture	a204	2481487	0	1	9755	88	0	next
108	Response	1	2491241	9754	1
110	Picture	a203	2502654	0	175	7332	177	0	next
110	Response	1	2509940	7286	2
112	Picture	b215	2522320	0	1	8411	99	0	next
112	Response	2	2530730	8410	1
114	Picture	b210	2541987	0	169	6499	171	0	next
114	Response	2	2548413	6426	2
116	Picture	a210	2562486	0	2	9340	164	0	next
116	Response	1	2571825	9339	1
118	Picture	c201	2582987	0	175	6332	177	0	next
118	Response	2	2589215	6228	1
120	Picture	c201	2601653	0	1	5935	75	0	next
120	Response	2	2607587	5934	1
122	Picture	b208	2621820	0	170	11833	171	0	next
122	Response	1	2633532	11712	1
124	Picture	a208	2645153	0	1	14090	79	0	next
124	Response	1	2659242	14089	1
126	Picture	c201	2671320	0	175	7332	177	0	next
126	Response	2	2678509	7189	1
128	Picture	c201	2693819	0	1	5839	164	0	next
128	Response	2	2699656	5837	2
130	Picture	a209	2713320	0	175	9665	177	0	next
130	Response	1	2722828	9508	1
132	Picture	a202	2734319	0	1	7891	278	0	next
132	Response	1	2742209	7890	1
134	Picture	a215	2756486	0	175	8499	176	0	next
134	Response	1	2764905	8419	1
136	Picture	a213	2776985	0	2	6533	147	0	next
136	Response	1	2783517	6532	1
138	Picture	a201	2795652	0	176	8333	177	0	next
138	Response	1	2803826	8174	1
140	Picture	b207	2815818	0	2	8169	169	0	next
140	Response	2	2823986	8168	1
142	Picture	c201	2835652	0	175	5999	177	0	next
142	Response	2	2841612	5960	2
144	Picture	c201	2854651	0	2	5811	35	0	next
144	Response	2	2860461	5810	1
146	Picture	c201	2872819	0	177	6165	179	0	next
146	Response	2	2878892	6073	1
148	Picture	b204	2893318	0	1	11789	55	0	next
148	Response	2	2905106	11788	2
150	Picture	b201	2919485	0	168	6666	169	0	next
150	Response	2	2925985	6500	1
152	Picture	a212	2939818	0	1	6867	136	0	next
152	Response	1	2946684	6866	1
154	Picture	c201	2961485	0	169	6832	171	0	next
154	Response	2	2968223	6738	1
156	Picture	c201	2981151	0	1	6101	73	0	next
156	Response	2	2987251	6100	1
158	Picture	b214	2999151	0	178	7833	179	0	next
158	Response	2	3006815	7664	1
160	Picture	a206	3018984	0	1	11305	40	0	next
160	Response	1	3030287	11303	2
162	Picture	a214	3043651	0	175	8499	177	0	next
162	Response	1	3051969	8318	1
164	Picture	a211	3064317	0	1	9784	52	0	next
164	Response	1	3074101	9784	1
166	Picture	c201	3087484	0	176	6666	177	0	next
166	Response	2	3093992	6508	1
168	Picture	b209	3108484	0	1	6922	88	0	next
168	Response	2	3115405	6921	1
170	Picture	b211	3128651	0	175	14499	176	0	next
170	Response	2	3143111	14460	1
172	Picture	b212	3156150	0	1	7541	136	0	next
172	Response	2	3163690	7540	1
174	Picture	c201	3176651	0	175	6165	177	0	next
174	Response	2	3182660	6009	2
176	Picture	c201	3197983	0	1	5767	77	0	next
176	Response	2	3203748	5765	2
178	Picture	c201	3215817	0	176	6166	177	0	next
178	Response	2	3221942	6125	2
180	Picture	a205	3234149	0	2	7750	95	0	next
180	Response	1	3241897	7748	2
182	Picture	b203	3253650	0	175	6999	177	0	next
182	Response	2	3260503	6853	1
184	Picture	c201	3273149	0	2	5636	43	0	next
184	Response	2	3278784	5635	1
186	Picture	b202	3293650	0	175	9499	176	0	next
186	Response	1	3303116	9466	1
188	Picture	a207	3317149	0	2	11257	87	0	next
188	Response	1	3328405	11256	1
190	Picture	c201	3340150	0	176	9832	178	0	next
190	Response	2	3349877	9727	1
192	Picture	c201	3363649	0	1	6567	110	0	next
192	Response	2	3370215	6566	1
194	Picture	b213	3383650	0	175	13332	176	0	next
194	Response	2	3396873	13223	1
196	Picture	a216	3409982	0	1	8570	105	0	next
196	Response	1	3418551	8569	1
198	Picture	b205	3432649	0	175	7333	176	0	next
198	Response	2	3439932	7283	1
200	Picture	b206	3454315	0	2	7566	104	0	next
200	Response	2	3461880	7565	1
203	Response	3	3602211	25229	1
205	Picture	c201	3612814	0	2	6310	35	0	next
205	Response	2	3619124	6310	1
207	Picture	c201	3630315	0	175	7832	177	0	next
207	Response	2	3638029	7714	1
209	Picture	a214	3649814	0	1	13680	156	0	next
209	Response	1	3663493	13679	1
211	Picture	c201	3676481	0	176	7333	177	0	next
211	Response	2	3683745	7264	1
213	Picture	c201	3695481	0	1	5949	61	0	next
213	Response	2	3701429	5948	1
215	Picture	a210	3716314	0	176	14000	177	0	next
215	Response	1	3730148	13834	2
217	Picture	a209	3741647	0	1	13165	172	0	next
217	Response	1	3754811	13164	2
219	Picture	c201	3769314	0	177	7166	178	0	next
219	Response	2	3776376	7062	1
221	Picture	c201	3790313	0	2	7090	89	0	next
221	Response	2	3797402	7089	1
223	Picture	a203	3812481	0	176	9332	178	0	next
223	Response	1	3821763	9282	2
225	Picture	b207	3835647	0	1	7799	36	0	next
225	Response	2	3843446	7799	1
227	Picture	b212	3855647	0	168	17832	170	0	next
227	Response	2	3873385	17738	2
229	Picture	a208	3885980	0	1	7499	3	0	next
229	Response	1	3893457	7477	1
231	Picture	c201	3905647	0	169	7666	170	0	next
231	Response	2	3913139	7492	1
233	Picture	b204	3927146	0	1	6754	90	0	next
233	Response	2	3933899	6753	1
235	Picture	b206	3945480	0	169	7832	171	0	next
235	Response	2	3953224	7744	1
237	Picture	b214	3968313	0	1	6590	87	0	next
237	Response	2	3974902	6589	1
239	Picture	b202	3988147	0	175	10665	177	0	next
239	Response	1	3998784	10637	1
241	Picture	c201	4012812	0	2	13647	198	0	next
241	Response	2	4026458	13646	1
243	Picture	b210	4038313	0	178	5999	179	0	next
243	Response	2	4044235	5922	1
245	Picture	b209	4058812	0	1	9700	144	0	next
245	Response	2	4068511	9699	1
247	Picture	a213	4079979	0	176	8666	177	0	next
247	Response	1	4088463	8484	1
249	Picture	a216	4101145	0	2	9208	137	0	next
249	Response	1	4110352	9207	1
251	Picture	c201	4124979	0	176	7166	177	0	next
251	Response	2	4132033	7054	1
253	Picture	a201	4146978	0	2	10850	162	0	next
253	Response	1	4157827	10849	1
255	Picture	a202	4170646	0	174	7666	175	0	next
255	Response	1	4178138	7492	1
257	Picture	c201	4190145	0	1	8394	116	0	next
257	Response	2	4198538	8393	1
259	Picture	b201	4212312	0	175	6999	177	0	next
259	Response	2	4219236	6924	1
261	Picture	a215	4231811	0	2	9880	133	0	next
261	Response	1	4241690	9879	2
263	Picture	c201	4253645	0	175	6499	177	0	next
263	Response	2	4260059	6414	2
265	Picture	b215	4272144	0	2	7838	174	0	next
265	Response	2	4279981	7837	1
267	Picture	b213	4291645	0	176	7332	178	0	next
267	Response	2	4298947	7302	1
269	Picture	b205	4313311	0	1	6062	115	0	next
269	Response	2	4319372	6061	1
271	Picture	b208	4334145	0	174	14999	175	0	next
271	Response	1	4349075	14930	1
273	Picture	c201	4363144	0	1	5943	66	0	next
273	Response	2	4369086	5942	1
275	Picture	c201	4380644	0	177	5000	178	0	next
275	Response	2	4385610	4966	1
277	Picture	a205	4399310	0	2	9030	150	0	next
277	Response	1	4408339	9029	1
279	Picture	b211	4422478	0	174	9165	176	0	next
279	Response	2	4431481	9003	1
281	Picture	a207	4446643	0	2	9263	82	0	next
281	Response	1	4455905	9262	1
283	Picture	c201	4470977	0	168	5666	170	0	next
283	Response	2	4476543	5566	2
285	Picture	a204	4488810	0	1	12815	197	0	next
285	Response	1	4501624	12814	1
287	Picture	b216	4513310	0	173	10166	175	0	next
287	Response	2	4523395	10085	2
289	Picture	a211	4537143	0	1	11186	159	0	next
289	Response	1	4548328	11185	1
291	Picture	b203	4560810	0	176	7999	178	0	next
291	Response	2	4568755	7945	2
293	Picture	c201	4580310	0	1	4729	114	0	next
293	Response	2	4585038	4728	1
295	Picture	a212	4596643	0	176	10999	178	0	next
295	Response	1	4607492	10849	1
297	Picture	c201	4621476	0	1	6145	198	0	next
297	Response	2	4627620	6144	1
299	Picture	a206	4641977	0	169	8165	171	0	next
299	Response	1	4649986	8009	1
302	Response	3	4907466	145491	1
305	Picture	a015	4937808	0	176	11000	177	0	next
305	Response	1	4948624	10816	1
307	Picture	a012	4967808	0	1	7781	64	0	next
307	Response	1	4975588	7780	2
309	Picture	b005	4994808	0	174	9832	176	0	next
309	Response	2	5004610	9802	1
311	Picture	b009	5022974	0	1	10564	113	0	next
311	Response	2	5033537	10563	1
313	Picture	c001	5049974	0	175	9000	176	0	next
313	Response	1	5058801	8827	1
315	Picture	b004	5076974	0	1	10014	155	0	next
315	Response	2	5086987	10013	1
317	Picture	a013	5107141	0	174	7666	175	0	next
317	Response	1	5114723	7582	1
319	Picture	b013	5134807	0	1	12545	132	0	next
319	Response	2	5147351	12544	1
321	Picture	c001	5164641	0	175	5499	176	0	next
321	Response	1	5169986	5345	1
323	Picture	a001	5190640	0	1	6638	40	0	next
323	Response	1	5197277	6637	1
325	Picture	a014	5217307	0	177	6666	178	0	next
325	Response	1	5223939	6632	2
327	Picture	c001	5241140	0	1	5677	166	0	next
327	Response	1	5246815	5675	2
329	Picture	b003	5265807	0	175	7832	177	0	next
329	Response	2	5273604	7797	1
331	Picture	b001	5290806	0	1	13282	62	0	next
331	Response	2	5304087	13281	1
333	Picture	c001	5320973	0	175	6832	177	0	next
333	Response	1	5327738	6765	2
335	Picture	c001	5348306	0	1	5382	120	0	next
335	Response	1	5353687	5381	1
337	Picture	b006	5370973	0	170	19165	172	0	next
337	Response	2	5390019	19046	1
339	Picture	a003	5409139	0	1	6827	184	0	next
339	Response	1	5415966	6827	1
341	Picture	b012	5436139	0	175	12999	177	0	next
341	Response	2	5448984	12845	1
343	Picture	c001	5465972	0	1	12984	192	0	next
343	Response	1	5478955	12983	2
345	Picture	b014	5498806	0	175	6832	176	0	next
345	Response	2	5505531	6725	1
347	Picture	c001	5522971	0	2	6868	144	0	next
347	Response	1	5529838	6867	1
349	Picture	a009	5547305	0	176	8999	178	0	next
349	Response	1	5556263	8958	1
351	Picture	b002	5574971	0	1	17681	163	0	next
351	Response	1	5592651	17680	1
353	Picture	b016	5610472	0	175	10832	176	0	next
353	Response	2	5621252	10780	1
355	Picture	b011	5640637	0	2	9276	71	0	next
355	Response	2	5649912	9275	1
357	Picture	a007	5666138	0	167	16999	169	0	next
357	Response	1	5683107	16969	1
359	Picture	a005	5699804	0	2	7490	188	0	next
359	Response	1	5707293	7489	1
361	Picture	a004	5723804	0	175	11999	177	0	next
361	Response	1	5735717	11913	1
363	Picture	c001	5754137	0	1	5859	143	0	next
363	Response	1	5759994	5857	2
365	Picture	b015	5777137	0	175	6166	177	0	next
365	Response	2	5783137	6000	1
367	Picture	c001	5800470	0	1	7247	97	0	next
367	Response	1	5807716	7246	1
369	Picture	a016	5823971	0	175	17499	176	0	next
369	Response	1	5841420	17449	1
371	Picture	b007	5860636	0	2	6970	42	0	next
371	Response	2	5867605	6969	1
373	Picture	c001	5884470	0	176	7833	177	0	next
373	Response	1	5892182	7712	1
375	Picture	c001	5911969	0	2	4936	69	0	next
375	Response	1	5916904	4935	2
377	Picture	b010	5933803	0	175	6666	176	0	next
377	Response	2	5940318	6515	1
379	Picture	c001	5958636	0	1	7032	145	0	next
379	Response	1	5965666	7030	2
381	Picture	c001	5982136	0	170	6999	172	0	next
381	Response	1	5989020	6884	1
383	Picture	c001	6006802	0	2	5573	106	0	next
383	Response	1	6012374	5572	1
385	Picture	a008	6029470	0	175	19499	176	0	next
385	Response	1	6048908	19438	1
387	Picture	a002	6067468	0	2	8941	71	0	next
387	Response	1	6076408	8940	1
389	Picture	c001	6095802	0	176	7500	177	0	next
389	Response	1	6103190	7388	1
391	Picture	c001	6121968	0	2	9110	61	0	next
391	Response	1	6131076	9108	2
393	Picture	a010	6147469	0	176	37665	178	0	next
393	Response	1	6185053	37584	1
395	Picture	a006	6205468	0	1	7237	107	0	next
395	Response	1	6212704	7236	2
397	Picture	a011	6230635	0	176	14499	178	0	next
397	Response	1	6245095	14460	1
399	Picture	b008	6263968	0	1	30427	76	0	next
399	Response	1	6294394	30426	2
402	Response	3	6474820	62186	1
404	Picture	c001	6485300	0	1	7865	145	0	next
404	Response	1	6493164	7864	1
406	Picture	c001	6504467	0	176	8832	178	0	next
406	Response	1	6513272	8805	1
408	Picture	b112	6527633	0	1	7203	140	0	next
408	Response	2	6534835	7202	1
410	Picture	b116	6546300	0	168	8999	170	0	next
410	Response	2	6555143	8843	1
412	Picture	c101	6567799	0	2	9532	140	0	next
412	Response	1	6577330	9531	1
414	Picture	c101	6590300	0	168	8666	169	0	next
414	Response	1	6598923	8623	1
416	Picture	b113	6610466	0	1	7367	135	0	next
416	Response	2	6617832	7366	1
418	Picture	b103	6629466	0	174	6833	175	0	next
418	Response	2	6636173	6707	1
420	Picture	c101	6650632	0	2	7676	169	0	next
420	Response	1	6658307	7675	2
422	Picture	c101	6669466	0	173	10666	174	0	next
422	Response	1	6680051	10585	1
424	Picture	b107	6693132	0	1	13045	132	0	next
424	Response	2	6706176	13044	2
426	Picture	c101	6720466	0	175	7332	177	0	next
426	Response	1	6727649	7183	1
428	Picture	c101	6741965	0	2	7579	100	0	next
428	Response	1	6749543	7578	1
430	Picture	a102	6761966	0	173	8665	175	0	next
430	Response	1	6770539	8573	1
432	Picture	b102	6785298	0	2	15542	138	0	next
432	Response	1	6800839	15541	1
434	Picture	c101	6812132	0	175	14666	176	0	next
434	Response	1	6826757	14625	1
436	Picture	a108	6840631	0	2	10728	117	0	next
436	Response	1	6851358	10727	1
438	Picture	c101	6866299	0	173	7665	175	0	next
438	Response	1	6873935	7636	1
440	Picture	b106	6887465	0	1	12000	177	0	next
440	Response	2	6899464	11999	1
442	Picture	c101	6911298	0	176	10833	177	0	next
442	Response	1	6922070	10772	1
444	Picture	a113	6936131	0	1	7800	36	0	next
444	Response	1	6943930	7799	1
446	Picture	c101	6956798	0	175	10332	177	0	next
446	Response	1	6966984	10186	2
448	Picture	c101	6979797	0	2	7203	142	0	next
448	Response	1	6986999	7202	1
450	Picture	b105	7000465	0	175	13165	177	0	next
450	Response	2	7013513	13048	1
452	Picture	b111	7026797	0	1	8518	159	0	next
452	Response	2	7035314	8517	1
454	Picture	c101	7049298	0	176	9665	178	0	next
454	Response	1	7058812	9514	1
456	Picture	a111	7070964	0	1	11085	91	0	next
456	Response	1	7082048	11084	2
458	Picture	a110	7093964	0	176	13166	177	0	next
458	Response	1	7106952	12988	2
460	Picture	b109	7121297	0	1	9424	79	0	next
460	Response	2	7130720	9423	1
462	Picture	c101	7141964	0	175	9999	176	0	next
462	Response	1	7151831	9867	1
464	Picture	b104	7166296	0	2	11184	163	0	next
464	Response	2	7177479	11183	1
466	Picture	b114	7191464	0	175	10832	176	0	next
466	Response	2	7202111	10647	2
468	Picture	c101	7214130	0	1	10439	71	0	next
468	Response	1	7224568	10438	1
470	Picture	a115	7236797	0	167	12332	169	0	next
470	Response	1	7248992	12195	1
472	Picture	a103	7262629	0	2	12073	105	0	next
472	Response	1	7274701	12072	1
474	Picture	c101	7289463	0	175	10999	177	0	next
474	Response	1	7300292	10829	1
476	Picture	a114	7314962	0	2	7787	55	0	next
476	Response	1	7322748	7786	2
478	Picture	a106	7335296	0	175	18166	176	0	next
478	Response	1	7353285	17989	1
480	Picture	b101	7367629	0	1	10649	186	0	next
480	Response	2	7378277	10648	2
482	Picture	c101	7391296	0	168	9499	169	0	next
482	Response	1	7400735	9439	2
484	Picture	a105	7414629	0	1	18044	125	0	next
484	Response	1	7432672	18043	1
486	Picture	a107	7445796	0	175	9832	176	0	next
486	Response	1	7455456	9660	1
488	Picture	a109	7469962	0	1	14274	71	0	next
488	Response	1	7484235	14273	1
490	Picture	a104	7495795	0	177	17999	179	0	next
490	Response	1	7513668	17873	2
492	Picture	a101	7526128	0	1	14681	155	0	next
492	Response	1	7540808	14680	1
494	Picture	b115	7553295	0	175	14833	176	0	next
494	Response	2	7567945	14650	2
496	Picture	b108	7580461	0	1	27060	116	0	next
496	Response	1	7607520	27059	1
498	Picture	a116	7618961	0	176	13333	177	0	next
498	Response	1	7632243	13282	1
500	Picture	b110	7644127	0	2	14001	177	0	next
500	Response	2	7658127	14000	1
502	Picture	a112	7672295	0	169	12832	170	0	next
502	Response	1	7684938	12643	1
505	Response	3	7894191	93731	2
507	Picture	b103	7904293	0	169	7499	171	0	next
507	Response	2	7911760	7467	1
509	Picture	c101	7924126	0	1	9258	86	0	next
509	Response	1	7933383	9257	1
511	Picture	a115	7948293	0	176	9333	177	0	next
511	Response	1	7957450	9157	2
513	Picture	b107	7972292	0	2	7584	94	0	next
513	Response	2	7979875	7583	1
515	Picture	b116	7991626	0	176	9666	177	0	next
515	Response	2	8001261	9635	1
517	Picture	a101	8012625	0	2	9066	113	0	next
517	Response	1	8021690	9065	2
519	Picture	c101	8035793	0	175	8665	177	0	next
519	Response	1	8044326	8533	1
521	Picture	b102	8058458	0	2	15750	95	0	next
521	Response	2	8074207	15749	1
523	Picture	b115	8088792	0	176	7499	178	0	next
523	Response	2	8096218	7426	1
525	Picture	c101	8109958	0	2	8748	97	0	next
525	Response	1	8118705	8747	1
527	Picture	a112	8130459	0	175	12166	176	0	next
527	Response	1	8142474	12015	1
529	Picture	b109	8154958	0	1	12866	144	0	next
529	Response	2	8167823	12865	1
531	Picture	a106	8180292	0	175	8999	176	0	next
531	Response	1	8189207	8915	1
533	Picture	a114	8202458	0	1	9237	106	0	next
533	Response	1	8211694	9236	2
535	Picture	a111	8225792	0	175	9166	176	0	next
535	Response	1	8234837	9045	1
537	Picture	c101	8246957	0	2	9737	108	0	next
537	Response	1	8256693	9736	1
539	Picture	b101	8269958	0	168	11333	169	0	next
539	Response	2	8281148	11190	1
541	Picture	c101	8293291	0	1	9568	109	0	next
541	Response	1	8302858	9567	1
543	Picture	a102	8314958	0	175	9499	176	0	next
543	Response	1	8324299	9341	1
545	Picture	b104	8336291	0	1	10373	136	0	next
545	Response	2	8346664	10373	1
547	Picture	b111	8359458	0	176	9165	178	0	next
547	Response	2	8368551	9093	2
549	Picture	a105	8381290	0	2	8974	30	0	next
549	Response	1	8390263	8973	1
551	Picture	c101	8403458	0	175	8999	176	0	next
551	Response	1	8412302	8844	1
553	Picture	a107	8425790	0	1	12247	97	0	next
553	Response	1	8438036	12246	1
555	Picture	a113	8451124	0	174	9832	176	0	next
555	Response	1	8460852	9728	2
557	Picture	b108	8474123	0	1	17327	175	0	next
557	Response	2	8491448	17325	2
559	Picture	c101	8503790	0	177	9999	179	0	next
559	Response	1	8513693	9903	2
561	Picture	b114	8526290	0	1	9591	86	0	next
561	Response	2	8535880	9590	1
563	Picture	c101	8550957	0	175	7165	177	0	next
563	Response	1	8558005	7048	1
565	Picture	c101	8573123	0	1	7191	152	0	next
565	Response	1	8580313	7190	1
567	Picture	c101	8594790	0	174	7832	176	0	next
567	Response	1	8602470	7680	1
569	Picture	a108	8616289	0	1	8755	89	0	next
569	Response	1	8625043	8754	1
571	Picture	b112	8639790	0	177	9832	178	0	next
571	Response	2	8649590	9800	1
573	Picture	c101	8662455	0	2	8313	199	0	next
573	Response	1	8670767	8312	1
575	Picture	a110	8684956	0	175	10166	176	0	next
575	Response	1	8695070	10114	1
577	Picture	b110	8706622	0	1	16836	172	0	next
577	Response	2	8723457	16835	1
579	Picture	c101	8737623	0	174	9832	175	0	next
579	Response	1	8747283	9660	1
581	Picture	a116	8759122	0	1	18729	114	0	next
581	Response	1	8777850	18728	2
583	Picture	b106	8789456	0	176	17332	177	0	next
583	Response	2	8806656	17200	1
585	Picture	a104	8821955	0	1	15120	49	0	next
585	Response	1	8837074	15119	1
587	Picture	b105	8849289	0	167	9665	169	0	next
587	Response	2	8858817	9528	1
589	Picture	a103	8871288	0	1	10856	149	0	next
589	Response	1	8882142	10854	2
591	Picture	c101	8896288	0	176	10333	177	0	next
591	Response	1	8906532	10244	1
593	Picture	c101	8920621	0	1	11378	132	0	next
593	Response	1	8931998	11377	1
595	Picture	c101	8943955	0	177	9499	178	0	next
595	Response	1	8953376	9421	2
597	Picture	c101	8966621	0	1	12368	144	0	next
597	Response	1	8978988	12367	1
599	Picture	b113	8993621	0	169	8999	171	0	next
599	Response	2	9002276	8655	1
601	Picture	a109	9017287	0	1	8936	67	0	next
601	Response	1	9026222	8935	1
