# Supplementary material for: The relationship between Chinese college students’ mate preferences and their parents’ education level
Source: Front Psychol. 2022 Nov 1;13:907315. doi: 10.3389/fpsyg.2022.907315 (PMC9664191; doi:10.3389/fpsyg.2022.907315)
Supplement: Supplementary file 2 [file Data_Sheet_1.ZIP › raw data/─⌠┘╗╗¬1/part1.log]

Scenario - For expli1
Logfile written - 2018/5/19 19:59:50

Trial	Event Type	Code	Time	TTime	Uncertainty	Duration	Uncertainty	ReqTime	ReqDur

1	Response	3	1449300	1449300	1
3	Picture	a009	1459702	0	1	7312	197	0	next
3	Response	1	1467013	7311	1
5	Picture	c001	1486200	0	176	6166	177	0	next
5	Response	2	1492253	6053	1
7	Picture	a003	1509031	0	1	8400	110	0	next
7	Response	1	1517429	8398	1
9	Picture	c001	1534863	0	175	6165	176	0	next
9	Response	2	1540863	6000	2
11	Picture	b013	1561026	0	2	6005	174	0	next
11	Response	2	1567030	6004	1
13	Picture	a007	1584692	0	177	8665	178	0	next
13	Response	1	1593193	8501	1
15	Picture	a005	1611855	0	2	6874	137	0	next
15	Response	1	1618728	6873	1
17	Picture	c001	1635687	0	176	5999	177	0	next
17	Response	2	1641623	5936	1
19	Picture	c001	1661351	0	1	5269	66	0	next
19	Response	2	1666619	5268	1
21	Picture	c001	1684516	0	177	5665	179	0	next
21	Response	2	1690087	5571	1
23	Picture	a008	1710346	0	2	9742	102	0	next
23	Response	1	1720087	9741	1
25	Picture	c001	1740011	0	176	6165	178	0	next
25	Response	2	1746071	6060	1
27	Picture	a006	1763842	0	1	9024	152	0	next
27	Response	1	1772865	9023	1
29	Picture	b011	1791673	0	175	6165	177	0	next
29	Response	2	1797738	6065	1
31	Picture	b007	1818004	0	1	5837	172	0	next
31	Response	2	1823840	5836	1
33	Picture	a010	1843835	0	174	7165	176	0	next
33	Response	1	1850933	7098	1
35	Picture	b009	1870999	0	1	6846	164	0	next
35	Response	2	1877844	6845	1
37	Picture	b004	1897997	0	175	11998	177	0	next
37	Response	2	1909886	11889	1
39	Picture	c001	1927327	0	2	6326	184	0	next
39	Response	2	1933652	6325	2
41	Picture	c001	1952826	0	175	4998	177	0	next
41	Response	2	1957781	4955	2
43	Picture	c001	1976990	0	1	5579	97	0	next
43	Response	2	1982568	5578	1
45	Picture	a014	2002655	0	170	7332	171	0	next
45	Response	1	2009811	7156	2
47	Picture	a004	2027151	0	2	8138	42	0	next
47	Response	1	2035288	8137	1
49	Picture	b005	2054150	0	175	6332	176	0	next
49	Response	2	2060372	6222	1
51	Picture	b001	2080980	0	2	18088	82	0	next
51	Response	1	2099067	18087	1
53	Picture	b008	2116644	0	175	20998	176	0	next
53	Response	2	2137614	20970	2
55	Picture	b010	2154307	0	1	5787	48	0	next
55	Response	2	2160093	5786	1
57	Picture	b002	2179972	0	175	18498	176	0	next
57	Response	1	2198339	18367	1
59	Picture	a011	2215802	0	1	7805	38	0	next
59	Response	1	2223606	7804	1
61	Picture	c001	2241800	0	175	6498	177	0	next
61	Response	2	2248245	6445	2
63	Picture	a001	2265131	0	1	10722	120	0	next
63	Response	1	2275852	10721	1
65	Picture	c001	2295295	0	176	6165	178	0	next
65	Response	2	2301387	6092	1
67	Picture	b014	2321792	0	2	6120	59	0	next
67	Response	2	2327911	6119	1
69	Picture	b015	2347624	0	176	16164	178	0	next
69	Response	2	2363730	16106	1
71	Picture	a013	2380787	0	1	6532	144	0	next
71	Response	1	2387318	6531	1
73	Picture	c001	2407119	0	175	5832	176	0	next
73	Response	2	2412881	5762	1
75	Picture	c001	2431116	0	1	5384	126	0	next
75	Response	2	2436499	5383	1
77	Picture	c001	2453781	0	175	4666	176	0	next
77	Response	2	2458380	4599	1
79	Picture	b003	2475779	0	1	5830	180	0	next
79	Response	2	2481608	5829	1
81	Picture	b006	2501444	0	174	14331	175	0	next
81	Response	2	2515596	14152	1
83	Picture	a016	2532940	0	2	8074	103	0	next
83	Response	1	2541013	8073	1
85	Picture	b016	2560938	0	175	6332	177	0	next
85	Response	2	2567086	6148	2
87	Picture	c001	2587268	0	2	5952	59	0	next
87	Response	2	2593219	5951	1
89	Picture	a002	2612101	0	174	7998	176	0	next
89	Response	1	2619983	7882	1
91	Picture	c001	2637431	0	1	5569	99	0	next
91	Response	2	2642999	5568	1
93	Picture	b012	2663096	0	177	7665	179	0	next
93	Response	2	2670630	7534	2
95	Picture	a012	2689093	0	1	7332	3	0	next
95	Response	1	2696403	7310	1
97	Picture	a015	2713591	0	176	6166	177	0	next
97	Response	1	2719660	6069	1
100	Response	3	3031939	193859	2
102	Picture	c001	3042062	0	177	6166	178	0	next
102	Response	2	3048063	6001	1
104	Picture	c001	3059893	0	2	5374	137	0	next
104	Response	2	3065266	5373	1
106	Picture	b209	3076893	0	176	9498	177	0	next
106	Response	2	3086244	9351	1
108	Picture	c201	3099557	0	1	5868	141	0	next
108	Response	2	3105424	5867	1
110	Picture	a202	3118889	0	175	5832	176	0	next
110	Response	1	3124663	5774	1
112	Picture	c201	3136720	0	1	5536	141	0	next
112	Response	2	3142255	5535	1
114	Picture	c201	3153719	0	175	5999	176	0	next
114	Response	2	3159575	5856	1
116	Picture	a206	3171884	0	1	9811	197	0	next
116	Response	1	3181694	9810	1
118	Picture	b204	3194549	0	175	7332	176	0	next
118	Response	2	3201713	7164	1
120	Picture	c201	3215380	0	1	5157	186	0	next
120	Response	2	3220536	5156	1
122	Picture	a210	3233212	0	175	6665	177	0	next
122	Response	1	3239834	6622	1
124	Picture	b207	3252543	0	1	7063	111	0	next
124	Response	2	3259605	7062	1
126	Picture	b201	3274708	0	176	12832	177	0	next
126	Response	2	3287350	12642	1
128	Picture	c201	3301539	0	1	7440	69	0	next
128	Response	2	3308978	7439	1
130	Picture	c201	3322704	0	170	5666	171	0	next
130	Response	2	3328183	5479	2
132	Picture	b211	3343368	0	2	5763	82	0	next
132	Response	2	3349130	5762	1
134	Picture	b208	3360534	0	176	7332	177	0	next
134	Response	2	3367828	7294	2
136	Picture	b213	3381698	0	2	5851	160	0	next
136	Response	2	3387548	5850	1
138	Picture	a204	3399697	0	176	7666	177	0	next
138	Response	1	3407299	7602	1
140	Picture	c201	3420195	0	1	5564	112	0	next
140	Response	2	3425758	5563	1
142	Picture	a208	3436861	0	167	7665	168	0	next
142	Response	1	3444462	7601	1
144	Picture	a212	3456025	0	1	7201	142	0	next
144	Response	1	3463225	7200	1
146	Picture	b203	3476524	0	177	6999	178	0	next
146	Response	2	3483337	6813	1
148	Picture	b206	3496521	0	2	8277	67	0	next
148	Response	2	3504797	8276	1
150	Picture	a201	3516187	0	175	8332	176	0	next
150	Response	1	3524367	8180	1
152	Picture	a205	3537851	0	1	7017	159	0	next
152	Response	1	3544867	7016	1
154	Picture	c201	3557850	0	175	6498	177	0	next
154	Response	2	3564227	6377	1
156	Picture	b202	3576681	0	1	10778	65	0	next
156	Response	2	3587458	10777	1
158	Picture	a209	3601679	0	176	7666	177	0	next
158	Response	1	3609190	7511	1
160	Picture	a213	3622677	0	1	6955	55	0	next
160	Response	1	3629631	6954	1
162	Picture	b214	3643176	0	175	8165	176	0	next
162	Response	2	3651239	8063	1
164	Picture	a207	3663840	0	1	7270	73	0	next
164	Response	1	3671109	7269	1
166	Picture	c201	3683672	0	175	5832	177	0	next
166	Response	2	3689480	5808	1
168	Picture	a211	3701670	0	1	6962	48	0	next
168	Response	1	3708631	6961	1
170	Picture	b205	3720836	0	174	6498	175	0	next
170	Response	2	3727271	6435	2
172	Picture	c201	3741833	0	1	5163	180	0	next
172	Response	2	3746995	5162	2
174	Picture	a203	3760165	0	176	7165	178	0	next
174	Response	1	3767166	7001	2
176	Picture	a215	3780330	0	1	6861	148	0	next
176	Response	1	3787190	6860	1
178	Picture	c201	3802162	0	175	5998	177	0	next
178	Response	2	3808110	5948	1
180	Picture	c201	3819659	0	2	5233	112	0	next
180	Response	2	3824891	5232	1
182	Picture	a214	3839325	0	175	6498	177	0	next
182	Response	1	3845692	6367	1
184	Picture	c201	3859823	0	1	4808	35	0	next
184	Response	2	3864630	4807	1
186	Picture	b212	3876988	0	175	6999	176	0	next
186	Response	2	3883810	6822	1
188	Picture	b216	3895986	0	1	6286	57	0	next
188	Response	2	3902271	6285	1
190	Picture	c201	3914152	0	176	5998	178	0	next
190	Response	2	3919984	5832	1
192	Picture	c201	3932649	0	2	4688	158	0	next
192	Response	2	3937336	4687	1
194	Picture	b210	3950482	0	175	5832	176	0	next
194	Response	2	3956189	5707	1
196	Picture	c201	3969313	0	1	5786	56	0	next
196	Response	2	3975098	5785	2
198	Picture	b215	3989478	0	176	11832	177	0	next
198	Response	2	4001206	11728	1
200	Picture	a216	4014975	0	2	7002	176	0	next
200	Response	1	4021976	7001	1
203	Response	3	4221211	86412	2
205	Picture	b206	4231623	0	1	11050	118	0	next
205	Response	2	4242672	11049	1
207	Picture	c201	4256788	0	177	6498	179	0	next
207	Response	2	4263141	6353	1
209	Picture	b213	4276952	0	1	7981	195	0	next
209	Response	2	4284932	7980	1
211	Picture	b216	4297784	0	177	7665	179	0	next
211	Response	2	4305397	7613	2
213	Picture	b202	4318282	0	1	6477	198	0	next
213	Response	2	4324758	6476	1
215	Picture	c201	4338947	0	172	4666	173	0	next
215	Response	2	4343458	4511	1
217	Picture	b210	4355112	0	1	5910	100	0	next
217	Response	2	4361021	5909	1
219	Picture	a202	4374111	0	175	6165	177	0	next
219	Response	1	4380171	6060	1
221	Picture	a216	4394275	0	1	7742	101	0	next
221	Response	1	4402016	7741	1
223	Picture	a201	4413607	0	168	6166	169	0	next
223	Response	1	4419604	5997	1
225	Picture	c201	4431605	0	2	5170	176	0	next
225	Response	2	4436774	5169	1
227	Picture	c201	4449271	0	175	5832	176	0	next
227	Response	2	4454994	5723	1
229	Picture	c201	4466435	0	2	4537	141	0	next
229	Response	2	4470971	4536	1
231	Picture	b209	4483768	0	175	8998	177	0	next
231	Response	2	4492729	8961	1
233	Picture	c201	4506265	0	2	5254	91	0	next
233	Response	2	4511518	5253	1
235	Picture	c201	4525098	0	174	5498	175	0	next
235	Response	2	4530430	5332	2
237	Picture	c201	4543595	0	1	5268	75	0	next
237	Response	2	4548862	5267	1
239	Picture	c201	4561094	0	176	6665	178	0	next
239	Response	2	4567622	6528	1
241	Picture	c201	4582925	0	1	7416	94	0	next
241	Response	2	4590340	7415	2
243	Picture	b207	4604424	0	177	7665	178	0	next
243	Response	2	4611976	7552	2
245	Picture	c201	4626921	0	1	5946	64	0	next
245	Response	2	4632867	5946	1
247	Picture	a211	4644587	0	175	6332	176	0	next
247	Response	1	4650758	6171	1
249	Picture	b201	4665084	0	2	6322	189	0	next
249	Response	2	4671405	6321	2
251	Picture	a204	4683917	0	176	6832	177	0	next
251	Response	1	4690649	6732	1
253	Picture	a210	4702081	0	1	5349	161	0	next
253	Response	1	4707429	5348	1
255	Picture	a205	4721913	0	175	6332	177	0	next
255	Response	1	4728139	6226	2
257	Picture	b205	4741911	0	1	5560	116	0	next
257	Response	2	4747471	5560	1
259	Picture	a212	4762076	0	176	7499	177	0	next
259	Response	1	4769436	7360	1
261	Picture	c201	4782074	0	1	5493	184	0	next
261	Response	2	4787566	5492	1
263	Picture	b204	4800573	0	175	8332	176	0	next
263	Response	2	4808755	8182	1
265	Picture	a203	4822404	0	1	5952	50	0	next
265	Response	1	4828355	5951	1
267	Picture	b212	4842569	0	176	7832	178	0	next
267	Response	2	4850290	7721	1
269	Picture	a209	4863567	0	1	5634	42	0	next
269	Response	1	4869200	5633	2
271	Picture	a206	4884066	0	168	7998	170	0	next
271	Response	1	4891915	7849	1
273	Picture	b203	4903730	0	1	7573	103	0	next
273	Response	2	4911302	7572	1
275	Picture	c201	4923229	0	178	6832	179	0	next
275	Response	2	4930004	6775	1
277	Picture	c201	4944560	0	1	5255	88	0	next
277	Response	2	4949814	5254	1
279	Picture	c201	4962059	0	175	5332	176	0	next
279	Response	2	4967257	5198	1
281	Picture	b214	4980889	0	2	5553	125	0	next
281	Response	2	4986441	5552	1
283	Picture	c201	4997556	0	175	5665	176	0	next
283	Response	2	5003132	5576	1
285	Picture	a215	5014553	0	2	5212	124	0	next
285	Response	1	5019764	5211	1
287	Picture	b208	5034886	0	175	7498	176	0	next
287	Response	2	5042298	7412	1
289	Picture	b211	5056550	0	1	7176	159	0	next
289	Response	2	5063726	7176	1
291	Picture	a208	5076882	0	168	7665	169	0	next
291	Response	1	5084523	7641	1
293	Picture	a213	5098046	0	1	5839	172	0	next
293	Response	1	5103884	5838	1
295	Picture	a207	5118378	0	175	6999	176	0	next
295	Response	1	5125221	6843	2
297	Picture	b215	5138209	0	1	6975	36	0	next
297	Response	2	5145182	6973	2
299	Picture	a214	5156875	0	175	5832	176	0	next
299	Response	1	5162593	5718	2
302	Response	3	5583328	307798	1
305	Picture	a006	5613668	0	175	7831	177	0	next
305	Response	1	5621452	7784	1
307	Picture	b008	5638665	0	1	8894	115	0	next
307	Response	2	5647558	8893	1
309	Picture	a008	5664996	0	168	7332	170	0	next
309	Response	1	5672226	7230	2
311	Picture	c001	5691493	0	2	6242	104	0	next
311	Response	1	5697734	6241	1
313	Picture	b002	5714159	0	175	9165	176	0	next
313	Response	2	5723208	9049	1
315	Picture	c001	5742489	0	1	6763	80	0	next
315	Response	1	5749251	6762	1
317	Picture	b006	5765487	0	175	9332	177	0	next
317	Response	2	5774789	9302	2
319	Picture	c001	5793151	0	1	4417	93	0	next
319	Response	1	5797567	4416	1
321	Picture	b011	5815650	0	168	7498	169	0	next
321	Response	2	5822832	7182	1
323	Picture	a003	5842813	0	2	5463	41	0	next
323	Response	1	5848275	5462	1
325	Picture	c001	5866145	0	176	5665	178	0	next
325	Response	1	5871683	5538	1
327	Picture	b009	5892309	0	1	7759	84	0	next
327	Response	2	5900067	7758	1
329	Picture	c001	5918474	0	175	6998	177	0	next
329	Response	1	5925332	6858	1
331	Picture	c001	5944471	0	1	4686	157	0	next
331	Response	1	5949156	4685	1
333	Picture	a016	5965470	0	175	5998	177	0	next
333	Response	1	5971337	5867	1
335	Picture	c001	5988967	0	1	5357	153	0	next
335	Response	1	5994323	5356	1
337	Picture	b013	6013632	0	176	9165	177	0	next
337	Response	2	6022679	9047	1
339	Picture	a014	6039796	0	1	5451	58	0	next
339	Response	1	6045245	5449	2
341	Picture	b014	6062628	0	175	6498	177	0	next
341	Response	2	6069100	6472	1
343	Picture	a004	6089125	0	1	7814	195	0	next
343	Response	1	6096938	7813	2
345	Picture	a009	6114123	0	176	5665	178	0	next
345	Response	1	6119652	5529	1
347	Picture	a010	6136954	0	1	4997	171	0	next
347	Response	1	6141949	4995	2
349	Picture	a007	6161119	0	176	6665	178	0	next
349	Response	1	6167753	6634	1
351	Picture	a002	6185116	0	1	4906	104	0	next
351	Response	1	6190021	4905	1
353	Picture	a011	6206615	0	175	5165	177	0	next
353	Response	1	6211632	5017	1
355	Picture	b016	6229946	0	1	14264	78	0	next
355	Response	2	6244209	14263	1
357	Picture	c001	6261277	0	174	6665	175	0	next
357	Response	1	6267770	6493	1
359	Picture	a005	6284607	0	2	6751	93	0	next
359	Response	1	6291356	6749	2
361	Picture	b005	6307939	0	175	6332	177	0	next
361	Response	2	6314105	6166	1
363	Picture	c001	6332770	0	1	5941	61	0	next
363	Response	1	6338710	5940	2
365	Picture	b012	6356268	0	177	6999	178	0	next
365	Response	2	6363225	6957	2
367	Picture	b004	6380266	0	1	6666	177	0	next
367	Response	2	6386931	6665	1
369	Picture	a013	6407097	0	176	5999	177	0	next
369	Response	1	6413066	5969	1
371	Picture	c001	6433261	0	1	6567	109	0	next
371	Response	1	6439827	6566	1
373	Picture	c001	6458926	0	168	5832	169	0	next
373	Response	1	6464701	5775	1
375	Picture	b003	6482256	0	2	6180	165	0	next
375	Response	2	6488435	6179	1
377	Picture	a001	6506422	0	175	6831	177	0	next
377	Response	1	6513157	6735	1
379	Picture	b001	6533585	0	2	7324	187	0	next
379	Response	2	6540908	7323	1
381	Picture	a012	6558584	0	176	7165	177	0	next
381	Response	1	6565695	7111	1
383	Picture	c001	6585747	0	2	5844	167	0	next
383	Response	1	6591590	5843	1
385	Picture	b010	6611746	0	175	6331	177	0	next
385	Response	2	6617933	6187	1
387	Picture	b007	6636243	0	1	5575	101	0	next
387	Response	2	6641817	5574	2
389	Picture	c001	6658908	0	176	6166	177	0	next
389	Response	1	6664896	5988	1
391	Picture	b015	6685405	0	1	6343	164	0	next
391	Response	2	6691747	6342	1
393	Picture	c001	6709237	0	176	5165	178	0	next
393	Response	1	6714282	5045	1
395	Picture	c001	6734234	0	1	4053	124	0	next
395	Response	1	6738286	4052	1
397	Picture	a015	6757566	0	175	5832	176	0	next
397	Response	1	6763252	5686	1
399	Picture	c001	6783730	0	1	5838	172	0	next
399	Response	1	6789567	5837	1
402	Response	3	6961911	54858	1
404	Picture	c001	6972380	0	1	6046	130	0	next
404	Response	1	6978425	6045	1
406	Picture	c001	6991212	0	175	4999	176	0	next
406	Response	1	6996108	4896	1
408	Picture	b114	7007877	0	1	7236	107	0	next
408	Response	2	7015112	7235	1
410	Picture	b111	7026709	0	174	8332	175	0	next
410	Response	2	7034891	8182	1
412	Picture	b103	7047373	0	1	9279	64	0	next
412	Response	2	7056651	9278	1
414	Picture	b102	7069538	0	176	6499	177	0	next
414	Response	2	7075954	6416	2
416	Picture	c101	7088702	0	2	6466	45	0	next
416	Response	1	7095167	6465	1
418	Picture	c101	7107702	0	175	4998	177	0	next
418	Response	1	7112608	4906	1
420	Picture	a107	7126699	0	2	5692	153	0	next
420	Response	1	7132389	5690	1
422	Picture	b109	7147032	0	176	6832	177	0	next
422	Response	2	7153693	6661	1
424	Picture	a101	7166696	0	1	5546	130	0	next
424	Response	1	7172241	5545	1
426	Picture	a105	7184362	0	175	5332	176	0	next
426	Response	1	7189623	5261	1
428	Picture	c101	7202526	0	1	6159	176	0	next
428	Response	1	7208684	6158	1
430	Picture	b113	7222025	0	178	5998	180	0	next
430	Response	2	7227987	5962	1
432	Picture	c101	7241356	0	1	5273	70	0	next
432	Response	1	7246628	5272	1
434	Picture	c101	7260355	0	175	8665	176	0	next
434	Response	1	7268892	8537	1
436	Picture	a109	7283852	0	1	6260	83	0	next
436	Response	1	7290111	6259	1
438	Picture	b101	7302351	0	175	7165	177	0	next
438	Response	2	7309412	7061	1
440	Picture	a108	7324182	0	1	5100	69	0	next
440	Response	1	7329281	5099	1
442	Picture	c101	7342681	0	175	5832	176	0	next
442	Response	1	7348459	5778	2
444	Picture	b104	7363345	0	1	5738	105	0	next
444	Response	2	7369082	5737	1
446	Picture	b105	7381344	0	176	6998	178	0	next
446	Response	2	7388232	6888	1
448	Picture	a110	7400675	0	1	5214	129	0	next
448	Response	1	7405888	5213	1
450	Picture	a103	7420507	0	177	5499	178	0	next
450	Response	1	7425907	5400	1
452	Picture	a113	7440171	0	2	5700	144	0	next
452	Response	1	7445870	5699	1
454	Picture	b108	7459837	0	176	6832	177	0	next
454	Response	2	7466609	6772	2
456	Picture	c101	7479668	0	1	5971	40	0	next
456	Response	1	7485638	5970	1
458	Picture	b110	7500667	0	175	8331	177	0	next
458	Response	2	7508836	8169	2
460	Picture	b107	7523164	0	2	6471	41	0	next
460	Response	2	7529634	6470	1
462	Picture	c101	7544496	0	176	5499	177	0	next
462	Response	1	7549836	5340	1
464	Picture	a112	7562327	0	2	6747	97	0	next
464	Response	1	7569073	6746	1
466	Picture	b112	7581993	0	175	6832	176	0	next
466	Response	2	7588791	6798	1
468	Picture	c101	7601657	0	2	5443	68	0	next
468	Response	1	7607099	5442	1
470	Picture	c101	7619823	0	177	5665	179	0	next
470	Response	1	7625320	5497	1
472	Picture	c101	7639820	0	2	4799	46	0	next
472	Response	1	7644619	4799	1
474	Picture	a114	7657653	0	175	6498	177	0	next
474	Response	1	7664038	6385	1
476	Picture	a116	7678484	0	1	5905	104	0	next
476	Response	1	7684388	5904	1
478	Picture	c101	7697316	0	175	6832	176	0	next
478	Response	1	7704008	6692	1
480	Picture	a111	7718480	0	1	5873	137	0	next
480	Response	1	7724352	5872	1
482	Picture	a102	7736146	0	177	5998	179	0	next
482	Response	1	7742058	5912	2
484	Picture	c101	7755977	0	1	4537	141	0	next
484	Response	1	7760513	4536	1
486	Picture	b116	7772809	0	176	5999	177	0	next
486	Response	2	7778634	5825	1
488	Picture	b106	7791140	0	2	6069	109	0	next
488	Response	2	7797208	6068	1
490	Picture	a106	7810139	0	175	6332	177	0	next
490	Response	1	7816383	6244	1
492	Picture	c101	7828637	0	1	5847	163	0	next
492	Response	1	7834483	5846	1
494	Picture	c101	7846803	0	175	5165	177	0	next
494	Response	1	7851801	4998	1
496	Picture	a115	7863967	0	2	5693	145	0	next
496	Response	1	7869659	5692	1
498	Picture	b115	7881633	0	176	6498	178	0	next
498	Response	2	7887991	6358	1
500	Picture	a104	7899797	0	2	7338	175	0	next
500	Response	1	7907134	7337	1
502	Picture	c101	7920630	0	175	6498	177	0	next
502	Response	1	7926966	6336	1
505	Response	3	8091300	51682	1
507	Picture	a114	8101447	0	175	8665	176	0	next
507	Response	1	8109933	8486	1
509	Picture	b102	8121778	0	1	6878	131	0	next
509	Response	2	8128655	6877	1
511	Picture	a107	8141777	0	175	6665	176	0	next
511	Response	1	8148309	6532	1
513	Picture	a110	8161441	0	1	6372	137	0	next
513	Response	1	8167812	6371	1
515	Picture	c101	8182440	0	175	5498	177	0	next
515	Response	1	8187825	5385	1
517	Picture	b103	8202771	0	1	5275	68	0	next
517	Response	2	8208045	5274	1
519	Picture	a115	8219603	0	176	5665	178	0	next
519	Response	1	8225181	5578	1
521	Picture	c101	8240101	0	1	6022	154	0	next
521	Response	1	8246122	6021	1
523	Picture	b110	8261266	0	176	4999	177	0	next
523	Response	2	8266192	4926	1
525	Picture	b108	8281430	0	2	5225	120	0	next
525	Response	2	8286654	5224	2
527	Picture	c101	8300262	0	176	6166	177	0	next
527	Response	1	8306279	6017	1
529	Picture	c101	8317927	0	1	4768	75	0	next
529	Response	1	8322694	4767	1
531	Picture	c101	8334926	0	175	5999	176	0	next
531	Response	1	8340816	5890	1
533	Picture	b114	8353757	0	1	5694	142	0	next
533	Response	2	8359450	5693	1
535	Picture	b107	8371423	0	175	6332	176	0	next
535	Response	2	8377726	6303	1
537	Picture	c101	8389087	0	2	5688	157	0	next
537	Response	1	8394774	5687	1
539	Picture	b104	8409586	0	177	6666	178	0	next
539	Response	2	8416190	6604	1
541	Picture	b116	8429417	0	1	6518	159	0	next
541	Response	2	8435934	6517	1
543	Picture	b113	8450416	0	177	5498	179	0	next
543	Response	2	8455859	5443	2
545	Picture	a108	8467247	0	1	5720	123	0	next
545	Response	1	8472966	5719	1
547	Picture	c101	8484580	0	176	5831	178	0	next
547	Response	1	8490367	5787	1
549	Picture	a104	8502244	0	1	5349	162	0	next
549	Response	1	8507592	5348	1
551	Picture	c101	8519077	0	175	5665	176	0	next
551	Response	1	8524578	5501	1
553	Picture	c101	8539241	0	1	5024	152	0	next
553	Response	1	8544264	5023	1
555	Picture	b101	8555907	0	174	7998	175	0	next
555	Response	2	8563857	7950	1
557	Picture	b112	8579070	0	2	6239	106	0	next
557	Response	2	8585308	6238	1
559	Picture	a106	8597070	0	175	7165	176	0	next
559	Response	1	8604182	7112	1
561	Picture	c101	8619233	0	2	5973	38	0	next
561	Response	1	8625205	5972	1
563	Picture	a101	8638899	0	175	5999	176	0	next
563	Response	1	8644826	5927	1
565	Picture	c101	8656897	0	1	5574	102	0	next
565	Response	1	8662470	5573	1
567	Picture	b111	8677062	0	175	8499	176	0	next
567	Response	2	8685446	8384	1
569	Picture	c101	8697727	0	1	5689	154	0	next
569	Response	1	8703415	5688	1
571	Picture	b115	8715892	0	168	6999	169	0	next
571	Response	2	8722737	6845	1
573	Picture	a105	8735557	0	1	5424	87	0	next
573	Response	1	8740980	5423	1
575	Picture	a102	8753222	0	176	5499	177	0	next
575	Response	1	8758557	5335	1
577	Picture	b106	8773386	0	2	5065	113	0	next
577	Response	2	8778450	5064	2
579	Picture	c101	8793219	0	176	5832	177	0	next
579	Response	1	8798882	5663	1
581	Picture	c101	8811050	0	1	5835	175	0	next
581	Response	1	8816884	5834	1
583	Picture	c101	8830383	0	175	6164	177	0	next
583	Response	1	8836416	6033	1
585	Picture	a116	8849547	0	1	5534	134	0	next
585	Response	1	8855080	5533	1
587	Picture	a112	8866879	0	175	6832	176	0	next
587	Response	1	8873625	6746	2
589	Picture	a103	8885377	0	1	5117	59	0	next
589	Response	1	8890493	5116	1
591	Picture	b109	8905042	0	175	5499	176	0	next
591	Response	2	8910476	5434	1
593	Picture	a111	8924540	0	1	5824	185	0	next
593	Response	1	8930363	5823	2
595	Picture	a109	8941539	0	175	5999	176	0	next
595	Response	1	8947378	5839	1
597	Picture	c101	8961537	0	1	5586	91	0	next
597	Response	1	8967122	5585	1
599	Picture	a113	8978202	0	176	6166	177	0	next
599	Response	1	8984223	6021	2
601	Picture	b105	8997533	0	2	5236	109	0	next
601	Response	2	9002769	5236	1
