# Supplementary material for: The relationship between Chinese college students’ mate preferences and their parents’ education level
Source: Front Psychol. 2022 Nov 1;13:907315. doi: 10.3389/fpsyg.2022.907315 (PMC9664191; doi:10.3389/fpsyg.2022.907315)
Supplement: Supplementary file 2 [file Data_Sheet_1.ZIP › raw data/┼╓╫╙/part1.log]

Scenario - For expli1
Logfile written - 2018/7/12 15:29:13

Trial	Event Type	Code	Time	TTime	Uncertainty	Duration	Uncertainty	ReqTime	ReqDur

1	Response	3	726072	725943	1
3	Picture	b015	736410	0	1	14395	2	0	next
3	Response	2	750711	14301	1
5	Picture	a010	768132	0	1	6798	2	0	next
5	Response	1	774869	6737	1
7	Picture	b016	793857	0	1	7197	2	0	next
7	Response	2	800947	7090	2
9	Picture	a016	819315	0	1	6797	3	0	next
9	Response	1	826066	6751	1
11	Picture	c001	845306	0	1	7597	2	0	next
11	Response	2	852784	7478	1
13	Picture	b011	869697	0	2	6798	3	0	next
13	Response	2	876463	6766	1
15	Picture	a008	896488	0	7	8264	8	0	next
15	Response	1	904621	8133	1
17	Picture	a001	923945	0	2	10797	3	0	next
17	Response	1	934699	10754	2
19	Picture	c001	951403	0	1	6797	3	0	next
19	Response	2	958058	6655	1
21	Picture	c001	975394	0	2	5599	3	0	next
21	Response	2	980936	5542	2
23	Picture	c001	999386	0	1	4265	3	0	next
23	Response	2	1003495	4109	1
25	Picture	a014	1023111	0	2	6398	3	0	next
25	Response	1	1029414	6303	1
27	Picture	a007	1046570	0	1	9463	3	0	next
27	Response	1	1055972	9402	1
29	Picture	c001	1072961	0	1	6131	2	0	next
29	Response	2	1079011	6050	1
31	Picture	b012	1095886	0	2	6398	3	0	next
31	Response	2	1102209	6323	1
33	Picture	c001	1118679	0	1	5198	2	0	next
33	Response	2	1123808	5129	1
35	Picture	b008	1142670	0	2	7331	3	0	next
35	Response	2	1149886	7216	1
37	Picture	c001	1166662	0	1	6798	2	0	next
37	Response	2	1173405	6743	1
39	Picture	c001	1192387	0	1	8530	2	0	next
39	Response	2	1200763	8376	1
41	Picture	b005	1220510	0	2	5465	3	0	next
41	Response	2	1225882	5372	1
43	Picture	a004	1243036	0	1	5865	2	0	next
43	Response	2	1248760	5724	1
45	Picture	b014	1266495	0	1	5331	2	0	next
45	Response	2	1271799	5304	1
47	Picture	c001	1289687	0	1	5464	3	0	next
47	Response	2	1294997	5310	2
49	Picture	a012	1313545	0	1	5998	2	0	next
49	Response	1	1319476	5931	1
51	Picture	b004	1337803	0	2	7998	3	0	next
51	Response	2	1345714	7911	1
53	Picture	a015	1363794	0	2	5998	4	0	next
53	Response	1	1369713	5919	1
55	Picture	b013	1389786	0	1	5331	2	0	next
55	Response	2	1394991	5205	2
57	Picture	c001	1413644	0	1	5731	3	0	next
57	Response	2	1419310	5666	1
59	Picture	b002	1439102	0	1	7064	2	0	next
59	Response	2	1446028	6926	1
61	Picture	c001	1466559	0	1	5865	2	0	next
61	Response	2	1472267	5708	1
63	Picture	b006	1491217	0	2	6531	4	0	next
63	Response	2	1497705	6488	1
65	Picture	a003	1516542	0	1	6265	2	0	next
65	Response	1	1522664	6122	1
67	Picture	b009	1542800	0	1	7330	3	0	next
67	Response	2	1550022	7222	1
69	Picture	c001	1567458	0	1	5198	2	0	next
69	Response	2	1572581	5123	1
71	Picture	c001	1589984	0	1	3465	2	0	next
71	Response	2	1593379	3395	1
73	Picture	a013	1611976	0	1	5865	2	0	next
73	Response	1	1617698	5722	1
75	Picture	a002	1636101	0	1	8664	2	0	next
75	Response	1	1644736	8635	1
77	Picture	b010	1664491	0	1	7065	2	0	next
77	Response	2	1671455	6964	1
79	Picture	c001	1689283	0	1	5998	2	0	next
79	Response	2	1695133	5850	1
81	Picture	c001	1715007	0	2	4665	4	0	next
81	Response	2	1719612	4605	1
83	Picture	a005	1739132	0	2	6398	3	0	next
83	Response	1	1745370	6238	1
85	Picture	a006	1765257	0	1	6264	2	0	next
85	Response	1	1771448	6191	2
87	Picture	b007	1789382	0	1	6664	2	0	next
87	Response	2	1795927	6545	1
89	Picture	b003	1816173	0	1	6131	2	0	next
89	Response	2	1822165	5992	2
91	Picture	c001	1841897	0	1	5865	2	0	next
91	Response	2	1847604	5707	1
93	Picture	a011	1864289	0	2	6132	3	0	next
93	Response	1	1870322	6033	2
95	Picture	b001	1889614	0	1	5865	2	0	next
95	Response	2	1895441	5827	1
97	Picture	a009	1913073	0	1	7597	2	0	next
97	Response	1	1920559	7486	2
100	Response	3	2082309	42480	1
102	Picture	c001	2092611	0	1	5998	2	0	next
102	Response	2	2098468	5857	2
104	Picture	c001	2109938	0	2	5065	4	0	next
104	Response	2	2114947	5009	2
106	Picture	a216	2127399	0	1	7198	2	0	next
106	Response	1	2134466	7067	2
108	Picture	b201	2147526	0	1	5064	3	0	next
108	Response	2	2152545	5019	1
110	Picture	b203	2165919	0	2	5732	3	0	next
110	Response	2	2171584	5665	1
112	Picture	a213	2184713	0	1	5065	2	0	next
112	Response	1	2189663	4950	1
114	Picture	a201	2202440	0	1	7597	3	0	next
114	Response	1	2209982	7542	1
116	Picture	a208	2224299	0	1	5332	2	0	next
116	Response	2	2229501	5202	1
118	Picture	b207	2243359	0	2	5598	4	0	next
118	Response	2	2248859	5500	2
120	Picture	b216	2260820	0	1	6265	2	0	next
120	Response	2	2266938	6118	1
122	Picture	c201	2279880	0	1	5332	2	0	next
122	Response	2	2285177	5297	1
124	Picture	c201	2296808	0	1	5464	3	0	next
124	Response	2	2302136	5328	1
126	Picture	c201	2317467	0	1	5732	2	0	next
126	Response	2	2323095	5628	1
128	Picture	c201	2335861	0	1	4932	2	0	next
128	Response	2	2340694	4833	1
130	Picture	a205	2354788	0	1	5998	2	0	next
130	Response	1	2360693	5905	1
132	Picture	a210	2375314	0	1	6798	2	0	next
132	Response	1	2381971	6657	1
134	Picture	b208	2393708	0	1	6397	3	0	next
134	Response	2	2400050	6342	1
136	Picture	b215	2412235	0	1	6131	2	0	next
136	Response	2	2418289	6054	1
138	Picture	b209	2433294	0	1	7064	3	0	next
138	Response	2	2440208	6914	1
140	Picture	b212	2452354	0	2	6132	3	0	next
140	Response	2	2458447	6093	1
142	Picture	c201	2470215	0	1	5598	2	0	next
142	Response	2	2475725	5510	2
144	Picture	c201	2490341	0	1	5465	2	0	next
144	Response	2	2495724	5383	2
146	Picture	b213	2508202	0	1	5731	2	0	next
146	Response	2	2513803	5601	1
148	Picture	c201	2528195	0	1	7464	2	0	next
148	Response	2	2535562	7367	1
150	Picture	b204	2550587	0	1	5332	2	0	next
150	Response	2	2555881	5294	1
152	Picture	a211	2569514	0	1	6931	2	0	next
152	Response	1	2576359	6845	2
154	Picture	c201	2591240	0	1	5598	2	0	next
154	Response	2	2596678	5438	1
156	Picture	a206	2610167	0	1	7597	2	0	next
156	Response	1	2617637	7470	1
158	Picture	c201	2630160	0	1	7064	2	0	next
158	Response	2	2637156	6996	1
160	Picture	a214	2649487	0	1	5998	2	0	next
160	Response	1	2655395	5908	1
162	Picture	a203	2670279	0	2	7598	3	0	next
162	Response	1	2677793	7514	1
164	Picture	c201	2692672	0	1	6664	2	0	next
164	Response	2	2699232	6560	1
166	Picture	b205	2712798	0	1	5198	3	0	next
166	Response	2	2717951	5153	1
168	Picture	b202	2729992	0	2	5865	3	0	next
168	Response	2	2735710	5718	1
170	Picture	c201	2749186	0	1	5331	2	0	next
170	Response	2	2754429	5243	1
172	Picture	b211	2769579	0	1	7331	2	0	next
172	Response	2	2776827	7248	1
174	Picture	a209	2789305	0	2	5332	3	0	next
174	Response	1	2794586	5281	1
176	Picture	a202	2809565	0	1	6131	2	0	next
176	Response	1	2815545	5980	1
178	Picture	a212	2827292	0	2	7864	3	0	next
178	Response	1	2835064	7772	1
180	Picture	c201	2848218	0	2	5599	3	0	next
180	Response	2	2853783	5565	1
182	Picture	b214	2868212	0	1	6131	2	0	next
182	Response	2	2874261	6049	2
184	Picture	c201	2886872	0	1	7464	2	0	next
184	Response	2	2894260	7388	1
186	Picture	a207	2907531	0	2	7731	3	0	next
186	Response	1	2915219	7688	1
188	Picture	b210	2927125	0	1	6397	3	0	next
188	Response	2	2933458	6333	1
190	Picture	b206	2948584	0	1	6664	3	0	next
190	Response	2	2955216	6632	2
192	Picture	c201	2966844	0	2	5732	3	0	next
192	Response	2	2972495	5651	2
194	Picture	c201	2985371	0	2	4399	3	0	next
194	Response	2	2989614	4243	1
196	Picture	a204	3001233	0	1	4798	2	0	next
196	Response	2	3005933	4700	2
198	Picture	a215	3017894	0	1	8130	2	0	next
198	Response	2	3025932	8038	1
200	Picture	c201	3039086	0	1	6131	3	0	next
200	Response	2	3045131	6045	1
203	Response	3	3170243	9732	2
205	Picture	b205	3180638	0	1	6664	2	0	next
205	Response	2	3187202	6564	2
207	Picture	a209	3201564	0	1	5864	3	0	next
207	Response	1	3207361	5797	1
209	Picture	a201	3219558	0	1	6931	2	0	next
209	Response	1	3226400	6842	1
211	Picture	a206	3238884	0	2	6132	3	0	next
211	Response	1	3244959	6075	1
213	Picture	b208	3257945	0	1	4531	2	0	next
213	Response	2	3262398	4453	1
215	Picture	c201	3275405	0	1	6265	2	0	next
215	Response	2	3281597	6192	1
217	Picture	a210	3295265	0	1	6798	2	0	next
217	Response	1	3301915	6650	2
219	Picture	c201	3313925	0	2	5332	3	0	next
219	Response	2	3319194	5269	1
221	Picture	c201	3331786	0	1	4798	2	0	next
221	Response	2	3336473	4687	1
223	Picture	c201	3351512	0	2	5598	4	0	next
223	Response	2	3356952	5440	1
225	Picture	b203	3371905	0	2	5332	3	0	next
225	Response	2	3377111	5206	1
227	Picture	a211	3388566	0	2	6265	3	0	next
227	Response	1	3394710	6144	1
229	Picture	c201	3406027	0	1	4665	2	0	next
229	Response	2	3410549	4522	1
231	Picture	c201	3424287	0	2	3599	3	0	next
231	Response	2	3427828	3541	1
233	Picture	c201	3439616	0	1	3865	2	0	next
233	Response	2	3443347	3731	1
235	Picture	b212	3458143	0	1	6131	2	0	next
235	Response	2	3464145	6002	2
237	Picture	a212	3478535	0	2	5732	3	0	next
237	Response	1	3484144	5609	1
239	Picture	c201	3498129	0	1	4532	2	0	next
239	Response	2	3502543	4414	1
241	Picture	b211	3514923	0	1	5731	3	0	next
241	Response	2	3520622	5699	1
243	Picture	a208	3532784	0	1	4265	2	0	next
243	Response	2	3536941	4157	1
245	Picture	c201	3550244	0	1	6665	2	0	next
245	Response	2	3556780	6536	1
247	Picture	b204	3570904	0	1	5465	2	0	next
247	Response	2	3576299	5395	1
249	Picture	b201	3588898	0	1	5998	2	0	next
249	Response	2	3594857	5959	2
251	Picture	c201	3607158	0	1	6398	2	0	next
251	Response	2	3613416	6258	2
253	Picture	b214	3627284	0	2	25325	3	0	next
253	Response	2	3652454	25170	1
255	Picture	a207	3667671	0	1	7330	3	0	next
255	Response	1	3674853	7182	1
257	Picture	b216	3686597	0	2	6132	3	0	next
257	Response	2	3692612	6015	1
259	Picture	c201	3706457	0	2	5065	3	0	next
259	Response	2	3711490	5033	2
261	Picture	a214	3722852	0	1	5998	2	0	next
261	Response	1	3728769	5917	2
263	Picture	a215	3740845	0	2	4666	3	0	next
263	Response	1	3745408	4563	1
265	Picture	b202	3757373	0	1	5198	3	0	next
265	Response	2	3762527	5154	1
267	Picture	a203	3774034	0	1	6531	2	0	next
267	Response	2	3780446	6412	1
269	Picture	b207	3792961	0	1	6264	3	0	next
269	Response	2	3799165	6204	1
271	Picture	a204	3812554	0	1	9864	2	0	next
271	Response	2	3822364	9810	1
273	Picture	b210	3834413	0	2	5865	3	0	next
273	Response	2	3840123	5710	1
275	Picture	c201	3852274	0	1	8264	2	0	next
275	Response	2	3860441	8167	2
277	Picture	b206	3874266	0	2	6132	3	0	next
277	Response	2	3880280	6014	1
279	Picture	a213	3891860	0	2	6931	3	0	next
279	Response	1	3898679	6819	1
281	Picture	c201	3911987	0	1	5731	2	0	next
281	Response	2	3917558	5571	1
283	Picture	a205	3930780	0	2	5865	3	0	next
283	Response	1	3936597	5817	1
285	Picture	c201	3949041	0	1	5198	2	0	next
285	Response	2	3954195	5154	2
287	Picture	b215	3966368	0	1	5198	3	0	next
287	Response	2	3971475	5107	1
289	Picture	b213	3983029	0	1	5332	2	0	next
289	Response	2	3988273	5244	2
291	Picture	c201	4001556	0	1	5598	2	0	next
291	Response	2	4006992	5436	2
293	Picture	c201	4019150	0	1	4532	2	0	next
293	Response	2	4023631	4481	2
295	Picture	a202	4035011	0	1	6931	2	0	next
295	Response	1	4041870	6859	2
297	Picture	b209	4056870	0	2	5732	3	0	next
297	Response	2	4062509	5639	1
299	Picture	a216	4074864	0	1	5865	2	0	next
299	Response	2	4080588	5724	1
301	Response	1	4104587	10796	1
302	Response	3	4657833	463810	1
305	Picture	c001	4688520	0	2	8664	3	0	next
305	Response	1	4697030	8510	2
307	Picture	c001	4715444	0	2	5998	4	0	next
307	Response	1	4721349	5905	1
309	Picture	c001	4741036	0	1	4265	2	0	next
309	Response	1	4745188	4152	1
311	Picture	b015	4764894	0	1	5865	2	0	next
311	Response	2	4770626	5732	1
313	Picture	a009	4791019	0	1	5198	2	0	next
313	Response	1	4796065	5046	1
315	Picture	a016	4813278	0	1	6131	2	0	next
315	Response	1	4819263	5985	1
317	Picture	b013	4839535	0	2	5465	3	0	next
317	Response	2	4844862	5327	1
319	Picture	c001	4863127	0	1	5732	2	0	next
319	Response	1	4868700	5573	1
321	Picture	c001	4888318	0	2	4132	4	0	next
321	Response	1	4892379	4061	1
323	Picture	b007	4912444	0	1	6531	2	0	next
323	Response	2	4918937	6493	1
325	Picture	b002	4935636	0	1	6397	3	0	next
325	Response	2	4941976	6340	1
327	Picture	b012	4959761	0	1	6264	2	0	next
327	Response	2	4965974	6213	1
329	Picture	c001	4985219	0	1	6131	2	0	next
329	Response	1	4991253	6034	1
331	Picture	b014	5010410	0	1	5731	3	0	next
331	Response	2	5016051	5641	1
333	Picture	a015	5032936	0	1	6664	2	0	next
333	Response	1	5039570	6634	1
335	Picture	b006	5057194	0	1	6131	2	0	next
335	Response	2	5063248	6054	1
337	Picture	b003	5081985	0	2	5332	3	0	next
337	Response	2	5087247	5262	1
339	Picture	a006	5103845	0	1	6531	2	0	next
339	Response	1	5110285	6440	1
341	Picture	c001	5129169	0	2	6531	3	0	next
341	Response	1	5135564	6395	1
343	Picture	a004	5154627	0	1	7331	2	0	next
343	Response	2	5161802	7175	2
345	Picture	b005	5180218	0	2	6798	3	0	next
345	Response	2	5186921	6703	1
347	Picture	a007	5203810	0	2	8797	3	0	next
347	Response	1	5212519	8709	1
349	Picture	a013	5230335	0	1	6131	2	0	next
349	Response	1	5236358	6023	1
351	Picture	b008	5255526	0	1	8130	3	0	next
351	Response	2	5263556	8030	1
353	Picture	c001	5280451	0	1	5598	2	0	next
353	Response	1	5285955	5504	1
355	Picture	c001	5303376	0	1	5865	2	0	next
355	Response	1	5309153	5777	1
357	Picture	a003	5326702	0	1	7197	2	0	next
357	Response	1	5333792	7090	1
359	Picture	b016	5352693	0	1	7064	2	0	next
359	Response	2	5359710	7017	1
361	Picture	a005	5379084	0	1	7863	3	0	next
361	Response	1	5386909	7825	1
363	Picture	b010	5406141	0	1	6798	2	0	next
363	Response	2	5412827	6686	1
365	Picture	c001	5430533	0	1	5464	2	0	next
365	Response	1	5435866	5333	1
367	Picture	c001	5455057	0	2	5598	4	0	next
367	Response	1	5460504	5447	1
369	Picture	a001	5479716	0	1	7064	2	0	next
369	Response	1	5486742	7026	2
371	Picture	a008	5504507	0	1	7598	2	0	next
371	Response	1	5512021	7514	1
373	Picture	a012	5529032	0	1	7064	2	0	next
373	Response	1	5536019	6987	1
375	Picture	a014	5555156	0	2	5732	3	0	next
375	Response	1	5560818	5662	1
377	Picture	a011	5580748	0	1	8930	2	0	next
377	Response	1	5589616	8868	1
379	Picture	b009	5608205	0	1	7064	2	0	next
379	Response	2	5615215	7010	1
381	Picture	c001	5631930	0	1	5465	2	0	next
381	Response	1	5637293	5363	2
383	Picture	b001	5655389	0	1	5864	3	0	next
383	Response	2	5661132	5743	1
385	Picture	c001	5678714	0	1	4399	2	0	next
385	Response	1	5683051	4337	1
387	Picture	c001	5701106	0	2	5199	3	0	next
387	Response	1	5706249	5143	1
389	Picture	b004	5725498	0	1	5998	2	0	next
389	Response	2	5731368	5870	1
391	Picture	b011	5749890	0	1	6531	2	0	next
391	Response	2	5756326	6436	1
393	Picture	a010	5775614	0	1	6931	2	0	next
393	Response	1	5782404	6790	2
395	Picture	a002	5799872	0	2	6265	3	0	next
395	Response	1	5806083	6211	1
397	Picture	c001	5823331	0	1	4798	3	0	next
397	Response	1	5828002	4671	1
399	Picture	c001	5847589	0	2	3733	3	0	next
399	Response	1	5851200	3611	1
402	Response	3	6061267	91986	2
404	Picture	c001	6071646	0	1	6131	2	0	next
404	Response	1	6077746	6100	2
406	Picture	c001	6092972	0	1	3865	2	0	next
406	Response	1	6096785	3813	1
408	Picture	c101	6109100	0	1	4798	2	0	next
408	Response	1	6113744	4644	1
410	Picture	b110	6128160	0	1	5465	2	0	next
410	Response	2	6133583	5423	1
412	Picture	a112	6146554	0	1	5998	2	0	next
412	Response	1	6152462	5908	1
414	Picture	b111	6165480	0	2	6265	3	0	next
414	Response	2	6171661	6181	1
416	Picture	a105	6183608	0	1	7197	2	0	next
416	Response	1	6190700	7092	1
418	Picture	c101	6202134	0	2	5199	3	0	next
418	Response	1	6207179	5045	1
420	Picture	c101	6219462	0	1	5198	2	0	next
420	Response	1	6224618	5156	1
422	Picture	b112	6239855	0	1	5598	2	0	next
422	Response	2	6245416	5561	2
424	Picture	c101	6257049	0	1	4398	3	0	next
424	Response	1	6261415	4366	2
426	Picture	b109	6275176	0	1	5065	2	0	next
426	Response	2	6280134	4958	1
428	Picture	a116	6295169	0	1	6398	2	0	next
428	Response	1	6301413	6244	1
430	Picture	c101	6316362	0	1	4932	2	0	next
430	Response	1	6321251	4889	2
432	Picture	b114	6334889	0	1	4532	2	0	next
432	Response	2	6339331	4442	1
434	Picture	c101	6352883	0	1	3865	2	0	next
434	Response	1	6356610	3727	1
436	Picture	a114	6370743	0	2	5465	3	0	next
436	Response	1	6376128	5385	2
438	Picture	c101	6389937	0	1	4265	2	0	next
438	Response	1	6394047	4110	1
440	Picture	b104	6408197	0	1	3999	2	0	next
440	Response	1	6412126	3929	1
442	Picture	c101	6424858	0	1	6531	2	0	next
442	Response	1	6431325	6467	1
444	Picture	c101	6445518	0	1	5598	2	0	next
444	Response	1	6451004	5486	1
446	Picture	c101	6462978	0	2	4799	3	0	next
446	Response	1	6467643	4665	1
448	Picture	c101	6482572	0	1	4531	3	0	next
448	Response	1	6487002	4430	1
450	Picture	a108	6499899	0	1	7731	2	0	next
450	Response	1	6507480	7581	2
452	Picture	c101	6520692	0	1	5598	2	0	next
452	Response	1	6526199	5507	2
454	Picture	c101	6539485	0	2	4266	3	0	next
454	Response	1	6543638	4153	1
456	Picture	b115	6555747	0	1	7730	2	0	next
456	Response	2	6563317	7570	1
458	Picture	b113	6578405	0	2	4399	3	0	next
458	Response	2	6582676	4271	1
460	Picture	a102	6596799	0	1	6131	3	0	next
460	Response	1	6602835	6036	1
462	Picture	a103	6616126	0	1	5998	2	0	next
462	Response	1	6622033	5907	2
464	Picture	b105	6637318	0	2	5732	3	0	next
464	Response	2	6642992	5674	1
466	Picture	b106	6655979	0	1	6531	2	0	next
466	Response	2	6662351	6372	1
468	Picture	a111	6677305	0	1	5598	2	0	next
468	Response	1	6682830	5525	1
470	Picture	c101	6694899	0	1	7997	2	0	next
470	Response	1	6702829	7930	1
472	Picture	b108	6714759	0	1	6131	2	0	next
472	Response	2	6720747	5988	2
474	Picture	a113	6733819	0	1	5731	2	0	next
474	Response	1	6739466	5647	1
475	Response	1	6746346	6796	1
476	Picture	b103	6752746	0	1	7730	2	0	next
476	Response	2	6760425	7679	1
478	Picture	c101	6772072	0	2	5198	4	0	next
478	Response	1	6777224	5152	1
480	Picture	a110	6791799	0	1	5998	2	0	next
480	Response	1	6797703	5904	1
482	Picture	a104	6812458	0	2	9597	3	0	next
482	Response	1	6822021	9563	1
484	Picture	c101	6833251	0	2	5598	4	0	next
484	Response	1	6838820	5569	1
486	Picture	a109	6850046	0	1	5198	2	0	next
486	Response	1	6855139	5093	1
488	Picture	a106	6868706	0	1	3465	2	0	next
488	Response	1	6872098	3392	1
490	Picture	b101	6885100	0	1	8531	2	0	next
490	Response	2	6893537	8437	1
492	Picture	a115	6906826	0	1	5332	2	0	next
492	Response	1	6912096	5270	1
494	Picture	b107	6923487	0	1	6131	2	0	next
494	Response	2	6929534	6047	1
496	Picture	b102	6942414	0	1	6398	2	0	next
496	Response	2	6948733	6319	2
498	Picture	a101	6962940	0	1	3599	2	0	next
498	Response	1	6966493	3553	1
500	Picture	b116	6981600	0	2	6265	3	0	next
500	Response	2	6987771	6171	1
502	Picture	a107	7001594	0	1	7197	2	0	next
502	Response	2	7008730	7136	1
505	Response	3	7134802	12050	1
507	Picture	b110	7145144	0	2	7198	3	0	next
507	Response	2	7152241	7097	1
509	Picture	a114	7163805	0	1	5331	2	0	next
509	Response	1	7169040	5235	1
511	Picture	b115	7181132	0	1	5065	2	0	next
511	Response	2	7186159	5027	1
513	Picture	c101	7198859	0	1	4665	2	0	next
513	Response	1	7203438	4579	1
515	Picture	b108	7215387	0	1	5465	2	0	next
515	Response	2	7220717	5330	1
517	Picture	a111	7235913	0	1	6665	2	0	next
517	Response	1	7242476	6563	1
519	Picture	b116	7254040	0	2	6265	3	0	next
519	Response	2	7260235	6195	1
521	Picture	b103	7271634	0	2	6265	3	0	next
521	Response	2	7277834	6200	1
523	Picture	a106	7289761	0	2	5598	4	0	next
523	Response	1	7295273	5512	1
525	Picture	b112	7310288	0	1	6397	3	0	next
525	Response	2	7316551	6263	1
527	Picture	a107	7328415	0	1	8663	3	0	next
527	Response	1	7337030	8615	1
529	Picture	a115	7352273	0	1	7598	2	0	next
529	Response	1	7359749	7476	1
531	Picture	b109	7372800	0	1	7330	3	0	next
531	Response	2	7380067	7267	2
533	Picture	b104	7395325	0	1	6265	2	0	next
533	Response	2	7401506	6181	1
535	Picture	a112	7414385	0	2	6398	3	0	next
535	Response	1	7420705	6320	1
537	Picture	b113	7434245	0	1	5598	2	0	next
537	Response	2	7439744	5499	1
539	Picture	a110	7452639	0	1	6664	2	0	next
539	Response	1	7459263	6624	1
541	Picture	c101	7471566	0	1	5864	2	0	next
541	Response	1	7477341	5775	2
543	Picture	c101	7489160	0	1	4931	2	0	next
543	Response	1	7493980	4820	2
545	Picture	b111	7506354	0	1	5464	3	0	next
545	Response	2	7511739	5385	1
547	Picture	c101	7523281	0	1	4532	2	0	next
547	Response	1	7527738	4457	2
549	Picture	c101	7540742	0	1	9597	2	0	next
549	Response	1	7550297	9555	1
551	Picture	a108	7563934	0	1	9064	2	0	next
551	Response	1	7572856	8922	1
553	Picture	c101	7587393	0	1	4531	3	0	next
553	Response	1	7591894	4501	2
555	Picture	b114	7605120	0	1	5864	3	0	next
555	Response	2	7610933	5813	1
557	Picture	c101	7625646	0	1	5332	2	0	next
557	Response	1	7630932	5286	1
559	Picture	a109	7646172	0	2	5865	3	0	next
559	Response	2	7651891	5719	1
561	Picture	a103	7667232	0	1	7197	3	0	next
561	Response	1	7674289	7057	2
563	Picture	b105	7686825	0	1	28524	2	0	next
563	Response	2	7715247	28422	1
565	Picture	a102	7727345	0	1	7197	2	0	next
565	Response	1	7734446	7101	1
567	Picture	b107	7746805	0	1	10796	2	0	next
567	Response	2	7757484	10679	2
569	Picture	c101	7769330	0	1	7064	3	0	next
569	Response	1	7776363	7033	2
571	Picture	c101	7787591	0	1	4398	2	0	next
571	Response	1	7791882	4291	2
573	Picture	c101	7805051	0	1	4665	3	0	next
573	Response	1	7809641	4590	1
575	Picture	c101	7821179	0	1	3865	3	0	next
575	Response	1	7825000	3821	1
577	Picture	c101	7839306	0	1	4399	2	0	next
577	Response	1	7843559	4253	1
579	Picture	c101	7857966	0	2	3866	3	0	next
579	Response	1	7861798	3832	1
581	Picture	a116	7874627	0	2	5865	3	0	next
581	Response	1	7880357	5730	1
583	Picture	b106	7895020	0	2	7998	3	0	next
583	Response	2	7902915	7895	1
585	Picture	c101	7917146	0	1	5598	2	0	next
585	Response	1	7922594	5448	1
587	Picture	a105	7935273	0	1	15595	2	0	next
587	Response	1	7950753	15480	1
589	Picture	a113	7962331	0	1	5198	2	0	next
589	Response	1	7967392	5061	1
591	Picture	a101	7981524	0	1	7064	2	0	next
591	Response	1	7988510	6986	2
593	Picture	a104	8003117	0	1	7997	2	0	next
593	Response	1	8011069	7952	1
595	Picture	b101	8025509	0	1	6131	2	0	next
595	Response	2	8031548	6039	1
597	Picture	c101	8045369	0	1	5331	2	0	next
597	Response	1	8050586	5217	2
599	Picture	b102	8064296	0	1	6264	2	0	next
599	Response	2	8070425	6129	2
601	Picture	c101	8082556	0	1	4665	2	0	next
601	Response	1	8087064	4508	2
