# Supplementary material for: The relationship between Chinese college students’ mate preferences and their parents’ education level
Source: Front Psychol. 2022 Nov 1;13:907315. doi: 10.3389/fpsyg.2022.907315 (PMC9664191; doi:10.3389/fpsyg.2022.907315)
Supplement: Supplementary file 2 [file Data_Sheet_1.ZIP › raw data/║·╓╛▒≤1/part1.log]

Scenario - For expli1
Logfile written - 2018/5/19 17:39:12

Trial	Event Type	Code	Time	TTime	Uncertainty	Duration	Uncertainty	ReqTime	ReqDur

1	Response	3	950894	950894	1
3	Picture	c001	961306	0	2	542190	137	0	next
3	Response	3	1503495	542189	1
5	Picture	b011	1520125	0	171	27999	172	0	next
5	Response	2	1547941	27816	1
7	Picture	a003	1566290	0	1	22869	137	0	next
7	Response	1	1589158	22868	1
9	Picture	b013	1609289	0	171	12833	172	0	next
9	Response	2	1622016	12727	2
11	Picture	a013	1639288	0	1	8364	141	0	next
11	Response	1	1647651	8363	2
13	Picture	c001	1667455	0	170	61497	171	0	next
13	Response	1	1728762	61307	1
15	Picture	c001	1746285	0	2	20677	163	0	next
15	Response	2	1766961	20676	1
17	Picture	b016	1784285	0	170	25998	172	0	next
17	Response	2	1810138	25853	1
19	Picture	c001	1828616	0	2	10633	40	0	next
19	Response	2	1839248	10632	1
21	Picture	a010	1857116	0	170	13832	172	0	next
21	Response	1	1870873	13757	1
23	Picture	c001	1887781	0	2	30315	191	0	next
23	Response	2	1918095	30314	1
25	Picture	a012	1937781	0	172	9332	173	0	next
25	Response	1	1947021	9240	1
27	Picture	a007	1967279	0	2	8855	152	0	next
27	Response	1	1976133	8854	2
29	Picture	c001	1995612	0	172	8499	174	0	next
29	Response	2	2003995	8383	1
31	Picture	a016	2021778	0	1	15333	2	0	next
31	Response	1	2036929	15151	1
33	Picture	b001	2055778	0	171	21498	172	0	next
33	Response	2	2077102	21324	1
35	Picture	c001	2095109	0	1	7500	2	0	next
35	Response	2	2102477	7368	1
37	Picture	a009	2119776	0	170	19165	171	0	next
37	Response	1	2138762	18986	1
39	Picture	b012	2157441	0	1	11245	93	0	next
39	Response	2	2168685	11244	1
41	Picture	c001	2186774	0	172	7499	173	0	next
41	Response	2	2194148	7374	1
43	Picture	c001	2214773	0	1	6727	111	0	next
43	Response	2	2221499	6726	1
45	Picture	b005	2240773	0	171	10165	172	0	next
45	Response	2	2250854	10081	1
47	Picture	a001	2269104	0	2	7397	110	0	next
47	Response	1	2276500	7396	1
49	Picture	b010	2295104	0	171	19166	172	0	next
49	Response	2	2314102	18998	1
51	Picture	c001	2334436	0	1	12034	138	0	next
51	Response	2	2346469	12033	1
53	Picture	b007	2363603	0	170	8332	171	0	next
53	Response	2	2371694	8091	1
55	Picture	b015	2392434	0	2	14975	31	0	next
55	Response	2	2407408	14974	1
57	Picture	c001	2427434	0	171	8333	172	0	next
57	Response	2	2435593	8159	1
59	Picture	b006	2454766	0	1	9372	133	0	next
59	Response	2	2464137	9371	1
61	Picture	a006	2482266	0	170	8499	171	0	next
61	Response	1	2490654	8388	1
63	Picture	c001	2508431	0	2	7377	130	0	next
63	Response	2	2515808	7377	1
65	Picture	a011	2532931	0	170	7833	171	0	next
65	Response	1	2540701	7770	1
67	Picture	a002	2558263	0	2	9075	98	0	next
67	Response	1	2567337	9074	1
69	Picture	a005	2586430	0	170	7499	171	0	next
69	Response	1	2593793	7363	2
71	Picture	c001	2612595	0	2	6881	126	0	next
71	Response	2	2619475	6880	1
73	Picture	a015	2635929	0	170	12999	171	0	next
73	Response	1	2648740	12811	1
75	Picture	a014	2669260	0	2	6629	44	0	next
75	Response	1	2675888	6628	1
77	Picture	a004	2692594	0	170	28498	172	0	next
77	Response	2	2720934	28340	1
79	Picture	a008	2741258	0	2	15006	167	0	next
79	Response	1	2756264	15006	1
81	Picture	b002	2775925	0	170	10832	172	0	next
81	Response	2	2786609	10684	1
83	Picture	c001	2803756	0	2	7422	86	0	next
83	Response	2	2811177	7421	1
85	Picture	b003	2827423	0	171	7166	172	0	next
85	Response	2	2834465	7042	1
87	Picture	b009	2853755	0	2	12333	4	0	next
87	Response	2	2866056	12301	1
89	Picture	b008	2886422	0	170	7332	171	0	next
89	Response	2	2893584	7162	1
91	Picture	b004	2913420	0	2	6079	94	0	next
91	Response	2	2919498	6078	1
93	Picture	c001	2938754	0	172	7332	173	0	next
93	Response	2	2945980	7226	1
95	Picture	b014	2964419	0	1	5265	74	0	next
95	Response	2	2969683	5264	1
97	Picture	c001	2986252	0	171	6833	172	0	next
97	Response	2	2992906	6654	1
100	Response	3	3241029	127114	1
102	Picture	c001	3251079	0	172	8832	173	0	next
102	Response	2	3259802	8723	1
104	Picture	c001	3273577	0	2	10795	45	0	next
104	Response	2	3284371	10794	2
106	Picture	a215	3296245	0	169	9165	170	0	next
106	Response	1	3305294	9049	2
108	Picture	b210	3316743	0	1	9900	105	0	next
108	Response	2	3326642	9899	1
110	Picture	a204	3340076	0	171	13166	172	0	next
110	Response	1	3353214	13138	1
112	Picture	b213	3367408	0	2	6737	103	0	next
112	Response	2	3374144	6736	1
114	Picture	a213	3387908	0	172	18832	174	0	next
114	Response	1	3406603	18695	2
116	Picture	c201	3418907	0	1	8564	108	0	next
116	Response	2	3427470	8563	1
118	Picture	c201	3439907	0	170	9665	172	0	next
118	Response	2	3449410	9503	1
120	Picture	c201	3462572	0	2	7586	87	0	next
120	Response	2	3470157	7585	1
122	Picture	b214	3482073	0	170	13665	171	0	next
122	Response	2	3495683	13610	1
124	Picture	b209	3510571	0	1	8481	191	0	next
124	Response	2	3519052	8481	1
126	Picture	b216	3530405	0	170	7332	171	0	next
126	Response	2	3537583	7178	1
128	Picture	a210	3549737	0	1	22332	3	0	next
128	Response	1	3572013	22276	1
130	Picture	c201	3585070	0	170	12332	171	0	next
130	Response	2	3597243	12173	2
132	Picture	b215	3612235	0	1	12690	150	0	next
132	Response	2	3624924	12689	1
134	Picture	a203	3637735	0	171	10499	172	0	next
134	Response	1	3648086	10351	1
136	Picture	a211	3661400	0	2	6810	30	0	next
136	Response	1	3668210	6810	1
138	Picture	c201	3680734	0	171	6999	172	0	next
138	Response	2	3687643	6909	1
140	Picture	a208	3699399	0	2	12965	41	0	next
140	Response	1	3712363	12964	1
142	Picture	c201	3726733	0	170	6499	171	0	next
142	Response	2	3733203	6470	1
144	Picture	a212	3745231	0	2	8746	94	0	next
144	Response	1	3753976	8745	1
146	Picture	a216	3766065	0	170	6999	171	0	next
146	Response	1	3772960	6895	1
148	Picture	b206	3786230	0	2	11721	119	0	next
148	Response	2	3797950	11720	1
150	Picture	a209	3810397	0	170	5999	171	0	next
150	Response	1	3816272	5875	2
152	Picture	c201	3829896	0	1	5575	97	0	next
152	Response	2	3835470	5574	1
154	Picture	a202	3848229	0	171	6666	172	0	next
154	Response	1	3854720	6491	1
156	Picture	c201	3868061	0	2	9082	91	0	next
156	Response	2	3877142	9081	1
158	Picture	a206	3890395	0	170	6832	172	0	next
158	Response	1	3897202	6807	1
160	Picture	b204	3908727	0	1	8236	103	0	next
160	Response	2	3916962	8235	1
162	Picture	a201	3930394	0	170	7166	171	0	next
162	Response	1	3937377	6983	1
164	Picture	c201	3951892	0	2	5995	178	0	next
164	Response	2	3957886	5994	2
166	Picture	c201	3969393	0	170	7832	171	0	next
166	Response	2	3977079	7686	2
168	Picture	c201	3991225	0	1	5704	135	0	next
168	Response	2	3996928	5703	1
170	Picture	b202	4011392	0	171	7498	173	0	next
170	Response	2	4018779	7387	2
172	Picture	b203	4033890	0	2	20938	68	0	next
172	Response	2	4054827	20937	1
174	Picture	b212	4067890	0	170	6832	172	0	next
174	Response	2	4074673	6783	1
176	Picture	b207	4088889	0	1	6257	82	0	next
176	Response	2	4095145	6256	1
178	Picture	b201	4108389	0	171	35165	172	0	next
178	Response	2	4143384	34995	2
180	Picture	c201	4157387	0	1	6596	74	0	next
180	Response	2	4163982	6595	1
182	Picture	b211	4178054	0	170	7665	172	0	next
182	Response	2	4185651	7597	1
184	Picture	c201	4200719	0	2	7166	4	0	next
184	Response	2	4207861	7142	1
186	Picture	c201	4221219	0	170	7999	172	0	next
186	Response	2	4229142	7923	2
188	Picture	c201	4242885	0	1	6909	96	0	next
188	Response	2	4249793	6908	1
190	Picture	b208	4261718	0	170	6499	172	0	next
190	Response	2	4268171	6453	2
192	Picture	c201	4282050	0	2	6145	195	0	next
192	Response	2	4288194	6144	1
194	Picture	b205	4301050	0	172	6166	174	0	next
194	Response	2	4307113	6063	2
196	Picture	a205	4320549	0	2	10535	138	0	next
196	Response	1	4331083	10534	2
198	Picture	a214	4345049	0	171	5999	173	0	next
198	Response	1	4350964	5915	1
200	Picture	a207	4365548	0	1	6519	154	0	next
200	Response	1	4372066	6518	1
203	Response	3	4525973	39427	1
205	Picture	b213	4536377	0	1	11959	46	0	next
205	Response	2	4548336	11959	1
207	Picture	c201	4562043	0	172	15332	174	0	next
207	Response	2	4577270	15227	1
209	Picture	c201	4589042	0	1	5477	28	0	next
209	Response	2	4594518	5476	1
211	Picture	b212	4607209	0	170	7332	172	0	next
211	Response	2	4614484	7275	1
213	Picture	a216	4628208	0	1	7230	108	0	next
213	Response	1	4635437	7229	1
215	Picture	c201	4647708	0	170	8498	172	0	next
215	Response	2	4656156	8448	1
217	Picture	a201	4668373	0	2	6942	65	0	next
217	Response	1	4675313	6940	2
219	Picture	c201	4690207	0	171	7332	172	0	next
219	Response	2	4697433	7226	1
221	Picture	c201	4710872	0	1	8167	172	0	next
221	Response	2	4719038	8166	1
223	Picture	b201	4732872	0	170	12166	171	0	next
223	Response	2	4745006	12134	2
225	Picture	b208	4760038	0	1	7268	70	0	next
225	Response	2	4767305	7267	2
227	Picture	a214	4782204	0	1	6499	3	0	next
227	Response	1	4788590	6386	1
229	Picture	a205	4800870	0	1	6975	30	0	next
229	Response	1	4807844	6974	1
231	Picture	a204	4821537	0	170	18665	171	0	next
231	Response	1	4840039	18502	1
233	Picture	a207	4854368	0	2	6180	160	0	next
233	Response	1	4860547	6179	1
235	Picture	c201	4873535	0	172	6166	173	0	next
235	Response	2	4879650	6115	1
237	Picture	a213	4891701	0	1	7376	129	0	next
237	Response	1	4899076	7375	1
239	Picture	a202	4910867	0	171	12166	172	0	next
239	Response	1	4922922	12055	1
241	Picture	a215	4936533	0	1	4530	142	0	next
241	Response	1	4941062	4529	1
243	Picture	b203	4952533	0	172	6832	174	0	next
243	Response	2	4959299	6766	1
245	Picture	a203	4972198	0	2	30318	188	0	next
245	Response	1	5002515	30317	2
247	Picture	c201	5016698	0	171	6665	173	0	next
247	Response	2	5023199	6501	1
249	Picture	b204	5036197	0	1	6247	91	0	next
249	Response	2	5042443	6246	1
251	Picture	c201	5055530	0	170	6166	171	0	next
251	Response	2	5061660	6130	2
253	Picture	a206	5074362	0	2	11680	160	0	next
253	Response	1	5086041	11679	1
255	Picture	b210	5097862	0	172	6333	173	0	next
255	Response	2	5104098	6236	1
257	Picture	a208	5117528	0	1	10537	135	0	next
257	Response	1	5128064	10536	1
259	Picture	c201	5141861	0	170	5999	172	0	next
259	Response	2	5147789	5928	1
261	Picture	b214	5160193	0	2	7649	191	0	next
261	Response	2	5167841	7648	2
263	Picture	a211	5182194	0	170	7165	171	0	next
263	Response	1	5189298	7104	1
265	Picture	a212	5202692	0	2	7703	137	0	next
265	Response	1	5210394	7702	1
267	Picture	b207	5222192	0	171	6333	172	0	next
267	Response	2	5228390	6198	1
269	Picture	c201	5240525	0	1	6398	108	0	next
269	Response	2	5246922	6397	1
271	Picture	c201	5258025	0	170	4999	171	0	next
271	Response	2	5262942	4917	1
273	Picture	a210	5277357	0	1	7343	162	0	next
273	Response	1	5284699	7342	2
275	Picture	b216	5297024	0	169	14165	170	0	next
275	Response	2	5311004	13980	1
277	Picture	c201	5324856	0	1	6384	121	0	next
277	Response	2	5331239	6383	2
279	Picture	c201	5343856	0	172	6332	174	0	next
279	Response	2	5350068	6212	2
281	Picture	b209	5362688	0	1	9945	61	0	next
281	Response	2	5372631	9943	1
283	Picture	c201	5385355	0	170	6165	172	0	next
283	Response	2	5391495	6140	1
285	Picture	c201	5403020	0	2	4915	93	0	next
285	Response	2	5407934	4914	1
287	Picture	b215	5421354	0	170	6832	171	0	next
287	Response	2	5428021	6667	1
289	Picture	b211	5442852	0	2	11832	175	0	next
289	Response	2	5454683	11831	2
291	Picture	b206	5467352	0	172	14999	174	0	next
291	Response	2	5482247	14895	2
293	Picture	b205	5494518	0	1	5844	161	0	next
293	Response	2	5500361	5843	1
295	Picture	b202	5515018	0	170	11499	171	0	next
295	Response	2	5526396	11378	1
297	Picture	c201	5539183	0	2	6708	132	0	next
297	Response	2	5545890	6707	1
299	Picture	a209	5560016	0	1	6333	2	0	next
299	Response	1	5566250	6234	2
302	Response	3	6056443	375430	1
305	Picture	c001	6086669	0	172	9166	173	0	next
305	Response	1	6095714	9045	1
307	Picture	b015	6114668	0	1	11626	46	0	next
307	Response	2	6126293	11625	2
309	Picture	b009	6144834	0	171	9332	173	0	next
309	Response	2	6154062	9228	1
311	Picture	a013	6172499	0	2	5952	55	0	next
311	Response	1	6178450	5951	1
313	Picture	c001	6197833	0	170	4999	171	0	next
313	Response	1	6202782	4949	1
315	Picture	a006	6222665	0	1	6166	3	0	next
315	Response	1	6228728	6063	1
317	Picture	c001	6248998	0	170	15332	172	0	next
317	Response	1	6264266	15268	1
319	Picture	a005	6281330	0	1	9182	156	0	next
319	Response	1	6290511	9181	1
321	Picture	c001	6307163	0	170	5499	172	0	next
321	Response	1	6312484	5321	2
323	Picture	c001	6332495	0	2	4479	194	0	next
323	Response	1	6336973	4478	1
325	Picture	a008	6355662	0	172	25998	174	0	next
325	Response	1	6381506	25844	1
327	Picture	b007	6400493	0	2	11685	155	0	next
327	Response	2	6412177	11684	1
329	Picture	a003	6431993	0	171	8166	172	0	next
329	Response	1	6440086	8093	2
331	Picture	c001	6459158	0	2	5656	185	0	next
331	Response	1	6464813	5655	1
333	Picture	a001	6483325	0	170	6332	172	0	next
333	Response	1	6489569	6244	1
335	Picture	a016	6508157	0	1	9183	156	0	next
335	Response	1	6517339	9182	2
337	Picture	b010	6535490	0	172	10332	174	0	next
337	Response	2	6545679	10189	2
339	Picture	c001	6565489	0	1	6043	129	0	next
339	Response	1	6571531	6042	1
341	Picture	b004	6590989	0	170	6165	172	0	next
341	Response	2	6597033	6044	1
343	Picture	a010	6613821	0	1	7094	78	0	next
343	Response	1	6620914	7093	1
345	Picture	c001	6638654	0	170	6166	171	0	next
345	Response	1	6644680	6026	1
347	Picture	c001	6664653	0	1	6726	113	0	next
347	Response	1	6671377	6724	1
349	Picture	a002	6689153	0	170	5999	171	0	next
349	Response	1	6695057	5904	1
351	Picture	c001	6713152	0	1	9860	144	0	next
351	Response	1	6723011	9859	1
353	Picture	c001	6741318	0	171	4832	173	0	next
353	Response	1	6746091	4773	1
355	Picture	a004	6764984	0	1	11331	174	0	next
355	Response	2	6776314	11330	1
357	Picture	a009	6793483	0	171	5666	172	0	next
357	Response	1	6799089	5606	1
359	Picture	b012	6817482	0	1	6781	58	0	next
359	Response	2	6824262	6780	1
361	Picture	b005	6842482	0	170	8499	171	0	next
361	Response	2	6850859	8377	1
363	Picture	c001	6870314	0	1	5170	170	0	next
363	Response	1	6875483	5169	1
365	Picture	b003	6892981	0	170	5999	171	0	next
365	Response	2	6898918	5937	1
367	Picture	c001	6919146	0	1	5476	29	0	next
367	Response	1	6924621	5475	1
369	Picture	a015	6943479	0	171	6833	172	0	next
369	Response	1	6950274	6795	1
371	Picture	b014	6968978	0	1	9101	71	0	next
371	Response	2	6978078	9100	1
373	Picture	b008	6995478	0	172	11832	174	0	next
373	Response	2	7007279	11801	2
375	Picture	b006	7026143	0	1	6833	2	0	next
375	Response	2	7032923	6780	1
377	Picture	c001	7052143	0	170	6166	171	0	next
377	Response	1	7058180	6037	1
379	Picture	a007	7074975	0	1	41223	115	0	next
379	Response	1	7116197	41222	1
381	Picture	b011	7133973	0	2	31833	3	0	next
381	Response	2	7165731	31758	2
383	Picture	b001	7184805	0	2	36938	70	0	next
383	Response	2	7221742	36937	1
385	Picture	a012	7239971	0	171	7832	173	0	next
385	Response	1	7247743	7772	2
387	Picture	a011	7267970	0	1	6621	52	0	next
387	Response	1	7274590	6620	1
389	Picture	b016	7293303	0	169	7166	170	0	next
389	Response	1	7300363	7060	1
391	Picture	c001	7317968	0	2	20245	93	0	next
391	Response	1	7338212	20244	1
393	Picture	c001	7357301	0	171	6333	172	0	next
393	Response	1	7363597	6296	1
395	Picture	b002	7381633	0	2	6569	104	0	next
395	Response	2	7388201	6568	1
397	Picture	b013	7405467	0	170	6665	172	0	next
397	Response	2	7412025	6558	1
399	Picture	a014	7431965	0	2	25486	187	0	next
399	Response	1	7457450	25485	1
402	Response	3	7660409	85113	1
404	Picture	c001	7670792	0	2	7674	166	0	next
404	Response	1	7678465	7673	1
406	Picture	c001	7690459	0	171	7166	172	0	next
406	Response	1	7697591	7132	1
408	Picture	a105	7709291	0	2	7431	76	0	next
408	Response	1	7716720	7429	2
410	Picture	b113	7728958	0	170	6332	172	0	next
410	Response	2	7735222	6264	1
412	Picture	a102	7748124	0	1	6321	183	0	next
412	Response	1	7754444	6320	1
414	Picture	a106	7769290	0	172	18666	173	0	next
414	Response	1	7787887	18597	2
416	Picture	a115	7800789	0	1	12266	72	0	next
416	Response	1	7813054	12265	1
418	Picture	b114	7824455	0	171	5999	173	0	next
418	Response	2	7830397	5942	1
420	Picture	c101	7845454	0	2	6559	114	0	next
420	Response	1	7852012	6558	1
422	Picture	b109	7866121	0	172	12332	174	0	next
422	Response	2	7878409	12288	1
424	Picture	a108	7890953	0	1	9696	143	0	next
424	Response	1	7900648	9695	1
426	Picture	a104	7912120	0	170	11665	172	0	next
426	Response	1	7923694	11574	2
428	Picture	b111	7935619	0	1	5176	162	0	next
428	Response	2	7940794	5175	2
430	Picture	b106	7953452	0	170	9332	172	0	next
430	Response	2	7962736	9284	1
432	Picture	c101	7976951	0	1	8175	163	0	next
432	Response	1	7985125	8174	2
434	Picture	c101	7997784	0	170	6332	172	0	next
434	Response	1	8004020	6236	1
436	Picture	a107	8017450	0	1	6086	86	0	next
436	Response	1	8023535	6085	1
438	Picture	c101	8036783	0	170	6832	172	0	next
438	Response	1	8043536	6753	2
440	Picture	c101	8055782	0	1	5484	188	0	next
440	Response	1	8061265	5483	1
442	Picture	b115	8075282	0	171	11166	172	0	next
442	Response	2	8086315	11033	1
444	Picture	a109	8098947	0	2	5479	194	0	next
444	Response	1	8104425	5478	1
446	Picture	a111	8118780	0	2	17333	3	0	next
446	Response	1	8135956	17176	1
448	Picture	b107	8150612	0	2	17631	43	0	next
448	Response	2	8168242	17630	2
450	Picture	c101	8180279	0	170	15332	172	0	next
450	Response	1	8195562	15283	1
452	Picture	b112	8208278	0	1	13105	67	0	next
452	Response	2	8221382	13104	2
454	Picture	c101	8234944	0	171	5166	172	0	next
454	Response	1	8239921	4977	1
456	Picture	b104	8253777	0	1	7249	90	0	next
456	Response	2	8261025	7248	1
458	Picture	c101	8274943	0	171	8833	172	0	next
458	Response	1	8283710	8767	1
460	Picture	c101	8296442	0	1	5320	185	0	next
460	Response	1	8301762	5320	1
462	Picture	b108	8316109	0	170	13499	171	0	next
462	Response	2	8329557	13448	1
464	Picture	a103	8341774	0	2	7568	107	0	next
464	Response	1	8349341	7567	2
466	Picture	b110	8363441	0	170	10165	172	0	next
466	Response	2	8373463	10022	1
468	Picture	c101	8386106	0	2	5831	176	0	next
468	Response	1	8391936	5830	1
470	Picture	b101	8403107	0	172	11498	174	0	next
470	Response	2	8414563	11456	1
472	Picture	a101	8426439	0	1	6183	155	0	next
472	Response	1	8432621	6182	1
474	Picture	b102	8445105	0	171	20999	172	0	next
474	Response	2	8466033	20928	2
476	Picture	b103	8479937	0	1	26863	142	0	next
476	Response	2	8506799	26862	1
478	Picture	a110	8520437	0	170	13665	172	0	next
478	Response	2	8534023	13586	2
480	Picture	c101	8546435	0	2	5738	102	0	next
480	Response	1	8552172	5737	1
482	Picture	c101	8566269	0	170	5999	171	0	next
482	Response	1	8572079	5810	1
484	Picture	c101	8586101	0	1	6157	182	0	next
484	Response	1	8592257	6156	1
486	Picture	a116	8604601	0	171	6832	173	0	next
486	Response	1	8611357	6756	1
488	Picture	b116	8625100	0	1	7090	82	0	next
488	Response	2	8632189	7089	2
490	Picture	c101	8644433	0	171	8833	172	0	next
490	Response	1	8653201	8768	2
492	Picture	a114	8665265	0	2	7933	74	0	next
492	Response	1	8673197	7932	1
494	Picture	c101	8686266	0	170	6999	171	0	next
494	Response	1	8693075	6809	2
496	Picture	b105	8705264	0	2	6674	166	0	next
496	Response	2	8711936	6672	2
498	Picture	c101	8726265	0	170	6498	172	0	next
498	Response	1	8732616	6351	1
500	Picture	a113	8744763	0	2	13440	67	0	next
500	Response	1	8758202	13439	1
502	Picture	a112	8772597	0	170	5665	172	0	next
502	Response	1	8778140	5543	1
505	Response	3	8909664	16905	1
507	Picture	c101	8919759	0	170	5999	172	0	next
507	Response	1	8925684	5925	1
509	Picture	b108	8939925	0	1	8333	2	0	next
509	Response	2	8948131	8206	1
511	Picture	a105	8960258	0	170	6666	171	0	next
511	Response	1	8966811	6553	1
513	Picture	b107	8981757	0	1	6781	57	0	next
513	Response	2	8988537	6780	1
515	Picture	c101	9002590	0	172	5666	173	0	next
515	Response	1	9008084	5494	1
517	Picture	b106	9021422	0	2	10421	252	0	next
517	Response	2	9031842	10420	1
519	Picture	c101	9044756	0	170	6665	172	0	next
519	Response	1	9051357	6601	1
521	Picture	a114	9063588	0	2	22653	186	0	next
521	Response	1	9086240	22652	1
523	Picture	b115	9101254	0	171	5999	173	0	next
523	Response	2	9107102	5848	1
525	Picture	c101	9122086	0	2	5833	4	0	next
525	Response	1	9127872	5786	1
527	Picture	a112	9140753	0	171	13832	173	0	next
527	Response	1	9154501	13748	1
529	Picture	b101	9168752	0	1	7927	78	0	next
529	Response	2	9176678	7926	1
531	Picture	a108	9189419	0	170	8498	172	0	next
531	Response	1	9197776	8357	1
533	Picture	c101	9210417	0	2	5920	86	0	next
533	Response	1	9216336	5919	1
535	Picture	b102	9227918	0	170	6498	172	0	next
535	Response	2	9234332	6414	1
537	Picture	a109	9246083	0	1	5446	60	0	next
537	Response	1	9251528	5445	2
539	Picture	c101	9264917	0	170	6498	172	0	next
539	Response	1	9271286	6369	1
541	Picture	a111	9284749	0	1	5672	166	0	next
541	Response	1	9290420	5671	1
543	Picture	a106	9305415	0	171	18332	173	0	next
543	Response	1	9323692	18277	1
545	Picture	c101	9338914	0	1	5258	82	0	next
545	Response	1	9344171	5257	1
547	Picture	b113	9357247	0	171	17499	172	0	next
547	Response	2	9374601	17354	1
549	Picture	c101	9387746	0	1	6910	95	0	next
549	Response	1	9394655	6909	2
551	Picture	a107	9406913	0	170	21832	171	0	next
551	Response	1	9428700	21787	1
553	Picture	c101	9443244	0	2	14780	61	0	next
553	Response	1	9458023	14779	1
555	Picture	c101	9469410	0	2	4167	3	0	next
555	Response	1	9473417	4007	1
557	Picture	a115	9487743	0	2	13739	100	0	next
557	Response	1	9501481	13738	1
559	Picture	b110	9514410	0	170	9665	172	0	next
559	Response	2	9524014	9604	1
561	Picture	b112	9537575	0	2	7181	159	0	next
561	Response	2	9544755	7180	2
563	Picture	c101	9557409	0	172	6332	173	0	next
563	Response	1	9563700	6291	2
565	Picture	a113	9576074	0	1	9891	114	0	next
565	Response	1	9585964	9890	1
567	Picture	a103	9599407	0	171	25666	172	0	next
567	Response	1	9624995	25588	1
569	Picture	b109	9638072	0	2	36150	189	0	next
569	Response	2	9674221	36149	1
571	Picture	a101	9689238	0	172	23832	174	0	next
571	Response	1	9712926	23688	1
573	Picture	b111	9726903	0	2	8861	146	0	next
573	Response	2	9735763	8860	1
575	Picture	c101	9749070	0	170	6833	171	0	next
575	Response	1	9755730	6660	1
577	Picture	c101	9770569	0	1	5908	97	0	next
577	Response	1	9776476	5907	1
579	Picture	a110	9791402	0	171	21999	172	0	next
579	Response	2	9813240	21838	1
581	Picture	b103	9825901	0	1	7908	97	0	next
581	Response	2	9833808	7907	1
583	Picture	b114	9846401	0	170	7165	172	0	next
583	Response	2	9853413	7012	1
585	Picture	b116	9866066	0	2	7015	158	0	next
585	Response	2	9873080	7014	1
587	Picture	c101	9886066	0	171	5499	173	0	next
587	Response	1	9891430	5364	1
589	Picture	a104	9903565	0	2	6374	133	0	next
589	Response	2	9909938	6373	1
591	Picture	c101	9924899	0	170	6832	171	0	next
591	Response	1	9931666	6767	1
593	Picture	b105	9943731	0	1	7278	61	0	next
593	Response	2	9951008	7277	1
595	Picture	a116	9963231	0	170	14165	172	0	next
595	Response	1	9977281	14050	2
597	Picture	a102	9991063	0	1	6488	183	0	next
597	Response	1	9997550	6487	1
599	Picture	b104	10010396	0	171	14999	173	0	next
599	Response	1	10025259	14863	2
601	Picture	c101	10040562	0	1	25377	127	0	next
601	Response	1	10065938	25376	1
