# Supplementary material for: The relationship between Chinese college students’ mate preferences and their parents’ education level
Source: Front Psychol. 2022 Nov 1;13:907315. doi: 10.3389/fpsyg.2022.907315 (PMC9664191; doi:10.3389/fpsyg.2022.907315)
Supplement: Supplementary file 2 [file Data_Sheet_1.ZIP › raw data/║·╤α├⌠/part1.log]

Scenario - For expli1
Logfile written - 2018/6/11 18:02:01

Trial	Event Type	Code	Time	TTime	Uncertainty	Duration	Uncertainty	ReqTime	ReqDur

1	Response	3	770285	770285	1
4	Picture	a012	800983	0	1	5756	82	0	next
4	Response	1	806738	5755	1
6	Picture	c001	823316	0	171	9999	172	0	next
6	Response	1	833179	9863	1
8	Picture	c001	852981	0	2	6337	170	0	next
8	Response	1	859317	6336	1
10	Picture	c001	878315	0	170	5999	171	0	next
10	Response	1	884199	5884	1
12	Picture	c001	902647	0	1	5025	147	0	next
12	Response	1	907671	5024	1
14	Picture	c001	927147	0	170	7166	171	0	next
14	Response	1	934283	7136	1
16	Picture	a011	953813	0	1	8965	41	0	next
16	Response	1	962777	8964	1
18	Picture	a006	981813	0	172	6499	173	0	next
18	Response	1	988254	6441	1
20	Picture	a004	1006312	0	1	7150	188	0	next
20	Response	1	1013461	7149	1
22	Picture	b002	1033312	0	170	5999	171	0	next
22	Response	2	1039264	5952	2
24	Picture	a009	1058644	0	1	6904	101	0	next
24	Response	1	1065547	6903	1
26	Picture	b014	1082477	0	171	6833	172	0	next
26	Response	2	1089259	6782	1
28	Picture	c001	1107309	0	2	5481	193	0	next
28	Response	1	1112789	5480	2
30	Picture	b013	1131810	0	170	6499	171	0	next
30	Response	2	1138175	6365	1
32	Picture	b010	1155808	0	2	6076	98	0	next
32	Response	2	1161883	6075	1
34	Picture	c001	1180309	0	170	5665	172	0	next
34	Response	1	1185859	5550	2
36	Picture	a003	1205641	0	1	13315	190	0	next
36	Response	1	1218955	13314	2
38	Picture	a010	1235475	0	171	6665	172	0	next
38	Response	1	1241976	6501	1
40	Picture	c001	1262473	0	1	7847	160	0	next
40	Response	1	1270319	7846	2
42	Picture	b015	1290140	0	170	6999	171	0	next
42	Response	2	1296988	6848	1
44	Picture	b003	1317138	0	2	5743	97	0	next
44	Response	2	1322880	5742	1
46	Picture	c001	1340805	0	171	8833	172	0	next
46	Response	1	1349456	8651	1
48	Picture	a008	1366304	0	2	9792	49	0	next
48	Response	1	1376095	9791	2
50	Picture	a013	1392471	0	171	5166	172	0	next
50	Response	1	1397593	5122	2
52	Picture	b006	1416303	0	1	7930	77	0	next
52	Response	2	1424232	7929	2
54	Picture	c001	1443137	0	172	5665	174	0	next
54	Response	1	1448775	5638	1
56	Picture	c001	1467135	0	2	4694	146	0	next
56	Response	1	1471828	4693	1
58	Picture	c001	1491469	0	171	4499	172	0	next
58	Response	1	1495837	4368	1
60	Picture	a002	1512801	0	1	5671	168	0	next
60	Response	1	1518471	5670	2
62	Picture	a005	1538635	0	171	7332	172	0	next
62	Response	1	1545858	7223	2
64	Picture	b016	1564967	0	1	6276	62	0	next
64	Response	2	1571242	6275	1
66	Picture	c001	1590967	0	170	5499	171	0	next
66	Response	1	1596413	5446	2
68	Picture	b012	1616966	0	1	6235	105	0	next
68	Response	2	1623200	6234	1
70	Picture	a001	1640466	0	171	6499	172	0	next
70	Response	1	1646786	6320	2
72	Picture	a016	1666965	0	1	6225	113	0	next
72	Response	1	1673189	6224	1
74	Picture	c001	1689465	0	170	5499	171	0	next
74	Response	1	1694806	5341	1
76	Picture	b001	1714297	0	2	10318	188	0	next
76	Response	2	1724614	10317	1
78	Picture	b009	1741464	0	172	6832	173	0	next
78	Response	2	1748230	6766	1
80	Picture	b004	1765629	0	2	5474	33	0	next
80	Response	2	1771102	5473	2
82	Picture	b011	1787463	0	171	6165	173	0	next
82	Response	2	1793463	6000	1
84	Picture	a007	1811295	0	1	8062	110	0	next
84	Response	1	1819356	8061	2
86	Picture	c001	1837962	0	172	3999	173	0	next
86	Response	1	1841780	3818	1
88	Picture	a015	1861127	0	2	5469	38	0	next
88	Response	1	1866595	5468	2
90	Picture	b007	1883794	0	171	8332	173	0	next
90	Response	2	1892067	8273	1
92	Picture	a014	1911793	0	1	6404	101	0	next
92	Response	1	1918196	6403	1
94	Picture	b005	1935293	0	171	7499	173	0	next
94	Response	2	1942741	7448	1
96	Picture	b008	1961959	0	1	7689	149	0	next
96	Response	2	1969647	7688	1
98	Picture	c001	1986292	0	171	6332	173	0	next
98	Response	1	1992517	6225	1
101	Response	3	2189070	75615	1
103	Picture	c001	2199121	0	171	7332	173	0	next
103	Response	1	2206412	7291	1
105	Picture	c001	2220953	0	2	5375	132	0	next
105	Response	1	2226327	5374	1
107	Picture	b106	2240454	0	170	6498	172	0	next
107	Response	2	2246809	6355	1
109	Picture	b103	2262119	0	1	5235	104	0	next
109	Response	2	2267352	5233	2
111	Picture	b108	2280453	0	170	4499	171	0	next
111	Response	1	2284843	4390	1
113	Picture	a116	2298285	0	1	6982	190	0	next
113	Response	1	2305266	6981	1
115	Picture	b113	2318285	0	170	5832	172	0	next
115	Response	2	2323953	5668	1
117	Picture	c101	2338117	0	2	5240	100	0	next
117	Response	1	2343356	5239	1
119	Picture	a112	2354784	0	171	6333	172	0	next
119	Response	1	2361057	6273	1
121	Picture	c101	2373950	0	1	5076	96	0	next
121	Response	1	2379026	5076	1
123	Picture	b101	2393284	0	170	5165	172	0	next
123	Response	2	2398396	5112	1
125	Picture	a103	2412949	0	2	5296	44	0	next
125	Response	1	2418244	5295	1
127	Picture	c101	2432949	0	171	5499	173	0	next
127	Response	1	2438396	5447	1
129	Picture	b110	2452782	0	1	6215	124	0	next
129	Response	2	2458996	6214	2
131	Picture	a105	2470282	0	172	11166	173	0	next
131	Response	1	2481418	11136	1
133	Picture	c101	2495448	0	1	4666	2	0	next
133	Response	1	2499957	4509	1
135	Picture	c101	2512281	0	169	4166	170	0	next
135	Response	1	2516372	4091	1
137	Picture	c101	2531613	0	2	4000	4	0	next
137	Response	1	2535477	3864	2
139	Picture	b105	2547780	0	171	7166	173	0	next
139	Response	2	2554793	7013	1
141	Picture	a114	2568279	0	2	8190	150	0	next
141	Response	1	2576468	8189	1
143	Picture	c101	2590613	0	171	4332	173	0	next
143	Response	1	2594887	4274	1
145	Picture	a104	2609779	0	1	9266	72	0	next
145	Response	1	2619044	9265	2
147	Picture	c101	2633779	0	170	4999	171	0	next
147	Response	1	2638719	4940	1
149	Picture	c101	2653444	0	2	3964	43	0	next
149	Response	1	2657407	3963	2
151	Picture	a110	2668611	0	171	6166	172	0	next
151	Response	1	2674719	6108	1
153	Picture	a111	2687444	0	1	4666	2	0	next
153	Response	1	2692001	4557	1
155	Picture	b116	2706111	0	168	6498	170	0	next
155	Response	2	2712513	6402	2
157	Picture	a108	2725776	0	1	8925	81	0	next
157	Response	1	2734700	8924	1
159	Picture	b112	2749276	0	171	5999	173	0	next
159	Response	2	2755213	5937	1
161	Picture	c101	2768942	0	1	6097	75	0	next
161	Response	1	2775038	6096	1
163	Picture	c101	2789776	0	172	3998	174	0	next
163	Response	1	2793727	3951	1
165	Picture	a109	2805275	0	1	4930	75	0	next
165	Response	1	2810204	4929	1
167	Picture	b109	2822608	0	170	9499	172	0	next
167	Response	2	2832062	9454	1
169	Picture	c101	2846607	0	1	9166	172	0	next
169	Response	1	2855772	9165	1
171	Picture	a102	2868607	0	170	7332	172	0	next
171	Response	1	2875841	7234	1
173	Picture	a115	2890439	0	2	9357	150	0	next
173	Response	1	2899795	9356	1
175	Picture	b107	2914106	0	1	7666	2	0	next
175	Response	2	2921597	7491	2
177	Picture	a101	2935272	0	1	6541	131	0	next
177	Response	1	2941812	6540	1
179	Picture	b102	2953939	0	171	9332	173	0	next
179	Response	2	2963167	9228	1
181	Picture	c101	2976438	0	1	5538	134	0	next
181	Response	1	2981975	5537	2
183	Picture	c101	2993604	0	1	4000	2	0	next
183	Response	1	2997527	3923	1
185	Picture	c101	3012270	0	2	4335	172	0	next
185	Response	1	3016604	4334	2
187	Picture	b115	3030104	0	170	7166	171	0	next
187	Response	2	3037087	6983	1
189	Picture	a107	3049769	0	2	6127	47	0	next
189	Response	1	3055895	6126	1
191	Picture	b114	3067936	0	171	4166	172	0	next
191	Response	1	3071956	4020	1
193	Picture	a106	3084935	0	2	14760	79	0	next
193	Response	1	3099694	14759	1
195	Picture	b111	3111769	0	172	6832	174	0	next
195	Response	2	3118473	6704	1
197	Picture	c101	3131934	0	2	4991	182	0	next
197	Response	1	3136924	4990	1
199	Picture	a113	3150768	0	172	6332	174	0	next
199	Response	1	3157047	6279	1
201	Picture	b104	3171434	0	1	8249	89	0	next
201	Response	2	3179682	8248	2
204	Response	3	3318137	23872	1
206	Picture	c101	3328597	0	1	4523	149	0	next
206	Response	1	3333119	4522	1
208	Picture	c101	3346764	0	171	4332	173	0	next
208	Response	1	3350941	4177	2
210	Picture	a111	3364096	0	2	8221	121	0	next
210	Response	1	3372316	8220	2
212	Picture	b110	3386430	0	170	5499	171	0	next
212	Response	2	3391750	5320	1
214	Picture	c101	3405095	0	2	5130	44	0	next
214	Response	1	3410224	5129	1
216	Picture	c101	3421429	0	171	3832	173	0	next
216	Response	1	3425204	3775	1
218	Picture	c101	3439428	0	1	3986	186	0	next
218	Response	1	3443413	3985	1
220	Picture	a106	3456762	0	171	6665	173	0	next
220	Response	1	3463388	6626	1
222	Picture	b111	3477261	0	1	6282	56	0	next
222	Response	2	3483542	6281	1
224	Picture	b106	3498094	0	171	6999	173	0	next
224	Response	2	3504949	6855	1
226	Picture	a110	3519093	0	2	6455	52	0	next
226	Response	1	3525547	6454	1
228	Picture	a102	3536760	0	171	5166	172	0	next
228	Response	1	3541817	5057	1
230	Picture	a108	3554259	0	1	6818	187	0	next
230	Response	1	3561075	6816	2
232	Picture	c101	3573759	0	170	5999	172	0	next
232	Response	1	3579677	5918	1
234	Picture	b108	3594925	0	1	7447	58	0	next
234	Response	2	3602371	7446	1
236	Picture	c101	3616925	0	171	5166	172	0	next
236	Response	1	3622045	5120	1
238	Picture	b102	3634924	0	1	5780	58	0	next
238	Response	2	3640703	5779	2
240	Picture	a101	3651924	0	171	6833	172	0	next
240	Response	1	3658610	6686	1
242	Picture	c101	3671590	0	1	4575	97	0	next
242	Response	1	3676164	4574	1
244	Picture	b113	3690090	0	171	6666	172	0	next
244	Response	2	3696615	6525	1
246	Picture	a112	3709589	0	2	6610	64	0	next
246	Response	1	3716198	6609	1
248	Picture	b103	3728922	0	1	6666	3	0	next
248	Response	2	3735425	6503	1
250	Picture	a113	3750088	0	2	5581	92	0	next
250	Response	1	3755668	5580	1
252	Picture	b101	3768755	0	171	9499	173	0	next
252	Response	2	3778216	9461	1
254	Picture	c101	3792254	0	2	5334	173	0	next
254	Response	1	3797587	5333	1
256	Picture	c101	3812254	0	172	5166	174	0	next
256	Response	1	3817232	4978	2
258	Picture	a109	3831086	0	2	5195	146	0	next
258	Response	1	3836280	5194	1
260	Picture	c101	3849587	0	170	5166	171	0	next
260	Response	1	3854607	5020	2
262	Picture	b114	3868753	0	1	5648	190	0	next
262	Response	2	3874400	5647	1
264	Picture	c101	3888253	0	170	5165	172	0	next
264	Response	1	3893324	5071	1
266	Picture	b104	3908252	0	1	6600	72	0	next
266	Response	2	3914851	6599	1
268	Picture	a104	3926585	0	172	10333	173	0	next
268	Response	2	3936763	10178	1
270	Picture	a105	3949418	0	1	8487	185	0	next
270	Response	1	3957904	8486	1
272	Picture	b112	3969251	0	170	7166	171	0	next
272	Response	2	3976263	7012	1
274	Picture	a114	3991250	0	1	5672	167	0	next
274	Response	1	3996921	5671	1
276	Picture	b105	4011250	0	172	6999	174	0	next
276	Response	2	4018124	6874	1
278	Picture	a103	4030416	0	1	9622	51	0	next
278	Response	1	4040037	9621	1
280	Picture	a115	4054749	0	1	4666	3	0	next
280	Response	1	4059325	4576	1
282	Picture	c101	4071415	0	1	5077	95	0	next
282	Response	1	4076491	5076	1
284	Picture	c101	4088415	0	171	6166	172	0	next
284	Response	1	4094550	6135	1
286	Picture	b115	4107081	0	1	6754	85	0	next
286	Response	2	4113834	6753	1
288	Picture	a116	4127748	0	170	8832	172	0	next
288	Response	1	4136462	8714	1
290	Picture	c101	4148914	0	1	4502	170	0	next
290	Response	1	4153415	4501	1
292	Picture	a107	4168414	0	171	5999	172	0	next
292	Response	1	4174284	5870	1
294	Picture	c101	4187246	0	1	4799	40	0	next
294	Response	1	4192043	4797	2
296	Picture	b109	4206746	0	171	6666	172	0	next
296	Response	2	4213360	6614	1
298	Picture	b107	4226912	0	1	5135	37	0	next
298	Response	2	4232046	5134	1
300	Picture	b116	4245746	0	170	5165	172	0	next
300	Response	2	4250760	5014	2
303	Response	3	4475770	110861	1
305	Picture	a015	4485907	0	171	13332	173	0	next
305	Response	1	4499147	13240	1
307	Picture	b010	4516073	0	1	8571	101	0	next
307	Response	2	4524643	8570	1
309	Picture	c001	4542739	0	171	3999	173	0	next
309	Response	2	4546585	3846	1
311	Picture	c001	4565405	0	1	6000	2	0	next
311	Response	2	4571217	5812	1
313	Picture	c001	4591572	0	170	4999	171	0	next
313	Response	2	4596475	4903	1
315	Picture	a008	4613737	0	2	11077	96	0	next
315	Response	1	4624813	11076	1
317	Picture	b013	4644737	0	168	5166	169	0	next
317	Response	2	4649808	5071	1
319	Picture	c001	4666569	0	2	5209	132	0	next
319	Response	2	4671777	5208	1
321	Picture	c001	4691070	0	171	4499	172	0	next
321	Response	2	4695477	4407	2
323	Picture	b004	4713735	0	2	5894	113	0	next
323	Response	2	4719627	5892	1
325	Picture	b015	4736402	0	171	5332	173	0	next
325	Response	2	4741685	5283	2
327	Picture	b016	4758901	0	1	5289	50	0	next
327	Response	2	4764189	5288	1
329	Picture	a003	4780901	0	172	7332	174	0	next
329	Response	1	4788132	7231	1
331	Picture	b009	4808733	0	2	7231	109	0	next
331	Response	2	4815963	7230	1
333	Picture	c001	4833733	0	1	3999	3	0	next
333	Response	2	4837662	3929	1
335	Picture	a004	4858232	0	2	5167	3	0	next
335	Response	2	4863281	5049	1
337	Picture	b006	4880066	0	170	14832	171	0	next
337	Response	2	4894779	14713	2
339	Picture	a010	4914898	0	1	7591	81	0	next
339	Response	1	4922487	7589	1
341	Picture	a011	4942731	0	172	6666	173	0	next
341	Response	1	4949304	6573	1
343	Picture	a009	4966397	0	1	5666	2	0	next
343	Response	1	4971964	5567	1
345	Picture	a014	4992063	0	171	7499	173	0	next
345	Response	1	4999438	7375	2
347	Picture	c001	5017729	0	1	5539	133	0	next
347	Response	2	5023267	5538	1
349	Picture	a012	5041896	0	171	7499	172	0	next
349	Response	1	5049212	7316	1
351	Picture	a001	5067228	0	1	6678	161	0	next
351	Response	1	5073905	6677	2
353	Picture	c001	5090895	0	171	6999	172	0	next
353	Response	1	5097760	6865	1
355	Picture	b012	5117060	0	2	8382	125	0	next
355	Response	2	5125441	8381	1
357	Picture	b001	5141894	0	170	6332	171	0	next
357	Response	2	5148187	6293	1
359	Picture	a005	5168226	0	1	7043	129	0	next
359	Response	1	5175268	7042	2
361	Picture	b005	5194393	0	170	6999	171	0	next
361	Response	2	5201309	6916	1
363	Picture	c001	5220391	0	2	3756	84	0	next
363	Response	2	5224146	3755	1
365	Picture	b014	5242392	0	170	5499	171	0	next
365	Response	2	5247761	5369	1
367	Picture	c001	5267057	0	2	5934	73	0	next
367	Response	2	5272990	5933	1
369	Picture	a013	5290224	0	171	9832	173	0	next
369	Response	1	5299950	9726	1
371	Picture	c001	5319223	0	1	4705	134	0	next
371	Response	2	5323927	4704	1
373	Picture	b003	5341222	0	2	5667	3	0	next
373	Response	2	5346851	5629	1
375	Picture	b002	5363721	0	2	4334	3	0	next
375	Response	2	5368010	4289	1
377	Picture	b008	5385222	0	171	4999	172	0	next
377	Response	2	5390071	4849	1
379	Picture	a002	5408054	0	2	5631	42	0	next
379	Response	1	5413684	5630	1
381	Picture	b007	5431888	0	170	5665	172	0	next
381	Response	2	5437450	5562	1
383	Picture	a016	5456220	0	1	6401	104	0	next
383	Response	1	5462620	6400	1
385	Picture	a007	5481053	0	171	7333	172	0	next
385	Response	1	5488216	7163	1
387	Picture	a006	5505552	0	2	7416	91	0	next
387	Response	1	5512967	7415	1
389	Picture	c001	5529386	0	171	7665	173	0	next
389	Response	2	5536910	7524	2
391	Picture	b011	5555718	0	1	7079	93	0	next
391	Response	2	5562797	7079	1
393	Picture	c001	5579718	0	171	8166	172	0	next
393	Response	2	5587813	8095	1
395	Picture	c001	5606883	0	2	8131	43	0	next
395	Response	2	5615013	8130	1
397	Picture	c001	5634717	0	172	5666	173	0	next
397	Response	2	5640237	5520	2
399	Picture	c001	5657549	0	1	6063	109	0	next
399	Response	2	5663610	6061	2
402	Response	3	5817608	36394	1
404	Picture	c001	5828046	0	1	8162	177	0	next
404	Response	2	5836207	8161	1
406	Picture	c001	5851212	0	171	5166	173	0	next
406	Response	2	5856236	5024	1
408	Picture	a210	5867878	0	1	6684	155	0	next
408	Response	1	5874561	6683	1
410	Picture	a207	5889545	0	170	6666	171	0	next
410	Response	1	5896118	6573	1
412	Picture	a204	5910711	0	1	7382	123	0	next
412	Response	1	5918092	7381	1
414	Picture	b213	5931877	0	173	6166	175	0	next
414	Response	2	5937944	6067	1
416	Picture	a206	5950543	0	1	6772	67	0	next
416	Response	1	5957314	6771	1
418	Picture	a212	5971377	0	170	6665	172	0	next
418	Response	1	5977883	6506	1
420	Picture	b214	5992709	0	1	5682	157	0	next
420	Response	2	5998390	5681	2
422	Picture	a201	6011042	0	171	6499	173	0	next
422	Response	1	6017461	6419	1
424	Picture	b211	6030541	0	2	6742	98	0	next
424	Response	2	6037282	6741	1
426	Picture	c201	6048875	0	171	4666	172	0	next
426	Response	2	6053426	4551	1
428	Picture	c201	6065041	0	1	3778	61	0	next
428	Response	2	6068818	3777	1
430	Picture	a214	6082041	0	171	5499	172	0	next
430	Response	1	6087380	5339	1
432	Picture	c201	6099040	0	1	6187	152	0	next
432	Response	2	6105226	6186	2
434	Picture	c201	6119874	0	172	5498	174	0	next
434	Response	2	6125251	5377	1
436	Picture	b209	6137039	0	2	4711	129	0	next
436	Response	2	6141750	4711	1
438	Picture	c201	6153206	0	170	5333	171	0	next
438	Response	2	6158368	5162	2
440	Picture	c201	6171372	0	1	4421	84	0	next
440	Response	2	6175792	4420	1
442	Picture	c201	6188705	0	171	5166	173	0	next
442	Response	2	6193726	5021	1
444	Picture	b203	6205871	0	1	4593	79	0	next
444	Response	2	6210462	4591	2
446	Picture	b212	6224038	0	171	4832	173	0	next
446	Response	2	6228813	4775	2
448	Picture	b216	6240704	0	1	4997	176	0	next
448	Response	2	6245700	4996	2
450	Picture	a203	6257704	0	171	6166	172	0	next
450	Response	1	6263753	6049	1
452	Picture	b210	6277703	0	1	5900	105	0	next
452	Response	2	6283602	5899	1
454	Picture	a211	6295537	0	170	6165	172	0	next
454	Response	1	6301626	6089	1
456	Picture	b215	6315869	0	1	5398	107	0	next
456	Response	2	6321266	5397	1
458	Picture	b206	6334536	0	170	6665	172	0	next
458	Response	2	6341053	6517	1
460	Picture	c201	6353035	0	1	6281	58	0	next
460	Response	1	6359315	6280	1
462	Picture	c201	6374202	0	171	6832	172	0	next
462	Response	2	6380870	6668	2
464	Picture	c201	6392701	0	1	5056	116	0	next
464	Response	2	6397756	5055	1
466	Picture	c201	6410701	0	170	4166	171	0	next
466	Response	2	6414791	4090	2
468	Picture	a202	6427367	0	1	7150	188	0	next
468	Response	1	6434516	7149	1
470	Picture	b205	6449033	0	173	5999	175	0	next
470	Response	2	6454994	5961	1
472	Picture	a209	6468032	0	2	9319	188	0	next
472	Response	1	6477350	9318	1
474	Picture	b204	6489699	0	171	6499	173	0	next
474	Response	2	6496124	6425	1
476	Picture	a216	6510531	0	2	5258	84	0	next
476	Response	1	6515788	5257	1
478	Picture	c201	6529365	0	171	6333	172	0	next
478	Response	2	6535518	6153	1
480	Picture	a213	6549697	0	2	6356	151	0	next
480	Response	1	6556052	6355	1
482	Picture	b208	6569698	0	171	8665	173	0	next
482	Response	2	6578233	8535	1
484	Picture	b201	6592530	0	1	6208	131	0	next
484	Response	2	6598737	6207	1
486	Picture	a215	6611363	0	171	8333	172	0	next
486	Response	1	6619601	8238	2
488	Picture	c201	6633029	0	1	6211	128	0	next
488	Response	2	6639239	6210	1
490	Picture	a208	6654196	0	171	8999	172	0	next
490	Response	2	6663152	8956	1
492	Picture	b202	6676195	0	1	5999	3	0	next
492	Response	2	6682042	5847	1
494	Picture	a205	6694195	0	172	7166	173	0	next
494	Response	1	6701201	7006	1
496	Picture	c201	6715194	0	1	5561	111	0	next
496	Response	2	6720754	5560	1
498	Picture	b207	6732194	0	171	6499	173	0	next
498	Response	2	6738597	6403	1
500	Picture	c201	6753526	0	2	5937	70	0	next
500	Response	2	6759462	5936	1
502	Picture	c201	6773860	0	171	5666	172	0	next
502	Response	2	6779489	5629	1
505	Response	3	6941354	48164	1
507	Picture	c201	6951523	0	171	6499	172	0	next
507	Response	2	6957914	6391	1
509	Picture	a211	6969355	0	2	7425	83	0	next
509	Response	1	6976779	7424	1
511	Picture	b208	6989522	0	173	6499	175	0	next
511	Response	2	6995947	6425	2
513	Picture	a206	7009354	0	2	11285	56	0	next
513	Response	1	7020638	11284	1
515	Picture	a205	7034188	0	171	9499	172	0	next
515	Response	1	7043542	9354	1
517	Picture	b206	7057854	0	1	5690	148	0	next
517	Response	2	7063543	5689	1
519	Picture	a201	7077854	0	171	7165	173	0	next
519	Response	1	7084857	7003	1
521	Picture	b201	7099853	0	1	6561	111	0	next
521	Response	2	7106413	6560	1
523	Picture	b215	7120353	0	171	4499	172	0	next
523	Response	2	7124794	4441	1
525	Picture	a212	7136685	0	2	6344	163	0	next
525	Response	1	7143028	6343	2
527	Picture	b207	7155352	0	171	5666	172	0	next
527	Response	2	7160938	5586	1
529	Picture	b209	7172351	0	1	7510	162	0	next
529	Response	2	7179860	7509	1
531	Picture	c201	7193185	0	170	8165	172	0	next
531	Response	2	7201322	8137	1
533	Picture	a213	7213850	0	2	8874	133	0	next
533	Response	1	7222723	8873	2
535	Picture	c201	7234517	0	171	5999	173	0	next
535	Response	2	7240333	5816	1
537	Picture	a207	7255349	0	2	7640	33	0	next
537	Response	1	7262988	7639	1
539	Picture	c201	7277182	0	2	6167	3	0	next
539	Response	2	7283321	6139	1
541	Picture	b211	7296015	0	2	5841	167	0	next
541	Response	2	7301855	5840	2
543	Picture	c201	7314182	0	170	5166	171	0	next
543	Response	2	7319280	5098	1
545	Picture	c201	7331348	0	1	3594	78	0	next
545	Response	2	7334941	3593	1
547	Picture	a216	7349515	0	172	6332	174	0	next
547	Response	1	7355715	6200	1
549	Picture	b216	7367847	0	1	5509	163	0	next
549	Response	2	7373354	5507	2
551	Picture	a210	7386847	0	171	6499	173	0	next
551	Response	1	7393201	6354	1
553	Picture	a208	7406180	0	1	6818	187	0	next
553	Response	1	7412997	6817	1
555	Picture	b213	7424679	0	2	5500	4	0	next
555	Response	2	7430012	5333	1
557	Picture	b202	7443679	0	1	4478	194	0	next
557	Response	2	7448156	4477	1
559	Picture	b205	7460179	0	171	4833	172	0	next
559	Response	2	7464838	4659	1
561	Picture	a203	7479345	0	1	4714	125	0	next
561	Response	1	7484058	4713	1
563	Picture	c201	7498345	0	169	5999	171	0	next
563	Response	2	7504242	5897	2
565	Picture	c201	7518344	0	1	3414	91	0	next
565	Response	2	7521757	3413	2
567	Picture	b204	7535177	0	1	5833	2	0	next
567	Response	2	7540825	5648	1
569	Picture	c201	7554677	0	1	4831	174	0	next
569	Response	2	7559506	4829	2
571	Picture	c201	7571010	0	171	4666	172	0	next
571	Response	2	7575587	4577	1
573	Picture	b203	7588176	0	1	5555	117	0	next
573	Response	2	7593730	5554	1
575	Picture	c201	7607676	0	171	4832	173	0	next
575	Response	2	7612472	4796	1
577	Picture	c201	7627008	0	2	4086	88	0	next
577	Response	2	7631093	4085	1
579	Picture	a202	7642675	0	171	5166	173	0	next
579	Response	1	7647772	5097	1
581	Picture	c201	7663008	0	1	5166	3	0	next
581	Response	2	7668073	5065	2
583	Picture	c201	7683175	0	170	4332	171	0	next
583	Response	2	7687324	4149	1
585	Picture	b214	7699340	0	2	5411	96	0	next
585	Response	2	7704750	5410	1
587	Picture	a214	7718507	0	171	5999	173	0	next
587	Response	1	7724357	5850	1
589	Picture	c201	7736006	0	2	4708	132	0	next
589	Response	2	7740713	4707	1
591	Picture	b210	7754840	0	171	5332	173	0	next
591	Response	2	7760023	5183	1
593	Picture	b212	7772505	0	2	4347	160	0	next
593	Response	2	7776851	4346	1
595	Picture	a209	7788672	0	172	5499	174	0	next
595	Response	1	7794098	5426	1
597	Picture	c201	7808171	0	2	4616	58	0	next
597	Response	2	7812786	4615	1
599	Picture	a215	7824838	0	171	5333	172	0	next
599	Response	1	7830061	5223	1
601	Picture	a204	7843004	0	1	4757	82	0	next
601	Response	2	7847760	4756	1
