# Supplementary material for: The relationship between Chinese college students’ mate preferences and their parents’ education level
Source: Front Psychol. 2022 Nov 1;13:907315. doi: 10.3389/fpsyg.2022.907315 (PMC9664191; doi:10.3389/fpsyg.2022.907315)
Supplement: Supplementary file 2 [file Data_Sheet_1.ZIP › raw data/║·╙≡╤▄/part1.log]

Scenario - For expli1
Logfile written - 2018/5/24 16:58:34

Trial	Event Type	Code	Time	TTime	Uncertainty	Duration	Uncertainty	ReqTime	ReqDur

1	Response	3	126530	126530	1
3	Picture	c001	136998	0	1	59469	36	0	next
3	Response	1	196466	59468	1
5	Picture	b004	214997	0	171	34166	172	0	next
5	Response	2	249098	34101	1
7	Picture	c001	266663	0	1	9904	101	0	next
7	Response	1	276566	9903	1
9	Picture	b010	296330	0	170	9666	171	0	next
9	Response	2	305861	9531	1
11	Picture	a001	323329	0	1	9282	57	0	next
11	Response	1	332609	9280	2
13	Picture	a002	349329	0	171	9499	173	0	next
13	Response	1	358755	9426	1
15	Picture	b003	376828	0	2	7083	91	0	next
15	Response	2	383910	7082	2
17	Picture	c001	403995	0	171	9166	172	0	next
17	Response	2	413086	9091	1
19	Picture	a007	430661	0	1	16102	70	0	next
19	Response	1	446762	16101	1
21	Picture	b001	464994	0	1	7000	2	0	next
21	Response	2	471833	6839	2
23	Picture	b014	492160	0	2	5490	184	0	next
23	Response	2	497649	5489	2
25	Picture	b015	515161	0	171	5999	172	0	next
25	Response	2	521125	5964	1
27	Picture	b011	539660	0	1	6444	61	0	next
27	Response	2	546102	6442	2
29	Picture	a014	565494	0	170	6832	171	0	next
29	Response	1	572281	6787	1
31	Picture	c001	589826	0	1	7166	3	0	next
31	Response	2	596904	7078	2
33	Picture	a009	613493	0	169	6999	171	0	next
33	Response	1	620413	6920	2
35	Picture	a008	637992	0	1	10222	117	0	next
35	Response	1	648213	10221	2
37	Picture	c001	666492	0	171	8333	172	0	next
37	Response	2	674687	8195	1
39	Picture	a010	693658	0	1	13505	167	0	next
39	Response	1	707162	13504	1
41	Picture	c001	724158	0	171	9833	172	0	next
41	Response	2	733883	9725	1
43	Picture	a016	753991	0	1	8138	36	0	next
43	Response	1	762127	8136	2
45	Picture	a011	779324	0	171	17333	172	0	next
45	Response	1	796618	17294	1
47	Picture	c001	815323	0	2	6366	141	0	next
47	Response	2	821688	6365	1
49	Picture	c001	839657	0	171	5666	172	0	next
49	Response	2	845164	5507	1
51	Picture	a015	862156	0	2	6333	4	0	next
51	Response	1	868399	6243	2
53	Picture	c001	884990	0	170	10166	171	0	next
53	Response	2	895117	10127	1
55	Picture	a006	914156	0	1	7738	102	0	next
55	Response	1	921893	7737	2
57	Picture	a004	939823	0	170	10499	171	0	next
57	Response	1	950261	10438	1
59	Picture	b013	968322	0	1	6022	150	0	next
59	Response	2	974343	6021	1
61	Picture	a005	993322	0	172	13499	173	0	next
61	Response	1	1006642	13320	1
63	Picture	b007	1026821	0	1	5374	130	0	next
63	Response	2	1032194	5373	1
65	Picture	a012	1051488	0	172	6499	174	0	next
65	Response	1	1057862	6374	1
67	Picture	c001	1077487	0	1	6017	155	0	next
67	Response	2	1083503	6016	1
69	Picture	b002	1103321	0	172	6166	173	0	next
69	Response	2	1109439	6118	1
71	Picture	c001	1128153	0	2	5696	144	0	next
71	Response	2	1133848	5695	1
73	Picture	b009	1150987	0	171	8666	172	0	next
73	Response	2	1159577	8590	1
75	Picture	c001	1178819	0	2	7864	143	0	next
75	Response	2	1186683	7864	1
77	Picture	b012	1205486	0	171	6166	173	0	next
77	Response	2	1211542	6056	1
79	Picture	c001	1229819	0	1	5559	113	0	next
79	Response	2	1235377	5558	1
81	Picture	c001	1254486	0	170	4832	172	0	next
81	Response	2	1259186	4700	2
83	Picture	c001	1278152	0	1	4093	79	0	next
83	Response	2	1282244	4092	2
85	Picture	b005	1299985	0	171	5833	172	0	next
85	Response	2	1305751	5766	2
87	Picture	b006	1325651	0	1	4932	74	0	next
87	Response	2	1330581	4930	1
89	Picture	c001	1347151	0	171	4666	173	0	next
89	Response	2	1351750	4599	1
91	Picture	b008	1371317	0	1	5115	57	0	next
91	Response	2	1376431	5114	1
93	Picture	a003	1394484	0	171	8666	172	0	next
93	Response	1	1402999	8515	1
95	Picture	a013	1421317	0	1	5614	57	0	next
95	Response	1	1426930	5613	1
97	Picture	b016	1445650	0	1	11166	2	0	next
97	Response	2	1456681	11031	1
100	Response	3	1655618	79470	2
102	Picture	c001	1665648	0	170	6165	172	0	next
102	Response	2	1671753	6105	1
104	Picture	c001	1686814	0	1	4855	150	0	next
104	Response	2	1691668	4854	1
106	Picture	c201	1704481	0	171	4832	172	0	next
106	Response	2	1709183	4702	2
108	Picture	b210	1723647	0	1	6919	88	0	next
108	Response	2	1730565	6918	1
110	Picture	a204	1742814	0	172	7165	174	0	next
110	Response	1	1749933	7119	2
112	Picture	c201	1763813	0	1	5407	98	0	next
112	Response	2	1769220	5407	1
114	Picture	c201	1783646	0	1	3833	2	0	next
114	Response	2	1787302	3656	1
116	Picture	c201	1799479	0	1	3867	140	0	next
116	Response	2	1803345	3866	1
118	Picture	a202	1816313	0	170	6165	172	0	next
118	Response	1	1822324	6011	1
120	Picture	b214	1835478	0	2	5622	52	0	next
120	Response	2	1841098	5620	2
122	Picture	b207	1854146	0	170	5999	171	0	next
122	Response	2	1859988	5842	1
124	Picture	b203	1875145	0	1	5055	118	0	next
124	Response	2	1880199	5054	1
126	Picture	c201	1893145	0	171	6333	172	0	next
126	Response	2	1899330	6185	1
128	Picture	b211	1911311	0	1	5892	115	0	next
128	Response	2	1917202	5891	1
130	Picture	c201	1931645	0	172	4832	174	0	next
130	Response	2	1936299	4654	1
132	Picture	a208	1948811	0	1	6407	99	0	next
132	Response	1	1955217	6406	1
134	Picture	a212	1967978	0	170	6499	171	0	next
134	Response	1	1974379	6401	1
136	Picture	b215	1987144	0	1	6217	119	0	next
136	Response	2	1993360	6216	1
138	Picture	b213	2006977	0	1	5333	2	0	next
138	Response	2	2012218	5241	1
140	Picture	a214	2026310	0	1	6027	145	0	next
140	Response	1	2032336	6026	1
142	Picture	b204	2045143	0	1	9500	2	0	next
142	Response	2	2054617	9474	1
144	Picture	a207	2065976	0	1	11098	74	0	next
144	Response	1	2077073	11097	2
146	Picture	b216	2088310	0	171	11165	173	0	next
146	Response	2	2099356	11046	1
148	Picture	b205	2113142	0	1	5312	193	0	next
148	Response	2	2118452	5310	1
150	Picture	c201	2130976	0	172	5499	173	0	next
150	Response	2	2136291	5315	1
152	Picture	b209	2150142	0	1	7257	81	0	next
152	Response	2	2157398	7256	1
154	Picture	b201	2171475	0	1	6666	3	0	next
154	Response	2	2178029	6554	2
156	Picture	a201	2191475	0	1	6403	102	0	next
156	Response	1	2197877	6402	1
158	Picture	c201	2212642	0	170	7999	171	0	next
158	Response	2	2220489	7847	1
160	Picture	c201	2233974	0	2	5136	37	0	next
160	Response	2	2239109	5135	1
162	Picture	a210	2252475	0	170	11499	171	0	next
162	Response	1	2263787	11312	1
164	Picture	a213	2276974	0	1	6489	183	0	next
164	Response	1	2283462	6488	2
166	Picture	c201	2296807	0	1	5833	2	0	next
166	Response	2	2302594	5787	2
168	Picture	c201	2314306	0	2	4448	59	0	next
168	Response	2	2318753	4447	1
170	Picture	a206	2332640	0	171	7833	172	0	next
170	Response	1	2340340	7700	2
172	Picture	b206	2354139	0	2	6201	137	0	next
172	Response	2	2360339	6200	1
174	Picture	b212	2373473	0	170	15833	171	0	next
174	Response	2	2389123	15650	1
176	Picture	c201	2403472	0	1	5051	121	0	next
176	Response	2	2408522	5050	1
178	Picture	c201	2420973	0	170	5165	172	0	next
178	Response	2	2426034	5061	1
180	Picture	a209	2438472	0	1	7082	90	0	next
180	Response	1	2445553	7081	1
182	Picture	b202	2456806	0	171	8499	172	0	next
182	Response	2	2465130	8324	1
184	Picture	b208	2477805	0	1	6636	33	0	next
184	Response	2	2484440	6635	1
186	Picture	c201	2498472	0	170	5332	172	0	next
186	Response	2	2503657	5185	1
188	Picture	c201	2515471	0	1	5008	164	0	next
188	Response	2	2520478	5007	1
190	Picture	a203	2532471	0	171	5499	173	0	next
190	Response	1	2537899	5428	1
192	Picture	c201	2549304	0	1	5032	140	0	next
192	Response	2	2554335	5031	1
194	Picture	a216	2566471	0	170	6499	172	0	next
194	Response	1	2572927	6456	2
196	Picture	a211	2585470	0	1	7666	3	0	next
196	Response	1	2593049	7579	1
198	Picture	a205	2605637	0	170	5666	171	0	next
198	Response	1	2611129	5492	1
200	Picture	a215	2626303	0	1	4977	195	0	next
200	Response	1	2631279	4976	1
203	Response	3	2765171	19202	2
205	Picture	a212	2775635	0	1	6303	37	0	next
205	Response	1	2781937	6302	1
207	Picture	b206	2793468	0	171	6333	172	0	next
207	Response	2	2799718	6250	2
209	Picture	a210	2812968	0	1	5849	156	0	next
209	Response	2	2818816	5848	1
211	Picture	a205	2831968	0	170	6666	171	0	next
211	Response	1	2838453	6485	1
213	Picture	c201	2851467	0	1	5009	163	0	next
213	Response	2	2856475	5008	1
215	Picture	c201	2871134	0	171	4333	172	0	next
215	Response	2	2875335	4201	2
217	Picture	a207	2889800	0	1	4666	3	0	next
217	Response	1	2894314	4514	1
219	Picture	a202	2906467	0	168	4999	170	0	next
219	Response	1	2911440	4973	1
221	Picture	c201	2926300	0	1	6499	3	0	next
221	Response	2	2932643	6343	1
223	Picture	c201	2944300	0	172	4666	173	0	next
223	Response	1	2948892	4592	2
225	Picture	b214	2962966	0	1	5179	160	0	next
225	Response	2	2968144	5178	1
227	Picture	a214	2982633	0	171	4666	172	0	next
227	Response	2	2987240	4607	1
229	Picture	b207	2998965	0	2	7372	135	0	next
229	Response	2	3006336	7371	1
231	Picture	c201	3017966	0	170	5332	172	0	next
231	Response	2	3023184	5218	1
233	Picture	b202	3037465	0	1	5777	62	0	next
233	Response	2	3043241	5776	1
235	Picture	c201	3057799	0	170	7165	172	0	next
235	Response	2	3064796	6997	1
237	Picture	b213	3077465	0	1	5438	69	0	next
237	Response	2	3082902	5437	1
239	Picture	c201	3095631	0	1	12500	2	0	next
239	Response	2	3107997	12366	2
241	Picture	c201	3121631	0	1	4864	141	0	next
241	Response	2	3126494	4863	1
243	Picture	c201	3140131	0	172	4166	173	0	next
243	Response	2	3144121	3990	1
245	Picture	b205	3155963	0	2	5098	76	0	next
245	Response	2	3161059	5096	2
247	Picture	a209	3173631	0	170	7332	172	0	next
247	Response	1	3180786	7155	1
249	Picture	a213	3195796	0	2	6307	33	0	next
249	Response	1	3202102	6306	1
251	Picture	b212	3216797	0	170	5832	172	0	next
251	Response	2	3222462	5665	1
253	Picture	b210	3237463	0	1	15996	175	0	next
253	Response	2	3253458	15995	1
255	Picture	c201	3264630	0	172	6165	174	0	next
255	Response	2	3270693	6063	1
257	Picture	a216	3283462	0	2	6143	30	0	next
257	Response	1	3289603	6141	2
259	Picture	b203	3303129	0	171	5333	172	0	next
259	Response	2	3308283	5154	1
261	Picture	c201	3323295	0	2	5285	55	0	next
261	Response	2	3328578	5283	1
263	Picture	b211	3342296	0	169	5832	170	0	next
263	Response	2	3348034	5738	1
265	Picture	c201	3359961	0	2	4831	177	0	next
265	Response	2	3364791	4830	1
267	Picture	c201	3378295	0	171	5833	172	0	next
267	Response	2	3384099	5804	1
269	Picture	b215	3397127	0	2	9282	58	0	next
269	Response	2	3406408	9281	2
271	Picture	a206	3418461	0	171	9666	173	0	next
271	Response	1	3428079	9618	1
273	Picture	b204	3442127	0	2	6097	76	0	next
273	Response	2	3448224	6097	1
275	Picture	c201	3460461	0	172	7499	173	0	next
275	Response	2	3467798	7337	2
277	Picture	b208	3480627	0	1	13613	59	0	next
277	Response	2	3494239	13612	1
279	Picture	c201	3505960	0	171	27166	172	0	next
279	Response	2	3533001	27041	1
281	Picture	a201	3545626	0	1	11986	187	0	next
281	Response	1	3557611	11985	1
283	Picture	b216	3571460	0	171	12999	172	0	next
283	Response	2	3584298	12838	1
285	Picture	b209	3595792	0	1	18163	176	0	next
285	Response	2	3613954	18162	1
287	Picture	c201	3625626	0	170	5999	171	0	next
287	Response	2	3631552	5926	1
289	Picture	b201	3646958	0	1	11311	195	0	next
289	Response	2	3658268	11310	1
291	Picture	a203	3669625	0	171	6499	173	0	next
291	Response	1	3676013	6388	1
293	Picture	a204	3689791	0	1	8652	186	0	next
293	Response	2	3698442	8651	1
295	Picture	a215	3713125	0	170	6499	171	0	next
295	Response	1	3719455	6330	1
297	Picture	a208	3733791	0	1	6019	153	0	next
297	Response	1	3739809	6018	1
299	Picture	a211	3751791	0	170	6166	171	0	next
299	Response	1	3757829	6038	2
302	Response	3	3956686	85730	1
305	Picture	b015	3987288	0	171	8166	172	0	next
305	Response	2	3995362	8074	1
307	Picture	a008	4014954	0	1	6671	168	0	next
307	Response	1	4021624	6670	1
309	Picture	a002	4037954	0	171	6333	172	0	next
309	Response	1	4044169	6215	1
311	Picture	c001	4063787	0	1	4999	3	0	next
311	Response	1	4068724	4937	1
313	Picture	a014	4087454	0	171	6999	172	0	next
313	Response	1	4094270	6816	1
315	Picture	a011	4113620	0	1	5166	2	0	next
315	Response	1	4118736	5116	1
317	Picture	a010	4135953	0	171	4166	173	0	next
317	Response	1	4140055	4102	1
319	Picture	b005	4159285	0	2	5667	4	0	next
319	Response	1	4164787	5502	1
321	Picture	b006	4183953	0	171	5165	173	0	next
321	Response	2	4189066	5113	2
323	Picture	a006	4206785	0	2	5965	42	0	next
323	Response	1	4212749	5964	2
325	Picture	c001	4229119	0	171	7832	173	0	next
325	Response	1	4236829	7710	1
327	Picture	c001	4255118	0	1	4290	49	0	next
327	Response	1	4259407	4289	1
329	Picture	b013	4279452	0	172	5999	173	0	next
329	Response	2	4285376	5924	1
331	Picture	c001	4305951	0	1	5541	132	0	next
331	Response	2	4311491	5540	1
333	Picture	c001	4328284	0	171	3833	172	0	next
333	Response	1	4332088	3804	1
335	Picture	b016	4351284	0	1	5599	73	0	next
335	Response	2	4356882	5598	2
337	Picture	b012	4375117	0	170	6833	171	0	next
337	Response	2	4381765	6648	1
339	Picture	c001	4399950	0	1	7058	114	0	next
339	Response	2	4407007	7057	2
341	Picture	c001	4426283	0	172	3833	173	0	next
341	Response	1	4430003	3720	1
343	Picture	a007	4446782	0	2	5978	195	0	next
343	Response	1	4452759	5977	1
345	Picture	c001	4472116	0	171	5166	172	0	next
345	Response	1	4477193	5077	1
347	Picture	a005	4495782	0	1	6000	2	0	next
347	Response	1	4501687	5905	1
349	Picture	a004	4521949	0	170	8832	172	0	next
349	Response	1	4530647	8698	1
351	Picture	c001	4550781	0	2	4327	179	0	next
351	Response	1	4555108	4327	1
353	Picture	a013	4571782	0	171	5332	173	0	next
353	Response	1	4576966	5184	1
355	Picture	b001	4596947	0	2	7667	3	0	next
355	Response	2	4604579	7632	1
357	Picture	b002	4623948	0	170	10165	172	0	next
357	Response	1	4634051	10103	1
359	Picture	b004	4651447	0	1	8000	172	0	next
359	Response	2	4659446	7999	2
361	Picture	a016	4678114	0	171	6499	172	0	next
361	Response	1	4684540	6426	1
363	Picture	b007	4701946	0	2	6874	133	0	next
363	Response	2	4708819	6873	2
365	Picture	a009	4726447	0	170	6832	171	0	next
365	Response	1	4733128	6681	1
367	Picture	c001	4752779	0	1	7933	72	0	next
367	Response	1	4760711	7932	1
369	Picture	c001	4780779	0	1	4833	2	0	next
369	Response	1	4785567	4788	1
371	Picture	c001	4804112	0	1	4485	187	0	next
371	Response	1	4808596	4484	2
373	Picture	c001	4826945	0	173	4000	174	0	next
373	Response	1	4830842	3897	1
375	Picture	c001	4850778	0	1	3482	190	0	next
375	Response	1	4854259	3481	1
377	Picture	b008	4873612	0	170	8499	171	0	next
377	Response	1	4882055	8443	2
379	Picture	a003	4900944	0	1	6057	113	0	next
379	Response	1	4907000	6056	1
381	Picture	a001	4926778	0	172	5332	174	0	next
381	Response	1	4931946	5168	1
383	Picture	c001	4950777	0	1	3836	169	0	next
383	Response	1	4954612	3835	1
385	Picture	b011	4974444	0	171	5832	173	0	next
385	Response	2	4980244	5800	1
387	Picture	b014	4997443	0	1	5000	2	0	next
387	Response	2	5002372	4929	1
389	Picture	a012	5019277	0	171	5499	172	0	next
389	Response	1	5024735	5458	1
391	Picture	b003	5041942	0	2	4885	119	0	next
391	Response	2	5046826	4884	1
393	Picture	b010	5063943	0	171	6166	172	0	next
393	Response	2	5069988	6045	1
395	Picture	a015	5088609	0	1	5098	74	0	next
395	Response	1	5093706	5097	2
397	Picture	b009	5110442	0	171	10333	172	0	next
397	Response	2	5120721	10279	1
399	Picture	c001	5139275	0	1	6033	139	0	next
399	Response	1	5145307	6032	1
402	Response	3	5272483	9709	1
404	Picture	c001	5282940	0	1	7840	165	0	next
404	Response	1	5290779	7839	1
406	Picture	c001	5305274	0	171	5165	173	0	next
406	Response	1	5310242	4968	1
408	Picture	b104	5322773	0	1	6333	2	0	next
408	Response	2	5329072	6299	1
410	Picture	c101	5340606	0	172	5166	174	0	next
410	Response	1	5345619	5013	1
412	Picture	c101	5359606	0	1	3643	29	0	next
412	Response	1	5363248	3642	1
414	Picture	c101	5376273	0	170	3666	171	0	next
414	Response	1	5379768	3495	1
416	Picture	b116	5391939	0	1	6266	70	0	next
416	Response	2	5398204	6265	2
418	Picture	b106	5410272	0	1	5666	2	0	next
418	Response	2	5415861	5589	1
420	Picture	a112	5429104	0	2	4773	68	0	next
420	Response	1	5433876	4772	2
422	Picture	a113	5444939	0	170	4499	171	0	next
422	Response	1	5449346	4407	1
424	Picture	a115	5463271	0	1	3884	122	0	next
424	Response	1	5467154	3883	1
426	Picture	c101	5481605	0	171	5665	173	0	next
426	Response	1	5487149	5544	1
428	Picture	a108	5501437	0	2	4869	140	0	next
428	Response	1	5506305	4868	2
430	Picture	a104	5520604	0	172	5166	174	0	next
430	Response	1	5525730	5126	1
432	Picture	b114	5538604	0	1	5999	3	0	next
432	Response	2	5544524	5920	1
434	Picture	c101	5559270	0	1	5000	2	0	next
434	Response	1	5564218	4948	1
436	Picture	a101	5576770	0	1	5283	56	0	next
436	Response	1	5582052	5282	1
438	Picture	a111	5593604	0	170	5665	172	0	next
438	Response	1	5599110	5506	1
440	Picture	a114	5612436	0	1	3641	31	0	next
440	Response	1	5616076	3640	1
442	Picture	b110	5628270	0	171	5499	172	0	next
442	Response	1	5633704	5434	1
444	Picture	a116	5648936	0	1	5875	130	0	next
444	Response	1	5654810	5874	1
446	Picture	b111	5667436	0	170	4999	172	0	next
446	Response	2	5672317	4881	1
448	Picture	c101	5686769	0	1	4494	177	0	next
448	Response	1	5691262	4493	1
450	Picture	c101	5705269	0	171	7999	172	0	next
450	Response	1	5713237	7968	1
452	Picture	a106	5727268	0	1	5816	188	0	next
452	Response	1	5733083	5815	1
454	Picture	a109	5744602	0	170	5332	172	0	next
454	Response	1	5749869	5267	2
456	Picture	b112	5764434	0	2	4232	108	0	next
456	Response	2	5768665	4231	2
458	Picture	c101	5780935	0	170	4499	171	0	next
458	Response	1	5785356	4421	2
460	Picture	c101	5798934	0	1	5255	84	0	next
460	Response	1	5804188	5254	1
462	Picture	c101	5817768	0	171	4332	173	0	next
462	Response	1	5821937	4169	1
464	Picture	b115	5837267	0	1	3829	177	0	next
464	Response	1	5841096	3829	1
466	Picture	a103	5854934	0	171	5499	172	0	next
466	Response	1	5860339	5405	1
468	Picture	c101	5875433	0	1	4500	2	0	next
468	Response	1	5879765	4332	1
470	Picture	a107	5891267	0	170	5999	171	0	next
470	Response	2	5897185	5918	1
472	Picture	a105	5912599	0	2	4667	173	0	next
472	Response	1	5917265	4666	1
474	Picture	c101	5932099	0	1	4833	3	0	next
474	Response	1	5936902	4803	1
476	Picture	c101	5949432	0	2	5000	3	0	next
476	Response	1	5954379	4947	1
478	Picture	b113	5968099	0	172	5499	174	0	next
478	Response	2	5973441	5342	1
480	Picture	a110	5988765	0	1	9555	117	0	next
480	Response	1	5998319	9554	1
482	Picture	b101	6011099	0	170	5166	171	0	next
482	Response	2	6016093	4994	1
484	Picture	b102	6029931	0	2	4388	119	0	next
484	Response	2	6034318	4387	1
486	Picture	b109	6048765	0	171	5499	173	0	next
486	Response	2	6054129	5364	2
488	Picture	c101	6067431	0	1	4951	54	0	next
488	Response	1	6072381	4950	2
490	Picture	a102	6087098	0	170	5499	172	0	next
490	Response	1	6092467	5369	2
492	Picture	b108	6105930	0	2	5966	41	0	next
492	Response	2	6111895	5965	2
494	Picture	b103	6124264	0	170	4666	171	0	next
494	Response	2	6128741	4477	1
496	Picture	c101	6140763	0	2	5064	110	0	next
496	Response	1	6145826	5063	1
498	Picture	b105	6159264	0	170	4832	172	0	next
498	Response	2	6164052	4788	1
500	Picture	b107	6176096	0	2	4667	3	0	next
500	Response	2	6180598	4502	2
502	Picture	c101	6192930	0	171	6999	173	0	next
502	Response	1	6199780	6850	1
505	Response	3	6322059	8298	1
507	Picture	c101	6332095	0	171	3833	172	0	next
507	Response	1	6335886	3791	1
509	Picture	b109	6348094	0	2	5543	131	0	next
509	Response	2	6353636	5542	1
511	Picture	a108	6367262	0	171	5499	172	0	next
511	Response	1	6372671	5409	1
513	Picture	a111	6384927	0	2	4950	57	0	next
513	Response	1	6389876	4949	1
515	Picture	a109	6403095	0	171	4332	172	0	next
515	Response	1	6407353	4258	1
517	Picture	b111	6419094	0	1	7025	147	0	next
517	Response	2	6426118	7024	1
519	Picture	a104	6438261	0	172	5832	174	0	next
519	Response	1	6443926	5665	1
521	Picture	b115	6455593	0	2	6201	139	0	next
521	Response	2	6461793	6200	1
523	Picture	b108	6475594	0	171	6332	172	0	next
523	Response	2	6481880	6286	1
525	Picture	c101	6494426	0	1	4688	151	0	next
525	Response	1	6499113	4687	1
527	Picture	a116	6513760	0	171	5999	172	0	next
527	Response	1	6519616	5856	1
529	Picture	c101	6533926	0	1	4933	72	0	next
529	Response	1	6538858	4932	1
531	Picture	c101	6551426	0	171	5166	172	0	next
531	Response	1	6556454	5028	1
533	Picture	c101	6571259	0	1	4166	2	0	next
533	Response	1	6575395	4136	1
535	Picture	c101	6587592	0	171	3499	173	0	next
535	Response	1	6591007	3415	2
537	Picture	c101	6604092	0	1	3133	39	0	next
537	Response	1	6607224	3132	1
539	Picture	a101	6621758	0	1	5166	3	0	next
539	Response	1	6626857	5099	1
541	Picture	c101	6639758	0	1	4482	189	0	next
541	Response	1	6644239	4481	1
543	Picture	c101	6658925	0	171	4166	172	0	next
543	Response	1	6662940	4015	2
545	Picture	c101	6677591	0	1	3124	49	0	next
545	Response	1	6680714	3123	1
547	Picture	c101	6695258	0	171	3332	173	0	next
547	Response	1	6698489	3231	1
549	Picture	c101	6712424	0	1	2547	126	0	next
549	Response	1	6714970	2546	1
551	Picture	b101	6727090	0	1	3000	2	0	next
551	Response	1	6730045	2955	1
553	Picture	a105	6741590	0	1	5269	69	0	next
553	Response	1	6746858	5268	1
555	Picture	a103	6759924	0	170	6165	172	0	next
555	Response	1	6765920	5996	1
557	Picture	c101	6778090	0	1	5243	95	0	next
557	Response	1	6783332	5242	2
559	Picture	a115	6798257	0	169	4832	170	0	next
559	Response	1	6802902	4645	1
561	Picture	b107	6817422	0	2	5742	98	0	next
561	Response	2	6823163	5741	1
563	Picture	a102	6835756	0	1	4833	2	0	next
563	Response	1	6840457	4701	1
565	Picture	b103	6853589	0	1	3499	3	0	next
565	Response	2	6856999	3410	1
567	Picture	a114	6869923	0	168	3499	169	0	next
567	Response	1	6873391	3468	1
569	Picture	b114	6885088	0	2	5447	60	0	next
569	Response	2	6890534	5446	1
571	Picture	c101	6902422	0	1	4666	2	0	next
571	Response	1	6906900	4478	1
573	Picture	b112	6920588	0	1	3815	191	0	next
573	Response	2	6924402	3814	1
575	Picture	a110	6939255	0	172	11332	174	0	next
575	Response	1	6950424	11169	1
577	Picture	b116	6964254	0	1	7833	3	0	next
577	Response	2	6972000	7746	1
579	Picture	b102	6983921	0	170	6500	171	0	next
579	Response	2	6990104	6183	1
581	Picture	b105	7003420	0	2	3469	38	0	next
581	Response	2	7006888	3468	2
583	Picture	c101	7020587	0	1	5166	3	0	next
583	Response	1	7025682	5095	1
585	Picture	a112	7039920	0	1	5035	137	0	next
585	Response	1	7044954	5034	1
587	Picture	b110	7059087	0	171	5666	172	0	next
587	Response	2	7064591	5504	1
589	Picture	c101	7077753	0	1	4526	146	0	next
589	Response	1	7082278	4525	1
591	Picture	a106	7097419	0	2	6500	4	0	next
591	Response	1	7103803	6384	1
593	Picture	b106	7115752	0	2	5830	178	0	next
593	Response	2	7121581	5829	1
595	Picture	b104	7133253	0	170	9999	171	0	next
595	Response	2	7143160	9907	2
597	Picture	a113	7155585	0	2	5557	118	0	next
597	Response	1	7161141	5556	1
599	Picture	a107	7172585	0	1	5333	3	0	next
599	Response	1	7177750	5165	1
601	Picture	b113	7191085	0	2	4648	192	0	next
601	Response	2	7195732	4647	1
