# Supplementary material for: The relationship between Chinese college students’ mate preferences and their parents’ education level
Source: Front Psychol. 2022 Nov 1;13:907315. doi: 10.3389/fpsyg.2022.907315 (PMC9664191; doi:10.3389/fpsyg.2022.907315)
Supplement: Supplementary file 2 [file Data_Sheet_1.ZIP › raw data/╦╒╜·÷⌐/part1.log]

Scenario - For expli1
Logfile written - 2018/7/10 17:04:52

Trial	Event Type	Code	Time	TTime	Uncertainty	Duration	Uncertainty	ReqTime	ReqDur

1	Response	3	779047	779047	1
4	Picture	a003	809791	0	1	13805	29	0	next
4	Response	1	823595	13804	1
6	Picture	c001	840951	0	172	44821	173	0	next
6	Response	1	885608	44657	2
8	Picture	b003	905767	0	1	7972	33	0	next
8	Response	2	913738	7971	1
10	Picture	b005	931594	0	172	8063	274	0	next
10	Response	2	939655	8061	1
12	Picture	c001	958253	0	2	7389	115	0	next
12	Response	1	965641	7388	1
14	Picture	a014	983748	0	172	8187	316	0	next
14	Response	1	991933	8185	1
16	Picture	b015	1010407	0	1	8632	37	0	next
16	Response	2	1019038	8631	1
18	Picture	a006	1037734	0	172	9330	173	0	next
18	Response	1	1046995	9261	1
20	Picture	c001	1066892	0	2	7006	165	0	next
20	Response	1	1073897	7005	1
22	Picture	a007	1091720	0	170	9497	171	0	next
22	Response	1	1101204	9484	1
24	Picture	b014	1119046	0	1	8129	43	0	next
24	Response	2	1127174	8128	1
26	Picture	b013	1143374	0	172	11329	173	0	next
26	Response	2	1154655	11281	1
28	Picture	b016	1173865	0	1	25543	125	0	next
28	Response	2	1199407	25542	1
30	Picture	b002	1218355	0	172	10663	173	0	next
30	Response	2	1228857	10502	1
32	Picture	a011	1247846	0	2	7309	29	0	next
32	Response	1	1255153	7307	2
34	Picture	c001	1275340	0	170	6191	311	0	next
34	Response	1	1281529	6189	1
36	Picture	c001	1300666	0	1	5946	57	0	next
36	Response	1	1306611	5945	1
38	Picture	b012	1326327	0	170	10169	332	0	next
38	Response	2	1336494	10167	1
40	Picture	a001	1354819	0	1	7130	41	0	next
40	Response	1	1361948	7129	1
42	Picture	a005	1379980	0	171	9997	172	0	next
42	Response	1	1389964	9984	1
44	Picture	b010	1409812	0	161	17058	262	0	next
44	Response	2	1426869	17057	1
46	Picture	c001	1445630	0	170	6082	254	0	next
46	Response	1	1451711	6081	1
48	Picture	b009	1472123	0	1	13402	99	0	next
48	Response	2	1485524	13401	1
50	Picture	a002	1501949	0	172	8164	173	0	next
50	Response	1	1509947	7998	1
52	Picture	a012	1526942	0	1	23305	29	0	next
52	Response	1	1550246	23304	1
54	Picture	a008	1567106	0	164	7558	264	0	next
54	Response	1	1574662	7556	1
56	Picture	c001	1591759	0	1	9273	63	0	next
56	Response	1	1601031	9272	1
58	Picture	c001	1620253	0	169	5702	299	0	next
58	Response	1	1625953	5700	1
60	Picture	a016	1643746	0	1	9086	86	0	next
60	Response	1	1652831	9085	1
62	Picture	a010	1672239	0	176	10330	177	0	next
62	Response	1	1682558	10319	1
64	Picture	c001	1701898	0	1	5030	140	0	next
64	Response	1	1706927	5029	1
66	Picture	b006	1725893	0	171	12162	172	0	next
66	Response	2	1737885	11992	1
68	Picture	c001	1754724	0	161	5515	309	0	next
68	Response	1	1760238	5514	1
70	Picture	c001	1779546	0	171	7497	172	0	next
70	Response	1	1786883	7337	1
72	Picture	b001	1805538	0	1	9812	26	0	next
72	Response	2	1815349	9811	1
74	Picture	c001	1831532	0	171	5533	304	0	next
74	Response	1	1837063	5531	1
76	Picture	c001	1854692	0	1	5473	34	0	next
76	Response	1	1860164	5472	1
78	Picture	b011	1876354	0	173	9033	305	0	next
78	Response	2	1885385	9031	1
80	Picture	b004	1904346	0	1	6923	83	0	next
80	Response	2	1911268	6922	1
82	Picture	a004	1928508	0	171	14828	172	0	next
82	Response	1	1943298	14790	1
84	Picture	c001	1960165	0	2	4931	77	0	next
84	Response	1	1965095	4930	1
86	Picture	b007	1985160	0	170	9163	172	0	next
86	Response	2	1994236	9076	1
88	Picture	a009	2013652	0	1	7890	116	0	next
88	Response	1	2021540	7888	2
90	Picture	c001	2039313	0	170	9497	171	0	next
90	Response	1	2048682	9369	1
92	Picture	b008	2068971	0	1	19202	134	0	next
92	Response	1	2088172	19201	1
94	Picture	c001	2105129	0	170	6872	297	0	next
94	Response	1	2111999	6870	2
96	Picture	a015	2130122	0	1	8773	65	0	next
96	Response	1	2138894	8772	1
98	Picture	a013	2155950	0	172	10830	173	0	next
98	Response	1	2166717	10767	2
101	Response	3	2385894	101644	1
103	Picture	c001	2396056	0	169	5997	170	0	next
103	Response	1	2402041	5985	1
105	Picture	c001	2414717	0	1	4729	107	0	next
105	Response	1	2419445	4728	1
107	Picture	a106	2434213	0	171	10496	172	0	next
107	Response	1	2444536	10323	1
109	Picture	a102	2457706	0	1	7344	161	0	next
109	Response	1	2465049	7343	1
111	Picture	b108	2479201	0	170	9997	171	0	next
111	Response	2	2489128	9927	1
113	Picture	a111	2503194	0	1	12128	43	0	next
113	Response	1	2515321	12127	1
115	Picture	a114	2530022	0	169	7148	186	0	next
115	Response	1	2537168	7146	1
117	Picture	a104	2549016	0	1	9730	107	0	next
117	Response	1	2558745	9729	1
119	Picture	b112	2572511	0	170	5997	171	0	next
119	Response	2	2578342	5831	1
121	Picture	b116	2593504	0	2	5867	141	0	next
121	Response	2	2599370	5866	1
123	Picture	c101	2612001	0	169	6017	317	0	next
123	Response	1	2618016	6015	1
125	Picture	b105	2631000	0	163	16874	285	0	next
125	Response	2	2647872	16872	2
127	Picture	a113	2659489	0	170	7532	302	0	next
127	Response	1	2667020	7531	1
129	Picture	c101	2679816	0	1	5152	21	0	next
129	Response	1	2684967	5151	1
131	Picture	a103	2696979	0	171	9431	238	0	next
131	Response	1	2706408	9429	1
133	Picture	c101	2721139	0	1	5223	115	0	next
133	Response	1	2726361	5222	1
135	Picture	a115	2739135	0	171	5505	331	0	next
135	Response	1	2744637	5502	2
137	Picture	c101	2759462	0	1	4854	153	0	next
137	Response	1	2764315	4853	1
139	Picture	a108	2779292	0	171	8368	305	0	next
139	Response	1	2787658	8366	1
141	Picture	c101	2800619	0	1	4615	58	0	next
141	Response	1	2805232	4613	2
143	Picture	c101	2817115	0	172	4665	173	0	next
143	Response	1	2821608	4493	2
145	Picture	b110	2835276	0	2	7003	169	0	next
145	Response	2	2842278	7002	1
147	Picture	b101	2854106	0	170	7038	297	0	next
147	Response	2	2861143	7037	1
149	Picture	a107	2873600	0	1	7573	100	0	next
149	Response	1	2881172	7572	1
151	Picture	b109	2893929	0	170	24826	171	0	next
151	Response	2	2918689	24760	1
153	Picture	c101	2932918	0	1	5190	147	0	next
153	Response	1	2938107	5189	1
155	Picture	a110	2951581	0	172	14662	173	0	next
155	Response	1	2966123	14542	1
157	Picture	a112	2980906	0	1	10713	125	0	next
157	Response	1	2991618	10712	1
159	Picture	b107	3006234	0	171	7330	172	0	next
159	Response	2	3013391	7157	1
161	Picture	c101	3027228	0	1	6027	143	0	next
161	Response	1	3033254	6026	1
163	Picture	c101	3044391	0	170	5497	172	0	next
163	Response	1	3049780	5389	1
165	Picture	b104	3062719	0	1	10922	79	0	next
165	Response	2	3073640	10921	1
167	Picture	b114	3087713	0	170	5831	171	0	next
167	Response	2	3093504	5791	1
169	Picture	b106	3105874	0	1	10183	152	0	next
169	Response	2	3116055	10181	2
171	Picture	c101	3130036	0	172	5664	173	0	next
171	Response	1	3135682	5646	2
173	Picture	c101	3150863	0	1	5227	113	0	next
173	Response	1	3156089	5226	1
175	Picture	a105	3168026	0	172	10496	174	0	next
175	Response	1	3178348	10322	1
177	Picture	c101	3191019	0	1	4529	148	0	next
177	Response	1	3195546	4527	2
179	Picture	c101	3207849	0	172	3998	173	0	next
179	Response	1	3211699	3850	1
181	Picture	b111	3225344	0	1	8273	63	0	next
181	Response	2	3233616	8272	1
183	Picture	c101	3244840	0	170	7330	172	0	next
183	Response	1	3252155	7315	1
185	Picture	b113	3265334	0	1	11444	60	0	next
185	Response	2	3276777	11443	1
187	Picture	c101	3289662	0	171	4664	172	0	next
187	Response	1	3294274	4612	1
189	Picture	b103	3308823	0	1	10837	168	0	next
189	Response	2	3319659	10836	1
191	Picture	b115	3333651	0	171	19327	172	0	next
191	Response	2	3352900	19249	1
193	Picture	a101	3366975	0	1	9287	51	0	next
193	Response	1	3376261	9286	1
195	Picture	b102	3389470	0	176	14720	286	0	next
195	Response	1	3404187	14717	2
197	Picture	a116	3416795	0	1	15423	81	0	next
197	Response	1	3432217	15422	1
199	Picture	a109	3444456	0	170	11600	234	0	next
199	Response	1	3456054	11598	1
201	Picture	c101	3468449	0	1	6611	62	0	next
201	Response	1	3475059	6610	1
204	Response	3	3669550	79631	1
206	Picture	a114	3679895	0	1	7589	81	0	next
206	Response	1	3687483	7588	1
208	Picture	c101	3700058	0	169	4831	170	0	next
208	Response	1	3704851	4793	1
210	Picture	b112	3716552	0	2	5301	40	0	next
210	Response	2	3721852	5300	1
212	Picture	c101	3735882	0	170	6069	266	0	next
212	Response	1	3741949	6067	1
214	Picture	c101	3754043	0	1	5438	66	0	next
214	Response	1	3759480	5437	1
216	Picture	c101	3771040	0	169	4211	290	0	next
216	Response	1	3775250	4210	1
218	Picture	c101	3788367	0	2	4688	154	0	next
218	Response	1	3793054	4687	1
220	Picture	b107	3807197	0	172	9330	173	0	next
220	Response	2	3816504	9307	1
222	Picture	b104	3828024	0	1	7030	143	0	next
222	Response	2	3835053	7029	1
224	Picture	c101	3847187	0	169	5325	343	0	next
224	Response	1	3852510	5323	2
226	Picture	a104	3866348	0	1	20107	59	0	next
226	Response	1	3886454	20106	1
228	Picture	b111	3901173	0	170	7799	203	0	next
228	Response	2	3908970	7797	1
230	Picture	c101	3922333	0	2	5500	172	0	next
230	Response	1	3927831	5498	2
232	Picture	c101	3942329	0	170	4103	233	0	next
232	Response	1	3946430	4101	1
234	Picture	a107	3960657	0	1	9665	171	0	next
234	Response	1	3970320	9663	2
236	Picture	a102	3984485	0	173	22160	174	0	next
236	Response	1	4006612	22127	1
238	Picture	b103	4021808	0	1	16846	155	0	next
238	Response	2	4038653	16845	1
240	Picture	c101	4052801	0	173	5098	241	0	next
240	Response	1	4057897	5096	1
242	Picture	a108	4070796	0	1	3897	107	0	next
242	Response	1	4074692	3896	1
244	Picture	a103	4087792	0	170	5831	171	0	next
244	Response	1	4093507	5715	1
246	Picture	c101	4106787	0	1	4795	42	0	next
246	Response	1	4111581	4794	1
248	Picture	b113	4123117	0	169	8996	171	0	next
248	Response	2	4132086	8969	1
250	Picture	c101	4145277	0	1	4291	46	0	next
250	Response	1	4149567	4290	1
252	Picture	a106	4163940	0	172	9830	173	0	next
252	Response	1	4173716	9776	2
254	Picture	b102	4186600	0	1	8808	28	0	next
254	Response	2	4195407	8807	1
256	Picture	b101	4209262	0	176	6497	177	0	next
256	Response	2	4215726	6464	1
258	Picture	a111	4228922	0	1	6044	129	0	next
258	Response	1	4234964	6042	2
260	Picture	a109	4248418	0	176	7343	332	0	next
260	Response	1	4255759	7341	1
262	Picture	c101	4267912	0	1	7100	70	0	next
262	Response	1	4275010	7098	2
264	Picture	b105	4288075	0	169	9330	170	0	next
264	Response	2	4297300	9225	1
266	Picture	a113	4312068	0	1	10687	148	0	next
266	Response	1	4322754	10686	1
268	Picture	a101	4334563	0	172	22993	173	0	next
268	Response	1	4357426	22863	1
270	Picture	b115	4369553	0	1	11604	68	0	next
270	Response	2	4381156	11603	1
272	Picture	b108	4393715	0	169	7997	170	0	next
272	Response	2	4401662	7947	1
274	Picture	b116	4413875	0	1	5834	169	0	next
274	Response	2	4419708	5833	1
276	Picture	c101	4434038	0	169	5556	278	0	next
276	Response	1	4439592	5554	1
278	Picture	a110	4454365	0	1	7411	95	0	next
278	Response	1	4461775	7410	1
280	Picture	a105	4475361	0	172	27351	314	0	next
280	Response	1	4502710	27349	1
282	Picture	c101	4516849	0	1	4856	150	0	next
282	Response	1	4521704	4855	1
284	Picture	b109	4535179	0	170	24218	279	0	next
284	Response	2	4559395	24216	1
286	Picture	c101	4571835	0	1	4825	181	0	next
286	Response	1	4576659	4824	1
288	Picture	b106	4590165	0	168	7663	170	0	next
288	Response	2	4597777	7612	1
290	Picture	a116	4610659	0	1	9984	17	0	next
290	Response	1	4620642	9983	1
292	Picture	b114	4633654	0	172	5164	173	0	next
292	Response	2	4638802	5148	1
294	Picture	c101	4651648	0	1	5941	62	0	next
294	Response	1	4657587	5939	2
296	Picture	a115	4672311	0	172	9663	173	0	next
296	Response	1	4681899	9588	1
298	Picture	b110	4694804	0	1	20231	105	0	next
298	Response	2	4715034	20230	1
300	Picture	a112	4728296	0	170	7664	171	0	next
300	Response	1	4735913	7617	1
303	Response	3	5540065	688968	1
305	Picture	b007	5550087	0	171	9693	310	0	next
305	Response	2	5559778	9691	1
307	Picture	a007	5579746	0	1	10499	169	0	next
307	Response	1	5590244	10498	1
309	Picture	b009	5608573	0	169	9506	327	0	next
309	Response	2	5618077	9504	1
311	Picture	b014	5636898	0	1	5346	158	0	next
311	Response	2	5642243	5345	1
313	Picture	c001	5658560	0	172	4627	211	0	next
313	Response	2	5663185	4625	1
315	Picture	b001	5682220	0	1	18111	55	0	next
315	Response	2	5700329	18109	2
317	Picture	b010	5716545	0	170	22658	340	0	next
317	Response	2	5739201	22656	2
319	Picture	b008	5756034	0	1	7109	61	0	next
319	Response	2	5763141	7107	2
321	Picture	a008	5780362	0	173	13434	236	0	next
321	Response	1	5793793	13431	2
323	Picture	c001	5813353	0	1	3855	149	0	next
323	Response	2	5817208	3855	1
325	Picture	c001	5833682	0	172	6578	259	0	next
325	Response	2	5840259	6577	1
327	Picture	c001	5860674	0	1	5420	84	0	next
327	Response	2	5866092	5418	2
329	Picture	b012	5884503	0	171	11717	284	0	next
329	Response	2	5896219	11716	1
331	Picture	c001	5915660	0	1	6925	78	0	next
331	Response	2	5922584	6924	1
333	Picture	a006	5941655	0	172	8256	247	0	next
333	Response	1	5949909	8254	1
335	Picture	b013	5968647	0	1	18261	72	0	next
335	Response	2	5986907	18260	1
337	Picture	c001	6006305	0	170	5997	171	0	next
337	Response	2	6012128	5823	1
339	Picture	a011	6029131	0	2	10242	95	0	next
339	Response	1	6039372	10241	1
341	Picture	c001	6056625	0	170	8943	225	0	next
341	Response	2	6065565	8940	2
343	Picture	b015	6082618	0	1	13311	24	0	next
343	Response	2	6095928	13310	1
345	Picture	a002	6114277	0	173	7664	174	0	next
345	Response	1	6121821	7544	1
347	Picture	b011	6140603	0	1	8411	95	0	next
347	Response	2	6149012	8409	2
349	Picture	a015	6168764	0	169	19994	170	0	next
349	Response	1	6188715	19951	2
351	Picture	b016	6208086	0	1	19739	96	0	next
351	Response	2	6227824	19738	1
353	Picture	c001	6247077	0	172	4665	173	0	next
353	Response	2	6251711	4634	1
355	Picture	c001	6269237	0	1	4172	169	0	next
355	Response	2	6273408	4171	1
357	Picture	a012	6291399	0	171	12633	202	0	next
357	Response	1	6304030	12631	1
359	Picture	b006	6320891	0	1	5808	31	0	next
359	Response	2	6326698	5807	1
361	Picture	c001	6344052	0	170	5290	213	0	next
361	Response	2	6349340	5288	2
363	Picture	a009	6369545	0	1	8825	180	0	next
363	Response	1	6378368	8823	2
365	Picture	a004	6396872	0	172	13163	173	0	next
365	Response	1	6410002	13130	1
367	Picture	c001	6430030	0	1	5204	135	0	next
367	Response	2	6435233	5203	1
369	Picture	a001	6452025	0	171	16828	172	0	next
369	Response	1	6468717	16692	1
371	Picture	b003	6488015	0	1	5578	95	0	next
371	Response	2	6493592	5577	1
373	Picture	a010	6510010	0	173	6831	174	0	next
373	Response	1	6516747	6737	1
375	Picture	a005	6536836	0	1	15237	97	0	next
375	Response	1	6552072	15236	1
377	Picture	b004	6571828	0	169	10996	170	0	next
377	Response	2	6582653	10825	2
379	Picture	a016	6600153	0	1	7556	113	0	next
379	Response	1	6607708	7555	1
381	Picture	a014	6627147	0	173	10014	323	0	next
381	Response	1	6637159	10012	1
383	Picture	b005	6655306	0	1	22330	169	0	next
383	Response	2	6677635	22329	1
385	Picture	c001	6697796	0	172	5545	292	0	next
385	Response	2	6703339	5543	1
387	Picture	a003	6720289	0	1	5796	41	0	next
387	Response	1	6726084	5795	1
389	Picture	b002	6744117	0	170	24993	171	0	next
389	Response	2	6768952	24835	1
391	Picture	c001	6785939	0	1	11540	129	0	next
391	Response	1	6797478	11539	1
393	Picture	c001	6814433	0	172	5393	278	0	next
393	Response	2	6819824	5391	1
395	Picture	a013	6838759	0	1	15092	78	0	next
395	Response	1	6853850	15091	1
397	Picture	c001	6873251	0	172	8331	173	0	next
397	Response	2	6881567	8316	1
399	Picture	c001	6901077	0	1	6684	155	0	next
399	Response	2	6907760	6683	1
402	Response	3	7072015	47136	1
404	Picture	c001	7082197	0	1	3992	182	0	next
404	Response	2	7086188	3991	1
406	Picture	c001	7098527	0	173	5190	316	0	next
406	Response	2	7103715	5188	1
408	Picture	b212	7116189	0	1	6013	159	0	next
408	Response	2	7122201	6012	1
410	Picture	a203	7134852	0	171	9777	224	0	next
410	Response	1	7144627	9775	1
412	Picture	a214	7158844	0	2	6273	65	0	next
412	Response	1	7165116	6272	1
414	Picture	a213	7177174	0	172	9055	282	0	next
414	Response	1	7186227	9053	1
416	Picture	b205	7199501	0	1	8667	169	0	next
416	Response	2	7208167	8666	1
418	Picture	c201	7222496	0	172	5664	173	0	next
418	Response	2	7227987	5491	1
420	Picture	b208	7239491	0	1	7792	44	0	next
420	Response	2	7247282	7791	1
422	Picture	a212	7261986	0	172	7997	173	0	next
422	Response	1	7269867	7881	1
424	Picture	a215	7284979	0	1	12140	29	0	next
424	Response	1	7297118	12139	1
426	Picture	a208	7309141	0	169	6412	255	0	next
426	Response	1	7315551	6410	1
428	Picture	c201	7327801	0	2	5398	107	0	next
428	Response	2	7333198	5397	1
430	Picture	a205	7346798	0	172	6664	173	0	next
430	Response	1	7353451	6653	1
432	Picture	c201	7365292	0	1	4895	109	0	next
432	Response	2	7370186	4894	2
434	Picture	c201	7381622	0	179	7481	196	0	next
434	Response	2	7389101	7479	2
436	Picture	c201	7400783	0	1	4093	77	0	next
436	Response	2	7404875	4092	1
438	Picture	b203	7418613	0	172	5497	173	0	next
438	Response	2	7424099	5486	1
440	Picture	c201	7439107	0	1	7213	124	0	next
440	Response	2	7446319	7212	1
442	Picture	b213	7459269	0	171	8659	343	0	next
442	Response	2	7467926	8657	1
444	Picture	a210	7480429	0	2	6423	82	0	next
444	Response	1	7486851	6422	1
446	Picture	c201	7500425	0	170	5579	257	0	next
446	Response	2	7506002	5577	1
448	Picture	a216	7519753	0	1	6177	163	0	next
448	Response	1	7525929	6176	1
450	Picture	b210	7540748	0	175	10997	176	0	next
450	Response	2	7551616	10868	1
452	Picture	a206	7563575	0	1	29583	81	0	next
452	Response	1	7593157	29582	1
454	Picture	b202	7606398	0	173	7492	346	0	next
454	Response	2	7613888	7490	2
456	Picture	b207	7628558	0	2	21042	126	0	next
456	Response	2	7649599	21041	1
458	Picture	c201	7661718	0	170	5244	258	0	next
458	Response	2	7666960	5242	1
460	Picture	b206	7681878	0	1	10291	45	0	next
460	Response	2	7692167	10289	2
462	Picture	b211	7705373	0	170	7831	171	0	next
462	Response	2	7713166	7793	1
464	Picture	a201	7724701	0	1	10556	112	0	next
464	Response	1	7735255	10554	2
466	Picture	a209	7747862	0	171	5331	173	0	next
466	Response	1	7753049	5187	1
468	Picture	c201	7766690	0	1	6080	90	0	next
468	Response	2	7772769	6079	1
470	Picture	c201	7787186	0	172	4997	174	0	next
470	Response	2	7792040	4854	1
472	Picture	b209	7805347	0	1	13593	74	0	next
472	Response	2	7818939	13592	1
474	Picture	c201	7834007	0	172	4961	210	0	next
474	Response	2	7838966	4959	1
476	Picture	c201	7851835	0	1	5334	170	0	next
476	Response	2	7857168	5333	1
478	Picture	b204	7869665	0	172	5664	173	0	next
478	Response	2	7875168	5503	1
480	Picture	b215	7887326	0	1	4725	112	0	next
480	Response	2	7892050	4724	1
482	Picture	a204	7906156	0	172	6830	173	0	next
482	Response	2	7912838	6682	1
484	Picture	a211	7924983	0	1	10046	123	0	next
484	Response	1	7935028	10045	1
486	Picture	c201	7946978	0	170	5999	337	0	next
486	Response	2	7952975	5997	1
488	Picture	b214	7965806	0	1	16954	47	0	next
488	Response	2	7982758	16952	2
490	Picture	b216	7996799	0	171	6175	328	0	next
490	Response	2	8002971	6172	1
492	Picture	b201	8016127	0	1	18592	74	0	next
492	Response	2	8034718	18591	1
494	Picture	a202	8047620	0	169	5997	170	0	next
494	Response	1	8053446	5826	2
496	Picture	c201	8067280	0	1	5216	123	0	next
496	Response	2	8072495	5215	1
498	Picture	c201	8086943	0	170	5164	171	0	next
498	Response	2	8091969	5026	1
500	Picture	a207	8106270	0	1	7959	43	0	next
500	Response	1	8114228	7958	1
502	Picture	c201	8128432	0	170	7279	223	0	next
502	Response	2	8135709	7277	1
505	Response	3	8269841	19774	1
507	Picture	a212	8279894	0	169	7997	170	0	next
507	Response	1	8287801	7907	1
509	Picture	b201	8299888	0	1	6500	169	0	next
509	Response	2	8306386	6498	2
511	Picture	c201	8319051	0	171	5164	172	0	next
511	Response	2	8324190	5139	1
513	Picture	a215	8335879	0	1	7151	20	0	next
513	Response	1	8343029	7150	1
515	Picture	a203	8354875	0	172	7194	309	0	next
515	Response	1	8362067	7192	1
517	Picture	a213	8374702	0	1	7309	27	0	next
517	Response	1	8382010	7308	1
519	Picture	c201	8394531	0	170	5458	211	0	next
519	Response	2	8399987	5456	1
521	Picture	b210	8412359	0	1	9010	160	0	next
521	Response	2	8421368	9009	1
523	Picture	c201	8432855	0	169	5331	170	0	next
523	Response	2	8438026	5171	1
525	Picture	a211	8452349	0	1	9243	93	0	next
525	Response	1	8461590	9241	2
527	Picture	a214	8473178	0	172	7664	173	0	next
527	Response	1	8480688	7510	2
529	Picture	b209	8495505	0	1	7833	170	0	next
529	Response	2	8503337	7832	1
531	Picture	a208	8517500	0	172	25159	174	0	next
531	Response	1	8542505	25005	1
533	Picture	a216	8556989	0	1	7540	130	0	next
533	Response	1	8564528	7539	1
535	Picture	c201	8579151	0	173	7664	174	0	next
535	Response	2	8586791	7640	1
537	Picture	c201	8599812	0	1	5100	70	0	next
537	Response	2	8604911	5099	1
539	Picture	b208	8619141	0	172	34168	329	0	next
539	Response	2	8653307	34166	1
541	Picture	b214	8667628	0	1	5483	20	0	next
541	Response	2	8673110	5482	1
543	Picture	c201	8686624	0	169	7440	227	0	next
543	Response	2	8694061	7437	2
545	Picture	a202	8708951	0	1	6160	179	0	next
545	Response	1	8715110	6159	1
547	Picture	c201	8726947	0	169	5331	170	0	next
547	Response	2	8732204	5257	1
549	Picture	b213	8743775	0	1	10211	125	0	next
549	Response	2	8753985	10210	1
551	Picture	c201	8767937	0	169	5497	170	0	next
551	Response	2	8773279	5342	1
553	Picture	a204	8787431	0	1	7829	174	0	next
553	Response	1	8795259	7828	1
555	Picture	b207	8807593	0	170	17119	214	0	next
555	Response	2	8824710	17117	1
557	Picture	b215	8836418	0	1	6871	132	0	next
557	Response	2	8843288	6870	1
559	Picture	a201	8856081	0	169	7572	262	0	next
559	Response	1	8863651	7570	2
561	Picture	b204	8878074	0	1	9688	147	0	next
561	Response	2	8887761	9687	1
563	Picture	a209	8900236	0	170	5760	242	0	next
563	Response	1	8905994	5758	1
565	Picture	b211	8920730	0	1	5660	177	0	next
565	Response	2	8926389	5659	1
567	Picture	a206	8939893	0	172	5664	173	0	next
567	Response	1	8945511	5618	1
569	Picture	c201	8959220	0	1	5147	27	0	next
569	Response	2	8964366	5146	1
571	Picture	c201	8976717	0	171	4164	173	0	next
571	Response	2	8980795	4078	1
573	Picture	b216	8995544	0	2	6540	133	0	next
573	Response	2	9002083	6539	1
575	Picture	b203	9015707	0	172	5370	301	0	next
575	Response	2	9021075	5368	1
577	Picture	b206	9035701	0	1	6722	114	0	next
577	Response	2	9042422	6721	1
579	Picture	a210	9056030	0	169	6497	170	0	next
579	Response	1	9062475	6445	1
581	Picture	c201	9075857	0	1	5238	102	0	next
581	Response	2	9081094	5237	1
583	Picture	b212	9095853	0	173	10148	189	0	next
583	Response	2	9105999	10146	1
585	Picture	c201	9119180	0	1	5535	137	0	next
585	Response	2	9124714	5534	1
587	Picture	a207	9137676	0	171	23826	172	0	next
587	Response	1	9161333	23657	1
589	Picture	b205	9174666	0	1	11763	74	0	next
589	Response	2	9186428	11762	1
591	Picture	c201	9198327	0	170	5494	342	0	next
591	Response	2	9203819	5492	1
593	Picture	c201	9217155	0	1	5470	33	0	next
593	Response	2	9222624	5469	1
595	Picture	a205	9236484	0	170	6497	172	0	next
595	Response	1	9242956	6472	2
597	Picture	c201	9255645	0	1	4717	120	0	next
597	Response	2	9260361	4716	1
599	Picture	c201	9274474	0	170	5165	171	0	next
599	Response	2	9279525	5051	1
601	Picture	b202	9294135	0	1	6906	97	0	next
601	Response	2	9301040	6905	1
