# Supplementary material for: The relationship between Chinese college students’ mate preferences and their parents’ education level
Source: Front Psychol. 2022 Nov 1;13:907315. doi: 10.3389/fpsyg.2022.907315 (PMC9664191; doi:10.3389/fpsyg.2022.907315)
Supplement: Supplementary file 2 [file Data_Sheet_1.ZIP › raw data/─¬╗▌╢°0/part1.log]

Scenario - For expli1
Logfile written - 2018/5/19 13:33:14

Trial	Event Type	Code	Time	TTime	Uncertainty	Duration	Uncertainty	ReqTime	ReqDur

1	Response	3	118890	118890	1
4	Picture	b016	149652	0	1	11665	177	0	next
4	Response	2	161316	11664	1
6	Picture	c001	179150	0	175	42995	176	0	next
6	Response	2	222005	42855	1
8	Picture	a014	239477	0	1	9509	168	0	next
8	Response	1	248985	9508	1
10	Picture	a012	266309	0	175	7665	176	0	next
10	Response	1	273836	7527	1
12	Picture	a002	293306	0	1	5898	111	0	next
12	Response	1	299203	5897	2
14	Picture	a013	317804	0	176	5832	177	0	next
14	Response	1	323457	5653	1
16	Picture	b009	343468	0	1	7781	62	0	next
16	Response	2	351248	7780	2
18	Picture	c001	367466	0	175	14332	176	0	next
18	Response	1	381676	14210	2
20	Picture	b003	402129	0	2	7636	42	0	next
20	Response	2	409764	7635	2
22	Picture	a007	429294	0	176	8165	178	0	next
22	Response	1	437402	8108	2
24	Picture	b006	454958	0	1	5885	125	0	next
24	Response	2	460842	5884	1
26	Picture	a006	479790	0	169	10665	170	0	next
26	Response	1	490430	10640	2
28	Picture	a003	507953	0	2	5651	195	0	next
28	Response	1	513603	5650	1
30	Picture	c001	532785	0	176	6665	178	0	next
30	Response	1	539355	6570	1
32	Picture	a004	557949	0	1	6201	142	0	next
32	Response	2	564149	6200	2
34	Picture	c001	580781	0	175	6665	176	0	next
34	Response	1	587379	6598	1
36	Picture	b007	607111	0	1	10670	173	0	next
36	Response	2	617780	10669	1
38	Picture	c001	634276	0	169	6499	170	0	next
38	Response	1	640709	6433	1
40	Picture	c001	660273	0	2	5081	97	0	next
40	Response	1	665353	5080	1
42	Picture	b011	681772	0	176	10165	177	0	next
42	Response	2	691768	9996	1
44	Picture	b002	710935	0	2	17335	175	0	next
44	Response	2	728269	17334	2
46	Picture	c001	746099	0	176	6332	178	0	next
46	Response	1	752284	6185	1
48	Picture	c001	770430	0	1	8477	199	0	next
48	Response	1	778906	8476	1
50	Picture	c001	796762	0	176	6331	178	0	next
50	Response	1	802951	6189	1
52	Picture	b008	820426	0	1	18867	142	0	next
52	Response	2	839292	18866	1
54	Picture	c001	856756	0	176	6999	177	0	next
54	Response	1	863633	6877	1
56	Picture	a011	882253	0	2	8547	131	0	next
56	Response	1	890799	8546	1
58	Picture	a001	910085	0	175	6332	176	0	next
58	Response	1	916310	6225	1
60	Picture	c001	935415	0	2	5779	65	0	next
60	Response	1	941192	5777	2
62	Picture	c001	959081	0	167	5498	169	0	next
62	Response	1	964454	5373	1
64	Picture	b012	983411	0	1	7699	145	0	next
64	Response	2	991109	7698	1
66	Picture	c001	1010909	0	174	5832	176	0	next
66	Response	1	1016709	5800	2
68	Picture	b010	1036906	0	2	6968	43	0	next
68	Response	2	1043873	6967	1
70	Picture	a009	1061238	0	175	8332	176	0	next
70	Response	1	1069295	8057	1
72	Picture	b004	1089735	0	1	7051	125	0	next
72	Response	2	1096785	7050	1
74	Picture	a010	1113234	0	174	12331	175	0	next
74	Response	2	1125477	12243	1
76	Picture	b015	1146063	0	2	6663	181	0	next
76	Response	2	1152725	6662	2
78	Picture	b005	1169562	0	175	14664	177	0	next
78	Response	2	1184083	14521	1
80	Picture	c001	1201225	0	1	5969	41	0	next
80	Response	1	1207193	5968	1
82	Picture	c001	1226723	0	175	5833	176	0	next
82	Response	1	1232378	5655	2
84	Picture	a015	1252054	0	1	6232	111	0	next
84	Response	1	1258285	6231	2
86	Picture	c001	1274553	0	168	5831	170	0	next
86	Response	1	1280291	5738	2
88	Picture	a016	1300883	0	1	8881	128	0	next
88	Response	1	1309763	8880	2
90	Picture	b013	1329714	0	176	7832	177	0	next
90	Response	1	1337378	7664	1
92	Picture	a008	1354544	0	2	7358	146	0	next
92	Response	1	1361901	7357	1
94	Picture	b001	1378210	0	175	10831	177	0	next
94	Response	1	1389005	10795	2
96	Picture	b014	1409373	0	2	6706	138	0	next
96	Response	2	1416078	6705	1
98	Picture	a005	1433538	0	178	7499	179	0	next
98	Response	1	1440869	7331	2
101	Response	3	1637323	78130	1
103	Picture	c001	1647353	0	176	7498	178	0	next
103	Response	1	1654806	7453	1
105	Picture	c001	1668683	0	2	6748	97	0	next
105	Response	1	1675429	6746	2
107	Picture	c101	1688016	0	175	7165	176	0	next
107	Response	1	1695035	7019	2
109	Picture	c101	1709180	0	1	5730	113	0	next
109	Response	1	1714909	5729	1
111	Picture	b115	1727679	0	176	7998	178	0	next
111	Response	2	1735594	7915	1
113	Picture	b109	1749510	0	1	10700	144	0	next
113	Response	2	1760209	10699	1
115	Picture	c101	1774508	0	177	6165	179	0	next
115	Response	1	1780562	6054	1
117	Picture	b106	1795006	0	1	9362	147	0	next
117	Response	2	1804367	9361	1
119	Picture	b114	1818338	0	167	5998	169	0	next
119	Response	2	1824300	5962	1
121	Picture	a106	1837002	0	1	8526	150	0	next
121	Response	1	1845527	8525	1
123	Picture	c101	1857501	0	175	6165	176	0	next
123	Response	1	1863634	6133	1
125	Picture	c101	1875165	0	1	4839	171	0	next
125	Response	1	1880003	4838	1
127	Picture	a109	1891831	0	175	5832	176	0	next
127	Response	1	1897540	5709	1
129	Picture	a102	1910829	0	1	5900	109	0	next
129	Response	1	1916728	5899	1
131	Picture	a112	1928328	0	169	6165	170	0	next
131	Response	1	1934444	6116	2
133	Picture	c101	1948825	0	2	5493	185	0	next
133	Response	1	1954316	5491	2
135	Picture	b108	1969657	0	177	13665	178	0	next
135	Response	1	1983186	13529	2
137	Picture	b102	1995155	0	1	9525	151	0	next
137	Response	2	2004679	9524	2
139	Picture	b110	2016153	0	175	8499	176	0	next
139	Response	2	2024614	8461	2
141	Picture	a111	2039484	0	1	6446	64	0	next
141	Response	1	2045929	6445	1
143	Picture	a105	2057983	0	176	5832	177	0	next
143	Response	1	2063737	5754	1
145	Picture	a101	2075647	0	2	5568	111	0	next
145	Response	1	2081214	5567	1
147	Picture	c101	2095481	0	171	5664	172	0	next
147	Response	1	2101032	5551	2
149	Picture	b112	2112977	0	2	5442	69	0	next
149	Response	2	2118418	5441	1
151	Picture	c101	2130310	0	175	4998	177	0	next
151	Response	1	2135175	4865	1
153	Picture	c101	2146974	0	2	4269	75	0	next
153	Response	1	2151242	4268	1
155	Picture	a113	2162974	0	175	5832	176	0	next
155	Response	1	2168778	5804	1
157	Picture	a114	2181138	0	1	5414	96	0	next
157	Response	1	2186551	5413	2
159	Picture	a104	2198970	0	176	10832	177	0	next
159	Response	1	2209723	10753	2
161	Picture	a110	2221468	0	1	5068	100	0	next
161	Response	1	2226535	5067	1
163	Picture	b104	2241133	0	177	6999	178	0	next
163	Response	2	2248026	6893	1
165	Picture	a108	2262297	0	2	5844	167	0	next
165	Response	1	2268140	5843	1
167	Picture	c101	2282463	0	175	5499	176	0	next
167	Response	1	2287860	5397	1
169	Picture	a116	2301461	0	1	5915	95	0	next
169	Response	1	2307375	5914	1
171	Picture	b113	2321126	0	177	15498	178	0	next
171	Response	2	2336486	15360	2
173	Picture	a103	2350290	0	1	6788	55	0	next
173	Response	1	2357077	6787	1
175	Picture	c101	2370955	0	176	5999	177	0	next
175	Response	1	2376920	5965	2
177	Picture	b111	2391953	0	1	8863	138	0	next
177	Response	2	2400815	8862	1
179	Picture	c101	2412451	0	176	6499	177	0	next
179	Response	1	2418775	6324	2
181	Picture	a115	2432615	0	2	6039	139	0	next
181	Response	1	2438653	6038	1
183	Picture	c101	2451115	0	175	5999	176	0	next
183	Response	1	2456937	5822	2
185	Picture	c101	2469112	0	2	4731	114	0	next
185	Response	1	2473842	4730	1
187	Picture	b105	2486778	0	176	11998	178	0	next
187	Response	2	2498721	11943	2
189	Picture	b116	2512108	0	2	6606	72	0	next
189	Response	2	2518713	6605	1
191	Picture	b107	2530608	0	175	6165	176	0	next
191	Response	2	2536695	6087	2
193	Picture	a107	2548939	0	1	8049	127	0	next
193	Response	1	2556987	8048	1
195	Picture	b101	2569938	0	175	10165	176	0	next
195	Response	1	2579951	10013	2
197	Picture	b103	2592602	0	1	9771	70	0	next
197	Response	2	2602372	9770	2
199	Picture	c101	2615600	0	176	6499	177	0	next
199	Response	1	2622040	6440	2
201	Picture	c101	2634431	0	1	4873	137	0	next
201	Response	1	2639303	4872	1
204	Response	3	2800881	47626	1
206	Picture	b107	2811249	0	1	15658	184	0	next
206	Response	2	2826906	15657	1
208	Picture	c101	2840414	0	175	6331	177	0	next
208	Response	1	2846721	6307	1
210	Picture	b112	2860744	0	2	6422	89	0	next
210	Response	2	2867164	6420	2
212	Picture	c101	2878910	0	176	5332	178	0	next
212	Response	1	2884188	5278	1
214	Picture	c101	2896575	0	1	4852	149	0	next
214	Response	1	2901426	4851	1
216	Picture	a103	2916573	0	177	10665	179	0	next
216	Response	1	2927206	10633	1
218	Picture	c101	2939404	0	1	4860	150	0	next
218	Response	1	2944263	4859	1
220	Picture	c101	2958403	0	176	4832	178	0	next
220	Response	1	2963149	4746	2
222	Picture	a104	2977901	0	1	8993	183	0	next
222	Response	1	2986893	8992	1
224	Picture	a107	3000733	0	175	6498	177	0	next
224	Response	1	3007187	6454	2
226	Picture	b101	3019230	0	2	8609	70	0	next
226	Response	1	3027838	8608	1
228	Picture	c101	3039729	0	175	5499	176	0	next
228	Response	1	3045198	5469	1
230	Picture	c101	3059060	0	2	4067	110	0	next
230	Response	1	3063126	4066	2
232	Picture	b114	3077059	0	176	5665	178	0	next
232	Response	2	3082642	5583	1
234	Picture	a116	3096224	0	1	6262	74	0	next
234	Response	1	3102485	6261	1
236	Picture	a115	3115889	0	177	5665	179	0	next
236	Response	1	3121458	5569	1
238	Picture	b108	3136720	0	1	10729	106	0	next
238	Response	1	3147448	10728	1
240	Picture	c101	3158885	0	168	5499	169	0	next
240	Response	1	3164269	5384	1
242	Picture	c101	3179050	0	1	4826	183	0	next
242	Response	1	3183875	4825	1
244	Picture	a105	3196382	0	177	6165	179	0	next
244	Response	1	3202460	6078	1
246	Picture	c101	3214713	0	1	4591	79	0	next
246	Response	1	3219303	4590	1
248	Picture	a110	3234379	0	176	6331	178	0	next
248	Response	1	3240614	6235	2
250	Picture	c101	3255043	0	1	4430	80	0	next
250	Response	1	3259472	4429	1
252	Picture	b113	3274375	0	176	13831	178	0	next
252	Response	1	3288103	13728	1
254	Picture	c101	3302205	0	2	4870	141	0	next
254	Response	1	3307074	4869	1
256	Picture	b111	3320538	0	175	8498	176	0	next
256	Response	2	3328869	8331	1
258	Picture	b110	3341035	0	1	8787	48	0	next
258	Response	2	3349821	8786	1
260	Picture	b105	3361034	0	176	7165	178	0	next
260	Response	2	3368164	7130	1
262	Picture	b109	3382698	0	1	6809	193	0	next
262	Response	2	3389506	6808	1
264	Picture	a111	3402030	0	177	6332	179	0	next
264	Response	1	3408211	6181	1
266	Picture	c101	3422861	0	2	6215	129	0	next
266	Response	1	3429075	6214	1
268	Picture	c101	3443359	0	2	4333	4	0	next
268	Response	1	3447574	4215	1
270	Picture	a101	3462524	0	2	4836	175	0	next
270	Response	1	3467359	4835	1
272	Picture	c101	3482357	0	175	5332	176	0	next
272	Response	1	3487654	5297	2
274	Picture	b115	3501188	0	1	6461	48	0	next
274	Response	2	3507648	6460	1
276	Picture	b103	3520520	0	175	4999	176	0	next
276	Response	2	3525482	4962	1
278	Picture	b116	3537851	0	1	5466	43	0	next
278	Response	2	3543316	5465	1
280	Picture	a109	3556517	0	175	6665	176	0	next
280	Response	1	3563040	6523	1
282	Picture	a112	3575681	0	1	5585	92	0	next
282	Response	1	3581265	5584	1
284	Picture	c101	3594680	0	176	6165	178	0	next
284	Response	1	3600660	5980	1
286	Picture	a106	3613511	0	1	6455	55	0	next
286	Response	1	3619964	6453	2
288	Picture	a113	3632510	0	175	6332	176	0	next
288	Response	1	3638762	6252	1
290	Picture	b102	3650674	0	2	10119	58	0	next
290	Response	2	3660792	10118	1
292	Picture	b104	3674006	0	175	6665	177	0	next
292	Response	2	3680519	6513	1
294	Picture	b106	3694004	0	1	6810	199	0	next
294	Response	2	3700813	6809	2
296	Picture	a114	3715669	0	176	6166	177	0	next
296	Response	1	3721650	5981	1
298	Picture	a102	3734500	0	2	5466	45	0	next
298	Response	1	3739965	5465	2
300	Picture	a108	3752666	0	174	6832	175	0	next
300	Response	1	3759452	6786	2
303	Response	3	4016346	142525	2
305	Picture	c001	4026475	0	176	6332	177	0	next
305	Response	2	4032626	6151	1
307	Picture	c001	4052472	0	1	5398	112	0	next
307	Response	2	4057869	5397	1
309	Picture	b001	4074471	0	176	15664	178	0	next
309	Response	1	4090034	15563	2
311	Picture	c001	4109300	0	2	5525	145	0	next
311	Response	2	4114825	5525	1
313	Picture	b004	4131799	0	175	6499	176	0	next
313	Response	2	4138205	6406	1
315	Picture	c001	4156296	0	2	4901	102	0	next
315	Response	2	4161196	4900	1
317	Picture	a016	4177462	0	175	6165	176	0	next
317	Response	1	4183467	6005	1
319	Picture	c001	4201459	0	1	6650	193	0	next
319	Response	2	4208108	6649	1
321	Picture	b012	4226957	0	176	6665	178	0	next
321	Response	2	4233498	6541	1
323	Picture	a015	4251454	0	2	6624	46	0	next
323	Response	1	4258076	6622	2
325	Picture	c001	4275120	0	176	4498	178	0	next
325	Response	2	4279508	4388	2
327	Picture	c001	4297450	0	2	4358	153	0	next
327	Response	2	4301807	4357	1
329	Picture	a001	4319782	0	168	7165	170	0	next
329	Response	1	4326806	7024	1
331	Picture	b006	4344946	0	2	6559	119	0	next
331	Response	2	4351504	6558	2
333	Picture	c001	4368778	0	175	5999	176	0	next
333	Response	2	4374733	5955	2
335	Picture	a008	4392942	0	1	7273	70	0	next
335	Response	1	4400214	7272	1
337	Picture	b010	4419274	0	175	6998	176	0	next
337	Response	2	4426083	6809	1
339	Picture	b009	4444437	0	2	6826	185	0	next
339	Response	2	4451262	6825	1
341	Picture	a007	4467603	0	175	8832	176	0	next
341	Response	1	4476262	8659	2
343	Picture	a005	4494766	0	2	6377	126	0	next
343	Response	1	4501142	6376	1
345	Picture	b011	4519931	0	176	8332	177	0	next
345	Response	2	4528091	8160	1
347	Picture	c001	4545095	0	1	6135	42	0	next
347	Response	2	4551229	6134	1
349	Picture	b003	4568594	0	175	6498	177	0	next
349	Response	2	4574967	6373	1
351	Picture	b015	4591758	0	1	6469	41	0	next
351	Response	2	4598226	6468	1
353	Picture	c001	4615589	0	176	6166	177	0	next
353	Response	2	4621665	6076	2
355	Picture	c001	4639253	0	2	5051	127	0	next
355	Response	2	4644303	5050	1
357	Picture	a002	4660752	0	176	6832	177	0	next
357	Response	1	4667448	6696	1
359	Picture	b007	4688082	0	2	7634	44	0	next
359	Response	2	4695715	7633	2
361	Picture	a009	4711914	0	176	5166	177	0	next
361	Response	1	4716908	4994	1
363	Picture	c001	4737411	0	2	5577	102	0	next
363	Response	2	4742987	5576	1
365	Picture	b008	4761410	0	175	8665	176	0	next
365	Response	2	4769935	8525	2
367	Picture	a006	4790240	0	1	8654	181	0	next
367	Response	1	4798893	8653	1
369	Picture	a003	4816238	0	177	8832	179	0	next
369	Response	1	4825003	8765	1
371	Picture	c001	4843235	0	2	7430	82	0	next
371	Response	2	4850664	7429	2
373	Picture	a012	4867234	0	175	6165	177	0	next
373	Response	1	4873295	6061	1
375	Picture	b013	4893731	0	1	14370	140	0	next
375	Response	2	4908100	14369	1
377	Picture	c001	4928062	0	175	6998	177	0	next
377	Response	2	4934987	6925	1
379	Picture	c001	4952059	0	2	4989	189	0	next
379	Response	2	4957047	4988	2
381	Picture	b016	4973391	0	176	7998	178	0	next
381	Response	2	4981266	7875	2
383	Picture	c001	5001221	0	2	5585	93	0	next
383	Response	2	5006804	5583	2
385	Picture	a004	5024553	0	175	5166	176	0	next
385	Response	2	5029616	5063	1
387	Picture	b005	5048051	0	1	5692	143	0	next
387	Response	2	5053742	5691	1
389	Picture	a013	5072882	0	176	6665	178	0	next
389	Response	1	5079431	6549	1
391	Picture	a011	5098046	0	1	6084	92	0	next
391	Response	1	5104129	6083	2
393	Picture	a010	5121711	0	175	7165	177	0	next
393	Response	1	5128768	7057	2
395	Picture	b014	5148208	0	2	8319	192	0	next
395	Response	2	5156526	8318	1
397	Picture	a014	5175873	0	168	6165	170	0	next
397	Response	1	5181950	6077	2
399	Picture	b002	5200870	0	2	12706	138	0	next
399	Response	2	5213575	12705	2
402	Response	3	5365046	32187	1
404	Picture	c001	5375521	0	2	5140	38	0	next
404	Response	2	5380659	5138	2
406	Picture	c001	5395020	0	176	5333	177	0	next
406	Response	2	5400165	5145	2
408	Picture	c201	5415684	0	2	4647	198	0	next
408	Response	2	5420330	4646	2
410	Picture	b212	5431517	0	177	6332	179	0	next
410	Response	2	5437738	6221	1
412	Picture	a203	5451015	0	1	6738	106	0	next
412	Response	1	5457752	6737	2
414	Picture	c201	5472514	0	174	6165	175	0	next
414	Response	2	5478608	6094	1
416	Picture	a209	5492178	0	1	6029	148	0	next
416	Response	1	5498206	6028	1
418	Picture	b206	5509677	0	175	6665	177	0	next
418	Response	2	5516244	6567	1
420	Picture	b216	5530508	0	1	5542	134	0	next
420	Response	2	5536049	5541	1
422	Picture	b209	5549673	0	176	5666	177	0	next
422	Response	2	5555256	5583	1
424	Picture	c201	5568338	0	1	5735	108	0	next
424	Response	2	5574072	5734	1
426	Picture	a211	5587170	0	175	7165	177	0	next
426	Response	1	5594241	7071	2
428	Picture	c201	5607334	0	2	5815	196	0	next
428	Response	2	5613148	5814	1
430	Picture	a207	5625167	0	167	6165	168	0	next
430	Response	1	5631215	6048	1
432	Picture	a210	5643664	0	2	12271	73	0	next
432	Response	1	5655934	12270	1
434	Picture	a206	5669330	0	169	7664	171	0	next
434	Response	1	5676876	7546	1
436	Picture	b208	5689827	0	1	7695	148	0	next
436	Response	2	5697520	7693	2
438	Picture	a213	5710826	0	175	6498	177	0	next
438	Response	1	5717209	6383	1
440	Picture	b205	5729990	0	1	5767	68	0	next
440	Response	2	5735756	5766	1
442	Picture	c201	5748656	0	175	6332	176	0	next
442	Response	2	5754902	6246	2
444	Picture	b210	5770153	0	1	5576	101	0	next
444	Response	2	5775728	5575	1
446	Picture	b202	5788652	0	175	7499	176	0	next
446	Response	2	5795984	7332	1
448	Picture	c201	5808150	0	1	5782	61	0	next
448	Response	2	5813931	5781	1
450	Picture	a216	5827815	0	176	6499	177	0	next
450	Response	1	5834128	6313	1
452	Picture	c201	5846146	0	2	5900	112	0	next
452	Response	2	5852045	5899	2
454	Picture	c201	5864479	0	175	4832	176	0	next
454	Response	2	5869184	4705	1
456	Picture	a208	5881477	0	1	7426	75	0	next
456	Response	1	5888902	7425	1
458	Picture	c201	5900476	0	175	7831	177	0	next
458	Response	2	5908138	7662	1
460	Picture	c201	5921473	0	1	5393	109	0	next
460	Response	2	5926865	5392	1
462	Picture	a212	5938806	0	175	6498	176	0	next
462	Response	1	5945203	6397	1
464	Picture	b203	5957303	0	2	6447	57	0	next
464	Response	2	5963749	6446	1
466	Picture	b215	5977135	0	177	6499	178	0	next
466	Response	2	5983494	6359	1
468	Picture	b211	5995633	0	2	6498	180	0	next
468	Response	2	6002130	6497	1
470	Picture	c201	6016299	0	175	7331	177	0	next
470	Response	2	6023584	7285	1
472	Picture	b204	6036130	0	1	7320	189	0	next
472	Response	2	6043449	7319	1
474	Picture	b201	6055129	0	175	13164	177	0	next
474	Response	1	6068228	13099	1
476	Picture	c201	6082958	0	3	6517	329	0	next
476	Response	2	6089474	6516	1
478	Picture	a214	6101458	0	175	6998	177	0	next
478	Response	1	6108416	6958	2
480	Picture	b207	6122955	0	2	7247	90	0	next
480	Response	2	6130201	7246	1
482	Picture	c201	6143621	0	175	6332	176	0	next
482	Response	2	6149827	6206	1
484	Picture	a215	6162785	0	1	10805	38	0	next
484	Response	1	6173589	10804	1
486	Picture	a201	6187617	0	174	8998	176	0	next
486	Response	1	6196573	8956	1
488	Picture	b214	6208114	0	2	11923	80	0	next
488	Response	2	6220036	11922	2
490	Picture	c201	6232113	0	175	8998	177	0	next
490	Response	2	6241073	8960	1
492	Picture	a202	6254443	0	2	7873	138	0	next
492	Response	1	6262315	7872	1
494	Picture	a205	6275442	0	168	7665	170	0	next
494	Response	1	6282993	7551	1
496	Picture	a204	6297940	0	1	13736	106	0	next
496	Response	1	6311675	13735	1
498	Picture	c201	6325105	0	175	6498	177	0	next
498	Response	2	6331570	6465	1
500	Picture	c201	6346602	0	1	6871	137	0	next
500	Response	2	6353472	6870	1
502	Picture	b213	6366601	0	176	11498	177	0	next
502	Response	1	6377926	11325	1
505	Response	3	6523255	29999	1
507	Picture	b216	6533420	0	175	7165	176	0	next
507	Response	2	6540547	7127	1
509	Picture	b213	6555750	0	2	43507	167	0	next
509	Response	2	6599257	43507	1
511	Picture	b208	6612246	0	176	7665	177	0	next
511	Response	2	6619843	7597	1
513	Picture	b204	6632910	0	1	5602	74	0	next
513	Response	2	6638511	5601	1
515	Picture	b211	6649743	0	177	6832	178	0	next
515	Response	2	6656398	6655	1
517	Picture	a212	6671740	0	1	5425	77	0	next
517	Response	1	6677164	5424	1
519	Picture	b215	6692072	0	175	6165	177	0	next
519	Response	2	6698198	6126	2
521	Picture	c201	6712570	0	1	5588	90	0	next
521	Response	2	6718156	5586	2
523	Picture	b210	6732735	0	176	4999	177	0	next
523	Response	2	6737544	4809	1
525	Picture	a205	6749400	0	1	6482	186	0	next
525	Response	1	6755880	6480	2
527	Picture	a210	6770065	0	174	6499	175	0	next
527	Response	1	6776378	6313	2
529	Picture	b205	6789063	0	1	5684	159	0	next
529	Response	2	6794746	5683	1
531	Picture	c201	6807895	0	173	5999	174	0	next
531	Response	2	6813741	5846	1
533	Picture	a216	6829059	0	2	5717	127	0	next
533	Response	1	6834775	5716	1
535	Picture	c201	6848559	0	176	6164	178	0	next
535	Response	2	6854672	6113	2
537	Picture	b212	6867889	0	2	6648	196	0	next
537	Response	2	6874536	6647	1
539	Picture	b203	6885888	0	174	6999	175	0	next
539	Response	2	6892783	6895	1
541	Picture	b209	6906552	0	2	8975	36	0	next
541	Response	2	6915526	8974	1
543	Picture	c201	6928218	0	174	5999	175	0	next
543	Response	2	6934042	5824	1
545	Picture	a204	6947382	0	1	7972	37	0	next
545	Response	1	6955353	7971	1
547	Picture	c201	6968048	0	177	5998	179	0	next
547	Response	2	6973936	5888	1
549	Picture	b214	6986045	0	2	5367	146	0	next
549	Response	2	6991411	5366	1
551	Picture	b201	7005044	0	176	5832	178	0	next
551	Response	2	7010776	5732	2
553	Picture	c201	7025375	0	2	7011	167	0	next
553	Response	2	7032385	7010	1
555	Picture	a214	7045374	0	176	6665	178	0	next
555	Response	1	7051958	6584	1
557	Picture	b202	7064039	0	1	8934	76	0	next
557	Response	2	7072972	8933	1
559	Picture	a201	7084204	0	175	6499	176	0	next
559	Response	1	7090597	6393	1
561	Picture	a215	7102702	0	1	7173	170	0	next
561	Response	1	7109873	7171	1
563	Picture	b207	7123201	0	175	8331	177	0	next
563	Response	2	7131368	8167	1
565	Picture	a209	7145364	0	2	6088	91	0	next
565	Response	1	7151451	6087	1
567	Picture	a211	7165697	0	177	5832	178	0	next
567	Response	1	7171416	5719	2
569	Picture	c201	7184694	0	2	6661	185	0	next
569	Response	2	7191354	6660	1
571	Picture	c201	7205360	0	174	5499	175	0	next
571	Response	2	7210687	5327	1
573	Picture	a213	7223524	0	2	11441	70	0	next
573	Response	1	7234964	11440	1
575	Picture	c201	7246690	0	177	7998	178	0	next
575	Response	2	7254626	7936	1
577	Picture	a208	7269520	0	2	7258	88	0	next
577	Response	1	7276777	7257	1
579	Picture	a202	7291019	0	167	5665	169	0	next
579	Response	1	7296562	5543	1
581	Picture	c201	7310517	0	1	6163	179	0	next
581	Response	2	7316679	6162	2
583	Picture	c201	7330016	0	175	5498	177	0	next
583	Response	2	7335443	5427	1
585	Picture	c201	7350346	0	2	4974	35	0	next
585	Response	2	7355319	4973	1
587	Picture	c201	7367012	0	176	4999	177	0	next
587	Response	2	7371861	4849	1
589	Picture	b206	7384677	0	1	7328	181	0	next
589	Response	2	7392004	7327	2
591	Picture	a203	7405342	0	175	6165	177	0	next
591	Response	1	7411459	6117	1
593	Picture	a206	7426340	0	1	4723	120	0	next
593	Response	1	7431062	4722	2
595	Picture	c201	7444005	0	176	5832	178	0	next
595	Response	2	7449767	5762	2
597	Picture	a207	7461837	0	1	6695	148	0	next
597	Response	1	7468531	6694	1
599	Picture	c201	7483002	0	175	6332	176	0	next
599	Response	2	7489306	6304	1
601	Picture	c201	7503833	0	1	6605	71	0	next
601	Response	2	7510436	6603	2
