# Supplementary material for: The relationship between Chinese college students’ mate preferences and their parents’ education level
Source: Front Psychol. 2022 Nov 1;13:907315. doi: 10.3389/fpsyg.2022.907315 (PMC9664191; doi:10.3389/fpsyg.2022.907315)
Supplement: Supplementary file 2 [file Data_Sheet_1.ZIP › raw data/╕≡╜⌡/part1.log]

Scenario - For expli1
Logfile written - 2016/7/6 17:40:45

Trial	Event Type	Code	Time	TTime	Uncertainty	Duration	Uncertainty	ReqTime	ReqDur

1	Response	3	980050	980050	2
3	Picture	c001	990480	0	2	122966	44	0	next
3	Response	2	1113445	122965	1
5	Picture	b003	1131645	0	178	17165	180	0	next
5	Response	2	1148759	17114	2
7	Picture	a014	1166477	0	1	13240	104	0	next
7	Response	1	1179715	13238	2
9	Picture	c001	1197144	0	174	11665	176	0	next
9	Response	2	1208647	11503	1
11	Picture	c001	1228809	0	2	8198	147	0	next
11	Response	2	1237005	8196	2
13	Picture	b010	1256643	0	173	18665	175	0	next
13	Response	2	1275248	18605	1
15	Picture	c001	1293975	0	1	6563	114	0	next
15	Response	2	1300537	6562	1
17	Picture	a009	1318142	0	168	7332	169	0	next
17	Response	1	1325408	7266	1
19	Picture	a006	1345140	0	2	12186	159	0	next
19	Response	1	1357325	12185	1
21	Picture	c001	1377307	0	175	7666	176	0	next
21	Response	2	1384942	7635	1
23	Picture	b006	1401973	0	1	12529	148	0	next
23	Response	2	1414501	12528	1
25	Picture	a015	1431473	0	171	5832	173	0	next
25	Response	1	1437225	5752	1
27	Picture	b008	1453972	0	1	16158	186	0	next
27	Response	2	1470129	16157	1
29	Picture	c001	1489305	0	175	7832	177	0	next
29	Response	2	1497029	7724	1
31	Picture	a013	1517970	0	2	19812	199	0	next
31	Response	1	1537781	19811	1
33	Picture	c001	1556970	0	176	6166	178	0	next
33	Response	2	1563099	6129	1
35	Picture	b009	1581969	0	2	29203	142	0	next
35	Response	2	1611171	29202	1
37	Picture	c001	1629636	0	169	6999	170	0	next
37	Response	2	1636518	6882	2
39	Picture	a016	1656135	0	1	12479	198	0	next
39	Response	1	1668613	12478	1
41	Picture	b001	1685301	0	175	28666	176	0	next
41	Response	1	1713880	28579	1
43	Picture	a001	1732800	0	1	21242	101	0	next
43	Response	1	1754041	21241	1
45	Picture	a010	1771966	0	175	10833	176	0	next
45	Response	1	1782675	10709	1
47	Picture	c001	1802132	0	1	6283	61	0	next
47	Response	2	1808414	6282	1
49	Picture	b013	1827965	0	175	14666	176	0	next
49	Response	2	1842450	14485	1
51	Picture	c001	1859797	0	2	7737	109	0	next
51	Response	2	1867532	7735	2
53	Picture	a011	1887298	0	167	9332	168	0	next
53	Response	1	1896586	9288	1
55	Picture	c001	1916463	0	1	7925	86	0	next
55	Response	2	1924387	7924	1
57	Picture	a003	1942463	0	177	27999	178	0	next
57	Response	1	1970398	27935	2
59	Picture	a012	1988628	0	2	7395	117	0	next
59	Response	1	1996022	7394	1
61	Picture	a004	2015129	0	175	24165	176	0	next
61	Response	2	2039256	24127	1
63	Picture	b014	2056127	0	1	9613	64	0	next
63	Response	2	2065739	9612	1
65	Picture	a008	2084294	0	168	10999	169	0	next
65	Response	1	2095118	10824	1
67	Picture	a007	2112626	0	2	8202	135	0	next
67	Response	1	2120827	8201	1
69	Picture	b005	2137626	0	175	8666	176	0	next
69	Response	2	2146264	8638	2
71	Picture	c001	2163459	0	1	8281	62	0	next
71	Response	2	2171739	8280	1
73	Picture	b004	2188625	0	169	14999	171	0	next
73	Response	2	2203451	14826	2
75	Picture	b002	2222624	0	1	6898	110	0	next
75	Response	2	2229521	6897	1
77	Picture	c001	2246958	0	175	5999	176	0	next
77	Response	2	2252842	5884	1
79	Picture	c001	2271290	0	1	4635	43	0	next
79	Response	2	2275924	4634	1
81	Picture	a005	2294457	0	167	10999	168	0	next
81	Response	1	2305307	10850	1
83	Picture	b015	2322956	0	1	6150	194	0	next
83	Response	2	2329105	6149	1
85	Picture	b011	2346789	0	176	8499	178	0	next
85	Response	2	2355148	8359	1
87	Picture	c001	2373121	0	2	5379	133	0	next
87	Response	2	2378499	5378	2
89	Picture	b016	2395955	0	175	7666	176	0	next
89	Response	2	2403434	7479	1
91	Picture	b007	2420287	0	1	7396	115	0	next
91	Response	2	2427682	7395	1
93	Picture	b012	2444454	0	175	5999	176	0	next
93	Response	2	2450379	5925	1
95	Picture	a002	2469120	0	1	8435	75	0	next
95	Response	1	2477554	8434	1
97	Picture	c001	2493786	0	177	5999	179	0	next
97	Response	2	2499677	5891	1
100	Response	3	2713447	96164	2
102	Picture	c001	2723616	0	174	5498	176	0	next
102	Response	2	2729037	5421	1
104	Picture	c001	2742948	0	1	4568	109	0	next
104	Response	2	2747515	4567	1
106	Picture	a208	2762615	0	175	6665	177	0	next
106	Response	1	2769188	6573	1
108	Picture	a204	2783614	0	1	10895	115	0	next
108	Response	1	2794508	10894	1
110	Picture	b203	2806614	0	175	5832	177	0	next
110	Response	2	2812305	5691	1
112	Picture	a211	2827446	0	2	6802	43	0	next
112	Response	1	2834247	6801	1
114	Picture	a213	2846447	0	175	6665	177	0	next
114	Response	1	2852936	6489	1
116	Picture	a209	2866446	0	1	5541	136	0	next
116	Response	1	2871986	5540	1
118	Picture	c201	2884113	0	174	7498	176	0	next
118	Response	2	2891512	7399	1
120	Picture	a212	2906778	0	1	6170	174	0	next
120	Response	1	2912947	6169	1
122	Picture	a202	2924612	0	168	6665	170	0	next
122	Response	1	2931222	6610	1
124	Picture	b215	2945944	0	1	6687	157	0	next
124	Response	2	2952630	6686	1
126	Picture	b204	2966945	0	175	14665	176	0	next
126	Response	2	2981541	14596	1
128	Picture	c201	2994943	0	2	6544	134	0	next
128	Response	1	3001486	6543	1
130	Picture	b214	3016443	0	176	8166	178	0	next
130	Response	2	3024567	8124	1
132	Picture	a201	3038609	0	2	11731	114	0	next
132	Response	1	3050339	11730	1
134	Picture	c201	3063109	0	176	6166	177	0	next
134	Response	2	3069122	6013	1
136	Picture	b216	3081941	0	2	8496	180	0	next
136	Response	2	3090436	8495	1
138	Picture	a215	3102442	0	177	8165	179	0	next
138	Response	1	3110560	8118	1
140	Picture	a206	3124107	0	2	7626	54	0	next
140	Response	1	3131732	7625	1
142	Picture	c201	3145274	0	170	12499	172	0	next
142	Response	2	3157740	12466	1
144	Picture	c201	3172773	0	2	4851	161	0	next
144	Response	2	3177624	4851	1
146	Picture	c201	3192274	0	175	4999	176	0	next
146	Response	2	3197088	4814	1
148	Picture	b208	3208773	0	1	10554	122	0	next
148	Response	1	3219326	10553	1
150	Picture	b206	3231439	0	175	9666	177	0	next
150	Response	2	3240968	9529	1
152	Picture	c201	3254272	0	1	11715	129	0	next
152	Response	2	3265986	11714	1
154	Picture	c201	3279439	0	175	4999	176	0	next
154	Response	2	3284376	4937	1
156	Picture	a216	3296604	0	2	7152	192	0	next
156	Response	1	3303755	7151	2
158	Picture	a210	3318438	0	175	10332	177	0	next
158	Response	1	3328657	10219	1
160	Picture	c201	3340437	0	1	5448	62	0	next
160	Response	2	3345884	5447	1
162	Picture	b210	3360437	0	175	11166	176	0	next
162	Response	1	3371565	11128	1
164	Picture	c201	3382936	0	1	7977	27	0	next
164	Response	2	3390912	7976	1
166	Picture	b213	3402936	0	177	7499	179	0	next
166	Response	2	3410267	7331	1
168	Picture	c201	3423935	0	2	5835	169	0	next
168	Response	2	3429769	5834	2
170	Picture	b207	3444602	0	176	7333	177	0	next
170	Response	2	3451805	7203	1
172	Picture	b201	3464935	0	1	5560	117	0	next
172	Response	2	3470494	5559	1
174	Picture	c201	3483102	0	168	6499	169	0	next
174	Response	2	3489423	6321	1
176	Picture	b205	3504434	0	1	6571	99	0	next
176	Response	2	3511004	6570	1
178	Picture	a203	3523101	0	175	8832	177	0	next
178	Response	1	3531783	8682	1
180	Picture	c201	3545433	0	2	6391	120	0	next
180	Response	2	3551823	6390	1
182	Picture	b212	3564767	0	175	5665	177	0	next
182	Response	2	3570332	5565	1
184	Picture	b209	3582099	0	1	16327	183	0	next
184	Response	2	3598425	16326	1
186	Picture	b211	3610266	0	168	8499	169	0	next
186	Response	2	3618609	8343	1
188	Picture	a207	3630932	0	1	22275	60	0	next
188	Response	1	3653206	22274	1
190	Picture	a205	3666765	0	175	8832	177	0	next
190	Response	1	3675509	8744	2
192	Picture	c201	3688430	0	2	6128	50	0	next
192	Response	2	3694557	6127	2
194	Picture	a214	3708931	0	176	7165	178	0	next
194	Response	1	3716024	7093	1
196	Picture	c201	3730763	0	1	7356	147	0	next
196	Response	2	3738118	7355	1
198	Picture	b202	3751763	0	176	16666	177	0	next
198	Response	2	3768333	16570	2
200	Picture	c201	3783429	0	1	4853	157	0	next
200	Response	2	3788281	4852	1
203	Response	3	3930374	28780	1
205	Picture	c201	3940759	0	2	6638	33	0	next
205	Response	2	3947396	6637	1
207	Picture	c201	3959093	0	174	4665	176	0	next
207	Response	2	3963667	4574	1
209	Picture	c201	3975759	0	1	4418	92	0	next
209	Response	2	3980176	4417	1
211	Picture	c201	3991592	0	169	4166	170	0	next
211	Response	2	3995705	4113	2
213	Picture	c201	4007925	0	1	3751	85	0	next
213	Response	2	4011675	3750	1
215	Picture	c201	4024425	0	176	5666	177	0	next
215	Response	2	4029949	5524	1
217	Picture	a216	4041590	0	2	8397	115	0	next
217	Response	1	4049986	8396	1
219	Picture	a211	4061591	0	169	6166	170	0	next
219	Response	1	4067576	5985	2
221	Picture	a206	4082090	0	1	13640	37	0	next
221	Response	1	4095729	13639	1
223	Picture	b203	4108423	0	176	5999	178	0	next
223	Response	2	4114302	5879	1
225	Picture	c201	4126756	0	1	7579	99	0	next
225	Response	2	4134334	7578	1
227	Picture	b216	4148089	0	176	7166	178	0	next
227	Response	2	4155173	7084	2
229	Picture	a214	4169588	0	2	7350	159	0	next
229	Response	1	4176937	7349	1
231	Picture	a205	4188422	0	175	15666	176	0	next
231	Response	1	4204044	15622	1
233	Picture	c201	4216754	0	1	4967	44	0	next
233	Response	1	4221720	4966	2
235	Picture	a208	4236754	0	172	8999	174	0	next
235	Response	1	4245635	8881	1
237	Picture	c201	4258253	0	2	7624	55	0	next
237	Response	1	4265876	7623	2
239	Picture	b210	4279254	0	176	14832	177	0	next
239	Response	2	4294059	14805	1
241	Picture	a202	4305919	0	2	10270	75	0	next
241	Response	1	4316188	10269	1
243	Picture	a213	4331253	0	175	8832	176	0	next
243	Response	1	4339897	8644	2
245	Picture	b209	4353085	0	1	35119	51	0	next
245	Response	1	4388203	35118	1
247	Picture	b208	4401918	0	170	18666	171	0	next
247	Response	1	4420412	18494	2
249	Picture	c201	4433084	0	1	7453	57	0	next
249	Response	2	4440536	7452	1
251	Picture	b213	4454584	0	175	7832	177	0	next
251	Response	2	4462239	7655	1
253	Picture	b214	4477583	0	1	6299	45	0	next
253	Response	2	4483881	6298	1
255	Picture	c201	4495083	0	168	9166	169	0	next
255	Response	2	4504152	9069	2
257	Picture	b201	4515749	0	1	40916	94	0	next
257	Response	2	4556664	40915	1
259	Picture	c201	4569915	0	175	6332	177	0	next
259	Response	2	4576163	6248	1
261	Picture	a207	4591080	0	2	8464	48	0	next
261	Response	1	4599543	8463	1
263	Picture	a209	4612081	0	168	6332	170	0	next
263	Response	1	4618261	6180	1
265	Picture	a203	4631247	0	1	7975	34	0	next
265	Response	1	4639220	7973	2
267	Picture	c201	4650914	0	175	6499	176	0	next
267	Response	2	4657226	6312	1
269	Picture	a201	4672079	0	2	22376	128	0	next
269	Response	1	4694454	22375	1
271	Picture	a204	4707579	0	170	25665	172	0	next
271	Response	1	4733089	25510	1
273	Picture	b207	4746245	0	1	12995	182	0	next
273	Response	2	4759239	12994	1
275	Picture	b212	4771245	0	175	5999	176	0	next
275	Response	2	4777152	5907	1
277	Picture	b202	4790744	0	1	11846	164	0	next
277	Response	2	4802589	11845	1
279	Picture	b215	4815744	0	175	7832	177	0	next
279	Response	2	4823486	7742	1
281	Picture	b211	4835910	0	1	7496	174	0	next
281	Response	2	4843404	7494	2
283	Picture	b206	4858076	0	176	6333	177	0	next
283	Response	2	4864248	6172	2
285	Picture	a215	4876909	0	1	9194	149	0	next
285	Response	1	4886102	9193	1
287	Picture	c201	4900742	0	176	7333	177	0	next
287	Response	2	4908048	7306	1
289	Picture	a212	4922575	0	1	8648	195	0	next
289	Response	1	4931222	8647	2
291	Picture	c201	4943908	0	175	13666	176	0	next
291	Response	2	4957469	13561	1
293	Picture	a210	4970574	0	1	32730	113	0	next
293	Response	1	5003303	32729	2
295	Picture	b204	5015740	0	175	12499	177	0	next
295	Response	2	5028174	12434	1
297	Picture	b205	5040072	0	2	13216	130	0	next
297	Response	2	5053287	13215	1
299	Picture	c201	5064573	0	175	7665	177	0	next
299	Response	2	5072069	7496	1
302	Response	1	5402390	216487	2
305	Picture	c001	5432733	0	175	5332	176	0	next
305	Response	1	5438008	5275	1
307	Picture	b009	5454898	0	2	6873	139	0	next
307	Response	1	5461770	6872	1
309	Picture	b002	5478399	0	175	11332	176	0	next
309	Response	2	5489629	11230	1
311	Picture	b001	5508731	0	1	11168	168	0	next
311	Response	1	5519899	11168	1
313	Picture	c001	5537231	0	176	9332	178	0	next
313	Response	1	5546415	9184	1
315	Picture	a014	5565896	0	2	6917	95	0	next
315	Response	1	5572812	6916	1
317	Picture	c001	5592063	0	176	5999	178	0	next
317	Response	1	5597923	5860	1
319	Picture	c001	5615562	0	1	5056	114	0	next
319	Response	1	5620617	5055	2
321	Picture	a002	5638396	0	174	7332	175	0	next
321	Response	1	5645645	7249	1
323	Picture	b013	5663561	0	1	10870	140	0	next
323	Response	2	5674430	10869	1
325	Picture	a008	5692061	0	177	6666	178	0	next
325	Response	1	5698674	6613	1
327	Picture	c001	5718227	0	1	7203	134	0	next
327	Response	1	5725429	7202	1
329	Picture	c001	5742560	0	176	10666	177	0	next
329	Response	1	5753110	10550	2
331	Picture	a004	5770559	0	2	11936	75	0	next
331	Response	2	5782493	11934	1
333	Picture	a011	5801893	0	175	9165	177	0	next
333	Response	1	5810922	9029	1
335	Picture	c001	5830058	0	1	5947	65	0	next
335	Response	1	5836004	5946	1
337	Picture	a007	5852392	0	175	6499	176	0	next
337	Response	1	5858844	6452	2
339	Picture	a015	5877724	0	1	5668	176	0	next
339	Response	1	5883391	5667	2
341	Picture	b015	5901224	0	175	7666	176	0	next
341	Response	2	5908736	7512	1
343	Picture	c001	5927390	0	1	7023	154	0	next
343	Response	1	5934412	7022	1
345	Picture	c001	5954723	0	176	4833	177	0	next
345	Response	1	5959499	4776	1
347	Picture	b007	5976889	0	1	6502	175	0	next
347	Response	2	5983390	6501	1
349	Picture	b004	6003056	0	175	14165	177	0	next
349	Response	2	6017041	13985	1
351	Picture	c001	6037388	0	1	7214	129	0	next
351	Response	1	6044601	7213	1
353	Picture	b005	6062055	0	170	14498	172	0	next
353	Response	2	6076517	14462	2
355	Picture	a010	6095386	0	2	15052	120	0	next
355	Response	1	6110437	15051	1
357	Picture	b010	6128720	0	175	9666	176	0	next
357	Response	1	6138206	9486	1
359	Picture	b014	6155386	0	1	9278	65	0	next
359	Response	2	6164663	9277	1
361	Picture	a013	6183219	0	176	7666	177	0	next
361	Response	1	6190759	7540	1
363	Picture	a012	6209385	0	1	33388	122	0	next
363	Response	1	6242772	33387	1
365	Picture	b003	6260884	0	175	16999	177	0	next
365	Response	2	6277766	16882	1
367	Picture	a003	6294883	0	1	11844	166	0	next
367	Response	1	6306726	11843	1
369	Picture	a001	6325550	0	175	42165	176	0	next
369	Response	1	6367572	42022	2
371	Picture	c001	6386381	0	2	7406	106	0	next
371	Response	1	6393786	7405	1
373	Picture	c001	6411715	0	170	6499	171	0	next
373	Response	1	6418060	6345	1
375	Picture	b012	6438047	0	1	7041	128	0	next
375	Response	2	6445087	7040	1
377	Picture	b011	6463881	0	175	26165	176	0	next
377	Response	1	6489998	26117	2
379	Picture	c001	6510212	0	2	6897	115	0	next
379	Response	1	6517108	6896	1
381	Picture	c001	6534213	0	176	43665	177	0	next
381	Response	1	6577806	43593	2
383	Picture	a016	6595378	0	1	6795	382	0	next
383	Response	1	6602172	6794	1
385	Picture	a009	6620211	0	169	9999	170	0	next
385	Response	1	6630058	9847	2
387	Picture	a006	6647876	0	2	37630	48	0	next
387	Response	1	6685505	37629	1
389	Picture	b006	6704210	0	175	6999	176	0	next
389	Response	2	6711182	6972	1
391	Picture	b008	6727875	0	2	10990	188	0	next
391	Response	1	6738863	10988	2
393	Picture	a005	6758709	0	168	31165	169	0	next
393	Response	1	6789772	31063	2
395	Picture	c001	6808874	0	1	6194	143	0	next
395	Response	1	6815067	6193	1
397	Picture	b016	6831707	0	177	10833	178	0	next
397	Response	2	6842448	10741	1
399	Picture	c001	6860873	0	1	7171	173	0	next
399	Response	1	6868044	7171	1
402	Response	3	7047617	59913	1
404	Picture	c001	7058036	0	1	10664	177	0	next
404	Response	1	7068699	10663	1
406	Picture	c001	7080036	0	177	5499	179	0	next
406	Response	1	7085360	5324	1
408	Picture	c101	7099702	0	1	3870	140	0	next
408	Response	1	7103571	3869	2
410	Picture	c101	7117202	0	175	4332	177	0	next
410	Response	1	7121399	4197	1
412	Picture	c101	7133201	0	2	3842	169	0	next
412	Response	1	7137042	3841	1
414	Picture	c101	7149701	0	176	4000	177	0	next
414	Response	1	7153641	3940	1
416	Picture	c101	7165534	0	1	3422	90	0	next
416	Response	1	7168955	3421	1
418	Picture	a114	7182201	0	170	6166	171	0	next
418	Response	1	7188211	6010	1
420	Picture	b111	7203533	0	2	7488	189	0	next
420	Response	2	7211019	7486	2
422	Picture	a106	7222867	0	179	6832	181	0	next
422	Response	1	7229616	6749	1
424	Picture	b110	7243699	0	2	16608	70	0	next
424	Response	2	7260306	16607	1
426	Picture	a105	7272033	0	177	19832	178	0	next
426	Response	1	7291742	19709	1
428	Picture	b109	7303698	0	2	7213	132	0	next
428	Response	1	7310910	7212	1
430	Picture	c101	7322865	0	174	9999	175	0	next
430	Response	1	7332823	9958	1
432	Picture	b113	7347864	0	1	14484	193	0	next
432	Response	2	7362347	14483	1
434	Picture	b106	7375031	0	176	9332	178	0	next
434	Response	2	7384290	9259	2
436	Picture	b114	7396030	0	1	5700	145	0	next
436	Response	2	7401729	5699	1
438	Picture	c101	7412863	0	174	5666	176	0	next
438	Response	2	7418361	5498	1
440	Picture	b115	7430696	0	1	7395	108	0	next
440	Response	2	7438090	7394	1
442	Picture	b103	7451696	0	175	5999	177	0	next
442	Response	2	7457642	5946	1
444	Picture	c101	7472861	0	2	6371	141	0	next
444	Response	1	7479231	6370	1
446	Picture	b104	7493362	0	175	10666	176	0	next
446	Response	1	7503863	10501	1
448	Picture	c101	7516361	0	1	5695	142	0	next
448	Response	1	7522055	5694	1
450	Picture	b105	7533528	0	169	8999	170	0	next
450	Response	2	7542269	8741	1
452	Picture	c101	7557027	0	1	23100	77	0	next
452	Response	1	7580125	23098	2
454	Picture	b116	7593194	0	174	12998	176	0	next
454	Response	2	7606130	12936	2
456	Picture	a103	7619359	0	1	6839	164	0	next
456	Response	1	7626197	6838	1
458	Picture	c101	7638859	0	176	5666	178	0	next
458	Response	1	7644476	5617	1
460	Picture	a113	7657691	0	2	6429	80	0	next
460	Response	1	7664120	6429	1
462	Picture	c101	7678859	0	176	6499	177	0	next
462	Response	1	7685230	6371	1
464	Picture	a110	7699024	0	2	23357	154	0	next
464	Response	1	7722379	23355	2
466	Picture	a108	7737024	0	176	17499	178	0	next
466	Response	1	7754417	17393	1
468	Picture	a107	7768190	0	1	7645	198	0	next
468	Response	1	7775834	7644	1
470	Picture	c101	7787857	0	176	5332	178	0	next
470	Response	1	7793130	5273	1
472	Picture	b102	7805189	0	1	24670	173	0	next
472	Response	2	7829858	24669	1
474	Picture	c101	7842022	0	171	7833	172	0	next
474	Response	1	7849713	7691	1
476	Picture	b107	7863521	0	2	4895	115	0	next
476	Response	1	7868415	4894	1
478	Picture	a109	7883188	0	168	5666	169	0	next
478	Response	1	7888770	5582	1
480	Picture	a111	7903354	0	1	6525	144	0	next
480	Response	1	7909878	6524	1
482	Picture	a102	7924354	0	175	5499	177	0	next
482	Response	1	7929791	5437	2
484	Picture	a115	7942853	0	2	5658	186	0	next
484	Response	1	7948510	5657	1
486	Picture	b101	7961854	0	175	10165	177	0	next
486	Response	1	7971919	10065	1
488	Picture	a112	7986186	0	1	5469	41	0	next
488	Response	1	7991653	5467	2
490	Picture	a116	8003519	0	176	5666	178	0	next
490	Response	1	8009147	5628	2
492	Picture	c101	8024018	0	2	7105	74	0	next
492	Response	1	8031122	7104	1
494	Picture	c101	8043519	0	175	5499	176	0	next
494	Response	1	8048947	5428	2
496	Picture	a104	8062851	0	1	38527	143	0	next
496	Response	1	8101377	38526	1
498	Picture	b108	8114517	0	176	9166	178	0	next
498	Response	2	8123590	9073	1
500	Picture	a101	8137849	0	2	5723	123	0	next
500	Response	1	8143571	5722	1
502	Picture	b112	8157017	0	177	5999	178	0	next
502	Response	2	8162945	5928	2
505	Response	3	8324432	48085	1
507	Picture	c101	8334514	0	176	6832	177	0	next
507	Response	1	8341302	6788	1
509	Picture	b111	8353013	0	1	10829	180	0	next
509	Response	2	8363841	10828	1
511	Picture	a110	8375013	0	176	14499	177	0	next
511	Response	1	8389339	14326	2
513	Picture	b106	8401012	0	1	7529	148	0	next
513	Response	2	8408540	7528	1
515	Picture	c101	8421012	0	175	10999	177	0	next
515	Response	1	8431952	10940	2
517	Picture	b108	8446677	0	2	15192	153	0	next
517	Response	2	8461867	15190	2
519	Picture	c101	8474511	0	176	14666	177	0	next
519	Response	1	8489006	14495	1
521	Picture	c101	8503010	0	1	5496	180	0	next
521	Response	1	8508505	5495	1
523	Picture	c101	8522843	0	173	7166	175	0	next
523	Response	1	8529858	7015	2
525	Picture	b104	8542842	0	2	9024	154	0	next
525	Response	2	8551865	9023	1
527	Picture	a115	8564509	0	176	10999	178	0	next
527	Response	1	8575452	10943	1
529	Picture	a106	8589508	0	2	6129	51	0	next
529	Response	1	8595636	6128	1
531	Picture	b112	8606842	0	175	6166	176	0	next
531	Response	2	8612951	6109	2
533	Picture	c101	8625674	0	2	20838	168	0	next
533	Response	1	8646511	20837	1
535	Picture	a101	8661174	0	169	6499	171	0	next
535	Response	1	8667620	6446	1
537	Picture	a113	8679007	0	1	5247	96	0	next
537	Response	1	8684253	5246	1
539	Picture	a102	8695840	0	178	6166	179	0	next
539	Response	1	8701846	6006	1
541	Picture	a109	8714339	0	2	6322	189	0	next
541	Response	1	8720659	6320	2
543	Picture	c101	8734173	0	176	5166	177	0	next
543	Response	1	8739264	5091	1
545	Picture	b116	8752672	0	1	21443	67	0	next
545	Response	1	8774113	21441	1
547	Picture	c101	8788172	0	175	5332	177	0	next
547	Response	1	8793368	5196	2
549	Picture	b103	8808171	0	2	6521	155	0	next
549	Response	2	8814691	6520	1
551	Picture	a103	8826171	0	175	6833	176	0	next
551	Response	1	8832969	6798	2
553	Picture	a114	8844837	0	1	5931	79	0	next
553	Response	1	8850767	5930	1
555	Picture	a105	8863837	0	178	9999	180	0	next
555	Response	1	8873669	9832	2
557	Picture	b114	8888336	0	1	11522	154	0	next
557	Response	2	8899857	11521	1
559	Picture	a111	8911336	0	175	5999	177	0	next
559	Response	1	8917236	5900	1
561	Picture	b110	8931502	0	1	11746	98	0	next
561	Response	2	8943247	11745	1
563	Picture	b107	8958002	0	175	16166	176	0	next
563	Response	2	8974010	16008	1
565	Picture	b105	8985668	0	1	9420	83	0	next
565	Response	2	8995087	9419	1
567	Picture	c101	9007335	0	175	6165	177	0	next
567	Response	1	9013384	6049	2
569	Picture	c101	9028667	0	1	4248	96	0	next
569	Response	1	9032914	4247	2
571	Picture	b101	9045001	0	175	14832	176	0	next
571	Response	1	9059670	14669	2
573	Picture	c101	9072833	0	1	46465	44	0	next
573	Response	1	9119297	46464	1
575	Picture	b102	9131832	0	176	20832	178	0	next
575	Response	1	9152621	20789	1
577	Picture	c101	9165831	0	2	58509	168	0	next
577	Response	1	9224339	58508	1
579	Picture	a108	9238497	0	169	7832	171	0	next
579	Response	1	9246226	7729	1
581	Picture	c101	9260163	0	1	40138	38	0	next
581	Response	1	9300300	40137	1
583	Picture	a112	9311829	0	175	7832	177	0	next
583	Response	1	9319618	7789	2
585	Picture	c101	9332495	0	1	5391	119	0	next
585	Response	1	9337885	5390	1
587	Picture	a104	9351329	0	168	6665	170	0	next
587	Response	2	9357889	6560	1
589	Picture	c101	9372827	0	2	5610	68	0	next
589	Response	1	9378436	5609	1
591	Picture	b115	9389661	0	168	7332	170	0	next
591	Response	2	9396833	7172	1
593	Picture	b113	9410327	0	1	7079	98	0	next
593	Response	2	9417405	7078	1
595	Picture	c101	9430827	0	176	5666	177	0	next
595	Response	1	9436399	5572	1
597	Picture	b109	9447826	0	1	33784	59	0	next
597	Response	1	9481610	33784	1
599	Picture	a107	9493826	0	175	6499	176	0	next
599	Response	1	9500141	6315	1
601	Picture	a116	9515325	0	1	5690	154	0	next
601	Response	1	9521014	5689	1
