# Supplementary material for: The relationship between Chinese college students’ mate preferences and their parents’ education level
Source: Front Psychol. 2022 Nov 1;13:907315. doi: 10.3389/fpsyg.2022.907315 (PMC9664191; doi:10.3389/fpsyg.2022.907315)
Supplement: Supplementary file 2 [file Data_Sheet_1.ZIP › raw data/╢¡╫╙╥╦/part1.log]

Scenario - For expli1
Logfile written - 2018/9/15 20:54:13

Trial	Event Type	Code	Time	TTime	Uncertainty	Duration	Uncertainty	ReqTime	ReqDur

1	Response	3	114454	114288	1
4	Picture	c001	145161	0	2	16295	48	0	next
4	Response	1	161455	16294	1
6	Picture	c001	178494	0	174	11166	175	0	next
6	Response	1	189499	11005	1
8	Picture	b013	208659	0	2	52775	61	0	next
8	Response	1	261433	52774	1
10	Picture	a016	278991	0	167	8499	168	0	next
10	Response	1	287413	8422	1
12	Picture	b012	307656	0	2	9243	101	0	next
12	Response	2	316898	9242	1
14	Picture	c001	333489	0	177	8832	179	0	next
14	Response	1	342244	8755	1
16	Picture	c001	362488	0	1	6936	73	0	next
16	Response	1	369423	6935	1
18	Picture	b001	387488	0	168	20165	169	0	next
18	Response	2	407551	20063	1
20	Picture	c001	428152	0	2	8107	70	0	next
20	Response	1	436258	8106	1
22	Picture	b008	454986	0	176	9999	177	0	next
22	Response	2	464938	9952	1
24	Picture	b015	485151	0	1	7145	197	0	next
24	Response	2	492295	7144	1
26	Picture	b004	510317	0	175	9999	176	0	next
26	Response	2	520280	9963	1
28	Picture	b016	540815	0	2	7119	59	0	next
28	Response	2	547933	7118	1
30	Picture	a004	565649	0	167	11165	169	0	next
30	Response	1	576669	11020	1
32	Picture	a007	597314	0	1	37076	92	0	next
32	Response	1	634389	37075	1
34	Picture	b006	650813	0	174	12165	176	0	next
34	Response	2	662854	12041	1
36	Picture	a011	680811	0	2	10872	298	0	next
36	Response	1	691681	10870	2
38	Picture	a002	707978	0	170	7665	172	0	next
38	Response	1	715556	7578	1
40	Picture	c001	733810	0	1	7038	137	0	next
40	Response	1	740846	7036	2
42	Picture	b014	758976	0	174	9499	175	0	next
42	Response	2	768353	9377	1
44	Picture	b010	785474	0	2	8256	88	0	next
44	Response	2	793729	8255	1
46	Picture	a003	810141	0	168	8333	169	0	next
46	Response	1	818297	8156	2
48	Picture	c001	837640	0	1	5674	161	0	next
48	Response	1	843313	5673	1
50	Picture	a005	861473	0	169	7666	170	0	next
50	Response	1	868959	7486	1
52	Picture	c001	888471	0	2	7879	132	0	next
52	Response	1	896349	7878	1
54	Picture	c001	913971	0	176	5833	177	0	next
54	Response	1	919691	5720	2
56	Picture	b005	937137	0	1	8265	77	0	next
56	Response	2	945400	8263	2
58	Picture	c001	964803	0	174	6332	176	0	next
58	Response	1	970989	6186	1
60	Picture	a006	988802	0	1	11200	142	0	next
60	Response	1	1000001	11199	1
62	Picture	c001	1017801	0	174	5999	176	0	next
62	Response	1	1023635	5834	1
64	Picture	b003	1041467	0	1	8600	75	0	next
64	Response	2	1050066	8599	1
66	Picture	c001	1068300	0	176	5832	178	0	next
66	Response	1	1074093	5793	1
68	Picture	b002	1091799	0	1	6564	111	0	next
68	Response	2	1098362	6563	2
70	Picture	a015	1114965	0	175	7499	176	0	next
70	Response	1	1122391	7426	1
72	Picture	a012	1140797	0	1	7340	162	0	next
72	Response	1	1148136	7339	1
74	Picture	a009	1164964	0	174	6498	176	0	next
74	Response	1	1171388	6424	1
76	Picture	c001	1190629	0	1	5509	166	0	next
76	Response	1	1196137	5508	1
78	Picture	c001	1214462	0	175	4999	176	0	next
78	Response	1	1219388	4926	1
80	Picture	c001	1237461	0	1	5030	145	0	next
80	Response	1	1242490	5029	1
82	Picture	a001	1259627	0	175	8332	177	0	next
82	Response	1	1267873	8246	1
84	Picture	b011	1288126	0	1	10439	69	0	next
84	Response	2	1298563	10437	2
86	Picture	a010	1317959	0	174	7499	175	0	next
86	Response	1	1325381	7422	1
88	Picture	b009	1343791	0	1	8624	51	0	next
88	Response	2	1352414	8623	1
90	Picture	a013	1370291	0	174	7332	175	0	next
90	Response	1	1377580	7289	2
92	Picture	b007	1394789	0	1	9917	92	0	next
92	Response	2	1404705	9916	1
94	Picture	a008	1422622	0	174	7499	176	0	next
94	Response	1	1429991	7369	2
96	Picture	c001	1447121	0	1	8522	147	0	next
96	Response	1	1455642	8521	1
98	Picture	a014	1472121	0	167	6999	168	0	next
98	Response	1	1478981	6860	1
101	Response	3	1700350	104234	1
103	Picture	c001	1710447	0	173	13165	174	0	next
103	Response	1	1723489	13042	1
105	Picture	c001	1736779	0	1	6029	146	0	next
105	Response	1	1742807	6028	1
107	Picture	c101	1757779	0	173	5165	175	0	next
107	Response	1	1762817	5038	2
109	Picture	b106	1774611	0	1	16498	177	0	next
109	Response	2	1791108	16497	1
111	Picture	a116	1805944	0	174	15332	175	0	next
111	Response	1	1821105	15161	1
113	Picture	b116	1834942	0	1	7673	171	0	next
113	Response	2	1842614	7672	1
115	Picture	b112	1856609	0	173	6166	174	0	next
115	Response	2	1862591	5982	1
117	Picture	a104	1874441	0	1	10347	159	0	next
117	Response	1	1884787	10346	1
119	Picture	b102	1897108	0	174	8498	176	0	next
119	Response	2	1905552	8444	1
121	Picture	a113	1919773	0	1	5758	84	0	next
121	Response	1	1925530	5757	1
123	Picture	a107	1940106	0	175	8332	177	0	next
123	Response	1	1948299	8193	2
125	Picture	a115	1962105	0	1	5692	152	0	next
125	Response	1	1967796	5691	1
127	Picture	b103	1979105	0	174	8499	175	0	next
127	Response	2	1987507	8402	1
129	Picture	a103	2002270	0	2	6326	184	0	next
129	Response	1	2008595	6325	1
131	Picture	c101	2020937	0	174	6332	176	0	next
131	Response	1	2027193	6256	2
133	Picture	b107	2041436	0	1	6429	73	0	next
133	Response	2	2047864	6428	1
135	Picture	c101	2059936	0	174	6499	175	0	next
135	Response	1	2066370	6434	1
137	Picture	c101	2079768	0	1	5260	75	0	next
137	Response	1	2085027	5259	1
139	Picture	b110	2096268	0	176	13165	178	0	next
139	Response	2	2109361	13093	1
141	Picture	c101	2122100	0	1	6430	78	0	next
141	Response	1	2128529	6429	1
143	Picture	b113	2140267	0	174	15498	176	0	next
143	Response	2	2155741	15474	1
145	Picture	b111	2169932	0	1	6778	64	0	next
145	Response	2	2176709	6777	2
147	Picture	a112	2188098	0	176	6833	177	0	next
147	Response	1	2194858	6760	1
149	Picture	c101	2210097	0	2	5913	99	0	next
149	Response	1	2216009	5912	1
151	Picture	c101	2228764	0	176	6832	178	0	next
151	Response	1	2235569	6805	2
153	Picture	c101	2247429	0	2	5695	148	0	next
153	Response	1	2253123	5694	1
155	Picture	a114	2267929	0	169	10666	170	0	next
155	Response	1	2278508	10579	1
157	Picture	c101	2293761	0	2	9950	60	0	next
157	Response	1	2303710	9949	1
159	Picture	b104	2317094	0	175	8999	177	0	next
159	Response	2	2326059	8965	2
161	Picture	a106	2337426	0	2	9844	166	0	next
161	Response	1	2347269	9843	1
163	Picture	a105	2359260	0	174	6832	175	0	next
163	Response	1	2365990	6730	1
165	Picture	a110	2377425	0	2	6867	143	0	next
165	Response	1	2384291	6866	1
167	Picture	c101	2396759	0	167	6499	168	0	next
167	Response	1	2403070	6311	1
169	Picture	b115	2414757	0	2	31906	97	0	next
169	Response	2	2446661	31904	1
171	Picture	a109	2459257	0	173	13499	174	0	next
171	Response	1	2472667	13410	1
173	Picture	c101	2484589	0	1	5812	196	0	next
173	Response	1	2490400	5811	1
175	Picture	a101	2503922	0	174	17665	176	0	next
175	Response	1	2521420	17498	1
177	Picture	a111	2534753	0	2	6139	39	0	next
177	Response	1	2540891	6138	1
179	Picture	b109	2552420	0	174	8000	175	0	next
179	Response	2	2560241	7821	2
181	Picture	b108	2574752	0	2	6128	49	0	next
181	Response	2	2580879	6127	1
183	Picture	c101	2592419	0	171	6333	172	0	next
183	Response	1	2598581	6162	1
185	Picture	b105	2611750	0	3	6421	91	0	next
185	Response	2	2618170	6420	2
187	Picture	a102	2631085	0	167	5999	168	0	next
187	Response	1	2637014	5929	1
189	Picture	a108	2651750	0	1	8849	159	0	next
189	Response	1	2660598	8848	1
191	Picture	c101	2675083	0	168	5833	169	0	next
191	Response	1	2680819	5736	1
193	Picture	b114	2695582	0	1	6689	153	0	next
193	Response	2	2702270	6688	1
195	Picture	c101	2713915	0	174	7166	175	0	next
195	Response	1	2720929	7014	2
197	Picture	b101	2733247	0	2	8718	126	0	next
197	Response	2	2741963	8716	2
199	Picture	c101	2755914	0	175	7666	176	0	next
199	Response	1	2763499	7585	2
201	Picture	c101	2775579	0	2	10034	143	0	next
201	Response	1	2785612	10033	1
204	Response	3	2944490	47414	1
206	Picture	a108	2954907	0	2	9837	173	0	next
206	Response	1	2964743	9836	1
208	Picture	c101	2976741	0	167	6332	168	0	next
208	Response	1	2982982	6241	2
210	Picture	b113	2994906	0	1	10189	153	0	next
210	Response	2	3005094	10188	1
212	Picture	c101	3017239	0	174	6166	175	0	next
212	Response	1	3023333	6094	2
214	Picture	b101	3034738	0	1	11968	41	0	next
214	Response	2	3046705	11967	1
216	Picture	a104	3058571	0	174	10499	176	0	next
216	Response	1	3068899	10328	1
218	Picture	c101	3084070	0	1	6225	111	0	next
218	Response	1	3090294	6224	1
220	Picture	c101	3103403	0	168	6332	170	0	next
220	Response	1	3109674	6271	1
222	Picture	a116	3123569	0	1	7678	163	0	next
222	Response	1	3131246	7677	1
224	Picture	a102	3144902	0	174	6332	176	0	next
224	Response	1	3151138	6236	1
226	Picture	a109	3164901	0	1	6034	142	0	next
226	Response	1	3170934	6033	1
228	Picture	a113	3184567	0	175	5999	177	0	next
228	Response	1	3190400	5833	2
230	Picture	a101	3203733	0	1	9587	81	0	next
230	Response	1	3213319	9586	2
232	Picture	a107	3227566	0	174	8499	175	0	next
232	Response	1	3235908	8342	1
234	Picture	a112	3248065	0	1	6830	172	0	next
234	Response	1	3254894	6829	1
236	Picture	b108	3268065	0	174	8332	175	0	next
236	Response	2	3276288	8223	1
238	Picture	a115	3291397	0	1	14260	81	0	next
238	Response	1	3305656	14259	1
240	Picture	c101	3320563	0	174	7499	175	0	next
240	Response	1	3327879	7316	1
242	Picture	c101	3341395	0	1	8939	71	0	next
242	Response	1	3350333	8938	1
244	Picture	a103	3362062	0	175	7999	176	0	next
244	Response	1	3369942	7880	1
246	Picture	c101	3382727	0	2	5328	175	0	next
246	Response	1	3388054	5327	1
248	Picture	b103	3401394	0	174	5499	175	0	next
248	Response	2	3406762	5368	2
250	Picture	c101	3421393	0	1	6325	183	0	next
250	Response	1	3427717	6324	1
252	Picture	c101	3439726	0	175	4999	176	0	next
252	Response	1	3444568	4842	1
254	Picture	b116	3459225	0	1	7983	192	0	next
254	Response	2	3467207	7982	1
256	Picture	b114	3482225	0	174	5832	175	0	next
256	Response	2	3487953	5728	1
258	Picture	a110	3501890	0	2	7411	100	0	next
258	Response	1	3509300	7410	1
260	Picture	b105	3522057	0	167	9332	168	0	next
260	Response	2	3531366	9309	1
262	Picture	c101	3544222	0	1	6511	167	0	next
262	Response	1	3550732	6510	1
264	Picture	a111	3563889	0	174	14665	176	0	next
264	Response	1	3578407	14518	1
266	Picture	a114	3593387	0	2	6341	169	0	next
266	Response	1	3599727	6340	1
268	Picture	b110	3614387	0	174	8499	176	0	next
268	Response	2	3622755	8368	1
270	Picture	b104	3634553	0	1	19711	130	0	next
270	Response	2	3654263	19710	1
272	Picture	b107	3668219	0	174	5832	176	0	next
272	Response	2	3673958	5739	2
274	Picture	c101	3686051	0	1	4967	42	0	next
274	Response	1	3691017	4966	1
276	Picture	c101	3704218	0	174	5165	176	0	next
276	Response	1	3709248	5030	1
278	Picture	b112	3724217	0	1	6859	149	0	next
278	Response	2	3731075	6858	1
280	Picture	c101	3745050	0	175	5499	176	0	next
280	Response	1	3750473	5423	2
282	Picture	c101	3765049	0	1	4136	40	0	next
282	Response	1	3769184	4135	1
284	Picture	c101	3780549	0	174	5665	176	0	next
284	Response	1	3786183	5634	2
286	Picture	a105	3800381	0	1	6705	135	0	next
286	Response	1	3807085	6704	1
288	Picture	b115	3818548	0	173	8165	175	0	next
288	Response	2	3826569	8021	1
290	Picture	a106	3838213	0	2	6137	40	0	next
290	Response	1	3844349	6136	1
292	Picture	c101	3856213	0	174	6499	175	0	next
292	Response	1	3862666	6453	2
294	Picture	b106	3875045	0	1	9121	56	0	next
294	Response	2	3884165	9120	2
296	Picture	b109	3898712	0	174	8665	176	0	next
296	Response	2	3907191	8479	1
298	Picture	b111	3920544	0	1	5237	105	0	next
298	Response	2	3925780	5236	1
300	Picture	b102	3940877	0	176	6999	178	0	next
300	Response	2	3947756	6879	1
304	Response	3	4275579	164708	1
306	Picture	a001	4285700	0	167	25498	168	0	next
306	Response	1	4311170	25470	1
308	Picture	a008	4331198	0	1	14215	127	0	next
308	Response	1	4345412	14214	1
310	Picture	c001	4363198	0	167	13331	169	0	next
310	Response	2	4376505	13307	1
312	Picture	a005	4393862	0	2	8189	154	0	next
312	Response	1	4402050	8188	1
314	Picture	b012	4418862	0	174	6499	176	0	next
314	Response	2	4425288	6426	1
316	Picture	a009	4443861	0	1	6639	36	0	next
316	Response	1	4450498	6637	2
318	Picture	a012	4468861	0	174	7832	175	0	next
318	Response	1	4476614	7753	1
320	Picture	c001	4496026	0	1	7333	169	0	next
320	Response	1	4503358	7332	2
322	Picture	c001	4521026	0	174	10665	176	0	next
322	Response	2	4531593	10567	1
324	Picture	c001	4550691	0	1	5875	134	0	next
324	Response	2	4556565	5874	1
326	Picture	c001	4574524	0	174	4832	176	0	next
326	Response	2	4579199	4675	1
328	Picture	c001	4599189	0	2	4686	158	0	next
328	Response	2	4603874	4685	2
330	Picture	c001	4623189	0	174	7666	175	0	next
330	Response	2	4630736	7547	1
332	Picture	a007	4650521	0	1	10496	179	0	next
332	Response	1	4661016	10495	1
334	Picture	a014	4680354	0	174	10832	176	0	next
334	Response	1	4691029	10675	1
336	Picture	a010	4711685	0	2	14518	159	0	next
336	Response	1	4726202	14517	1
338	Picture	b001	4743685	0	174	14833	175	0	next
338	Response	2	4758343	14658	1
340	Picture	b002	4776017	0	1	8501	176	0	next
340	Response	2	4784517	8500	1
342	Picture	a011	4801184	0	168	17498	170	0	next
342	Response	1	4818575	17391	1
344	Picture	c001	4838182	0	1	8511	158	0	next
344	Response	2	4846692	8510	1
346	Picture	b007	4865182	0	174	7332	175	0	next
346	Response	2	4872327	7145	1
348	Picture	c001	4892513	0	2	7007	170	0	next
348	Response	2	4899519	7006	2
350	Picture	b006	4919013	0	174	13832	176	0	next
350	Response	2	4932709	13696	1
352	Picture	a016	4953178	0	2	24085	91	0	next
352	Response	1	4977261	24083	1
354	Picture	a002	4997178	0	173	11165	174	0	next
354	Response	1	5008264	11086	1
356	Picture	a004	5027343	0	1	14178	164	0	next
356	Response	1	5041520	14177	2
358	Picture	a013	5060008	0	2	7667	3	0	next
358	Response	1	5067544	7536	1
360	Picture	b009	5085841	0	1	9500	168	0	next
360	Response	2	5095340	9499	1
362	Picture	a003	5112007	0	168	11832	170	0	next
362	Response	1	5123761	11754	1
364	Picture	b010	5142672	0	2	9396	114	0	next
364	Response	2	5152067	9395	1
366	Picture	c001	5171339	0	174	6499	175	0	next
366	Response	2	5177701	6362	1
368	Picture	b014	5194671	0	1	13279	61	0	next
368	Response	2	5207949	13278	1
370	Picture	b008	5224337	0	174	11332	176	0	next
370	Response	2	5235536	11199	1
372	Picture	b013	5252336	0	1	8115	61	0	next
372	Response	2	5260450	8114	1
374	Picture	b016	5277002	0	174	33998	176	0	next
374	Response	2	5310817	33815	1
376	Picture	a015	5330000	0	1	8429	81	0	next
376	Response	1	5338428	8428	1
378	Picture	c001	5356333	0	175	8666	176	0	next
378	Response	2	5364814	8481	1
380	Picture	a006	5384998	0	1	8806	36	0	next
380	Response	1	5393803	8805	1
382	Picture	c001	5413498	0	174	10166	175	0	next
382	Response	2	5423510	10012	1
384	Picture	c001	5441330	0	1	7484	184	0	next
384	Response	2	5448813	7483	1
386	Picture	b011	5468496	0	176	9666	177	0	next
386	Response	2	5478012	9516	1
388	Picture	b003	5495495	0	1	5507	169	0	next
388	Response	2	5501001	5506	1
390	Picture	c001	5520161	0	174	6666	175	0	next
390	Response	2	5526691	6530	2
392	Picture	b005	5544660	0	1	9610	66	0	next
392	Response	2	5554270	9610	1
394	Picture	c001	5572160	0	175	6832	176	0	next
394	Response	2	5578880	6720	1
396	Picture	c001	5598325	0	1	6008	168	0	next
396	Response	2	5604332	6007	1
398	Picture	b015	5621825	0	174	7499	175	0	next
398	Response	2	5629185	7360	1
400	Picture	b004	5649157	0	1	6171	164	0	next
400	Response	2	5655327	6170	1
403	Response	3	5815267	42780	1
405	Picture	c001	5825651	0	1	9256	86	0	next
405	Response	2	5834906	9255	1
407	Picture	c001	5849151	0	174	4666	175	0	next
407	Response	2	5853645	4494	1
409	Picture	a207	5868983	0	1	14795	40	0	next
409	Response	1	5883777	14794	2
411	Picture	a209	5897316	0	168	6832	170	0	next
411	Response	1	5904079	6763	1
413	Picture	a215	5919315	0	1	17745	97	0	next
413	Response	1	5937058	17743	2
415	Picture	c201	5950815	0	171	9165	173	0	next
415	Response	2	5959906	9091	2
417	Picture	b205	5972480	0	1	9162	180	0	next
417	Response	2	5981641	9161	1
419	Picture	b215	5994813	0	174	6166	175	0	next
419	Response	2	6000857	6044	2
421	Picture	b214	6014645	0	2	5460	44	0	next
421	Response	2	6020104	5459	1
423	Picture	b209	6032979	0	167	52497	169	0	next
423	Response	2	6085367	52388	1
425	Picture	c201	6099809	0	2	7382	129	0	next
425	Response	2	6107190	7381	2
427	Picture	b207	6118476	0	174	6166	175	0	next
427	Response	2	6124606	6130	1
429	Picture	a206	6137641	0	2	7024	153	0	next
429	Response	1	6144664	7023	1
431	Picture	a208	6159308	0	175	6332	177	0	next
431	Response	1	6165531	6223	1
433	Picture	b212	6178973	0	2	5177	160	0	next
433	Response	2	6184149	5176	1
435	Picture	a202	6196474	0	174	6832	175	0	next
435	Response	1	6203273	6799	1
437	Picture	a203	6217139	0	2	5861	149	0	next
437	Response	1	6222999	5860	1
439	Picture	c201	6238139	0	174	5499	175	0	next
439	Response	2	6243473	5334	1
441	Picture	b208	6255804	0	2	8233	110	0	next
441	Response	2	6264036	8232	1
443	Picture	c201	6277138	0	174	3832	176	0	next
443	Response	2	6280942	3804	2
445	Picture	b206	6293970	0	1	7985	191	0	next
445	Response	2	6301954	7984	1
447	Picture	c201	6315970	0	175	6665	177	0	next
447	Response	2	6322575	6605	2
449	Picture	a216	6334302	0	1	5571	98	0	next
449	Response	1	6339872	5570	1
451	Picture	a201	6351136	0	175	6498	177	0	next
451	Response	1	6357559	6423	1
453	Picture	b201	6370134	0	2	6703	134	0	next
453	Response	2	6376835	6701	2
455	Picture	c201	6388801	0	174	6999	175	0	next
455	Response	2	6395693	6892	1
457	Picture	a213	6407466	0	2	7167	3	0	next
457	Response	1	6414607	7141	2
459	Picture	c201	6426633	0	177	6999	178	0	next
459	Response	2	6433585	6952	2
461	Picture	c201	6447298	0	2	6614	63	0	next
461	Response	2	6453911	6613	1
463	Picture	a210	6465965	0	1	22666	2	0	next
463	Response	1	6488447	22482	1
465	Picture	b210	6501963	0	2	7147	196	0	next
465	Response	2	6509109	7146	1
467	Picture	b202	6521463	0	175	5166	177	0	next
467	Response	2	6526551	5088	2
469	Picture	c201	6540962	0	2	5702	142	0	next
469	Response	2	6546664	5702	1
471	Picture	a211	6559796	0	175	8332	176	0	next
471	Response	1	6568037	8241	1
473	Picture	c201	6582128	0	1	7042	133	0	next
473	Response	2	6589169	7041	1
475	Picture	a205	6602628	0	173	8332	174	0	next
475	Response	1	6610933	8305	1
477	Picture	a214	6625126	0	2	6524	149	0	next
477	Response	1	6631648	6522	2
479	Picture	b216	6646460	0	175	7998	177	0	next
479	Response	2	6654371	7911	1
481	Picture	c201	6667958	0	2	7065	105	0	next
481	Response	2	6675022	7064	1
483	Picture	b203	6686292	0	174	10832	175	0	next
483	Response	2	6696936	10644	1
485	Picture	a204	6708624	0	1	9267	75	0	next
485	Response	1	6717890	9266	1
487	Picture	c201	6729124	0	173	6332	174	0	next
487	Response	2	6735394	6270	1
489	Picture	c201	6749289	0	1	4989	187	0	next
489	Response	2	6754276	4987	2
491	Picture	b204	6767122	0	174	6999	176	0	next
491	Response	2	6774032	6910	1
493	Picture	c201	6785788	0	1	4941	68	0	next
493	Response	2	6790728	4940	1
495	Picture	b213	6804788	0	174	6499	175	0	next
495	Response	2	6811197	6409	1
497	Picture	a212	6825787	0	1	7085	90	0	next
497	Response	1	6832871	7084	1
499	Picture	b211	6845287	0	168	7832	169	0	next
499	Response	2	6852960	7673	1
501	Picture	c201	6865452	0	2	6995	181	0	next
501	Response	2	6872446	6994	1
503	Picture	c201	6885453	0	171	5831	173	0	next
503	Response	2	6891121	5668	1
506	Response	3	7065628	62680	1
508	Picture	a202	7075780	0	174	8998	176	0	next
508	Response	1	7084644	8864	1
510	Picture	c201	7099778	0	2	6783	62	0	next
510	Response	2	7106560	6782	1
512	Picture	b209	7120612	0	174	14332	175	0	next
512	Response	2	7134886	14274	2
514	Picture	c201	7147610	0	1	5169	174	0	next
514	Response	2	7152778	5168	2
516	Picture	a201	7165444	0	174	7665	176	0	next
516	Response	1	7173041	7597	1
518	Picture	c201	7186775	0	2	6562	115	0	next
518	Response	2	7193336	6561	1
520	Picture	a206	7208442	0	168	6499	170	0	next
520	Response	1	7214830	6388	1
522	Picture	c201	7229608	0	1	3568	109	0	next
522	Response	2	7233175	3567	1
524	Picture	b204	7246441	0	167	28665	168	0	next
524	Response	2	7274934	28493	2
526	Picture	a216	7286772	0	2	21499	178	0	next
526	Response	1	7308270	21498	1
528	Picture	c201	7323272	0	175	5999	176	0	next
528	Response	2	7329224	5952	1
530	Picture	c201	7341437	0	2	4483	195	0	next
530	Response	2	7345919	4482	1
532	Picture	b206	7359937	0	174	11333	175	0	next
532	Response	2	7371127	11190	1
534	Picture	a211	7383103	0	1	8292	49	0	next
534	Response	1	7391394	8291	1
536	Picture	a210	7405769	0	174	9499	176	0	next
536	Response	1	7415131	9362	2
538	Picture	b208	7428268	0	1	6586	83	0	next
538	Response	2	7434853	6585	1
540	Picture	c201	7446601	0	168	5499	170	0	next
540	Response	2	7452056	5455	1
542	Picture	b207	7467100	0	1	6717	120	0	next
542	Response	2	7473815	6715	2
544	Picture	a214	7486934	0	167	12498	169	0	next
544	Response	1	7499387	12453	2
546	Picture	b205	7512265	0	2	6844	166	0	next
546	Response	2	7519108	6843	1
548	Picture	a207	7533599	0	175	10332	176	0	next
548	Response	1	7543744	10145	2
550	Picture	a209	7557264	0	1	13247	88	0	next
550	Response	1	7570510	13246	1
552	Picture	a208	7582264	0	167	7332	169	0	next
552	Response	1	7589482	7218	2
554	Picture	a205	7601929	0	2	6650	193	0	next
554	Response	1	7608578	6649	1
556	Picture	b203	7619763	0	167	6499	168	0	next
556	Response	2	7626200	6437	2
558	Picture	c201	7641261	0	2	10093	84	0	next
558	Response	1	7651353	10092	1
560	Picture	c201	7666261	0	174	5833	175	0	next
560	Response	2	7672029	5768	1
562	Picture	a204	7685927	0	1	10830	178	0	next
562	Response	1	7696756	10829	1
564	Picture	a203	7710260	0	174	14332	175	0	next
564	Response	1	7724452	14192	1
566	Picture	b212	7736925	0	1	10372	137	0	next
566	Response	2	7747296	10371	1
568	Picture	b201	7761425	0	174	6166	175	0	next
568	Response	2	7767500	6075	1
570	Picture	c201	7779924	0	1	3977	198	0	next
570	Response	2	7783900	3976	1
572	Picture	b216	7798424	0	167	6332	169	0	next
572	Response	2	7804732	6308	1
574	Picture	a213	7818423	0	1	7864	138	0	next
574	Response	1	7826286	7863	1
576	Picture	c201	7837756	0	167	7999	168	0	next
576	Response	2	7845647	7891	1
578	Picture	c201	7858255	0	1	8226	117	0	next
578	Response	2	7866480	8225	1
580	Picture	c201	7878921	0	174	3999	176	0	next
580	Response	2	7882787	3866	1
582	Picture	b202	7895587	0	1	6415	94	0	next
582	Response	2	7902001	6414	1
584	Picture	b215	7914087	0	175	5999	176	0	next
584	Response	2	7920045	5958	1
586	Picture	b210	7932752	0	2	5702	142	0	next
586	Response	2	7938452	5700	2
588	Picture	b211	7950919	0	174	6166	175	0	next
588	Response	2	7957011	6092	1
590	Picture	c201	7969084	0	2	5974	37	0	next
590	Response	2	7975057	5973	1
592	Picture	c201	7988585	0	167	4165	169	0	next
592	Response	2	7992596	4011	1
594	Picture	a212	8006917	0	1	6811	197	0	next
594	Response	1	8013727	6810	1
596	Picture	b213	8025918	0	173	7498	174	0	next
596	Response	2	8033269	7351	2
598	Picture	b214	8045249	0	1	5887	115	0	next
598	Response	2	8051135	5886	1
600	Picture	a215	8064082	0	174	7999	176	0	next
600	Response	1	8071851	7769	1
602	Picture	c201	8085748	0	1	6575	100	0	next
602	Response	2	8092322	6574	1
