# Supplementary material for: The relationship between Chinese college students’ mate preferences and their parents’ education level
Source: Front Psychol. 2022 Nov 1;13:907315. doi: 10.3389/fpsyg.2022.907315 (PMC9664191; doi:10.3389/fpsyg.2022.907315)
Supplement: Supplementary file 2 [file Data_Sheet_1.ZIP › raw data/╜»├└╖╝/part1.log]

Scenario - For expli1
Logfile written - 2018/5/26 13:18:23

Trial	Event Type	Code	Time	TTime	Uncertainty	Duration	Uncertainty	ReqTime	ReqDur

1	Response	3	939586	939586	1
4	Picture	c001	970439	0	1	9729	107	0	next
4	Response	1	980167	9728	1
6	Picture	a011	997605	0	175	7665	176	0	next
6	Response	1	1005161	7556	1
8	Picture	b006	1024435	0	2	8415	97	0	next
8	Response	2	1032849	8414	1
10	Picture	b009	1051934	0	175	9166	176	0	next
10	Response	2	1061073	9139	2
12	Picture	b010	1080765	0	2	9613	65	0	next
12	Response	2	1090376	9611	2
14	Picture	c001	1108431	0	167	8165	169	0	next
14	Response	1	1116569	8138	1
16	Picture	c001	1135762	0	1	6095	248	0	next
16	Response	1	1141856	6094	1
18	Picture	c001	1161761	0	169	7332	171	0	next
18	Response	1	1169063	7302	2
20	Picture	a012	1186259	0	1	6780	63	0	next
20	Response	1	1193038	6779	1
22	Picture	a010	1210925	0	175	6332	176	0	next
22	Response	1	1217185	6260	1
24	Picture	b001	1236422	0	2	8211	133	0	next
24	Response	2	1244631	8209	2
26	Picture	b015	1261755	0	169	7832	170	0	next
26	Response	2	1269506	7751	2
28	Picture	c001	1287919	0	2	6818	193	0	next
28	Response	1	1294736	6817	1
30	Picture	a008	1313918	0	175	11332	177	0	next
30	Response	1	1325146	11228	1
32	Picture	c001	1343416	0	1	6212	132	0	next
32	Response	1	1349627	6211	1
34	Picture	c001	1367915	0	176	6499	177	0	next
34	Response	1	1374377	6462	1
36	Picture	a002	1392580	0	1	7693	142	0	next
36	Response	1	1400272	7692	1
38	Picture	a001	1419412	0	175	10165	176	0	next
38	Response	1	1429540	10128	1
40	Picture	c001	1446910	0	1	6515	153	0	next
40	Response	1	1453423	6513	2
42	Picture	c001	1470575	0	176	6833	177	0	next
42	Response	1	1477364	6789	2
44	Picture	b014	1496406	0	2	6998	181	0	next
44	Response	2	1503403	6997	2
46	Picture	b012	1520906	0	175	7332	176	0	next
46	Response	2	1528156	7250	1
48	Picture	c001	1545070	0	1	6493	184	0	next
48	Response	1	1551562	6492	1
50	Picture	a016	1570069	0	176	17998	178	0	next
50	Response	1	1587922	17853	2
52	Picture	c001	1606900	0	1	8022	154	0	next
52	Response	1	1614921	8021	1
54	Picture	b007	1632899	0	173	7665	175	0	next
54	Response	2	1640486	7587	1
56	Picture	b013	1660230	0	1	17608	68	0	next
56	Response	2	1677837	17607	1
58	Picture	c001	1695228	0	174	7332	176	0	next
58	Response	1	1702533	7305	1
60	Picture	b005	1720393	0	1	6925	84	0	next
60	Response	2	1727317	6924	1
62	Picture	b008	1746892	0	167	16331	169	0	next
62	Response	2	1763143	16251	2
64	Picture	c001	1783389	0	1	6818	191	0	next
64	Response	1	1790206	6817	1
66	Picture	a009	1807555	0	170	8332	171	0	next
66	Response	1	1815833	8278	1
68	Picture	a013	1833886	0	1	11222	121	0	next
68	Response	1	1845106	11220	2
70	Picture	b003	1861718	0	170	8665	172	0	next
70	Response	2	1870277	8559	1
72	Picture	a005	1888549	0	1	7201	144	0	next
72	Response	1	1895749	7200	1
74	Picture	b002	1913215	0	175	9832	176	0	next
74	Response	2	1922941	9726	1
76	Picture	a003	1943212	0	2	10354	149	0	next
76	Response	1	1953565	10353	1
78	Picture	b016	1970378	0	174	9498	176	0	next
78	Response	2	1979730	9352	1
80	Picture	c001	1998542	0	2	6244	98	0	next
80	Response	1	2004785	6243	1
82	Picture	a015	2022208	0	173	13165	174	0	next
82	Response	1	2035258	13050	1
84	Picture	a004	2052706	0	1	20987	181	0	next
84	Response	1	2073692	20986	1
86	Picture	a014	2090037	0	169	6999	170	0	next
86	Response	1	2096953	6916	2
88	Picture	b011	2114035	0	1	9856	147	0	next
88	Response	2	2123889	9854	2
90	Picture	a007	2142701	0	168	18331	169	0	next
90	Response	1	2160879	18178	1
92	Picture	c001	2179031	0	1	6906	104	0	next
92	Response	1	2185936	6905	1
94	Picture	a006	2202197	0	169	7332	170	0	next
94	Response	1	2209396	7199	1
96	Picture	b004	2228028	0	1	6782	61	0	next
96	Response	2	2234809	6781	1
98	Picture	c001	2252527	0	176	11665	178	0	next
98	Response	1	2264048	11521	2
101	Response	3	2547505	162653	1
103	Picture	c001	2557675	0	171	6332	173	0	next
103	Response	1	2563969	6294	1
105	Picture	c001	2578507	0	1	6204	139	0	next
105	Response	1	2584710	6203	1
107	Picture	a103	2599506	0	175	9665	177	0	next
107	Response	1	2609100	9594	1
109	Picture	a115	2622504	0	1	6502	175	0	next
109	Response	1	2629005	6501	2
111	Picture	a116	2641670	0	170	7165	172	0	next
111	Response	1	2648730	7060	1
113	Picture	b114	2663335	0	1	6468	42	0	next
113	Response	2	2669802	6467	1
115	Picture	c101	2681168	0	175	6832	176	0	next
115	Response	1	2687971	6803	2
117	Picture	a113	2699832	0	2	6667	178	0	next
117	Response	1	2706498	6666	2
119	Picture	a110	2719999	0	175	7498	177	0	next
119	Response	1	2727390	7391	1
121	Picture	a104	2742330	0	1	11875	128	0	next
121	Response	1	2754204	11874	2
123	Picture	c101	2767996	0	173	6665	174	0	next
123	Response	1	2774618	6622	1
125	Picture	c101	2786827	0	1	6017	160	0	next
125	Response	1	2792843	6016	2
127	Picture	a101	2805827	0	177	7165	178	0	next
127	Response	1	2812804	6977	1
129	Picture	a112	2825491	0	2	5961	51	0	next
129	Response	1	2831451	5960	1
131	Picture	c101	2843658	0	175	6332	176	0	next
131	Response	1	2849864	6206	1
133	Picture	b105	2863989	0	1	10354	156	0	next
133	Response	2	2874341	10352	2
135	Picture	c101	2888655	0	174	7832	175	0	next
135	Response	1	2896371	7716	2
137	Picture	b107	2907986	0	2	7630	40	0	next
137	Response	2	2915615	7629	1
139	Picture	b116	2930319	0	169	9499	170	0	next
139	Response	2	2939646	9327	1
141	Picture	a114	2953484	0	1	8163	175	0	next
141	Response	1	2961645	8161	2
143	Picture	c101	2973816	0	175	6832	177	0	next
143	Response	1	2980475	6659	1
145	Picture	b102	2992148	0	1	8328	174	0	next
145	Response	2	3000475	8327	1
147	Picture	b115	3014980	0	175	6499	177	0	next
147	Response	2	3021309	6329	1
149	Picture	b106	3032812	0	1	10760	75	0	next
149	Response	2	3043571	10759	1
151	Picture	c101	3055644	0	175	5999	177	0	next
151	Response	1	3061523	5879	2
153	Picture	b103	3073643	0	1	6349	161	0	next
153	Response	2	3079991	6348	2
155	Picture	a105	3093809	0	175	7665	177	0	next
155	Response	1	3101420	7611	2
157	Picture	b109	3114473	0	2	9165	180	0	next
157	Response	2	3123636	9163	2
159	Picture	c101	3135473	0	178	5832	179	0	next
159	Response	1	3141141	5668	1
161	Picture	a108	3154138	0	1	11100	76	0	next
161	Response	1	3165236	11098	1
163	Picture	c101	3176304	0	176	7165	178	0	next
163	Response	1	3183436	7132	1
165	Picture	b112	3197802	0	1	6234	102	0	next
165	Response	2	3204035	6233	1
167	Picture	c101	3216301	0	176	21832	177	0	next
167	Response	1	3237945	21644	1
169	Picture	b104	3252298	0	2	15666	178	0	next
169	Response	2	3267963	15665	1
171	Picture	a107	3280464	0	167	8832	168	0	next
171	Response	1	3289220	8756	1
173	Picture	a102	3301129	0	1	8267	76	0	next
173	Response	1	3309395	8266	1
175	Picture	b111	3322461	0	174	10499	175	0	next
175	Response	2	3332775	10314	1
177	Picture	a111	3348126	0	1	13509	165	0	next
177	Response	1	3361634	13508	1
179	Picture	c101	3375958	0	175	9832	176	0	next
179	Response	1	3385609	9651	1
181	Picture	b101	3398956	0	1	11051	117	0	next
181	Response	2	3410006	11050	1
183	Picture	b110	3421455	0	175	6499	176	0	next
183	Response	2	3427877	6422	1
185	Picture	c101	3441953	0	2	6335	168	0	next
185	Response	1	3448287	6334	1
187	Picture	b108	3460786	0	168	9332	170	0	next
187	Response	2	3469958	9172	1
189	Picture	c101	3481784	0	2	9033	137	0	next
189	Response	1	3490816	9032	1
191	Picture	a106	3503950	0	168	7666	169	0	next
191	Response	1	3511527	7577	2
193	Picture	a109	3526282	0	1	6443	66	0	next
193	Response	1	3532724	6442	2
195	Picture	c101	3545781	0	177	6999	178	0	next
195	Response	1	3552724	6943	1
197	Picture	b113	3566946	0	1	28277	65	0	next
197	Response	2	3595222	28276	1
199	Picture	c101	3609110	0	175	6666	176	0	next
199	Response	1	3615732	6622	2
201	Picture	c101	3627275	0	2	6213	131	0	next
201	Response	1	3633487	6212	1
204	Response	3	3764770	17168	2
206	Picture	b113	3775266	0	2	10524	155	0	next
206	Response	2	3785789	10523	1
208	Picture	c101	3799265	0	176	6832	178	0	next
208	Response	1	3805933	6668	1
210	Picture	b101	3821263	0	2	14241	103	0	next
210	Response	2	3835503	14240	1
212	Picture	c101	3847929	0	175	6665	177	0	next
212	Response	1	3854544	6615	1
214	Picture	a103	3868260	0	2	7027	151	0	next
214	Response	1	3875285	7025	2
216	Picture	a109	3886593	0	175	8999	176	0	next
216	Response	1	3895433	8840	1
218	Picture	a106	3908591	0	2	7020	150	0	next
218	Response	1	3915610	7019	1
220	Picture	c101	3928257	0	176	6666	177	0	next
220	Response	1	3934861	6604	1
222	Picture	b116	3948589	0	1	7254	88	0	next
222	Response	2	3955842	7253	2
224	Picture	b111	3967422	0	174	6332	175	0	next
224	Response	2	3973651	6229	2
226	Picture	c101	3985753	0	2	5764	82	0	next
226	Response	1	3991516	5763	1
228	Picture	b105	4006253	0	175	6498	177	0	next
228	Response	2	4012651	6398	2
230	Picture	a107	4027917	0	2	9127	50	0	next
230	Response	1	4037043	9126	1
232	Picture	a111	4050750	0	177	7332	178	0	next
232	Response	1	4058028	7278	1
234	Picture	a102	4073248	0	1	5764	79	0	next
234	Response	1	4079011	5763	1
236	Picture	c101	4092414	0	174	6499	175	0	next
236	Response	1	4098823	6409	1
238	Picture	a113	4114078	0	2	6327	185	0	next
238	Response	1	4120404	6326	1
240	Picture	a104	4132078	0	178	17832	179	0	next
240	Response	2	4149735	17657	1
242	Picture	c101	4162742	0	2	10844	167	0	next
242	Response	1	4173584	10842	2
244	Picture	c101	4187575	0	175	6332	176	0	next
244	Response	1	4193758	6183	1
246	Picture	a116	4208406	0	2	6302	41	0	next
246	Response	1	4214707	6301	1
248	Picture	a114	4229739	0	175	8665	177	0	next
248	Response	1	4238324	8585	1
250	Picture	b110	4250404	0	1	13301	41	0	next
250	Response	2	4263703	13299	2
252	Picture	b104	4276403	0	175	9998	177	0	next
252	Response	2	4286236	9833	2
254	Picture	b112	4300734	0	1	8514	154	0	next
254	Response	2	4309247	8513	1
256	Picture	b102	4322733	0	176	7499	177	0	next
256	Response	2	4330134	7401	2
258	Picture	c101	4341731	0	2	6240	104	0	next
258	Response	1	4347970	6239	2
260	Picture	c101	4360231	0	175	5832	176	0	next
260	Response	1	4365987	5756	2
262	Picture	b103	4378896	0	1	10587	81	0	next
262	Response	2	4389482	10586	1
264	Picture	a112	4401395	0	175	10832	177	0	next
264	Response	1	4412103	10708	2
266	Picture	a105	4423893	0	1	27923	86	0	next
266	Response	1	4451815	27922	1
268	Picture	c101	4464891	0	176	6165	178	0	next
268	Response	1	4471028	6137	1
270	Picture	a101	4486222	0	2	7701	144	0	next
270	Response	1	4493922	7700	1
272	Picture	a110	4507222	0	178	16331	180	0	next
272	Response	1	4523402	16180	1
274	Picture	b108	4535053	0	1	16518	158	0	next
274	Response	2	4551570	16517	1
276	Picture	c101	4564052	0	175	14331	177	0	next
276	Response	1	4578268	14216	1
278	Picture	c101	4591383	0	1	7331	178	0	next
278	Response	1	4598713	7330	1
280	Picture	a108	4611215	0	175	9832	177	0	next
280	Response	1	4620950	9735	2
282	Picture	a115	4633713	0	2	7440	71	0	next
282	Response	1	4641152	7439	1
284	Picture	c101	4652713	0	168	6499	169	0	next
284	Response	1	4659113	6400	1
286	Picture	b107	4671544	0	2	11476	34	0	next
286	Response	2	4683019	11475	2
288	Picture	c101	4695044	0	177	5998	179	0	next
288	Response	1	4700919	5875	2
290	Picture	c101	4712542	0	1	4872	130	0	next
290	Response	1	4717413	4871	1
292	Picture	b109	4730541	0	175	12499	176	0	next
292	Response	2	4742853	12312	2
294	Picture	c101	4756206	0	1	6668	175	0	next
294	Response	1	4762872	6666	2
296	Picture	b114	4775205	0	178	9499	179	0	next
296	Response	2	4784514	9309	1
298	Picture	b115	4799203	0	2	9165	171	0	next
298	Response	2	4808367	9164	1
300	Picture	b106	4823202	0	176	9832	178	0	next
300	Response	2	4832848	9646	1
303	Response	3	5118911	173717	1
305	Picture	c001	5129017	0	171	6165	173	0	next
305	Response	2	5135137	6120	1
307	Picture	b010	5152515	0	1	9203	140	0	next
307	Response	2	5161717	9202	1
309	Picture	c001	5178514	0	168	8832	169	0	next
309	Response	2	5187241	8727	1
311	Picture	a012	5207345	0	1	8531	145	0	next
311	Response	1	5215875	8530	1
313	Picture	b005	5234344	0	175	7999	176	0	next
313	Response	2	5242123	7779	1
315	Picture	c001	5262508	0	1	8642	27	0	next
315	Response	2	5271149	8641	2
317	Picture	c001	5290340	0	175	8166	176	0	next
317	Response	2	5298351	8011	1
319	Picture	c001	5317838	0	1	6845	166	0	next
319	Response	2	5324682	6844	1
321	Picture	c001	5341837	0	170	5832	172	0	next
321	Response	2	5347576	5739	1
323	Picture	b002	5367168	0	2	7133	38	0	next
323	Response	2	5374300	7132	2
325	Picture	a005	5392834	0	176	9332	177	0	next
325	Response	1	5401890	9056	1
327	Picture	b011	5422331	0	2	8802	35	0	next
327	Response	2	5431132	8801	1
329	Picture	b003	5450164	0	175	9165	176	0	next
329	Response	2	5459292	9128	1
331	Picture	c001	5478995	0	1	6153	182	0	next
331	Response	2	5485147	6152	1
333	Picture	b013	5504494	0	175	5998	177	0	next
333	Response	2	5510464	5970	1
335	Picture	a011	5530325	0	1	6532	138	0	next
335	Response	1	5536856	6531	2
337	Picture	a014	5555157	0	169	7332	171	0	next
337	Response	1	5562354	7197	1
339	Picture	c001	5579155	0	1	7054	115	0	next
339	Response	2	5586209	7054	1
341	Picture	b008	5606154	0	176	7499	177	0	next
341	Response	2	5613555	7401	1
343	Picture	a003	5630485	0	2	8566	113	0	next
343	Response	1	5639050	8565	1
345	Picture	c001	5657151	0	175	6665	177	0	next
345	Response	2	5663771	6620	1
347	Picture	a007	5682982	0	2	8800	43	0	next
347	Response	1	5691781	8799	2
349	Picture	b009	5709481	0	167	8832	168	0	next
349	Response	2	5718148	8667	1
351	Picture	a009	5737979	0	1	6417	93	0	next
351	Response	1	5744395	6416	2
353	Picture	a010	5761145	0	175	8165	176	0	next
353	Response	1	5769238	8093	2
355	Picture	b004	5787309	0	1	15270	73	0	next
355	Response	2	5802578	15269	1
357	Picture	b007	5821641	0	167	6499	168	0	next
357	Response	2	5828108	6467	1
359	Picture	b014	5844972	0	1	5610	59	0	next
359	Response	2	5850581	5609	1
361	Picture	a015	5868305	0	175	12165	176	0	next
361	Response	1	5880324	12019	1
363	Picture	c001	5900969	0	1	6773	71	0	next
363	Response	2	5907741	6772	1
365	Picture	c001	5927301	0	175	5665	177	0	next
365	Response	2	5932879	5578	1
367	Picture	a001	5951632	0	2	8085	93	0	next
367	Response	1	5959716	8084	1
369	Picture	a006	5979131	0	175	7332	177	0	next
369	Response	1	5986359	7228	1
371	Picture	b015	6003962	0	2	10561	117	0	next
371	Response	2	6014522	10560	1
373	Picture	a004	6032128	0	175	17498	176	0	next
373	Response	1	6049532	17404	1
375	Picture	c001	6068958	0	2	8772	72	0	next
375	Response	2	6077729	8771	1
377	Picture	c001	6093957	0	175	7666	176	0	next
377	Response	2	6101583	7626	1
379	Picture	b012	6122455	0	1	6686	157	0	next
379	Response	2	6129140	6685	1
381	Picture	c001	6147954	0	169	9999	170	0	next
381	Response	2	6157866	9912	1
383	Picture	a008	6175285	0	1	11639	38	0	next
383	Response	1	6186923	11638	1
385	Picture	b006	6206284	0	175	10665	176	0	next
385	Response	2	6216763	10479	1
387	Picture	a002	6237281	0	2	7434	77	0	next
387	Response	1	6244714	7433	1
389	Picture	a016	6261280	0	176	8166	177	0	next
389	Response	1	6269403	8123	2
391	Picture	a013	6286778	0	2	7408	103	0	next
391	Response	1	6294185	7407	1
393	Picture	c001	6313444	0	175	7332	176	0	next
393	Response	2	6320639	7195	1
395	Picture	b001	6338941	0	2	10127	51	0	next
395	Response	2	6349066	10125	2
397	Picture	c001	6368607	0	176	8165	178	0	next
397	Response	2	6376727	8120	1
399	Picture	b016	6394438	0	2	9046	133	0	next
399	Response	2	6403483	9045	1
402	Response	3	6539457	17026	1
404	Picture	c001	6549929	0	1	5846	164	0	next
404	Response	2	6555774	5845	1
406	Picture	c001	6567595	0	176	4666	177	0	next
406	Response	2	6572085	4490	1
408	Picture	c201	6586093	0	2	4157	187	0	next
408	Response	2	6590248	4155	2
410	Picture	a215	6602426	0	167	8332	169	0	next
410	Response	1	6610685	8259	1
412	Picture	c201	6625591	0	1	5925	85	0	next
412	Response	2	6631515	5924	1
414	Picture	b215	6644424	0	174	6665	175	0	next
414	Response	2	6650903	6479	2
416	Picture	c201	6666255	0	1	6699	144	0	next
416	Response	2	6672953	6698	1
418	Picture	c201	6687588	0	176	4665	178	0	next
418	Response	2	6692192	4604	1
420	Picture	b216	6704086	0	1	5609	67	0	next
420	Response	2	6709694	5608	1
422	Picture	a211	6721252	0	176	7999	177	0	next
422	Response	1	6729201	7949	2
424	Picture	b206	6744250	0	1	7066	104	0	next
424	Response	2	6751315	7065	2
426	Picture	a216	6763583	0	175	9832	176	0	next
426	Response	1	6773338	9755	2
428	Picture	a213	6785581	0	1	8318	191	0	next
428	Response	1	6793897	8316	2
430	Picture	c201	6808580	0	172	6666	173	0	next
430	Response	2	6815057	6477	2
432	Picture	b211	6827412	0	1	8323	178	0	next
432	Response	2	6835734	8322	1
434	Picture	a207	6848744	0	176	7332	178	0	next
434	Response	1	6856020	7276	1
436	Picture	a203	6869909	0	1	6312	25	0	next
436	Response	1	6876219	6310	2
438	Picture	c201	6889575	0	177	6665	179	0	next
438	Response	2	6896182	6607	1
440	Picture	b209	6911406	0	2	9132	41	0	next
440	Response	2	6920537	9131	2
442	Picture	b207	6934572	0	175	6499	176	0	next
442	Response	2	6940884	6312	1
444	Picture	a208	6956070	0	2	7079	99	0	next
444	Response	1	6963148	7078	1
446	Picture	a212	6977903	0	167	7499	168	0	next
446	Response	1	6985294	7391	1
448	Picture	a214	6996735	0	1	6275	60	0	next
448	Response	1	7003009	6274	1
450	Picture	b214	7015401	0	168	8165	169	0	next
450	Response	2	7023505	8104	2
452	Picture	a210	7036065	0	2	6861	150	0	next
452	Response	1	7042925	6860	1
454	Picture	b208	7056732	0	168	6498	170	0	next
454	Response	2	7063149	6417	1
456	Picture	b203	7078396	0	2	5878	126	0	next
456	Response	2	7084273	5877	1
458	Picture	a204	7098562	0	177	8332	179	0	next
458	Response	1	7106868	8306	1
460	Picture	a201	7121227	0	1	10689	153	0	next
460	Response	1	7131915	10688	2
462	Picture	c201	7143226	0	177	7166	178	0	next
462	Response	2	7150201	6975	1
464	Picture	b202	7165391	0	1	7516	160	0	next
464	Response	2	7172906	7515	1
466	Picture	c201	7187390	0	169	5666	170	0	next
466	Response	2	7193012	5622	2
468	Picture	b213	7207555	0	1	5325	185	0	next
468	Response	2	7212879	5324	1
470	Picture	c201	7226888	0	175	8165	176	0	next
470	Response	2	7234868	7980	1
472	Picture	b201	7250052	0	2	11565	113	0	next
472	Response	2	7261616	11564	1
474	Picture	c201	7276551	0	169	8166	170	0	next
474	Response	2	7284591	8040	1
476	Picture	a209	7299383	0	1	16300	35	0	next
476	Response	1	7315682	16299	1
478	Picture	b204	7328048	0	177	17331	179	0	next
478	Response	2	7345248	17200	2
480	Picture	c201	7358879	0	1	44117	49	0	next
480	Response	2	7402995	44116	1
482	Picture	b210	7418043	0	174	11165	175	0	next
482	Response	2	7429119	11076	1
484	Picture	a206	7443540	0	2	7118	60	0	next
484	Response	1	7450657	7117	1
486	Picture	a202	7465540	0	167	8665	168	0	next
486	Response	1	7474027	8487	1
488	Picture	c201	7486538	0	1	7899	103	0	next
488	Response	2	7494436	7898	2
490	Picture	a205	7507204	0	175	7499	176	0	next
490	Response	1	7514631	7427	2
492	Picture	c201	7526702	0	1	5496	180	0	next
492	Response	2	7532197	5495	1
494	Picture	c201	7545868	0	176	5166	177	0	next
494	Response	2	7550955	5087	1
496	Picture	c201	7563700	0	1	5414	97	0	next
496	Response	2	7569113	5413	1
498	Picture	b205	7581033	0	168	9831	170	0	next
498	Response	2	7590716	9683	1
500	Picture	b212	7603864	0	1	5796	48	0	next
500	Response	2	7609659	5795	1
502	Picture	c201	7622863	0	179	7832	181	0	next
502	Response	2	7630630	7767	2
505	Response	3	7844798	99443	2
507	Picture	c201	7854849	0	173	6165	175	0	next
507	Response	2	7860844	5995	1
509	Picture	a206	7874014	0	1	9271	72	0	next
509	Response	1	7883284	9270	2
511	Picture	c201	7896680	0	172	7998	174	0	next
511	Response	2	7904556	7876	2
513	Picture	a203	7916678	0	1	8742	94	0	next
513	Response	1	7925418	8740	2
515	Picture	b214	7939344	0	173	22998	174	0	next
515	Response	2	7962077	22733	2
517	Picture	b209	7974341	0	1	28493	184	0	next
517	Response	2	8002833	28492	1
519	Picture	b205	8017173	0	175	7498	176	0	next
519	Response	2	8024498	7325	1
521	Picture	c201	8037171	0	1	12190	152	0	next
521	Response	2	8049360	12189	2
523	Picture	b201	8062336	0	177	13665	179	0	next
523	Response	2	8075955	13619	2
525	Picture	a201	8090501	0	1	8461	48	0	next
525	Response	1	8098961	8460	1
527	Picture	b206	8112000	0	175	7332	176	0	next
527	Response	2	8119266	7266	1
529	Picture	a210	8132831	0	2	8006	164	0	next
529	Response	1	8140836	8005	1
531	Picture	c201	8152664	0	175	12832	176	0	next
531	Response	2	8165437	12773	1
533	Picture	c201	8177162	0	1	6505	171	0	next
533	Response	2	8183666	6504	2
535	Picture	c201	8196161	0	177	3999	179	0	next
535	Response	2	8200059	3898	2
537	Picture	c201	8214660	0	1	4043	133	0	next
537	Response	2	8218701	4041	2
539	Picture	a205	8232326	0	175	11665	176	0	next
539	Response	1	8243955	11629	2
541	Picture	a204	8257657	0	1	12458	53	0	next
541	Response	1	8270114	12457	2
543	Picture	a212	8283489	0	175	6499	176	0	next
543	Response	1	8289836	6347	1
545	Picture	a202	8304487	0	2	6543	135	0	next
545	Response	1	8311029	6542	2
547	Picture	b203	8322654	0	175	10498	176	0	next
547	Response	2	8333019	10365	1
549	Picture	a214	8346818	0	1	6251	92	0	next
549	Response	1	8353068	6250	1
551	Picture	c201	8364818	0	175	6832	176	0	next
551	Response	2	8371540	6722	2
553	Picture	b210	8385982	0	2	7286	52	0	next
553	Response	2	8393267	7285	2
555	Picture	a207	8405648	0	176	9832	178	0	next
555	Response	1	8415345	9697	2
557	Picture	b213	8430480	0	1	13302	33	0	next
557	Response	2	8443781	13301	1
559	Picture	b207	8458478	0	176	5833	177	0	next
559	Response	2	8464217	5739	1
561	Picture	c201	8476143	0	2	8778	67	0	next
561	Response	2	8484920	8777	1
563	Picture	a211	8499143	0	175	24331	176	0	next
563	Response	1	8523370	24227	1
565	Picture	c201	8536140	0	1	6182	154	0	next
565	Response	2	8542321	6181	1
567	Picture	a208	8556806	0	175	10832	176	0	next
567	Response	1	8567601	10795	1
569	Picture	b204	8582137	0	1	7590	86	0	next
569	Response	2	8589726	7589	1
571	Picture	c201	8602470	0	168	6999	169	0	next
571	Response	2	8609292	6822	1
573	Picture	b211	8622801	0	1	6564	113	0	next
573	Response	2	8629365	6564	1
575	Picture	a213	8642967	0	176	11165	178	0	next
575	Response	1	8653963	10996	1
577	Picture	c201	8668465	0	1	6105	71	0	next
577	Response	2	8674568	6103	2
579	Picture	c201	8686131	0	176	6666	177	0	next
579	Response	2	8692643	6512	1
581	Picture	a209	8706129	0	2	6589	81	0	next
581	Response	1	8712716	6587	2
583	Picture	b202	8726462	0	177	6665	179	0	next
583	Response	2	8732979	6517	2
585	Picture	c201	8746627	0	1	6016	160	0	next
585	Response	2	8752642	6015	1
587	Picture	b215	8767293	0	175	7332	176	0	next
587	Response	2	8774484	7191	1
589	Picture	b216	8786458	0	1	6878	132	0	next
589	Response	2	8793335	6877	1
591	Picture	b212	8807457	0	175	5999	176	0	next
591	Response	2	8813382	5925	2
593	Picture	b208	8825289	0	1	6314	196	0	next
593	Response	2	8831602	6313	1
595	Picture	c201	8843455	0	177	4332	179	0	next
595	Response	2	8847759	4304	1
597	Picture	a215	8859620	0	1	6718	125	0	next
597	Response	1	8866337	6717	1
599	Picture	a216	8878286	0	175	9999	176	0	next
599	Response	1	8888100	9814	1
601	Picture	c201	8900117	0	2	6155	189	0	next
601	Response	2	8906271	6154	2
