# Supplementary material for: The relationship between Chinese college students’ mate preferences and their parents’ education level
Source: Front Psychol. 2022 Nov 1;13:907315. doi: 10.3389/fpsyg.2022.907315 (PMC9664191; doi:10.3389/fpsyg.2022.907315)
Supplement: Supplementary file 2 [file Data_Sheet_1.ZIP › raw data/▓╠└÷╟τ1/part1.log]

Scenario - For expli1
Logfile written - 2018/5/19 17:29:55

Trial	Event Type	Code	Time	TTime	Uncertainty	Duration	Uncertainty	ReqTime	ReqDur

1	Response	3	1629624	1629624	1
3	Picture	a002	1640019	0	2	11674	170	0	next
3	Response	1	1651692	11673	1
5	Picture	b002	1669184	0	174	8832	175	0	next
5	Response	2	1677983	8799	1
7	Picture	c001	1696681	0	1	5794	51	0	next
7	Response	2	1702474	5793	1
9	Picture	a003	1718846	0	168	11832	169	0	next
9	Response	1	1730500	11654	1
11	Picture	a015	1750343	0	1	8517	159	0	next
11	Response	1	1758859	8516	1
13	Picture	b006	1779008	0	175	8998	176	0	next
13	Response	2	1787875	8867	1
15	Picture	a004	1807171	0	1	7382	128	0	next
15	Response	1	1814552	7381	1
17	Picture	c001	1831836	0	176	6832	178	0	next
17	Response	2	1838531	6695	2
19	Picture	a007	1857333	0	2	8237	107	0	next
19	Response	1	1865568	8235	2
21	Picture	c001	1885332	0	175	6498	177	0	next
21	Response	2	1891708	6376	1
23	Picture	c001	1908662	0	2	5616	54	0	next
23	Response	2	1914277	5615	1
25	Picture	b008	1930661	0	175	10498	176	0	next
25	Response	2	1941040	10379	1
27	Picture	c001	1959491	0	1	7174	170	0	next
27	Response	2	1966664	7173	1
29	Picture	b005	1985323	0	167	7831	169	0	next
29	Response	2	1993007	7684	2
31	Picture	b004	2013653	0	1	6927	75	0	next
31	Response	2	2020579	6926	2
33	Picture	c001	2039484	0	176	6999	177	0	next
33	Response	2	2046293	6809	2
35	Picture	a009	2063482	0	1	6221	122	0	next
35	Response	1	2069702	6220	1
37	Picture	a010	2086480	0	175	6666	176	0	next
37	Response	1	2093080	6600	1
39	Picture	b013	2112477	0	2	6767	77	0	next
39	Response	2	2119243	6766	2
41	Picture	c001	2135476	0	175	6665	177	0	next
41	Response	2	2142080	6604	1
43	Picture	a001	2161306	0	2	7596	82	0	next
43	Response	1	2168901	7595	1
45	Picture	a005	2186805	0	174	7332	175	0	next
45	Response	1	2193983	7178	1
47	Picture	c001	2213302	0	1	6363	146	0	next
47	Response	2	2219664	6362	2
49	Picture	c001	2237967	0	175	5499	176	0	next
49	Response	2	2243278	5311	1
51	Picture	b014	2261797	0	2	6119	59	0	next
51	Response	2	2267915	6118	1
53	Picture	b011	2285129	0	175	8499	176	0	next
53	Response	2	2293479	8350	2
55	Picture	a008	2311793	0	1	7222	121	0	next
55	Response	1	2319014	7221	2
57	Picture	a016	2338125	0	167	5832	168	0	next
57	Response	1	2343772	5647	1
59	Picture	a006	2360955	0	2	5688	149	0	next
59	Response	1	2366641	5686	2
61	Picture	b007	2384454	0	175	5998	177	0	next
61	Response	2	2390379	5925	1
63	Picture	b009	2410784	0	2	7405	106	0	next
63	Response	2	2418187	7403	2
65	Picture	a012	2435949	0	175	8499	176	0	next
65	Response	1	2444378	8429	1
67	Picture	a011	2462280	0	1	5594	74	0	next
67	Response	1	2467872	5592	2
69	Picture	c001	2484778	0	175	11165	177	0	next
69	Response	2	2495831	11053	1
71	Picture	c001	2516108	0	2	5947	64	0	next
71	Response	2	2522054	5946	1
73	Picture	c001	2539440	0	176	5665	178	0	next
73	Response	2	2544946	5506	1
75	Picture	b003	2563771	0	1	7394	115	0	next
75	Response	2	2571164	7393	1
77	Picture	b015	2588936	0	168	8665	169	0	next
77	Response	2	2597504	8568	1
79	Picture	c001	2618099	0	2	5511	168	0	next
79	Response	2	2623608	5509	2
81	Picture	b010	2641931	0	177	6832	178	0	next
81	Response	2	2648719	6788	2
83	Picture	a013	2667261	0	2	6065	113	0	next
83	Response	1	2673325	6064	1
85	Picture	c001	2692093	0	176	6165	178	0	next
85	Response	2	2698166	6073	1
87	Picture	c001	2716257	0	1	4685	151	0	next
87	Response	2	2720941	4684	1
89	Picture	a014	2737589	0	175	6332	177	0	next
89	Response	1	2743775	6186	2
91	Picture	b001	2761086	0	2	16080	97	0	next
91	Response	2	2777165	16079	1
93	Picture	b012	2795917	0	176	7665	178	0	next
93	Response	2	2803417	7500	2
95	Picture	c001	2822081	0	1	5520	157	0	next
95	Response	2	2827600	5519	1
97	Picture	b016	2847080	0	174	6498	175	0	next
97	Response	2	2853430	6350	1
100	Response	3	3133115	159214	2
102	Picture	c001	3143387	0	175	6665	176	0	next
102	Response	2	3149993	6606	1
104	Picture	c001	3161718	0	1	4670	165	0	next
104	Response	2	3166387	4669	2
106	Picture	b203	3179217	0	175	4832	176	0	next
106	Response	2	3183890	4673	1
108	Picture	b205	3197214	0	2	4745	100	0	next
108	Response	2	3201958	4744	1
110	Picture	b201	3215214	0	167	5665	168	0	next
110	Response	2	3220777	5563	1
112	Picture	a214	3235878	0	1	4884	126	0	next
112	Response	1	3240761	4883	1
114	Picture	c201	3254377	0	175	5165	177	0	next
114	Response	2	3259512	5135	1
116	Picture	a216	3274374	0	2	5567	111	0	next
116	Response	1	3279939	5565	2
118	Picture	c201	3294040	0	177	5499	178	0	next
118	Response	2	3299379	5339	2
120	Picture	c201	3313537	0	2	4477	201	0	next
120	Response	2	3318013	4476	1
122	Picture	c201	3332870	0	175	4498	177	0	next
122	Response	2	3337219	4349	1
124	Picture	a213	3348868	0	1	5394	116	0	next
124	Response	1	3354261	5393	1
126	Picture	c201	3365367	0	175	5498	177	0	next
126	Response	2	3370765	5398	2
128	Picture	b211	3385531	0	1	8927	83	0	next
128	Response	2	3394457	8926	1
130	Picture	c201	3406697	0	175	5665	176	0	next
130	Response	2	3412223	5526	1
132	Picture	b206	3426361	0	1	5245	98	0	next
132	Response	2	3431605	5244	1
134	Picture	b209	3444193	0	176	6666	177	0	next
134	Response	2	3450681	6488	1
136	Picture	a206	3465524	0	1	6009	167	0	next
136	Response	1	3471532	6008	1
138	Picture	c201	3484190	0	176	5332	177	0	next
138	Response	2	3489444	5254	1
140	Picture	a212	3503520	0	2	5635	43	0	next
140	Response	1	3509154	5634	1
142	Picture	b207	3522187	0	176	5165	177	0	next
142	Response	2	3527304	5117	1
144	Picture	a209	3540517	0	2	6048	122	0	next
144	Response	1	3546564	6047	1
146	Picture	a202	3558350	0	167	5998	169	0	next
146	Response	1	3564229	5879	2
148	Picture	b208	3578014	0	2	5657	180	0	next
148	Response	2	3583670	5656	1
150	Picture	a215	3595180	0	167	6499	168	0	next
150	Response	2	3601496	6316	1
152	Picture	a210	3614511	0	1	7955	54	0	next
152	Response	1	3622465	7954	1
154	Picture	b216	3636010	0	176	12498	177	0	next
154	Response	2	3648320	12310	1
156	Picture	c201	3660840	0	1	6322	187	0	next
156	Response	2	3667160	6320	2
158	Picture	b214	3679006	0	176	6665	177	0	next
158	Response	2	3685547	6541	1
160	Picture	a205	3700670	0	1	5576	100	0	next
160	Response	1	3706245	5575	2
162	Picture	c201	3721169	0	175	6332	176	0	next
162	Response	2	3727393	6224	1
164	Picture	a201	3740166	0	2	6937	74	0	next
164	Response	1	3747102	6936	2
166	Picture	c201	3758832	0	176	7332	177	0	next
166	Response	2	3766068	7236	1
168	Picture	b212	3780663	0	1	7390	119	0	next
168	Response	2	3788052	7389	1
170	Picture	b202	3801828	0	176	12831	178	0	next
170	Response	2	3814528	12700	1
172	Picture	b215	3829325	0	2	8659	185	0	next
172	Response	2	3837983	8658	1
174	Picture	a211	3852657	0	175	8165	177	0	next
174	Response	1	3860743	8086	1
176	Picture	b210	3874654	0	2	8768	69	0	next
176	Response	2	3883421	8767	1
178	Picture	c201	3897486	0	177	5999	178	0	next
178	Response	2	3903405	5919	1
180	Picture	c201	3917817	0	2	9435	76	0	next
180	Response	2	3927251	9434	1
182	Picture	c201	3940982	0	176	4999	178	0	next
182	Response	2	3945853	4871	1
184	Picture	c201	3959813	0	2	5120	58	0	next
184	Response	2	3964933	5120	1
186	Picture	c201	3976146	0	175	4165	177	0	next
186	Response	2	3980178	4032	1
188	Picture	c201	3991977	0	2	5098	81	0	next
188	Response	2	3997074	5097	2
190	Picture	b213	4011476	0	176	17664	178	0	next
190	Response	2	4029011	17535	1
192	Picture	b204	4041306	0	2	7293	44	0	next
192	Response	2	4048598	7292	2
194	Picture	a203	4061472	0	175	7332	176	0	next
194	Response	1	4068724	7252	2
196	Picture	a208	4083969	0	1	6566	111	0	next
196	Response	1	4090534	6565	2
198	Picture	a207	4102635	0	176	6165	177	0	next
198	Response	1	4108627	5992	1
200	Picture	a204	4121299	0	2	6380	123	0	next
200	Response	1	4127678	6379	1
203	Response	3	4273170	33047	1
205	Picture	b207	4283618	0	1	7926	76	0	next
205	Response	2	4291543	7925	1
207	Picture	a216	4303784	0	175	6665	176	0	next
207	Response	1	4310355	6571	1
209	Picture	c201	4321948	0	1	5932	70	0	next
209	Response	2	4327879	5931	1
211	Picture	c201	4339114	0	170	4998	172	0	next
211	Response	2	4344053	4939	1
213	Picture	c201	4357612	0	1	4265	78	0	next
213	Response	2	4361876	4264	1
215	Picture	b204	4376944	0	176	6498	178	0	next
215	Response	2	4383415	6471	1
217	Picture	b216	4397441	0	2	5448	63	0	next
217	Response	2	4402888	5447	1
219	Picture	b211	4417274	0	167	5831	169	0	next
219	Response	2	4422991	5717	1
221	Picture	a202	4435271	0	2	6348	163	0	next
221	Response	1	4441618	6347	1
223	Picture	b212	4454270	0	175	4999	176	0	next
223	Response	2	4459168	4898	1
225	Picture	b201	4470602	0	1	5940	71	0	next
225	Response	2	4476541	5939	1
227	Picture	a212	4489434	0	175	13998	176	0	next
227	Response	1	4503294	13860	1
229	Picture	a213	4518597	0	2	6028	151	0	next
229	Response	1	4524624	6027	1
231	Picture	c201	4536430	0	175	6998	177	0	next
231	Response	2	4543139	6709	1
233	Picture	a204	4554927	0	2	6694	150	0	next
233	Response	1	4561620	6693	1
235	Picture	b210	4575260	0	175	6165	176	0	next
235	Response	2	4581273	6013	1
237	Picture	b213	4596090	0	2	11606	71	0	next
237	Response	2	4607695	11605	1
239	Picture	b206	4619589	0	175	9165	176	0	next
239	Response	2	4628696	9107	1
241	Picture	a210	4641920	0	1	8375	136	0	next
241	Response	2	4650294	8374	1
243	Picture	a211	4661752	0	175	5832	176	0	next
243	Response	1	4667484	5732	1
245	Picture	b203	4679916	0	2	5932	71	0	next
245	Response	2	4685847	5931	1
247	Picture	c201	4699915	0	176	5999	177	0	next
247	Response	2	4705857	5942	1
249	Picture	a215	4718246	0	2	10527	150	0	next
249	Response	1	4728772	10526	1
251	Picture	a207	4741411	0	176	8665	178	0	next
251	Response	1	4750041	8630	2
253	Picture	c201	4765242	0	2	6123	56	0	next
253	Response	2	4771364	6122	1
255	Picture	a206	4785574	0	175	6999	176	0	next
255	Response	1	4792482	6908	2
257	Picture	a205	4803905	0	2	9579	96	0	next
257	Response	1	4813483	9578	1
259	Picture	a214	4828404	0	175	5332	176	0	next
259	Response	1	4833706	5302	2
261	Picture	b209	4847735	0	1	15807	29	0	next
261	Response	2	4863542	15807	1
263	Picture	c201	4875900	0	167	5665	168	0	next
263	Response	2	4881486	5586	1
265	Picture	b202	4894231	0	1	12035	133	0	next
265	Response	2	4906264	12033	2
267	Picture	b215	4920062	0	175	6166	176	0	next
267	Response	2	4926185	6123	1
269	Picture	c201	4938227	0	1	5568	108	0	next
269	Response	2	4943794	5567	1
271	Picture	a201	4956726	0	175	7332	176	0	next
271	Response	1	4963980	7254	2
273	Picture	b205	4978223	0	2	13738	98	0	next
273	Response	2	4991960	13737	2
275	Picture	a209	5006055	0	174	9331	176	0	next
275	Response	1	5015269	9214	1
277	Picture	c201	5029719	0	1	5473	36	0	next
277	Response	2	5035191	5472	1
279	Picture	c201	5049551	0	174	5332	175	0	next
279	Response	2	5054777	5226	1
281	Picture	c201	5069882	0	1	3763	72	0	next
281	Response	2	5073644	3762	1
283	Picture	c201	5084881	0	176	4332	178	0	next
283	Response	2	5089163	4282	1
285	Picture	c201	5101879	0	1	3581	95	0	next
285	Response	2	5105458	3579	2
287	Picture	b214	5117545	0	175	5998	177	0	next
287	Response	2	5123433	5888	2
289	Picture	c201	5137209	0	1	5518	158	0	next
289	Response	2	5142726	5517	1
291	Picture	c201	5155042	0	176	4165	177	0	next
291	Response	2	5159146	4104	1
293	Picture	a208	5172873	0	1	6468	34	0	next
293	Response	1	5179340	6467	1
295	Picture	b208	5193538	0	175	10665	176	0	next
295	Response	2	5204086	10548	2
297	Picture	c201	5217869	0	1	5784	51	0	next
297	Response	2	5223652	5783	1
299	Picture	a203	5235534	0	173	6499	174	0	next
299	Response	1	5241985	6451	1
302	Response	3	5603278	245755	1
305	Picture	c001	5633666	0	175	9165	176	0	next
305	Response	1	5642715	9049	1
307	Picture	a001	5663329	0	2	5370	141	0	next
307	Response	1	5668698	5369	2
309	Picture	b001	5687661	0	175	7832	176	0	next
309	Response	2	5695406	7745	1
311	Picture	a012	5713658	0	1	6027	149	0	next
311	Response	1	5719684	6026	1
313	Picture	a005	5739490	0	175	6331	177	0	next
313	Response	1	5745795	6305	1
315	Picture	c001	5762653	0	2	4574	104	0	next
315	Response	1	5767226	4573	1
317	Picture	b002	5786985	0	175	7832	177	0	next
317	Response	2	5794654	7669	1
319	Picture	c001	5814315	0	2	7136	42	0	next
319	Response	1	5821450	7135	1
321	Picture	b011	5837648	0	175	7498	177	0	next
321	Response	2	5845007	7359	1
323	Picture	c001	5863978	0	1	5815	194	0	next
323	Response	1	5869792	5814	1
325	Picture	c001	5888143	0	176	5665	178	0	next
325	Response	1	5893679	5536	2
327	Picture	a010	5910641	0	1	12769	73	0	next
327	Response	1	5923409	12768	1
329	Picture	b008	5943472	0	175	5831	177	0	next
329	Response	2	5949185	5713	1
331	Picture	c001	5967135	0	2	5814	189	0	next
331	Response	1	5972948	5813	1
333	Picture	c001	5993134	0	179	4665	181	0	next
333	Response	1	5997732	4598	1
335	Picture	b012	6016964	0	2	5888	123	0	next
335	Response	2	6022851	5887	1
337	Picture	a013	6039796	0	168	6332	170	0	next
337	Response	1	6046046	6250	1
339	Picture	b004	6065960	0	1	9040	136	0	next
339	Response	2	6074999	9039	1
341	Picture	c001	6094458	0	168	5832	169	0	next
341	Response	1	6100202	5744	2
343	Picture	a008	6117789	0	1	6692	152	0	next
343	Response	1	6124479	6690	2
345	Picture	b010	6143454	0	175	9831	177	0	next
345	Response	2	6153197	9743	1
347	Picture	a003	6172617	0	2	6867	144	0	next
347	Response	1	6179483	6866	1
349	Picture	c001	6195949	0	175	6499	176	0	next
349	Response	1	6202412	6463	2
351	Picture	b013	6222113	0	1	8745	98	0	next
351	Response	2	6230857	8744	1
353	Picture	c001	6248278	0	175	6165	177	0	next
353	Response	1	6254263	5985	1
355	Picture	a016	6271608	0	2	6658	187	0	next
355	Response	1	6278265	6657	2
357	Picture	c001	6297107	0	175	6498	177	0	next
357	Response	1	6303562	6455	1
359	Picture	a009	6321437	0	2	6492	178	0	next
359	Response	1	6327928	6491	1
361	Picture	a011	6346769	0	176	5832	177	0	next
361	Response	1	6352506	5737	2
363	Picture	b015	6373266	0	2	5769	75	0	next
363	Response	2	6379034	5768	1
365	Picture	c001	6397598	0	168	5832	169	0	next
365	Response	1	6403100	5502	1
367	Picture	a002	6421095	0	2	5953	51	0	next
367	Response	1	6427047	5952	1
369	Picture	b007	6446094	0	174	11331	176	0	next
369	Response	2	6457382	11288	1
371	Picture	a014	6474257	0	1	5723	120	0	next
371	Response	1	6479979	5722	1
373	Picture	c001	6498256	0	176	5832	177	0	next
373	Response	1	6504019	5763	1
375	Picture	b005	6523253	0	1	6273	69	0	next
375	Response	2	6529525	6272	2
377	Picture	c001	6548751	0	177	6332	179	0	next
377	Response	1	6555059	6308	1
379	Picture	c001	6574082	0	1	5885	117	0	next
379	Response	1	6579966	5884	1
381	Picture	a007	6597914	0	167	15831	168	0	next
381	Response	1	6613566	15652	2
383	Picture	b003	6631243	0	2	8817	194	0	next
383	Response	2	6640059	8816	1
385	Picture	b014	6658741	0	177	7999	178	0	next
385	Response	2	6666613	7872	1
387	Picture	c001	6683572	0	1	8728	114	0	next
387	Response	1	6692298	8726	2
389	Picture	a015	6709070	0	176	5999	177	0	next
389	Response	1	6714925	5855	1
391	Picture	a004	6734901	0	1	7453	56	0	next
391	Response	1	6742353	7452	1
393	Picture	b006	6762399	0	175	10331	177	0	next
393	Response	2	6772566	10167	1
395	Picture	b009	6793062	0	2	7829	180	0	next
395	Response	2	6800890	7828	2
397	Picture	a006	6817561	0	174	11998	175	0	next
397	Response	1	6829423	11862	2
399	Picture	b016	6846391	0	2	8869	141	0	next
399	Response	2	6855259	8868	2
402	Response	3	7032095	58715	2
404	Picture	c001	7042540	0	1	4877	134	0	next
404	Response	1	7047416	4876	1
406	Picture	c001	7060039	0	175	5999	176	0	next
406	Response	1	7065911	5872	1
408	Picture	b107	7078537	0	1	6918	92	0	next
408	Response	2	7085454	6917	2
410	Picture	b111	7097869	0	175	5999	176	0	next
410	Response	2	7103733	5864	1
412	Picture	c101	7117200	0	2	5086	92	0	next
412	Response	1	7122285	5085	1
414	Picture	c101	7135366	0	175	4832	176	0	next
414	Response	1	7140120	4754	1
416	Picture	b104	7152530	0	2	6115	63	0	next
416	Response	2	7158644	6114	1
418	Picture	b110	7169863	0	175	6498	177	0	next
418	Response	2	7176209	6346	1
420	Picture	c101	7188527	0	2	5548	131	0	next
420	Response	1	7194074	5547	1
422	Picture	b105	7205693	0	175	6332	176	0	next
422	Response	2	7211881	6188	1
424	Picture	a104	7225191	0	1	7882	128	0	next
424	Response	1	7233072	7881	1
426	Picture	c101	7244356	0	177	5832	179	0	next
426	Response	2	7250009	5653	1
428	Picture	c101	7262521	0	1	5200	144	0	next
428	Response	1	7267720	5199	1
430	Picture	a106	7280187	0	176	7331	178	0	next
430	Response	1	7287474	7287	1
432	Picture	b112	7299017	0	2	7225	119	0	next
432	Response	2	7306241	7224	1
434	Picture	a114	7319516	0	175	6832	177	0	next
434	Response	1	7326290	6774	2
436	Picture	c101	7341347	0	1	4004	165	0	next
436	Response	1	7345350	4003	2
438	Picture	a103	7357513	0	177	6165	179	0	next
438	Response	1	7363514	6001	1
440	Picture	b114	7378177	0	1	7548	128	0	next
440	Response	2	7385724	7547	1
442	Picture	c101	7399676	0	176	5165	177	0	next
442	Response	1	7404661	4985	1
444	Picture	c101	7417340	0	2	3927	84	0	next
444	Response	1	7421265	3925	2
446	Picture	c101	7434173	0	175	3998	177	0	next
446	Response	1	7438049	3876	2
448	Picture	a111	7449504	0	1	5870	140	0	next
448	Response	1	7455373	5869	1
450	Picture	a107	7466836	0	177	8166	178	0	next
450	Response	1	7474943	8107	1
452	Picture	c101	7489501	0	1	6124	44	0	next
452	Response	1	7495625	6124	1
454	Picture	c101	7509833	0	175	4499	176	0	next
454	Response	1	7514149	4316	1
456	Picture	a112	7529497	0	1	5752	91	0	next
456	Response	1	7535248	5751	1
458	Picture	b103	7546829	0	177	11165	179	0	next
458	Response	2	7557909	11080	2
460	Picture	b109	7571327	0	1	15685	157	0	next
460	Response	2	7587011	15684	1
462	Picture	b101	7598658	0	176	8498	178	0	next
462	Response	2	7606997	8339	1
464	Picture	a110	7620656	0	1	16311	197	0	next
464	Response	1	7636966	16310	1
466	Picture	c101	7650320	0	168	7165	170	0	next
466	Response	1	7657348	7028	1
468	Picture	b115	7671984	0	2	11622	55	0	next
468	Response	2	7683605	11621	1
470	Picture	c101	7697316	0	177	6166	178	0	next
470	Response	1	7703146	5830	2
472	Picture	a102	7717980	0	2	5638	40	0	next
472	Response	1	7723617	5637	1
474	Picture	a101	7734813	0	175	7665	176	0	next
474	Response	1	7742409	7596	1
476	Picture	c101	7755977	0	1	5077	92	0	next
476	Response	1	7761052	5075	2
478	Picture	c101	7773643	0	174	4832	175	0	next
478	Response	1	7778439	4796	1
480	Picture	b106	7791473	0	2	14449	62	0	next
480	Response	2	7805921	14448	1
482	Picture	a105	7820805	0	175	8499	176	0	next
482	Response	1	7829208	8403	1
484	Picture	c101	7842469	0	2	6489	188	0	next
484	Response	1	7848958	6489	1
486	Picture	a113	7860968	0	175	13498	177	0	next
486	Response	1	7874434	13466	1
488	Picture	a115	7886632	0	1	4343	167	0	next
488	Response	1	7890974	4342	1
490	Picture	b108	7904298	0	175	8165	176	0	next
490	Response	2	7912344	8046	1
492	Picture	a109	7927128	0	2	4635	43	0	next
492	Response	1	7931762	4634	1
494	Picture	a116	7943628	0	175	6665	176	0	next
494	Response	1	7950164	6536	1
496	Picture	b116	7962792	0	1	5290	53	0	next
496	Response	1	7968081	5289	1
498	Picture	a108	7980458	0	175	5998	177	0	next
498	Response	1	7986389	5931	1
500	Picture	b102	7999122	0	1	6778	66	0	next
500	Response	2	8005899	6777	1
502	Picture	b113	8018121	0	168	9998	170	0	next
502	Response	2	8028079	9958	1
505	Response	3	8178689	38246	1
507	Picture	b102	8188773	0	167	6832	168	0	next
507	Response	2	8195416	6643	1
509	Picture	c101	8209103	0	2	5465	47	0	next
509	Response	1	8214567	5464	1
511	Picture	a106	8228936	0	175	5498	177	0	next
511	Response	1	8234320	5384	1
513	Picture	c101	8249266	0	2	4329	182	0	next
513	Response	1	8253594	4328	1
515	Picture	a107	8267099	0	172	5498	174	0	next
515	Response	1	8272449	5350	1
517	Picture	c101	8286596	0	2	4347	157	0	next
517	Response	1	8290942	4346	2
519	Picture	a102	8302262	0	175	4832	177	0	next
519	Response	1	8306982	4720	1
521	Picture	c101	8318427	0	1	4594	83	0	next
521	Response	1	8323020	4593	2
523	Picture	c101	8337093	0	167	5332	168	0	next
523	Response	1	8342236	5143	2
525	Picture	b112	8355257	0	1	5715	128	0	next
525	Response	2	8360971	5714	1
527	Picture	c101	8375589	0	175	5499	176	0	next
527	Response	1	8380994	5405	1
529	Picture	c101	8393420	0	2	4991	186	0	next
529	Response	1	8398410	4990	2
531	Picture	b116	8411253	0	177	12998	178	0	next
531	Response	2	8424099	12846	1
533	Picture	a111	8437916	0	2	5907	97	0	next
533	Response	1	8443822	5906	1
535	Picture	a108	8457082	0	175	8498	177	0	next
535	Response	1	8465553	8471	1
537	Picture	c101	8480746	0	1	6147	195	0	next
537	Response	1	8486892	6146	1
539	Picture	c101	8501078	0	174	3832	176	0	next
539	Response	1	8504727	3649	1
541	Picture	c101	8516243	0	1	4252	83	0	next
541	Response	1	8520494	4251	1
543	Picture	a110	8532575	0	175	7165	177	0	next
543	Response	1	8539583	7008	1
545	Picture	a113	8554906	0	2	6469	34	0	next
545	Response	1	8561374	6468	1
547	Picture	a103	8575238	0	168	5499	169	0	next
547	Response	1	8580618	5380	1
549	Picture	a114	8594236	0	1	4962	48	0	next
549	Response	1	8599197	4961	1
551	Picture	c101	8610569	0	167	4831	169	0	next
551	Response	1	8615354	4785	1
553	Picture	b105	8627066	0	2	7683	161	0	next
553	Response	2	8634748	7682	1
555	Picture	a115	8645899	0	175	5498	177	0	next
555	Response	1	8651294	5395	1
557	Picture	a116	8666063	0	1	5491	185	0	next
557	Response	1	8671553	5490	1
559	Picture	b106	8683229	0	170	6998	172	0	next
559	Response	2	8690044	6815	1
561	Picture	b113	8703726	0	2	5533	145	0	next
561	Response	2	8709258	5532	1
563	Picture	b114	8722892	0	176	5665	178	0	next
563	Response	2	8728500	5608	1
565	Picture	c101	8743223	0	1	5030	139	0	next
565	Response	1	8748252	5029	1
567	Picture	b111	8763222	0	169	12331	170	0	next
567	Response	2	8775406	12184	1
569	Picture	a101	8787385	0	2	5855	156	0	next
569	Response	1	8793239	5854	1
571	Picture	a112	8807218	0	176	7998	178	0	next
571	Response	1	8815177	7959	2
573	Picture	b107	8827382	0	1	7306	37	0	next
573	Response	2	8834687	7305	2
575	Picture	c101	8848214	0	177	6165	179	0	next
575	Response	1	8854228	6014	1
577	Picture	b101	8869545	0	1	7098	75	0	next
577	Response	2	8876642	7097	1
579	Picture	c101	8891210	0	176	6999	177	0	next
579	Response	1	8898093	6883	1
581	Picture	a109	8910875	0	1	5851	158	0	next
581	Response	1	8916725	5850	1
583	Picture	b103	8928040	0	175	6165	177	0	next
583	Response	2	8934161	6121	1
585	Picture	b104	8949204	0	2	8806	31	0	next
585	Response	2	8958009	8805	1
587	Picture	b110	8970537	0	174	5665	175	0	next
587	Response	2	8976164	5627	1
589	Picture	a104	8989367	0	2	10015	163	0	next
589	Response	1	8999381	10014	1
591	Picture	b109	9011366	0	176	8832	177	0	next
591	Response	2	9020143	8777	1
593	Picture	c101	9034197	0	1	5779	63	0	next
593	Response	1	9039975	5778	1
595	Picture	a105	9053196	0	175	5832	176	0	next
595	Response	1	9059000	5804	1
597	Picture	b108	9073693	0	2	4874	136	0	next
597	Response	1	9078566	4873	1
599	Picture	b115	9092526	0	176	8331	179	0	next
599	Response	2	9100732	8206	1
601	Picture	c101	9113690	0	1	5411	98	0	next
601	Response	1	9119100	5410	1
