# Supplementary material for: The relationship between Chinese college students’ mate preferences and their parents’ education level
Source: Front Psychol. 2022 Nov 1;13:907315. doi: 10.3389/fpsyg.2022.907315 (PMC9664191; doi:10.3389/fpsyg.2022.907315)
Supplement: Supplementary file 2 [file Data_Sheet_1.ZIP › raw data/▓╠Γ∙Ω╪/part1.log]

Scenario - For expli1
Logfile written - 2018/5/24 12:31:23

Trial	Event Type	Code	Time	TTime	Uncertainty	Duration	Uncertainty	ReqTime	ReqDur

1	Response	3	2966341	2966341	1
4	Picture	b012	2997131	0	1	5762	77	0	next
4	Response	2	3002892	5761	1
6	Picture	b013	3021298	0	171	4999	173	0	next
6	Response	2	3026174	4876	2
8	Picture	c001	3046631	0	1	6833	2	0	next
8	Response	1	3053277	6646	1
10	Picture	c001	3073131	0	170	6166	171	0	next
10	Response	1	3079183	6052	1
12	Picture	a016	3099130	0	1	6463	43	0	next
12	Response	1	3105592	6462	1
14	Picture	b009	3122464	0	172	7665	174	0	next
14	Response	2	3130005	7541	1
16	Picture	a015	3149796	0	1	5222	117	0	next
16	Response	1	3155017	5221	1
18	Picture	c001	3174296	0	171	6666	173	0	next
18	Response	1	3180807	6511	2
20	Picture	a013	3199629	0	1	6788	51	0	next
20	Response	1	3206416	6787	1
22	Picture	a009	3223963	0	172	7332	173	0	next
22	Response	1	3231253	7290	1
24	Picture	b016	3251128	0	2	9912	95	0	next
24	Response	2	3261039	9911	1
26	Picture	c001	3277795	0	1	7666	2	0	next
26	Response	1	3285391	7596	1
28	Picture	a006	3305461	0	1	11897	110	0	next
28	Response	1	3317357	11896	1
30	Picture	b005	3334961	0	171	6499	173	0	next
30	Response	2	3341346	6385	1
32	Picture	b014	3360627	0	1	6537	135	0	next
32	Response	2	3367163	6536	1
34	Picture	c001	3385627	0	169	7499	171	0	next
34	Response	1	3392977	7350	1
36	Picture	c001	3412960	0	1	5980	192	0	next
36	Response	1	3418939	5979	1
38	Picture	a001	3438793	0	171	10833	172	0	next
38	Response	1	3449447	10654	1
40	Picture	a014	3467626	0	1	5990	181	0	next
40	Response	1	3473615	5989	1
42	Picture	c001	3490126	0	168	8332	170	0	next
42	Response	2	3498321	8195	2
44	Picture	c001	3515625	0	1	6656	183	0	next
44	Response	1	3522280	6655	1
46	Picture	b015	3541792	0	172	7499	174	0	next
46	Response	2	3549166	7374	1
48	Picture	b002	3568125	0	1	7833	2	0	next
48	Response	2	3575814	7689	1
50	Picture	c001	3594625	0	171	6166	172	0	next
50	Response	1	3600672	6047	1
52	Picture	c001	3619624	0	1	4333	3	0	next
52	Response	1	3623827	4203	1
54	Picture	c001	3644124	0	172	5332	174	0	next
54	Response	1	3649340	5216	1
56	Picture	a002	3669957	0	1	8122	50	0	next
56	Response	1	3678078	8121	1
58	Picture	c001	3698124	0	171	5999	172	0	next
58	Response	1	3703983	5859	1
60	Picture	a004	3723123	0	1	10407	98	0	next
60	Response	1	3733529	10406	1
62	Picture	a012	3750623	0	172	5666	173	0	next
62	Response	1	3756202	5579	2
64	Picture	b008	3773956	0	1	9999	3	0	next
64	Response	2	3783777	9821	2
66	Picture	c001	3802289	0	171	10166	172	0	next
66	Response	1	3812278	9989	1
68	Picture	a011	3832455	0	1	5859	148	0	next
68	Response	1	3838312	5857	1
70	Picture	b006	3856955	0	171	4666	172	0	next
70	Response	1	3861589	4634	1
72	Picture	a007	3879121	0	1	6939	67	0	next
72	Response	1	3886059	6938	1
74	Picture	b010	3906121	0	171	9166	172	0	next
74	Response	2	3915109	8988	1
76	Picture	b011	3934120	0	2	5757	83	0	next
76	Response	2	3939875	5755	2
78	Picture	b007	3958120	0	1	8166	3	0	next
78	Response	2	3966250	8130	2
80	Picture	b001	3985120	0	1	7149	190	0	next
80	Response	1	3992268	7148	1
82	Picture	a003	4010453	0	1	7666	3	0	next
82	Response	1	4018053	7600	1
84	Picture	a010	4036119	0	2	8378	130	0	next
84	Response	1	4044496	8377	1
86	Picture	b004	4064286	0	170	6333	171	0	next
86	Response	2	4070576	6290	1
88	Picture	a008	4089285	0	2	6752	88	0	next
88	Response	1	4096036	6751	1
90	Picture	b003	4113786	0	170	7165	172	0	next
90	Response	2	4120895	7109	1
92	Picture	c001	4139451	0	2	5824	183	0	next
92	Response	1	4145274	5823	1
94	Picture	c001	4161618	0	171	5166	173	0	next
94	Response	1	4166698	5080	1
96	Picture	a005	4186951	0	1	6850	155	0	next
96	Response	1	4193799	6848	2
98	Picture	c001	4210951	0	171	4999	173	0	next
98	Response	1	4215878	4927	1
101	Response	3	4395694	59578	1
103	Picture	c001	4405782	0	170	6166	172	0	next
103	Response	1	4411832	6050	1
105	Picture	c001	4425281	0	2	5645	195	0	next
105	Response	1	4430925	5644	1
107	Picture	a110	4445282	0	171	11665	173	0	next
107	Response	1	4456857	11575	1
109	Picture	c101	4470114	0	2	6759	82	0	next
109	Response	1	4476872	6758	1
111	Picture	b104	4490615	0	171	10165	173	0	next
111	Response	2	4500682	10067	1
113	Picture	b113	4513614	0	1	6544	128	0	next
113	Response	2	4520157	6543	1
115	Picture	b107	4532447	0	1	7166	3	0	next
115	Response	2	4539484	7037	2
117	Picture	c101	4551613	0	2	5224	117	0	next
117	Response	1	4556836	5223	1
119	Picture	b105	4570114	0	171	16165	173	0	next
119	Response	2	4586142	16028	1
121	Picture	a101	4597946	0	1	14929	77	0	next
121	Response	1	4612874	14928	1
123	Picture	b103	4625613	0	171	5499	173	0	next
123	Response	2	4630944	5331	2
125	Picture	a111	4645446	0	1	21970	36	0	next
125	Response	1	4667415	21969	1
127	Picture	c101	4681946	0	171	6165	173	0	next
127	Response	1	4687998	6052	1
129	Picture	c101	4701945	0	1	6309	30	0	next
129	Response	1	4708253	6308	1
131	Picture	b114	4720779	0	170	5165	172	0	next
131	Response	2	4725879	5100	1
133	Picture	b102	4741111	0	1	6008	164	0	next
133	Response	2	4747118	6007	1
135	Picture	c101	4758278	0	172	5833	173	0	next
135	Response	1	4763995	5717	1
137	Picture	b101	4777444	0	1	21502	170	0	next
137	Response	1	4798945	21501	1
139	Picture	a105	4810444	0	1	13999	3	0	next
139	Response	1	4824395	13951	1
141	Picture	c101	4838110	0	1	10929	76	0	next
141	Response	1	4849038	10928	1
143	Picture	a107	4861277	0	171	12166	172	0	next
143	Response	1	4873384	12107	1
145	Picture	b110	4884943	0	1	12279	60	0	next
145	Response	2	4897221	12278	1
147	Picture	a104	4909777	0	170	13832	171	0	next
147	Response	1	4923425	13648	1
149	Picture	a114	4936942	0	2	8111	64	0	next
149	Response	1	4945052	8110	1
151	Picture	b115	4959776	0	171	9666	172	0	next
151	Response	2	4969311	9535	1
153	Picture	c101	4981775	0	1	11166	3	0	next
153	Response	1	4992827	11052	1
155	Picture	b111	5005442	0	172	10833	173	0	next
155	Response	2	5016097	10655	2
157	Picture	a116	5028608	0	1	9449	56	0	next
157	Response	1	5038056	9448	1
159	Picture	a106	5052441	0	171	7000	172	0	next
159	Response	1	5059382	6941	1
161	Picture	a113	5070940	0	2	10133	41	0	next
161	Response	1	5081072	10132	1
163	Picture	a112	5094274	0	1	8666	3	0	next
163	Response	1	5102845	8571	1
165	Picture	a108	5116607	0	1	12526	146	0	next
165	Response	1	5129132	12525	1
167	Picture	a109	5141773	0	1	13833	2	0	next
167	Response	1	5155421	13648	1
169	Picture	c101	5166940	0	1	11691	147	0	next
169	Response	1	5178630	11690	2
171	Picture	c101	5192940	0	171	6332	173	0	next
171	Response	1	5199123	6183	1
173	Picture	c101	5214272	0	2	7824	183	0	next
173	Response	1	5222095	7823	1
175	Picture	c101	5233606	0	171	9666	172	0	next
175	Response	1	5243220	9614	1
177	Picture	c101	5256772	0	1	7004	168	0	next
177	Response	1	5263775	7003	1
179	Picture	b108	5276939	0	171	6666	172	0	next
179	Response	2	5283487	6548	1
181	Picture	a115	5296438	0	1	11489	183	0	next
181	Response	1	5307926	11488	1
183	Picture	b106	5320772	0	172	8165	174	0	next
183	Response	2	5328775	8003	1
185	Picture	a102	5340271	0	1	13064	108	0	next
185	Response	1	5353334	13063	1
187	Picture	b109	5367105	0	173	10165	175	0	next
187	Response	2	5377205	10100	1
189	Picture	a103	5391770	0	2	13070	103	0	next
189	Response	1	5404839	13069	1
191	Picture	c101	5417437	0	171	6333	172	0	next
191	Response	1	5423601	6164	1
193	Picture	c101	5438770	0	1	5800	40	0	next
193	Response	1	5444569	5799	1
195	Picture	b112	5459437	0	171	7665	173	0	next
195	Response	2	5466970	7533	1
197	Picture	c101	5481103	0	1	5640	32	0	next
197	Response	1	5486742	5639	2
199	Picture	c101	5498936	0	1	4999	3	0	next
199	Response	1	5503796	4860	1
201	Picture	b116	5516769	0	1	35654	185	0	next
201	Response	2	5552422	35653	1
204	Response	3	5681207	16272	2
206	Picture	a116	5691600	0	1	7368	138	0	next
206	Response	1	5698967	7367	1
208	Picture	a109	5713933	0	2	8000	3	0	next
208	Response	1	5721849	7916	1
210	Picture	a115	5733433	0	1	5358	149	0	next
210	Response	1	5738791	5358	1
212	Picture	a113	5752766	0	1	5500	2	0	next
212	Response	1	5758118	5352	1
214	Picture	c101	5772766	0	1	5154	185	0	next
214	Response	1	5777920	5154	1
216	Picture	a110	5792766	0	171	9666	173	0	next
216	Response	1	5802326	9560	1
218	Picture	c101	5815265	0	2	12000	3	0	next
218	Response	1	5827177	11912	1
220	Picture	b107	5841432	0	171	5666	173	0	next
220	Response	2	5846983	5551	1
222	Picture	b106	5861765	0	1	6339	166	0	next
222	Response	2	5868103	6338	1
224	Picture	b103	5881765	0	171	10166	172	0	next
224	Response	2	5891790	10025	1
226	Picture	b109	5905098	0	1	6047	125	0	next
226	Response	2	5911144	6046	1
228	Picture	a101	5922265	0	170	6832	172	0	next
228	Response	1	5928948	6683	1
230	Picture	c101	5942097	0	2	12000	173	0	next
230	Response	1	5954096	11999	1
232	Picture	c101	5966764	0	171	4333	172	0	next
232	Response	1	5970913	4149	1
234	Picture	c101	5982763	0	2	4251	91	0	next
234	Response	1	5987013	4250	1
236	Picture	b108	5998264	0	171	11666	172	0	next
236	Response	2	6009804	11540	2
238	Picture	b115	6023096	0	2	4838	169	0	next
238	Response	2	6027933	4837	1
240	Picture	b105	6040263	0	173	5166	175	0	next
240	Response	2	6045315	5052	1
242	Picture	b114	6056763	0	1	4949	56	0	next
242	Response	2	6061711	4948	2
244	Picture	a108	6074430	0	172	9665	174	0	next
244	Response	1	6083965	9535	2
246	Picture	c101	6096262	0	2	5924	83	0	next
246	Response	1	6102185	5923	1
248	Picture	c101	6114263	0	170	5499	171	0	next
248	Response	1	6119629	5366	1
250	Picture	b113	6134928	0	2	5367	141	0	next
250	Response	2	6140294	5366	2
252	Picture	a103	6154596	0	171	16665	173	0	next
252	Response	1	6171182	16586	1
254	Picture	c101	6184261	0	2	5080	93	0	next
254	Response	1	6189340	5079	1
256	Picture	a112	6201762	0	170	7832	172	0	next
256	Response	1	6209470	7708	1
258	Picture	b101	6223761	0	1	17103	69	0	next
258	Response	2	6240864	17103	1
260	Picture	a104	6253261	0	171	25999	172	0	next
260	Response	1	6279192	25931	1
262	Picture	a114	6291260	0	1	22285	54	0	next
262	Response	1	6313543	22283	2
264	Picture	a105	6325427	0	171	4499	172	0	next
264	Response	1	6329792	4365	1
266	Picture	b110	6344593	0	1	3808	31	0	next
266	Response	1	6348400	3807	1
268	Picture	c101	6363426	0	171	10166	173	0	next
268	Response	1	6373520	10094	1
270	Picture	a111	6386092	0	2	8000	3	0	next
270	Response	1	6393950	7858	2
272	Picture	b104	6406092	0	1	8500	2	0	next
272	Response	1	6414530	8438	1
274	Picture	b112	6427925	0	1	7214	125	0	next
274	Response	2	6435138	7213	1
276	Picture	c101	6448259	0	170	6999	171	0	next
276	Response	1	6455093	6834	1
278	Picture	c101	6466758	0	2	4913	94	0	next
278	Response	1	6471670	4912	1
280	Picture	c101	6484758	0	171	5666	173	0	next
280	Response	1	6490308	5550	2
282	Picture	a106	6502924	0	2	6772	68	0	next
282	Response	1	6509695	6771	1
284	Picture	c101	6523258	0	171	5166	172	0	next
284	Response	1	6528364	5106	1
286	Picture	c101	6541924	0	1	3887	118	0	next
286	Response	1	6545810	3886	1
288	Picture	b102	6558591	0	171	6999	172	0	next
288	Response	2	6565548	6957	1
290	Picture	a102	6580923	0	2	5328	179	0	next
290	Response	1	6586250	5327	1
292	Picture	c101	6598757	0	171	5832	173	0	next
292	Response	1	6604440	5683	2
294	Picture	b116	6619090	0	1	7396	110	0	next
294	Response	2	6626485	7395	2
296	Picture	a107	6639257	0	173	12499	174	0	next
296	Response	1	6651697	12440	1
298	Picture	b111	6664922	0	2	20738	102	0	next
298	Response	2	6685659	20737	1
300	Picture	c101	6700256	0	171	17166	172	0	next
300	Response	1	6717233	16977	1
303	Response	3	6885079	54659	1
305	Picture	c001	6895254	0	171	6499	172	0	next
305	Response	2	6901696	6442	1
307	Picture	a005	6921419	0	2	4892	115	0	next
307	Response	1	6926310	4891	1
309	Picture	b009	6943586	0	171	5333	172	0	next
309	Response	1	6948742	5156	1
311	Picture	b004	6968252	0	2	5667	3	0	next
311	Response	2	6973740	5488	1
313	Picture	c001	6994086	0	172	5999	173	0	next
313	Response	2	6999902	5816	1
315	Picture	c001	7018585	0	1	5809	31	0	next
315	Response	2	7024393	5808	1
317	Picture	c001	7041919	0	171	4166	172	0	next
317	Response	2	7045959	4040	1
319	Picture	c001	7066584	0	2	3954	219	0	next
319	Response	2	7070537	3953	1
321	Picture	a013	7089251	0	171	5666	173	0	next
321	Response	1	7094789	5538	1
323	Picture	b012	7112917	0	2	6545	128	0	next
323	Response	2	7119462	6545	1
325	Picture	a007	7137751	0	171	11166	172	0	next
325	Response	1	7148855	11104	2
327	Picture	a004	7165750	0	1	11003	169	0	next
327	Response	2	7176752	11002	1
329	Picture	a009	7195250	0	171	11666	172	0	next
329	Response	1	7206770	11520	1
331	Picture	a012	7225583	0	1	12943	62	0	next
331	Response	1	7238526	12943	1
333	Picture	c001	7257083	0	171	13666	172	0	next
333	Response	2	7270453	13370	2
335	Picture	c001	7290915	0	1	4896	110	0	next
335	Response	2	7295810	4895	1
337	Picture	a016	7314582	0	168	21332	170	0	next
337	Response	1	7335746	21164	1
339	Picture	c001	7354414	0	2	9951	56	0	next
339	Response	2	7364364	9950	1
341	Picture	c001	7382081	0	171	4833	172	0	next
341	Response	2	7386853	4772	2
343	Picture	b011	7404581	0	1	20623	49	0	next
343	Response	2	7425203	20622	2
345	Picture	a010	7443913	0	2	9167	3	0	next
345	Response	1	7452975	9062	2
347	Picture	a008	7473246	0	2	4937	70	0	next
347	Response	1	7478182	4936	1
349	Picture	c001	7495913	0	171	8500	172	0	next
349	Response	2	7504377	8464	1
351	Picture	c001	7522746	0	1	7344	161	0	next
351	Response	2	7530089	7343	1
353	Picture	a001	7547080	0	170	9998	172	0	next
353	Response	1	7556939	9859	1
355	Picture	a015	7575412	0	1	8171	168	0	next
355	Response	2	7583582	8170	1
357	Picture	c001	7601412	0	170	7166	171	0	next
357	Response	2	7608491	7079	1
359	Picture	b014	7628245	0	1	9727	111	0	next
359	Response	2	7637971	9726	1
361	Picture	c001	7656078	0	172	12499	174	0	next
361	Response	1	7668435	12357	1
363	Picture	a006	7688077	0	2	12889	118	0	next
363	Response	1	7700965	12888	1
365	Picture	b006	7717578	0	171	15165	173	0	next
365	Response	2	7732596	15018	1
367	Picture	b016	7753077	0	1	9117	55	0	next
367	Response	2	7762193	9116	1
369	Picture	a014	7778744	0	170	11332	171	0	next
369	Response	1	7789968	11224	2
371	Picture	c001	7807576	0	1	7541	133	0	next
371	Response	2	7815117	7541	1
373	Picture	b005	7832410	0	170	10832	171	0	next
373	Response	1	7843192	10782	1
375	Picture	b002	7862242	0	1	7240	99	0	next
375	Response	2	7869481	7239	1
377	Picture	a011	7889409	0	173	6666	174	0	next
377	Response	1	7895943	6534	2
379	Picture	b008	7912908	0	1	5857	149	0	next
379	Response	2	7918764	5856	2
381	Picture	b010	7935575	0	173	5999	175	0	next
381	Response	2	7941443	5868	1
383	Picture	a003	7961574	0	1	7767	72	0	next
383	Response	1	7969340	7766	1
385	Picture	b013	7989075	0	170	4999	171	0	next
385	Response	2	7993956	4881	1
387	Picture	a002	8013240	0	2	9207	133	0	next
387	Response	1	8022446	9206	1
389	Picture	b015	8040741	0	172	6832	173	0	next
389	Response	1	8047513	6772	2
391	Picture	b007	8064906	0	2	10032	141	0	next
391	Response	2	8074936	10030	2
393	Picture	b001	8091739	0	2	8500	3	0	next
393	Response	1	8100208	8469	1
395	Picture	b003	8119406	0	1	5180	159	0	next
395	Response	2	8124585	5179	2
397	Picture	c001	8142739	0	173	13333	174	0	next
397	Response	2	8155975	13236	1
399	Picture	c001	8176072	0	1	4665	175	0	next
399	Response	2	8180736	4664	1
402	Response	3	8326373	26635	1
404	Picture	c001	8336737	0	1	4911	94	0	next
404	Response	2	8341646	4909	1
406	Picture	c001	8353904	0	170	6499	171	0	next
406	Response	2	8360348	6444	1
408	Picture	a210	8374736	0	1	8612	60	0	next
408	Response	1	8383347	8611	1
410	Picture	c201	8395237	0	170	5665	172	0	next
410	Response	2	8400797	5560	1
412	Picture	a207	8415236	0	1	6289	49	0	next
412	Response	1	8421524	6288	1
414	Picture	b203	8435069	0	173	5333	174	0	next
414	Response	2	8440377	5308	1
416	Picture	a216	8453902	0	1	7055	117	0	next
416	Response	1	8460956	7054	1
418	Picture	c201	8474569	0	172	6666	173	0	next
418	Response	2	8481180	6611	1
420	Picture	b213	8494068	0	1	9428	78	0	next
420	Response	2	8503495	9427	1
422	Picture	c201	8516568	0	171	4666	173	0	next
422	Response	2	8521206	4638	1
424	Picture	b216	8532568	0	1	12561	111	0	next
424	Response	2	8545128	12560	1
426	Picture	b210	8557901	0	171	6833	172	0	next
426	Response	2	8564600	6699	1
428	Picture	b202	8579900	0	2	6167	3	0	next
428	Response	2	8585897	5997	1
430	Picture	c201	8601068	0	170	5999	171	0	next
430	Response	2	8607007	5939	1
432	Picture	a203	8620400	0	1	7578	95	0	next
432	Response	1	8627977	7577	1
434	Picture	a206	8640734	0	171	4832	173	0	next
434	Response	1	8645478	4744	1
436	Picture	a201	8657566	0	1	6523	149	0	next
436	Response	1	8664088	6522	1
438	Picture	c201	8677067	0	171	10665	173	0	next
438	Response	2	8687566	10499	1
440	Picture	b205	8702232	0	2	14275	65	0	next
440	Response	2	8716506	14274	1
442	Picture	c201	8729566	0	170	5499	172	0	next
442	Response	2	8734902	5336	2
444	Picture	c201	8748565	0	1	5302	37	0	next
444	Response	2	8753866	5301	1
446	Picture	c201	8768566	0	170	3999	171	0	next
446	Response	2	8772414	3848	1
448	Picture	c201	8784231	0	2	4333	4	0	next
448	Response	2	8788421	4190	1
450	Picture	c201	8802232	0	171	4999	172	0	next
450	Response	2	8807114	4882	1
452	Picture	b212	8822064	0	2	9779	61	0	next
452	Response	2	8831842	9778	1
454	Picture	a204	8846231	0	171	9833	172	0	next
454	Response	1	8855884	9653	1
456	Picture	c201	8871230	0	2	8014	160	0	next
456	Response	2	8879243	8013	2
458	Picture	c201	8894231	0	170	5499	171	0	next
458	Response	2	8899674	5443	1
460	Picture	c201	8913730	0	1	6524	149	0	next
460	Response	2	8920253	6523	1
462	Picture	c201	8934730	0	171	5000	172	0	next
462	Response	2	8939545	4815	1
464	Picture	a209	8954729	0	2	7008	166	0	next
464	Response	1	8961736	7007	1
466	Picture	b206	8974730	0	171	14665	173	0	next
466	Response	2	8989366	14636	1
468	Picture	b211	9000896	0	1	6999	3	0	next
468	Response	2	9007790	6894	1
470	Picture	a202	9020229	0	171	9666	172	0	next
470	Response	1	9029829	9600	1
472	Picture	a214	9042728	0	2	13508	166	0	next
472	Response	1	9056235	13507	1
474	Picture	a212	9069729	0	170	12832	172	0	next
474	Response	1	9082491	12762	1
476	Picture	a215	9096894	0	2	8003	171	0	next
476	Response	1	9104896	8002	1
478	Picture	a213	9119728	0	171	6166	172	0	next
478	Response	1	9125864	6136	1
480	Picture	c201	9139061	0	1	5978	194	0	next
480	Response	2	9145037	5976	1
482	Picture	b201	9156728	0	171	22665	173	0	next
482	Response	2	9179331	22603	1
484	Picture	b215	9191393	0	2	9265	75	0	next
484	Response	2	9200657	9264	1
486	Picture	c201	9213560	0	171	17833	172	0	next
486	Response	2	9231302	17742	1
488	Picture	a211	9243393	0	1	9355	150	0	next
488	Response	1	9252747	9354	1
490	Picture	b204	9266060	0	171	9499	172	0	next
490	Response	2	9275479	9419	1
492	Picture	b208	9290392	0	2	6740	100	0	next
492	Response	2	9297131	6739	1
494	Picture	a205	9311059	0	171	8333	172	0	next
494	Response	1	9319292	8233	1
496	Picture	b207	9333392	0	1	16666	173	0	next
496	Response	2	9350057	16665	1
498	Picture	b209	9362559	0	170	26832	171	0	next
498	Response	2	9389216	26657	1
500	Picture	b214	9401891	0	1	4822	184	0	next
500	Response	2	9406712	4821	1
502	Picture	a208	9419391	0	171	22000	172	0	next
502	Response	1	9441206	21815	1
505	Response	3	9569964	14075	1
507	Picture	a214	9580056	0	171	6833	172	0	next
507	Response	1	9586788	6732	1
509	Picture	b207	9601222	0	1	4386	120	0	next
509	Response	2	9605607	4385	1
511	Picture	b202	9618556	0	171	7332	173	0	next
511	Response	2	9625702	7146	1
513	Picture	b210	9637888	0	2	6328	179	0	next
513	Response	2	9644215	6327	1
515	Picture	c201	9658722	0	172	3666	173	0	next
515	Response	2	9662310	3588	1
517	Picture	a210	9674388	0	1	4854	151	0	next
517	Response	1	9679241	4853	1
519	Picture	a206	9692222	0	170	7666	171	0	next
519	Response	1	9699704	7482	1
521	Picture	c201	9713387	0	2	11555	119	0	next
521	Response	2	9724941	11554	1
523	Picture	a208	9739888	0	170	13832	172	0	next
523	Response	1	9753643	13755	1
525	Picture	b214	9767554	0	1	5741	96	0	next
525	Response	2	9773294	5740	1
527	Picture	b205	9787053	0	2	4833	4	0	next
527	Response	2	9791779	4726	1
529	Picture	b204	9806553	0	1	19333	172	0	next
529	Response	2	9825885	19332	1
531	Picture	a209	9840887	0	171	5332	172	0	next
531	Response	1	9846101	5214	1
533	Picture	b212	9860552	0	2	5000	4	0	next
533	Response	2	9865513	4961	1
535	Picture	b206	9879053	0	171	9832	173	0	next
535	Response	1	9888715	9662	1
537	Picture	a215	9901052	0	1	16068	106	0	next
537	Response	1	9917119	16067	1
539	Picture	c201	9931051	0	2	15833	4	0	next
539	Response	1	9946806	15755	2
541	Picture	a203	9961718	0	1	18358	147	0	next
541	Response	1	9980075	18357	2
543	Picture	b208	9994551	0	171	6333	172	0	next
543	Response	2	10000802	6251	1
545	Picture	b215	10015884	0	1	5914	92	0	next
545	Response	2	10021797	5913	1
547	Picture	c201	10034217	0	1	3666	3	0	next
547	Response	2	10037859	3642	1
549	Picture	b211	10050550	0	2	7053	122	0	next
549	Response	2	10057602	7052	2
551	Picture	c201	10069551	0	170	7165	172	0	next
551	Response	2	10076565	7014	1
553	Picture	c201	10091883	0	1	3733	107	0	next
553	Response	2	10095615	3732	1
555	Picture	c201	10109050	0	171	4666	172	0	next
555	Response	2	10113560	4510	1
557	Picture	c201	10125549	0	2	4667	3	0	next
557	Response	2	10130041	4492	1
559	Picture	a212	10143883	0	171	6333	172	0	next
559	Response	1	10150139	6256	2
561	Picture	a207	10164049	0	1	5085	87	0	next
561	Response	2	10169133	5084	2
563	Picture	a216	10181216	0	171	18499	172	0	next
563	Response	1	10199652	18436	1
565	Picture	c201	10213882	0	1	6261	78	0	next
565	Response	1	10220142	6260	1
567	Picture	c201	10232549	0	171	5332	173	0	next
567	Response	2	10237821	5272	1
569	Picture	a213	10249881	0	2	10759	81	0	next
569	Response	1	10260639	10758	1
571	Picture	a201	10275047	0	2	13334	3	0	next
571	Response	1	10288322	13275	1
573	Picture	a204	10302214	0	1	17465	40	0	next
573	Response	1	10319678	17464	1
575	Picture	b201	10334714	0	171	13999	173	0	next
575	Response	2	10348557	13843	1
577	Picture	b209	10363880	0	1	17888	117	0	next
577	Response	2	10381767	17887	2
579	Picture	b203	10394047	0	171	7999	173	0	next
579	Response	2	10401956	7909	1
581	Picture	c201	10416879	0	2	5025	149	0	next
581	Response	1	10421903	5024	1
583	Picture	a211	10435880	0	171	9165	173	0	next
583	Response	1	10444960	9080	1
585	Picture	c201	10457879	0	1	10591	81	0	next
585	Response	1	10468469	10590	1
587	Picture	c201	10480879	0	170	6833	171	0	next
587	Response	2	10487637	6758	2
589	Picture	a205	10500045	0	1	23135	37	0	next
589	Response	1	10523178	23133	2
591	Picture	c201	10537712	0	171	7833	172	0	next
591	Response	2	10545368	7656	1
593	Picture	c201	10560544	0	2	5640	34	0	next
593	Response	2	10566183	5639	1
595	Picture	a202	10579545	0	171	7832	173	0	next
595	Response	1	10587298	7753	1
597	Picture	c201	10601711	0	1	5839	166	0	next
597	Response	2	10607549	5838	1
599	Picture	b216	10622378	0	171	9165	173	0	next
599	Response	2	10631498	9120	1
601	Picture	b213	10643043	0	2	7720	120	0	next
601	Response	2	10650762	7719	1
