# Supplementary material for: The relationship between Chinese college students’ mate preferences and their parents’ education level
Source: Front Psychol. 2022 Nov 1;13:907315. doi: 10.3389/fpsyg.2022.907315 (PMC9664191; doi:10.3389/fpsyg.2022.907315)
Supplement: Supplementary file 2 [file Data_Sheet_1.ZIP › raw data/╘1⁄4╧■╘┬/part1.log]

Scenario - For expli1
Logfile written - 2018/5/26 13:56:27

Trial	Event Type	Code	Time	TTime	Uncertainty	Duration	Uncertainty	ReqTime	ReqDur

1	Response	3	846149	846149	2
2	Response	3	862530	16251	1
4	Picture	b013	876944	0	2	18317	194	0	next
4	Response	2	895260	18316	1
6	Picture	b008	914276	0	175	10332	176	0	next
6	Response	2	924482	10206	1
8	Picture	b014	944440	0	2	6632	39	0	next
8	Response	2	951071	6631	1
10	Picture	a007	968273	0	175	7665	177	0	next
10	Response	1	975833	7560	1
12	Picture	b003	993771	0	1	5927	82	0	next
12	Response	2	999697	5926	1
14	Picture	c001	1018436	0	175	9999	176	0	next
14	Response	1	1028262	9826	1
16	Picture	b015	1045767	0	2	6573	105	0	next
16	Response	2	1052339	6572	1
18	Picture	a011	1068767	0	175	7831	177	0	next
18	Response	1	1076560	7793	1
20	Picture	a001	1093931	0	1	7545	298	0	next
20	Response	1	1101475	7544	1
22	Picture	c001	1117930	0	179	7832	181	0	next
22	Response	1	1125640	7710	1
24	Picture	c001	1145261	0	2	4932	79	0	next
24	Response	1	1150192	4931	1
26	Picture	b002	1169094	0	176	6832	177	0	next
26	Response	1	1175790	6696	2
28	Picture	b012	1193758	0	2	7872	139	0	next
28	Response	2	1201629	7871	1
30	Picture	b005	1219924	0	175	6499	176	0	next
30	Response	2	1226392	6468	1
32	Picture	c001	1243755	0	1	5604	66	0	next
32	Response	1	1249358	5603	2
34	Picture	c001	1269421	0	175	4999	176	0	next
34	Response	1	1274240	4819	1
36	Picture	c001	1292419	0	1	4397	113	0	next
36	Response	1	1296815	4396	1
38	Picture	b011	1316085	0	175	15998	176	0	next
38	Response	2	1331997	15912	2
40	Picture	a006	1349748	0	2	6835	176	0	next
40	Response	1	1356582	6834	2
42	Picture	a010	1375582	0	174	6664	176	0	next
42	Response	1	1382092	6510	2
44	Picture	a002	1400745	0	2	5302	43	0	next
44	Response	1	1406047	5302	1
46	Picture	b009	1423911	0	1	8166	2	0	next
46	Response	2	1431976	8065	2
48	Picture	a008	1451242	0	2	6128	50	0	next
48	Response	1	1457369	6127	1
50	Picture	b016	1475908	0	174	6832	176	0	next
50	Response	2	1482697	6789	1
52	Picture	b006	1502906	0	1	11414	87	0	next
52	Response	2	1514319	11413	1
54	Picture	a013	1531072	0	167	5998	169	0	next
54	Response	1	1536957	5885	2
56	Picture	c001	1554902	0	2	5381	124	0	next
56	Response	1	1560282	5380	2
58	Picture	c001	1577069	0	175	4665	177	0	next
58	Response	1	1581362	4293	1
60	Picture	c001	1600900	0	1	4538	130	0	next
60	Response	1	1605437	4537	1
62	Picture	c001	1621733	0	167	4332	168	0	next
62	Response	1	1625917	4184	2
64	Picture	a005	1645563	0	2	6257	80	0	next
64	Response	1	1651819	6256	1
66	Picture	a014	1668230	0	174	4832	175	0	next
66	Response	1	1673018	4788	1
68	Picture	b001	1690394	0	2	7571	108	0	next
68	Response	2	1697964	7570	1
70	Picture	a012	1716727	0	175	6998	177	0	next
70	Response	1	1723597	6870	1
72	Picture	b010	1742891	0	1	6760	77	0	next
72	Response	2	1749650	6759	1
74	Picture	c001	1769390	0	176	5832	178	0	next
74	Response	1	1775102	5712	1
76	Picture	c001	1794221	0	2	4689	158	0	next
76	Response	1	1798908	4687	2
78	Picture	a003	1817221	0	174	5665	175	0	next
78	Response	1	1822801	5580	2
80	Picture	c001	1841385	0	1	5941	69	0	next
80	Response	1	1847325	5940	1
82	Picture	a004	1863718	0	175	6998	177	0	next
82	Response	2	1870560	6842	1
84	Picture	b007	1887382	0	2	8876	134	0	next
84	Response	2	1896257	8875	2
86	Picture	a015	1914214	0	1	6166	2	0	next
86	Response	1	1920332	6118	2
88	Picture	c001	1939712	0	2	5686	151	0	next
88	Response	1	1945396	5684	2
90	Picture	b004	1965545	0	175	8165	176	0	next
90	Response	2	1973574	8029	1
92	Picture	c001	1991042	0	2	4961	51	0	next
92	Response	1	1996002	4960	1
94	Picture	a016	2013708	0	176	17498	178	0	next
94	Response	1	2031068	17360	1
96	Picture	a009	2051539	0	1	5253	82	0	next
96	Response	1	2056791	5252	1
98	Picture	c001	2074205	0	175	5832	176	0	next
98	Response	1	2079848	5643	1
101	Response	3	2265148	66618	2
103	Picture	c001	2275192	0	170	6166	171	0	next
103	Response	1	2281170	5978	2
105	Picture	c001	2293357	0	1	4404	106	0	next
105	Response	1	2297760	4403	1
107	Picture	a106	2309857	0	174	6832	175	0	next
107	Response	1	2316537	6680	1
109	Picture	b108	2328855	0	1	7147	195	0	next
109	Response	2	2336001	7146	1
111	Picture	a116	2347855	0	175	5832	176	0	next
111	Response	1	2353550	5695	1
113	Picture	a102	2366019	0	2	5830	181	0	next
113	Response	1	2371848	5829	1
115	Picture	b114	2385352	0	176	5999	177	0	next
115	Response	2	2391194	5842	1
117	Picture	c101	2404350	0	2	5737	100	0	next
117	Response	1	2410086	5736	1
119	Picture	b110	2421350	0	170	9332	171	0	next
119	Response	2	2430630	9280	2
121	Picture	b111	2445181	0	2	11837	174	0	next
121	Response	2	2457016	11835	2
123	Picture	c101	2469180	0	176	5666	177	0	next
123	Response	1	2474687	5507	1
125	Picture	b107	2489678	0	2	6751	94	0	next
125	Response	2	2496428	6750	1
127	Picture	c101	2510678	0	178	5665	180	0	next
127	Response	1	2516226	5548	1
129	Picture	c101	2530176	0	1	4377	133	0	next
129	Response	1	2534552	4376	1
131	Picture	a108	2546176	0	175	5332	176	0	next
131	Response	1	2551382	5206	1
133	Picture	c101	2564507	0	1	4846	163	0	next
133	Response	1	2569352	4845	2
135	Picture	c101	2583173	0	176	4499	178	0	next
135	Response	1	2587561	4388	1
137	Picture	a114	2599505	0	1	5964	46	0	next
137	Response	1	2605468	5963	1
139	Picture	c101	2620171	0	175	4666	176	0	next
139	Response	1	2624785	4614	1
141	Picture	b105	2638336	0	1	6966	44	0	next
141	Response	2	2645301	6965	1
143	Picture	a115	2657835	0	176	4999	178	0	next
143	Response	1	2662761	4926	1
145	Picture	a104	2674167	0	1	6894	116	0	next
145	Response	1	2681060	6893	1
147	Picture	b115	2695833	0	169	9332	170	0	next
147	Response	2	2705018	9185	2
149	Picture	b101	2716831	0	1	8017	160	0	next
149	Response	2	2724847	8016	1
151	Picture	b103	2736831	0	174	4999	175	0	next
151	Response	2	2741531	4700	1
153	Picture	a111	2754662	0	2	5260	85	0	next
153	Response	1	2759920	5258	2
155	Picture	b113	2773162	0	175	6498	177	0	next
155	Response	2	2779537	6375	2
157	Picture	c101	2792160	0	1	5439	71	0	next
157	Response	1	2797598	5438	2
159	Picture	a101	2808660	0	175	5665	176	0	next
159	Response	1	2814189	5529	1
161	Picture	c101	2827324	0	2	4716	121	0	next
161	Response	1	2832039	4715	1
163	Picture	b112	2846157	0	167	6666	168	0	next
163	Response	2	2852675	6518	2
165	Picture	c101	2867655	0	2	4969	35	0	next
165	Response	1	2872623	4968	1
167	Picture	a110	2886155	0	167	6665	168	0	next
167	Response	1	2892658	6503	1
169	Picture	c101	2907819	0	2	4994	183	0	next
169	Response	1	2912813	4994	1
171	Picture	a105	2925319	0	167	5832	169	0	next
171	Response	1	2931051	5732	1
173	Picture	c101	2944151	0	1	4366	143	0	next
173	Response	1	2948516	4365	1
175	Picture	c101	2963317	0	175	4332	176	0	next
175	Response	1	2967620	4303	1
177	Picture	a103	2981981	0	2	5467	44	0	next
177	Response	1	2987447	5466	1
179	Picture	b106	3002315	0	167	6498	168	0	next
179	Response	1	3008649	6334	1
181	Picture	c101	3020479	0	2	5693	151	0	next
181	Response	1	3026170	5691	2
183	Picture	a113	3038479	0	167	6499	168	0	next
183	Response	1	3044891	6412	1
185	Picture	c101	3058643	0	2	5180	157	0	next
185	Response	1	3063822	5179	2
187	Picture	a109	3075476	0	175	5333	176	0	next
187	Response	1	3080742	5266	1
189	Picture	b109	3092308	0	1	6075	102	0	next
189	Response	1	3098382	6074	1
191	Picture	b104	3112641	0	177	7998	179	0	next
191	Response	2	3120546	7905	1
193	Picture	c101	3132306	0	1	4804	40	0	next
193	Response	2	3137108	4802	2
195	Picture	a107	3149639	0	175	13831	177	0	next
195	Response	1	3163316	13677	1
197	Picture	b116	3177969	0	2	6252	92	0	next
197	Response	2	3184220	6251	2
199	Picture	a112	3198802	0	177	5332	179	0	next
199	Response	1	3204077	5275	2
201	Picture	b102	3219300	0	2	11492	185	0	next
201	Response	2	3230791	11491	2
204	Response	3	3351657	9030	2
206	Picture	a111	3362125	0	1	6070	106	0	next
206	Response	1	3368194	6069	1
208	Picture	a102	3382124	0	175	5832	177	0	next
208	Response	1	3387931	5807	1
210	Picture	c101	3402789	0	1	5480	197	0	next
210	Response	1	3408268	5479	1
212	Picture	c101	3422789	0	167	4998	169	0	next
212	Response	1	3427735	4946	1
214	Picture	b116	3442620	0	1	5959	44	0	next
214	Response	2	3448578	5958	1
216	Picture	c101	3463286	0	175	6165	177	0	next
216	Response	1	3469305	6019	1
218	Picture	b106	3481284	0	2	12280	64	0	next
218	Response	2	3493563	12279	1
220	Picture	c101	3507283	0	176	5832	178	0	next
220	Response	1	3513031	5748	1
222	Picture	a108	3527948	0	1	5868	141	0	next
222	Response	1	3533815	5867	1
224	Picture	b113	3545614	0	176	6832	178	0	next
224	Response	2	3552265	6651	2
226	Picture	a114	3566612	0	2	5513	166	0	next
226	Response	1	3572123	5511	2
228	Picture	a109	3584945	0	169	5832	171	0	next
228	Response	1	3590690	5745	1
230	Picture	b102	3603277	0	1	6282	54	0	next
230	Response	2	3609558	6281	1
232	Picture	c101	3621776	0	176	6166	177	0	next
232	Response	1	3627798	6022	1
234	Picture	a115	3640941	0	1	7912	97	0	next
234	Response	1	3648852	7911	2
236	Picture	c101	3660440	0	176	6332	178	0	next
236	Response	1	3666704	6264	1
238	Picture	c101	3679438	0	2	4516	162	0	next
238	Response	1	3683953	4515	2
240	Picture	b105	3695272	0	167	5998	169	0	next
240	Response	2	3701234	5962	1
242	Picture	a101	3713603	0	2	5424	87	0	next
242	Response	1	3719026	5423	1
244	Picture	b110	3732270	0	167	6498	169	0	next
244	Response	2	3738614	6344	1
246	Picture	b101	3750268	0	1	6709	134	0	next
246	Response	2	3756976	6708	1
248	Picture	a107	3768267	0	176	5832	178	0	next
248	Response	1	3774023	5756	1
250	Picture	c101	3785432	0	1	5935	67	0	next
250	Response	1	3791366	5934	1
252	Picture	b103	3803932	0	177	6332	178	0	next
252	Response	2	3810115	6183	1
254	Picture	a106	3822930	0	1	10904	106	0	next
254	Response	1	3833833	10903	1
256	Picture	c101	3845429	0	169	5666	170	0	next
256	Response	1	3850937	5508	1
258	Picture	a112	3865261	0	1	6134	42	0	next
258	Response	1	3871394	6133	2
260	Picture	c101	3883427	0	169	5832	170	0	next
260	Response	1	3889159	5732	1
262	Picture	c101	3902092	0	1	4169	174	0	next
262	Response	1	3906260	4168	1
264	Picture	b111	3921424	0	170	12999	171	0	next
264	Response	2	3934352	12928	1
266	Picture	b114	3947256	0	1	6295	47	0	next
266	Response	2	3953550	6294	1
268	Picture	a113	3967755	0	178	6665	180	0	next
268	Response	1	3974367	6612	1
270	Picture	c101	3988920	0	1	5185	159	0	next
270	Response	1	3994104	5184	1
272	Picture	a116	4006586	0	175	11999	176	0	next
272	Response	1	4018485	11899	1
274	Picture	a103	4030084	0	1	11436	240	0	next
274	Response	2	4041519	11435	1
276	Picture	b108	4053416	0	175	6832	177	0	next
276	Response	2	4060140	6724	1
278	Picture	b115	4075081	0	1	7074	102	0	next
278	Response	2	4082154	7073	1
280	Picture	b107	4096080	0	176	6332	178	0	next
280	Response	2	4102340	6260	1
282	Picture	c101	4114745	0	2	8950	61	0	next
282	Response	1	4123694	8949	1
284	Picture	b104	4138744	0	176	5499	178	0	next
284	Response	1	4144181	5437	1
286	Picture	c101	4158909	0	2	5812	199	0	next
286	Response	1	4164720	5811	1
288	Picture	a105	4178242	0	177	8165	179	0	next
288	Response	1	4186315	8073	1
290	Picture	c101	4200240	0	1	5546	130	0	next
290	Response	1	4205785	5545	1
292	Picture	c101	4217906	0	175	4166	176	0	next
292	Response	1	4221898	3992	1
294	Picture	b112	4235571	0	1	5616	61	0	next
294	Response	2	4241186	5615	1
296	Picture	a110	4254737	0	175	9832	177	0	next
296	Response	1	4264458	9721	1
298	Picture	a104	4278235	0	2	6501	169	0	next
298	Response	2	4284735	6500	1
300	Picture	b109	4296735	0	175	5998	177	0	next
300	Response	2	4302648	5913	1
303	Response	3	4552598	134705	1
305	Picture	b008	4562718	0	175	9332	177	0	next
305	Response	2	4571950	9232	1
307	Picture	a005	4590716	0	1	7472	38	0	next
307	Response	1	4598187	7471	1
309	Picture	b005	4615548	0	176	6666	177	0	next
309	Response	2	4622119	6571	1
311	Picture	a009	4639213	0	1	7047	130	0	next
311	Response	1	4646259	7046	1
313	Picture	c001	4665712	0	177	7832	178	0	next
313	Response	2	4673421	7709	1
315	Picture	b004	4690876	0	2	6118	52	0	next
315	Response	2	4696993	6117	1
317	Picture	a001	4716042	0	175	6833	176	0	next
317	Response	1	4722687	6645	1
319	Picture	b001	4740540	0	1	6345	166	0	next
319	Response	2	4746884	6344	1
321	Picture	b014	4766872	0	176	4999	178	0	next
321	Response	2	4771741	4869	2
323	Picture	a013	4791537	0	1	6324	186	0	next
323	Response	1	4797860	6323	1
325	Picture	c001	4817036	0	167	6999	168	0	next
325	Response	2	4823946	6910	1
327	Picture	a011	4842034	0	1	7251	92	0	next
327	Response	1	4849284	7250	1
329	Picture	c001	4869033	0	175	7165	177	0	next
329	Response	2	4876118	7085	1
331	Picture	b003	4894364	0	1	4248	95	0	next
331	Response	2	4898611	4247	2
333	Picture	c001	4917197	0	178	7665	179	0	next
333	Response	2	4924697	7500	1
335	Picture	a012	4941694	0	2	8072	106	0	next
335	Response	1	4949763	8069	2
337	Picture	c001	4967193	0	176	5999	178	0	next
337	Response	2	4973129	5936	1
339	Picture	c001	4990358	0	1	4993	183	0	next
339	Response	2	4995350	4992	2
341	Picture	b006	5014857	0	168	7166	169	0	next
341	Response	2	5021947	7090	1
343	Picture	b010	5040522	0	1	4907	95	0	next
343	Response	1	5045427	4905	2
345	Picture	c001	5065354	0	177	6999	178	0	next
345	Response	2	5072236	6882	2
347	Picture	c001	5092185	0	2	4551	127	0	next
347	Response	2	5096735	4550	1
349	Picture	c001	5116351	0	167	4499	168	0	next
349	Response	2	5120815	4464	2
351	Picture	a006	5137682	0	2	7539	139	0	next
351	Response	1	5145220	7538	1
353	Picture	a002	5162182	0	175	5998	177	0	next
353	Response	1	5168102	5920	1
355	Picture	a010	5188013	0	1	5634	35	0	next
355	Response	1	5193646	5633	1
357	Picture	a014	5212345	0	175	4666	176	0	next
357	Response	1	5216919	4574	1
359	Picture	a015	5236843	0	1	7933	69	0	next
359	Response	1	5244775	7932	1
361	Picture	b012	5262175	0	177	5499	179	0	next
361	Response	2	5267569	5394	1
363	Picture	a007	5286007	0	1	7171	172	0	next
363	Response	1	5293176	7169	2
365	Picture	c001	5312672	0	175	6666	176	0	next
365	Response	2	5319175	6503	1
367	Picture	b015	5336837	0	1	10583	94	0	next
367	Response	2	5347419	10582	1
369	Picture	c001	5365502	0	171	4833	172	0	next
369	Response	2	5370153	4651	1
371	Picture	c001	5390667	0	1	4226	117	0	next
371	Response	2	5394892	4225	1
373	Picture	b011	5411500	0	174	8498	176	0	next
373	Response	2	5419929	8429	1
375	Picture	a016	5438664	0	1	6994	176	0	next
375	Response	1	5445657	6993	1
377	Picture	c001	5463496	0	175	6332	177	0	next
377	Response	2	5469678	6182	2
379	Picture	b013	5489327	0	2	5537	141	0	next
379	Response	2	5494863	5536	1
381	Picture	c001	5513993	0	169	4999	170	0	next
381	Response	2	5518824	4831	1
383	Picture	b016	5535991	0	2	6286	60	0	next
383	Response	2	5542276	6285	1
385	Picture	c001	5562324	0	167	4665	169	0	next
385	Response	2	5566894	4570	1
387	Picture	b002	5585488	0	1	4501	176	0	next
387	Response	2	5589988	4500	1
389	Picture	b009	5607321	0	176	5165	178	0	next
389	Response	2	5612453	5132	1
391	Picture	b007	5632652	0	1	4810	33	0	next
391	Response	2	5637460	4808	2
393	Picture	c001	5656984	0	176	4833	177	0	next
393	Response	2	5661750	4766	1
395	Picture	a004	5678982	0	2	3947	65	0	next
395	Response	2	5682927	3945	2
397	Picture	a008	5702148	0	168	5332	170	0	next
397	Response	2	5707339	5191	2
399	Picture	a003	5724313	0	1	11723	121	0	next
399	Response	1	5736035	11722	1
402	Response	3	5896062	40756	1
404	Picture	c001	5906468	0	2	5267	77	0	next
404	Response	2	5911733	5265	2
406	Picture	c001	5925301	0	176	4499	178	0	next
406	Response	2	5929705	4404	1
408	Picture	b203	5944466	0	1	5308	35	0	next
408	Response	2	5949773	5307	1
410	Picture	a203	5964465	0	176	7499	178	0	next
410	Response	1	5971784	7319	1
412	Picture	c201	5985463	0	2	4861	151	0	next
412	Response	2	5990323	4860	1
414	Picture	a206	6005463	0	175	6499	176	0	next
414	Response	1	6011857	6394	1
416	Picture	a204	6026961	0	2	5534	143	0	next
416	Response	2	6032494	5533	2
418	Picture	c201	6045961	0	175	6332	176	0	next
418	Response	2	6052113	6152	1
420	Picture	b208	6066625	0	2	14544	135	0	next
420	Response	2	6081168	14543	1
422	Picture	b215	6095291	0	175	5665	177	0	next
422	Response	2	6100907	5616	1
424	Picture	b210	6115789	0	1	5039	137	0	next
424	Response	2	6120826	5037	2
426	Picture	a213	6132622	0	167	6665	169	0	next
426	Response	1	6139246	6624	1
428	Picture	c201	6152787	0	1	5841	168	0	next
428	Response	2	6158627	5840	1
430	Picture	a212	6172453	0	175	6332	176	0	next
430	Response	1	6178604	6151	2
432	Picture	b213	6191284	0	2	5142	36	0	next
432	Response	2	6196425	5141	1
434	Picture	a202	6210450	0	176	7999	177	0	next
434	Response	1	6218260	7810	1
436	Picture	b209	6230615	0	2	5170	175	0	next
436	Response	1	6235784	5169	2
438	Picture	a205	6248948	0	176	10832	177	0	next
438	Response	1	6259653	10705	2
440	Picture	c201	6272446	0	1	5096	81	0	next
440	Response	2	6277541	5095	1
442	Picture	c201	6291279	0	172	4832	173	0	next
442	Response	2	6296022	4743	2
444	Picture	b212	6309610	0	2	11934	410	0	next
444	Response	2	6321543	11933	1
446	Picture	c201	6333776	0	175	5499	176	0	next
446	Response	2	6339123	5347	1
448	Picture	b207	6351108	0	1	7277	66	0	next
448	Response	2	6358384	7276	1
450	Picture	b216	6370607	0	176	9165	178	0	next
450	Response	2	6379619	9012	1
452	Picture	b205	6393105	0	1	4186	158	0	next
452	Response	2	6397290	4185	1
454	Picture	a215	6411438	0	170	5499	171	0	next
454	Response	1	6416909	5471	1
456	Picture	c201	6429603	0	1	6805	38	0	next
456	Response	2	6436407	6804	1
458	Picture	c201	6449436	0	175	5832	176	0	next
458	Response	2	6455098	5662	1
460	Picture	a208	6466601	0	1	6019	157	0	next
460	Response	2	6472619	6018	1
462	Picture	b202	6485100	0	175	5499	176	0	next
462	Response	2	6490499	5399	1
464	Picture	c201	6502265	0	1	5579	98	0	next
464	Response	2	6507843	5578	1
466	Picture	a207	6520931	0	170	11499	171	0	next
466	Response	1	6532284	11353	1
468	Picture	a210	6546096	0	1	4879	131	0	next
468	Response	1	6550974	4878	1
470	Picture	b204	6564762	0	175	5665	177	0	next
470	Response	2	6570293	5531	2
472	Picture	c201	6582093	0	2	6264	82	0	next
472	Response	2	6588356	6263	1
474	Picture	a216	6600593	0	176	5666	177	0	next
474	Response	2	6606086	5493	1
476	Picture	c201	6619258	0	1	5841	162	0	next
476	Response	2	6625098	5840	1
478	Picture	a211	6636924	0	175	5666	176	0	next
478	Response	1	6642412	5488	1
480	Picture	a214	6657756	0	1	5296	47	0	next
480	Response	1	6663051	5295	1
482	Picture	b206	6676922	0	176	6665	178	0	next
482	Response	2	6683449	6527	2
484	Picture	a201	6697586	0	2	6773	72	0	next
484	Response	1	6704358	6772	1
486	Picture	b211	6716086	0	175	6165	177	0	next
486	Response	2	6722152	6066	1
488	Picture	b214	6735417	0	2	5066	112	0	next
488	Response	2	6740482	5065	1
490	Picture	a209	6755584	0	174	6498	176	0	next
490	Response	1	6761898	6314	2
492	Picture	c201	6777081	0	2	6231	113	0	next
492	Response	2	6783310	6229	2
494	Picture	c201	6796581	0	173	4165	175	0	next
494	Response	2	6800592	4011	2
496	Picture	c201	6815579	0	2	4330	181	0	next
496	Response	2	6819908	4329	1
498	Picture	b201	6834245	0	175	9666	176	0	next
498	Response	1	6843749	9504	1
500	Picture	c201	6857243	0	2	5798	39	0	next
500	Response	1	6863040	5797	1
502	Picture	c201	6874743	0	175	7499	176	0	next
502	Response	2	6882207	7464	2
505	Response	3	7028310	32742	2
507	Picture	b213	7038400	0	175	8165	176	0	next
507	Response	2	7046522	8122	1
509	Picture	c201	7057898	0	1	6208	135	0	next
509	Response	2	7064105	6207	1
511	Picture	c201	7078564	0	173	4999	174	0	next
511	Response	2	7083484	4920	1
513	Picture	b212	7094895	0	2	5331	181	0	next
513	Response	2	7100225	5330	2
515	Picture	c201	7113561	0	176	5666	177	0	next
515	Response	2	7119126	5565	1
517	Picture	c201	7133893	0	1	3622	55	0	next
517	Response	2	7137513	3620	2
519	Picture	b206	7150893	0	175	5832	176	0	next
519	Response	2	7156654	5761	1
521	Picture	c201	7170724	0	1	5430	80	0	next
521	Response	2	7176153	5429	1
523	Picture	c201	7187724	0	176	5498	178	0	next
523	Response	2	7193194	5470	2
525	Picture	a212	7205555	0	2	6214	131	0	next
525	Response	1	7211768	6213	1
527	Picture	a201	7225055	0	175	5499	176	0	next
527	Response	1	7230369	5314	2
529	Picture	c201	7242053	0	1	6027	150	0	next
529	Response	2	7248079	6026	1
531	Picture	b211	7260386	0	175	15831	177	0	next
531	Response	2	7276176	15790	1
533	Picture	a204	7291050	0	2	6304	41	0	next
533	Response	2	7297353	6303	1
535	Picture	a206	7308883	0	175	5499	176	0	next
535	Response	2	7314218	5335	1
537	Picture	c201	7327214	0	2	5567	110	0	next
537	Response	2	7332780	5566	2
539	Picture	b209	7344047	0	177	6666	178	0	next
539	Response	2	7350664	6617	1
541	Picture	a216	7365545	0	2	6357	154	0	next
541	Response	1	7371900	6355	2
543	Picture	b205	7383045	0	176	6165	178	0	next
543	Response	2	7389094	6049	1
545	Picture	c201	7402543	0	1	5992	177	0	next
545	Response	2	7408534	5991	1
547	Picture	c201	7420209	0	178	5166	179	0	next
547	Response	2	7425307	5098	2
549	Picture	b208	7437541	0	1	8138	38	0	next
549	Response	1	7445678	8137	1
551	Picture	a210	7460207	0	175	7498	177	0	next
551	Response	1	7467541	7334	2
553	Picture	a203	7479538	0	2	4775	69	0	next
553	Response	1	7484312	4774	1
555	Picture	b216	7499371	0	169	21831	171	0	next
555	Response	2	7521095	21724	1
557	Picture	b203	7536368	0	1	5696	148	0	next
557	Response	2	7542063	5695	1
559	Picture	c201	7556534	0	175	6332	177	0	next
559	Response	2	7562791	6257	1
561	Picture	b202	7576532	0	2	4083	95	0	next
561	Response	2	7580614	4082	2
563	Picture	a211	7593865	0	168	6999	169	0	next
563	Response	1	7600776	6911	1
565	Picture	a202	7614197	0	1	8928	74	0	next
565	Response	1	7623124	8927	1
567	Picture	c201	7635696	0	175	6165	177	0	next
567	Response	2	7641818	6122	2
569	Picture	b207	7656194	0	2	5964	48	0	next
569	Response	2	7662157	5963	2
571	Picture	a208	7674694	0	175	10832	176	0	next
571	Response	1	7685342	10648	1
573	Picture	c201	7697525	0	1	8248	88	0	next
573	Response	2	7705772	8247	1
575	Picture	c201	7718691	0	175	4665	177	0	next
575	Response	2	7723204	4513	1
577	Picture	a215	7734856	0	2	8387	116	0	next
577	Response	1	7743242	8386	1
579	Picture	b201	7756855	0	169	6166	170	0	next
579	Response	2	7762953	6098	1
581	Picture	b204	7774854	0	1	21890	118	0	next
581	Response	2	7796743	21889	1
583	Picture	a205	7811019	0	175	13998	176	0	next
583	Response	1	7824954	13935	2
585	Picture	a207	7838183	0	1	4746	97	0	next
585	Response	1	7842928	4745	1
587	Picture	a213	7856349	0	176	5832	178	0	next
587	Response	1	7862010	5661	1
589	Picture	b215	7874847	0	2	5857	147	0	next
589	Response	2	7880704	5857	1
591	Picture	b214	7893014	0	174	5998	176	0	next
591	Response	2	7898888	5874	2
593	Picture	b210	7911512	0	1	6006	170	0	next
593	Response	2	7917517	6005	1
595	Picture	a214	7930345	0	167	7665	168	0	next
595	Response	1	7937857	7512	2
597	Picture	c201	7949843	0	1	5480	198	0	next
597	Response	2	7955322	5479	1
599	Picture	c201	7966676	0	175	4165	177	0	next
599	Response	2	7970660	3984	1
601	Picture	a209	7985841	0	1	3241	102	0	next
601	Response	2	7989081	3240	1
