# Supplementary material for: The relationship between Chinese college students’ mate preferences and their parents’ education level
Source: Front Psychol. 2022 Nov 1;13:907315. doi: 10.3389/fpsyg.2022.907315 (PMC9664191; doi:10.3389/fpsyg.2022.907315)
Supplement: Supplementary file 2 [file Data_Sheet_1.ZIP › raw data/╨φτμ/part1.log]

Scenario - For expli1
Logfile written - 2018/6/5 14:28:05

Trial	Event Type	Code	Time	TTime	Uncertainty	Duration	Uncertainty	ReqTime	ReqDur

1	Response	3	955166	955166	2
4	Picture	a010	985917	0	1	8350	158	0	next
4	Response	2	994266	8349	2
6	Picture	b001	1010916	0	175	8165	176	0	next
6	Response	2	1019006	8090	1
8	Picture	c001	1039246	0	1	12506	171	0	next
8	Response	1	1051750	12504	2
10	Picture	c001	1070078	0	171	6165	172	0	next
10	Response	1	1076072	5994	2
12	Picture	b012	1096408	0	1	7108	68	0	next
12	Response	2	1103515	7107	2
14	Picture	a009	1122407	0	174	7831	176	0	next
14	Response	1	1130202	7795	1
16	Picture	c001	1148903	0	2	6374	129	0	next
16	Response	1	1155276	6373	1
18	Picture	b006	1172403	0	177	11164	179	0	next
18	Response	2	1183410	11007	1
20	Picture	a008	1201899	0	2	9726	118	0	next
20	Response	1	1211624	9725	1
22	Picture	b014	1227898	0	176	5665	178	0	next
22	Response	2	1233456	5558	1
24	Picture	b004	1253062	0	1	7112	57	0	next
24	Response	2	1260173	7111	1
26	Picture	a003	1276727	0	175	9332	176	0	next
26	Response	2	1285930	9203	1
28	Picture	a016	1304891	0	1	6495	181	0	next
28	Response	1	1311385	6494	1
30	Picture	c001	1329723	0	167	5665	169	0	next
30	Response	1	1335347	5624	1
32	Picture	c001	1352220	0	2	5293	44	0	next
32	Response	1	1357512	5292	1
34	Picture	b010	1374219	0	175	9998	177	0	next
34	Response	2	1384174	9955	2
36	Picture	c001	1401383	0	1	7527	149	0	next
36	Response	1	1408909	7526	1
38	Picture	b003	1426548	0	175	5832	177	0	next
38	Response	2	1432213	5665	1
40	Picture	c001	1451212	0	1	5832	178	0	next
40	Response	1	1457043	5831	1
42	Picture	b011	1476544	0	174	7499	175	0	next
42	Response	2	1483888	7344	1
44	Picture	c001	1502041	0	2	5990	187	0	next
44	Response	1	1508030	5989	1
46	Picture	a013	1525207	0	175	7498	177	0	next
46	Response	1	1532538	7331	2
48	Picture	c001	1553203	0	2	4510	160	0	next
48	Response	1	1557712	4509	1
50	Picture	c001	1577536	0	167	4332	168	0	next
50	Response	1	1581735	4199	2
52	Picture	a004	1602033	0	1	9005	173	0	next
52	Response	1	1611037	9004	1
54	Picture	b009	1629532	0	167	12664	169	0	next
54	Response	2	1642128	12596	1
56	Picture	a001	1660195	0	1	6915	94	0	next
56	Response	1	1667109	6914	1
58	Picture	a002	1686860	0	177	5999	178	0	next
58	Response	1	1692815	5955	1
60	Picture	b002	1711524	0	1	14702	133	0	next
60	Response	1	1726225	14701	1
62	Picture	a005	1743355	0	168	11165	170	0	next
62	Response	1	1754478	11123	1
64	Picture	a006	1772852	0	2	6131	48	0	next
64	Response	1	1778982	6130	1
66	Picture	a015	1795518	0	175	6665	176	0	next
66	Response	1	1802044	6526	1
68	Picture	b015	1819182	0	1	6464	39	0	next
68	Response	2	1825645	6463	1
70	Picture	a011	1843014	0	175	7165	177	0	next
70	Response	1	1850087	7073	1
72	Picture	c001	1867511	0	1	6420	90	0	next
72	Response	1	1873930	6419	1
74	Picture	c001	1890510	0	175	5165	177	0	next
74	Response	1	1895644	5134	2
76	Picture	c001	1915174	0	1	5666	177	0	next
76	Response	1	1920839	5665	1
78	Picture	b013	1938506	0	175	10165	176	0	next
78	Response	2	1948371	9865	1
80	Picture	a014	1967503	0	1	7532	144	0	next
80	Response	1	1975034	7531	1
82	Picture	b008	1992335	0	177	7332	178	0	next
82	Response	1	1999507	7172	2
84	Picture	b005	2016666	0	1	6411	98	0	next
84	Response	2	2023076	6410	1
86	Picture	c001	2042164	0	167	5832	169	0	next
86	Response	1	2047964	5800	1
88	Picture	c001	2064828	0	2	5065	113	0	next
88	Response	1	2069892	5064	1
90	Picture	a012	2088660	0	174	11165	176	0	next
90	Response	1	2099763	11103	1
92	Picture	c001	2116990	0	2	4789	56	0	next
92	Response	1	2121778	4788	1
94	Picture	b016	2138156	0	175	9665	177	0	next
94	Response	2	2147749	9593	1
96	Picture	a007	2165820	0	1	6167	176	0	next
96	Response	1	2171986	6166	1
98	Picture	b007	2192152	0	176	6665	177	0	next
98	Response	2	2198648	6496	2
101	Response	3	2462614	146640	1
103	Picture	c001	2472795	0	168	5166	169	0	next
103	Response	1	2477816	5021	2
105	Picture	c001	2491126	0	2	4172	165	0	next
105	Response	1	2495297	4171	2
107	Picture	b101	2509292	0	175	7499	176	0	next
107	Response	2	2516679	7387	1
109	Picture	c101	2529123	0	2	8213	131	0	next
109	Response	1	2537335	8212	1
111	Picture	b115	2551622	0	176	6999	177	0	next
111	Response	2	2558566	6944	1
113	Picture	b102	2569953	0	2	6065	113	0	next
113	Response	2	2576017	6064	1
115	Picture	b111	2588119	0	175	5832	177	0	next
115	Response	2	2593886	5767	1
117	Picture	a102	2605950	0	2	5449	62	0	next
117	Response	1	2611397	5447	2
119	Picture	b114	2624449	0	175	5666	176	0	next
119	Response	2	2629961	5512	1
121	Picture	a103	2642614	0	1	4999	3	0	next
121	Response	2	2647591	4977	1
123	Picture	b109	2662446	0	170	6832	172	0	next
123	Response	2	2669233	6787	2
125	Picture	c101	2681777	0	2	5478	200	0	next
125	Response	1	2687254	5477	1
127	Picture	c101	2702276	0	178	4666	179	0	next
127	Response	1	2706811	4535	1
129	Picture	c101	2719108	0	1	3840	169	0	next
129	Response	1	2722947	3839	1
131	Picture	a116	2737274	0	176	6165	177	0	next
131	Response	1	2743402	6128	1
133	Picture	b104	2756104	0	2	7907	103	0	next
133	Response	2	2764010	7906	1
135	Picture	c101	2778103	0	175	5999	176	0	next
135	Response	1	2783919	5816	1
137	Picture	a104	2796268	0	1	6129	47	0	next
137	Response	1	2802396	6128	1
139	Picture	b106	2814600	0	176	6166	177	0	next
139	Response	1	2820600	6000	1
141	Picture	c101	2833598	0	2	5444	67	0	next
141	Response	1	2839041	5443	1
143	Picture	a111	2851764	0	175	9332	176	0	next
143	Response	1	2860964	9200	1
145	Picture	b113	2873762	0	1	9545	130	0	next
145	Response	2	2883306	9544	1
147	Picture	a106	2895594	0	175	16497	177	0	next
147	Response	1	2911972	16378	2
149	Picture	a113	2926424	0	1	5191	153	0	next
149	Response	1	2931614	5190	1
151	Picture	c101	2943923	0	175	5665	177	0	next
151	Response	1	2949518	5595	1
153	Picture	a110	2962921	0	1	9056	120	0	next
153	Response	1	2971976	9055	2
155	Picture	a108	2983420	0	167	6332	168	0	next
155	Response	1	2989608	6188	1
157	Picture	c101	3004251	0	1	5452	57	0	next
157	Response	1	3009702	5451	2
159	Picture	a115	3022583	0	176	6166	177	0	next
159	Response	1	3028384	5801	1
161	Picture	a114	3043581	0	1	4807	370	0	next
161	Response	1	3048387	4806	1
163	Picture	a105	3061913	0	176	4832	178	0	next
163	Response	1	3066683	4770	1
165	Picture	c101	3078078	0	1	5042	134	0	next
165	Response	1	3083119	5041	1
167	Picture	b110	3097244	0	175	13498	176	0	next
167	Response	2	3110586	13342	1
169	Picture	b112	3123408	0	1	7996	172	0	next
169	Response	2	3131403	7995	2
171	Picture	b116	3143073	0	175	6666	176	0	next
171	Response	1	3149585	6512	1
173	Picture	b108	3162238	0	1	9150	185	0	next
173	Response	2	3171386	9148	1
175	Picture	c101	3182903	0	168	6332	170	0	next
175	Response	1	3189115	6212	1
177	Picture	c101	3202734	0	2	4080	90	0	next
177	Response	1	3206812	4078	2
179	Picture	c101	3218567	0	175	4165	177	0	next
179	Response	1	3222647	4080	1
181	Picture	a112	3234898	0	2	6672	164	0	next
181	Response	1	3241569	6671	1
183	Picture	a107	3255731	0	175	5832	176	0	next
183	Response	1	3261485	5754	1
185	Picture	c101	3276062	0	1	8690	152	0	next
185	Response	1	3284751	8689	1
187	Picture	c101	3297561	0	167	4498	169	0	next
187	Response	1	3301907	4346	1
189	Picture	b103	3316058	0	2	6696	149	0	next
189	Response	2	3322753	6695	1
191	Picture	b107	3335057	0	176	7166	177	0	next
191	Response	2	3342129	7072	2
193	Picture	b105	3357222	0	1	6262	79	0	next
193	Response	2	3363483	6261	1
195	Picture	c101	3378054	0	177	10331	179	0	next
195	Response	1	3388228	10174	1
197	Picture	c101	3400551	0	2	4500	3	0	next
197	Response	1	3405028	4477	1
199	Picture	a101	3418717	0	168	6166	169	0	next
199	Response	1	3424853	6136	1
201	Picture	a109	3437548	0	2	5214	123	0	next
201	Response	1	3442761	5213	1
204	Response	3	3606877	51338	1
206	Picture	a104	3617367	0	1	11613	63	0	next
206	Response	2	3628979	11612	1
208	Picture	b103	3642699	0	174	7998	176	0	next
208	Response	2	3650539	7840	2
210	Picture	b115	3665196	0	2	7147	197	0	next
210	Response	2	3672342	7146	1
212	Picture	c101	3687195	0	169	7332	170	0	next
212	Response	1	3694386	7191	2
214	Picture	c101	3707026	0	1	4756	87	0	next
214	Response	1	3711781	4755	1
216	Picture	a112	3726692	0	173	5998	175	0	next
216	Response	1	3732653	5961	1
218	Picture	a116	3746190	0	1	5298	45	0	next
218	Response	1	3751486	5296	2
220	Picture	b108	3764855	0	169	4666	170	0	next
220	Response	1	3769420	4565	1
222	Picture	b109	3784686	0	2	8159	178	0	next
222	Response	2	3792843	8157	2
224	Picture	a111	3806519	0	174	6165	175	0	next
224	Response	1	3812511	5992	1
226	Picture	c101	3824516	0	2	6173	164	0	next
226	Response	1	3830688	6172	1
228	Picture	c101	3844016	0	177	5331	179	0	next
228	Response	1	3849254	5238	1
230	Picture	b101	3861847	0	1	10499	169	0	next
230	Response	2	3872344	10497	2
232	Picture	b112	3885346	0	169	5331	171	0	next
232	Response	2	3890608	5262	1
234	Picture	c101	3905510	0	1	5553	115	0	next
234	Response	1	3911062	5552	1
236	Picture	a114	3925675	0	168	7999	169	0	next
236	Response	1	3933588	7913	1
238	Picture	c101	3945840	0	1	5291	52	0	next
238	Response	1	3951130	5290	1
240	Picture	a115	3965672	0	177	8832	178	0	next
240	Response	1	3974463	8791	1
242	Picture	a109	3985836	0	2	6081	97	0	next
242	Response	1	3991916	6080	1
244	Picture	c101	4004502	0	176	4499	177	0	next
244	Response	1	4008830	4328	1
246	Picture	b116	4022333	0	2	7315	196	0	next
246	Response	2	4029647	7314	1
248	Picture	a103	4041666	0	177	6165	179	0	next
248	Response	1	4047699	6033	2
250	Picture	c101	4059997	0	1	11186	149	0	next
250	Response	1	4071182	11185	1
252	Picture	b111	4082496	0	167	7999	168	0	next
252	Response	2	4090318	7822	1
254	Picture	c101	4104827	0	1	5162	181	0	next
254	Response	1	4109988	5161	1
256	Picture	b107	4121326	0	176	10998	178	0	next
256	Response	2	4132236	10910	1
258	Picture	b104	4145990	0	1	9992	178	0	next
258	Response	1	4155980	9990	2
260	Picture	c101	4170322	0	176	15998	177	0	next
260	Response	1	4186145	15823	1
262	Picture	c101	4198485	0	2	3975	37	0	next
262	Response	1	4202459	3974	1
264	Picture	a113	4215152	0	175	5665	176	0	next
264	Response	1	4220715	5563	1
266	Picture	b114	4235983	0	1	5482	186	0	next
266	Response	2	4241464	5481	2
268	Picture	a105	4253982	0	177	9998	178	0	next
268	Response	1	4263890	9908	1
270	Picture	c101	4275313	0	1	5342	169	0	next
270	Response	1	4280654	5341	1
272	Picture	b106	4294812	0	177	5498	179	0	next
272	Response	1	4300229	5417	1
274	Picture	c101	4313643	0	1	5172	163	0	next
274	Response	1	4318814	5171	1
276	Picture	a101	4332142	0	175	5665	177	0	next
276	Response	1	4337764	5622	1
278	Picture	a107	4350806	0	2	42431	77	0	next
278	Response	1	4393236	42430	1
280	Picture	a108	4407469	0	176	17998	177	0	next
280	Response	1	4425381	17912	1
282	Picture	a110	4437633	0	1	8382	127	0	next
282	Response	1	4446014	8381	2
284	Picture	c101	4460131	0	175	6832	177	0	next
284	Response	1	4466885	6754	1
286	Picture	b105	4479462	0	2	6046	132	0	next
286	Response	2	4485507	6045	1
288	Picture	a106	4498795	0	168	6832	169	0	next
288	Response	1	4505592	6797	1
290	Picture	c101	4519792	0	2	7156	180	0	next
290	Response	1	4526947	7155	1
292	Picture	b110	4541125	0	167	6165	168	0	next
292	Response	2	4547221	6096	1
294	Picture	b102	4559789	0	2	5303	40	0	next
294	Response	1	4565091	5302	1
296	Picture	c101	4579622	0	167	4332	168	0	next
296	Response	1	4583922	4300	2
298	Picture	b113	4598786	0	1	7717	125	0	next
298	Response	2	4606501	7715	2
300	Picture	a102	4618785	0	177	5332	178	0	next
300	Response	1	4624070	5285	1
303	Response	3	4873030	136422	2
305	Picture	a005	4883097	0	174	22497	175	0	next
305	Response	1	4905443	22346	1
307	Picture	c001	4922593	0	1	65429	73	0	next
307	Response	1	4988021	65428	1
309	Picture	a013	5006586	0	176	5832	178	0	next
309	Response	1	5012282	5696	1
311	Picture	b003	5029250	0	2	9060	110	0	next
311	Response	2	5038309	9059	2
313	Picture	a003	5056582	0	176	6332	178	0	next
313	Response	1	5062869	6287	1
315	Picture	c001	5079913	0	1	6679	163	0	next
315	Response	2	5086591	6678	1
317	Picture	c001	5105912	0	174	7665	175	0	next
317	Response	2	5113546	7634	1
319	Picture	a015	5130242	0	1	10742	93	0	next
319	Response	1	5140983	10741	1
321	Picture	b016	5157741	0	167	11498	168	0	next
321	Response	2	5169111	11370	1
323	Picture	c001	5186737	0	2	5373	130	0	next
323	Response	2	5192109	5372	1
325	Picture	c001	5211569	0	178	5666	179	0	next
325	Response	2	5217143	5574	1
327	Picture	a014	5234234	0	1	6061	116	0	next
327	Response	1	5240294	6060	1
329	Picture	c001	5258066	0	176	6165	177	0	next
329	Response	1	5264075	6009	1
331	Picture	a007	5284729	0	2	11395	116	0	next
331	Response	1	5296123	11394	1
333	Picture	b011	5315728	0	174	10831	176	0	next
333	Response	2	5326527	10799	1
335	Picture	c001	5345558	0	1	5891	118	0	next
335	Response	2	5351448	5890	1
337	Picture	c001	5369057	0	167	4998	169	0	next
337	Response	2	5373876	4819	1
339	Picture	b007	5394220	0	2	5742	103	0	next
339	Response	2	5399961	5741	2
341	Picture	c001	5418886	0	175	5165	176	0	next
341	Response	2	5423887	5001	1
343	Picture	c001	5443383	0	1	4642	35	0	next
343	Response	2	5448024	4641	1
345	Picture	c001	5465215	0	168	4666	169	0	next
345	Response	2	5469822	4607	1
347	Picture	a001	5487713	0	1	6033	144	0	next
347	Response	1	5493745	6032	1
349	Picture	b009	5511711	0	176	7999	177	0	next
349	Response	2	5519655	7944	2
351	Picture	b001	5539708	0	2	6962	49	0	next
351	Response	2	5546669	6961	1
353	Picture	a010	5565374	0	168	6665	169	0	next
353	Response	1	5571944	6570	1
355	Picture	a016	5592537	0	2	5708	129	0	next
355	Response	1	5598244	5707	2
357	Picture	a008	5615536	0	168	8665	170	0	next
357	Response	1	5624031	8495	1
359	Picture	b008	5644366	0	2	10132	38	0	next
359	Response	2	5654497	10131	2
361	Picture	b014	5671365	0	175	8165	176	0	next
361	Response	2	5679391	8026	1
363	Picture	c001	5696695	0	2	6483	187	0	next
363	Response	2	5703177	6482	1
365	Picture	b006	5720361	0	177	8498	179	0	next
365	Response	2	5728556	8195	1
367	Picture	a002	5746858	0	1	6654	189	0	next
367	Response	1	5753511	6653	1
369	Picture	b010	5770357	0	175	10498	176	0	next
369	Response	2	5780717	10360	2
371	Picture	a006	5800854	0	1	9346	155	0	next
371	Response	1	5810199	9345	1
373	Picture	b012	5829852	0	175	5998	177	0	next
373	Response	2	5835697	5845	1
375	Picture	a012	5854016	0	1	9966	44	0	next
375	Response	1	5863981	9965	1
377	Picture	c001	5880181	0	167	11998	169	0	next
377	Response	2	5892079	11898	1
379	Picture	a004	5910011	0	2	16355	155	0	next
379	Response	2	5926365	16354	1
381	Picture	b004	5943009	0	177	9332	178	0	next
381	Response	2	5952188	9179	2
383	Picture	c001	5971340	0	1	9250	93	0	next
383	Response	2	5980589	9249	1
385	Picture	b013	5998338	0	178	13498	179	0	next
385	Response	1	6011688	13350	1
387	Picture	b002	6029001	0	2	6558	120	0	next
387	Response	2	6035558	6557	1
389	Picture	c001	6052833	0	175	9665	177	0	next
389	Response	2	6062399	9566	1
391	Picture	c001	6079164	0	1	10040	137	0	next
391	Response	2	6089203	10039	1
393	Picture	a011	6107829	0	175	12165	176	0	next
393	Response	1	6119848	12019	1
395	Picture	b005	6138492	0	2	7776	68	0	next
395	Response	2	6146267	7775	1
397	Picture	a009	6163991	0	176	16998	177	0	next
397	Response	1	6180931	16940	1
399	Picture	b015	6200821	0	1	5423	78	0	next
399	Response	2	6206243	5422	1
402	Response	3	6390520	64709	1
404	Picture	c001	6400971	0	1	8052	124	0	next
404	Response	2	6409022	8051	1
406	Picture	c001	6423470	0	176	5332	177	0	next
406	Response	2	6428630	5160	1
408	Picture	a204	6443967	0	2	10599	78	0	next
408	Response	2	6454565	10598	2
410	Picture	b203	6468466	0	170	7665	172	0	next
410	Response	2	6475968	7502	1
412	Picture	b215	6487464	0	1	5715	127	0	next
412	Response	2	6493178	5714	1
414	Picture	c201	6504796	0	175	5832	177	0	next
414	Response	2	6510596	5800	2
416	Picture	a214	6524627	0	2	6601	77	0	next
416	Response	1	6531227	6600	1
418	Picture	c201	6544460	0	175	9498	176	0	next
418	Response	2	6553811	9351	1
420	Picture	b202	6566290	0	2	7073	104	0	next
420	Response	2	6573362	7072	1
422	Picture	a203	6586956	0	167	6832	168	0	next
422	Response	1	6593664	6708	1
424	Picture	c201	6606287	0	2	5974	37	0	next
424	Response	2	6612260	5973	1
426	Picture	a209	6627119	0	175	14499	176	0	next
426	Response	1	6641435	14316	1
428	Picture	b209	6656783	0	2	26753	91	0	next
428	Response	2	6683534	26751	2
430	Picture	b216	6696447	0	177	8332	178	0	next
430	Response	2	6704732	8285	1
432	Picture	c201	6718445	0	1	8627	48	0	next
432	Response	2	6727071	8626	1
434	Picture	a213	6741277	0	175	6165	176	0	next
434	Response	1	6747373	6096	2
436	Picture	c201	6762108	0	1	4792	51	0	next
436	Response	2	6766899	4791	1
438	Picture	b211	6780940	0	168	6165	170	0	next
438	Response	2	6787081	6141	2
440	Picture	a212	6800438	0	1	6882	120	0	next
440	Response	2	6807319	6881	1
442	Picture	b207	6821603	0	175	5166	176	0	next
442	Response	2	6826658	5055	1
444	Picture	c201	6838601	0	2	4907	106	0	next
444	Response	2	6843507	4906	1
446	Picture	a202	6857934	0	174	6832	175	0	next
446	Response	1	6864708	6774	1
448	Picture	c201	6876598	0	2	10693	143	0	next
448	Response	2	6887290	10692	1
450	Picture	a206	6901097	0	175	7165	176	0	next
450	Response	1	6908099	7002	1
452	Picture	b208	6923594	0	2	11048	122	0	next
452	Response	2	6934641	11047	1
454	Picture	a211	6949094	0	170	7664	172	0	next
454	Response	1	6956588	7494	2
456	Picture	c201	6969924	0	1	5920	82	0	next
456	Response	2	6975843	5919	1
458	Picture	b205	6989423	0	175	6332	176	0	next
458	Response	2	6995693	6270	1
460	Picture	c201	7008254	0	2	4531	147	0	next
460	Response	2	7012784	4530	1
462	Picture	a210	7027253	0	175	6332	176	0	next
462	Response	1	7033414	6161	1
464	Picture	a201	7046584	0	2	4075	104	0	next
464	Response	2	7050658	4074	1
466	Picture	a207	7064583	0	176	9665	178	0	next
466	Response	1	7074135	9552	1
468	Picture	b204	7085581	0	2	6491	178	0	next
468	Response	2	7092070	6489	2
470	Picture	b206	7105747	0	175	18997	177	0	next
470	Response	2	7124689	18942	1
472	Picture	b214	7139077	0	1	5250	93	0	next
472	Response	2	7144326	5249	1
474	Picture	b213	7157076	0	175	6165	177	0	next
474	Response	2	7163187	6111	1
476	Picture	c201	7174740	0	2	5625	52	0	next
476	Response	2	7180364	5624	1
478	Picture	a215	7193240	0	175	7665	176	0	next
478	Response	1	7200784	7544	1
480	Picture	a208	7215404	0	1	8983	193	0	next
480	Response	1	7224386	8982	1
482	Picture	b212	7236403	0	172	5332	173	0	next
482	Response	2	7241694	5291	1
484	Picture	c201	7256067	0	1	4309	34	0	next
484	Response	2	7260375	4308	1
486	Picture	b210	7272900	0	174	5998	176	0	next
486	Response	2	7278843	5943	1
488	Picture	c201	7292397	0	2	4885	119	0	next
488	Response	2	7297281	4884	2
490	Picture	c201	7309563	0	177	3999	178	0	next
490	Response	2	7313533	3970	1
492	Picture	c201	7326728	0	1	3655	180	0	next
492	Response	2	7330382	3654	2
494	Picture	a216	7345394	0	167	7331	169	0	next
494	Response	1	7352629	7235	1
496	Picture	c201	7366725	0	1	6360	149	0	next
496	Response	2	7373084	6359	1
498	Picture	b201	7388057	0	167	10165	168	0	next
498	Response	1	7398091	10034	1
500	Picture	c201	7412221	0	1	4792	51	0	next
500	Response	2	7417012	4791	1
502	Picture	a205	7428554	0	169	8331	171	0	next
502	Response	1	7436800	8246	2
505	Response	3	7562767	12891	1
507	Picture	c201	7572875	0	180	6498	182	0	next
507	Response	2	7579324	6449	1
509	Picture	b207	7592539	0	2	8163	181	0	next
509	Response	2	7600701	8162	1
511	Picture	c201	7612872	0	167	5332	168	0	next
511	Response	2	7618035	5163	1
513	Picture	a205	7632536	0	1	22288	54	0	next
513	Response	1	7654823	22287	1
515	Picture	c201	7668867	0	175	8665	176	0	next
515	Response	2	7677380	8513	1
517	Picture	c201	7689031	0	2	4130	40	0	next
517	Response	2	7693160	4129	1
519	Picture	c201	7707364	0	177	3832	178	0	next
519	Response	2	7711154	3790	1
521	Picture	a201	7724528	0	2	6268	76	0	next
521	Response	1	7730795	6267	1
523	Picture	a210	7743194	0	177	13331	179	0	next
523	Response	1	7756495	13301	1
525	Picture	a214	7770358	0	1	4918	84	0	next
525	Response	1	7775275	4917	1
527	Picture	c201	7788857	0	176	6832	177	0	next
527	Response	1	7795522	6665	1
529	Picture	c201	7808188	0	1	12825	185	0	next
529	Response	1	7821012	12824	1
531	Picture	b204	7835187	0	175	12831	176	0	next
531	Response	2	7847908	12721	2
533	Picture	b208	7861350	0	2	12529	148	0	next
533	Response	2	7873878	12528	1
535	Picture	b212	7888849	0	175	5665	177	0	next
535	Response	2	7894388	5539	1
537	Picture	b202	7909180	0	1	4727	115	0	next
537	Response	2	7913906	4726	2
539	Picture	c201	7927846	0	177	5832	178	0	next
539	Response	2	7933607	5761	1
541	Picture	b201	7946010	0	1	11466	36	0	next
541	Response	2	7957474	11464	2
543	Picture	b203	7969676	0	174	5998	176	0	next
543	Response	2	7975556	5880	2
545	Picture	c201	7987507	0	1	2805	31	0	next
545	Response	2	7990311	2804	1
547	Picture	a202	8003839	0	177	5999	178	0	next
547	Response	1	8009710	5871	1
549	Picture	a213	8022670	0	2	5399	112	0	next
549	Response	1	8028068	5398	1
551	Picture	a203	8039503	0	175	6165	177	0	next
551	Response	1	8045613	6110	1
553	Picture	a215	8057834	0	2	6734	111	0	next
553	Response	1	8064567	6733	2
555	Picture	a212	8076667	0	175	6165	176	0	next
555	Response	1	8082742	6075	1
557	Picture	c201	8095664	0	2	7024	154	0	next
557	Response	2	8102687	7023	2
559	Picture	b210	8113997	0	175	6498	177	0	next
559	Response	2	8120377	6380	1
561	Picture	b214	8132995	0	1	4267	78	0	next
561	Response	2	8137261	4266	1
563	Picture	b216	8148828	0	167	5498	169	0	next
563	Response	2	8154292	5464	2
565	Picture	a208	8168992	0	1	7819	190	0	next
565	Response	1	8176810	7818	1
567	Picture	c201	8189158	0	175	5165	176	0	next
567	Response	2	8194238	5080	2
569	Picture	a206	8206655	0	2	16550	127	0	next
569	Response	1	8223204	16549	1
571	Picture	b206	8235654	0	171	18330	173	0	next
571	Response	2	8253821	18167	1
573	Picture	b205	8268650	0	2	5835	168	0	next
573	Response	2	8274484	5834	1
575	Picture	c201	8288649	0	176	6332	178	0	next
575	Response	2	8294872	6223	1
577	Picture	a216	8307480	0	2	8949	54	0	next
577	Response	1	8316428	8948	1
579	Picture	c201	8331146	0	175	6832	176	0	next
579	Response	2	8337868	6722	1
581	Picture	b209	8350310	0	2	8974	31	0	next
581	Response	2	8359283	8973	1
583	Picture	b213	8372142	0	178	5832	180	0	next
583	Response	2	8377850	5708	1
585	Picture	c201	8389807	0	1	7963	48	0	next
585	Response	2	8397769	7962	1
587	Picture	c201	8409139	0	175	4832	177	0	next
587	Response	2	8413847	4708	1
589	Picture	a204	8427137	0	2	5606	72	0	next
589	Response	2	8432742	5605	1
591	Picture	c201	8447636	0	176	7999	177	0	next
591	Response	2	8455448	7812	2
593	Picture	a211	8469134	0	1	7069	106	0	next
593	Response	1	8476202	7068	2
595	Picture	a209	8488966	0	167	5499	168	0	next
595	Response	1	8494382	5416	1
597	Picture	b211	8506797	0	2	4775	62	0	next
597	Response	1	8511571	4774	1
599	Picture	b215	8526130	0	175	5998	177	0	next
599	Response	2	8532081	5951	2
601	Picture	a207	8546461	0	1	6621	55	0	next
601	Response	1	8553081	6620	1
