# Supplementary material for: The relationship between Chinese college students’ mate preferences and their parents’ education level
Source: Front Psychol. 2022 Nov 1;13:907315. doi: 10.3389/fpsyg.2022.907315 (PMC9664191; doi:10.3389/fpsyg.2022.907315)
Supplement: Supplementary file 2 [file Data_Sheet_1.ZIP › raw data/╨╗▒∙/part1.log]

Scenario - For expli1
Logfile written - 2018/5/24 13:00:44

Trial	Event Type	Code	Time	TTime	Uncertainty	Duration	Uncertainty	ReqTime	ReqDur

1	Response	3	691092	691092	2
4	Picture	c001	721823	0	1	7000	2	0	next
4	Response	1	728684	6861	1
6	Picture	c001	745657	0	171	5665	173	0	next
6	Response	1	751211	5554	1
8	Picture	c001	768656	0	1	4692	148	0	next
8	Response	1	773347	4691	1
10	Picture	b001	790655	0	2	5833	4	0	next
10	Response	2	796377	5722	1
12	Picture	c001	813822	0	1	6610	62	0	next
12	Response	1	820431	6609	1
14	Picture	c001	840489	0	171	4665	173	0	next
14	Response	1	845053	4564	1
16	Picture	b014	864821	0	1	6333	2	0	next
16	Response	2	870967	6146	1
18	Picture	b007	889155	0	170	5665	172	0	next
18	Response	2	894688	5533	1
20	Picture	c001	914987	0	2	5911	95	0	next
20	Response	1	920897	5910	1
22	Picture	a015	938654	0	170	7999	171	0	next
22	Response	1	946509	7855	1
24	Picture	c001	967153	0	1	5179	161	0	next
24	Response	1	972331	5178	1
26	Picture	c001	988653	0	171	4833	172	0	next
26	Response	1	993300	4647	1
28	Picture	b004	1012819	0	1	5500	2	0	next
28	Response	2	1018188	5369	1
30	Picture	a006	1037319	0	171	6666	172	0	next
30	Response	1	1043918	6599	2
32	Picture	a004	1061652	0	1	7909	96	0	next
32	Response	1	1069560	7908	1
34	Picture	a012	1087819	0	170	6499	171	0	next
34	Response	1	1094242	6423	1
36	Picture	a014	1112318	0	1	6166	2	0	next
36	Response	1	1118446	6128	1
38	Picture	a003	1135651	0	171	8333	172	0	next
38	Response	1	1143819	8168	1
40	Picture	c001	1161650	0	2	7167	3	0	next
40	Response	1	1168741	7091	1
42	Picture	b008	1188151	0	170	6665	172	0	next
42	Response	2	1194653	6502	1
44	Picture	b010	1214316	0	2	5589	84	0	next
44	Response	2	1219904	5588	1
46	Picture	b003	1237150	0	170	5999	171	0	next
46	Response	2	1242997	5847	2
48	Picture	a007	1262649	0	1	7500	2	0	next
48	Response	1	1270045	7396	1
50	Picture	a016	1289316	0	170	6832	172	0	next
50	Response	1	1296077	6761	2
52	Picture	c001	1314815	0	1	5946	59	0	next
52	Response	1	1320760	5945	2
54	Picture	a002	1338982	0	172	6332	174	0	next
54	Response	1	1345204	6222	2
56	Picture	c001	1365647	0	2	5889	118	0	next
56	Response	1	1371535	5888	2
58	Picture	a008	1388315	0	170	6832	171	0	next
58	Response	1	1395080	6765	1
60	Picture	b012	1414480	0	2	6000	3	0	next
60	Response	2	1420302	5822	2
62	Picture	c001	1439314	0	170	5166	171	0	next
62	Response	1	1444295	4981	1
64	Picture	a010	1461146	0	2	9059	115	0	next
64	Response	1	1470204	9058	1
66	Picture	c001	1488980	0	171	5666	172	0	next
66	Response	1	1494586	5606	1
68	Picture	b015	1514145	0	2	5334	3	0	next
68	Response	2	1519359	5214	1
70	Picture	a001	1536979	0	171	6499	173	0	next
70	Response	1	1543323	6344	1
72	Picture	b013	1562812	0	1	5666	3	0	next
72	Response	2	1568394	5582	1
74	Picture	b009	1588312	0	170	6833	171	0	next
74	Response	2	1594963	6651	1
76	Picture	b011	1612311	0	1	5500	2	0	next
76	Response	2	1617725	5414	1
78	Picture	c001	1635478	0	170	5999	172	0	next
78	Response	1	1641387	5909	1
80	Picture	c001	1658310	0	2	5167	3	0	next
80	Response	1	1663316	5006	1
82	Picture	b016	1681477	0	171	5666	173	0	next
82	Response	2	1686982	5505	1
84	Picture	a013	1707643	0	1	5166	3	0	next
84	Response	1	1712769	5126	1
86	Picture	b002	1732976	0	1	5166	3	0	next
86	Response	2	1738053	5077	1
88	Picture	a005	1757142	0	2	5233	107	0	next
88	Response	1	1762374	5232	1
90	Picture	c001	1780476	0	172	5999	174	0	next
90	Response	1	1786397	5921	1
92	Picture	b005	1804975	0	1	5000	2	0	next
92	Response	2	1809796	4821	1
94	Picture	a011	1826809	0	170	5332	172	0	next
94	Response	1	1832112	5303	1
96	Picture	b006	1850974	0	2	5853	154	0	next
96	Response	2	1856826	5852	1
98	Picture	a009	1876308	0	170	4666	171	0	next
98	Response	1	1880848	4540	1
101	Response	3	2056209	55237	1
103	Picture	c001	2066306	0	170	4332	172	0	next
103	Response	1	2070592	4286	1
105	Picture	c001	2082305	0	1	3999	3	0	next
105	Response	1	2086170	3865	2
107	Picture	c101	2101471	0	2	3500	3	0	next
107	Response	1	2104894	3423	1
109	Picture	b107	2118971	0	1	5276	63	0	next
109	Response	2	2124246	5275	1
111	Picture	a111	2138971	0	171	5666	173	0	next
111	Response	1	2144519	5548	2
113	Picture	b106	2156804	0	1	5690	149	0	next
113	Response	2	2162493	5689	1
115	Picture	a104	2173804	0	172	4833	173	0	next
115	Response	1	2178574	4770	2
117	Picture	c101	2190970	0	1	5936	70	0	next
117	Response	1	2196905	5935	1
119	Picture	a109	2208637	0	170	6332	172	0	next
119	Response	1	2214905	6268	1
121	Picture	b101	2229470	0	1	6333	2	0	next
121	Response	2	2235633	6163	1
123	Picture	c101	2246970	0	170	5499	171	0	next
123	Response	1	2252345	5375	2
125	Picture	b102	2267469	0	1	5692	147	0	next
125	Response	2	2273159	5690	1
127	Picture	a110	2287803	0	170	6665	172	0	next
127	Response	1	2294424	6621	1
129	Picture	a102	2308302	0	1	6132	41	0	next
129	Response	1	2314432	6130	2
131	Picture	a105	2327136	0	171	6165	173	0	next
131	Response	1	2333184	6048	1
133	Picture	c101	2346635	0	1	5666	2	0	next
133	Response	1	2352235	5600	2
135	Picture	c101	2364135	0	170	4999	172	0	next
135	Response	1	2369071	4936	1
137	Picture	a113	2380801	0	1	5666	3	0	next
137	Response	1	2386414	5613	1
139	Picture	b111	2399135	0	170	6165	172	0	next
139	Response	2	2405164	6029	2
141	Picture	b110	2420134	0	1	5499	3	0	next
141	Response	2	2425587	5453	1
143	Picture	c101	2437467	0	171	5333	172	0	next
143	Response	1	2442628	5161	1
145	Picture	b112	2455300	0	1	5833	2	0	next
145	Response	2	2461047	5747	1
147	Picture	c101	2473300	0	168	5666	169	0	next
147	Response	1	2478806	5506	1
149	Picture	c101	2493966	0	1	5333	3	0	next
149	Response	1	2499173	5207	1
151	Picture	b115	2512800	0	171	5832	173	0	next
151	Response	2	2518583	5783	1
153	Picture	b114	2531466	0	1	5666	2	0	next
153	Response	2	2537001	5535	1
155	Picture	a106	2549466	0	170	5999	171	0	next
155	Response	1	2555300	5834	1
157	Picture	c101	2570798	0	2	6333	4	0	next
157	Response	1	2577047	6249	1
159	Picture	b108	2589299	0	170	6832	172	0	next
159	Response	2	2595979	6680	1
161	Picture	a112	2609631	0	1	6167	2	0	next
161	Response	1	2615620	5989	1
163	Picture	b109	2628965	0	171	6332	173	0	next
163	Response	2	2635265	6300	1
165	Picture	c101	2648797	0	2	5333	4	0	next
165	Response	1	2654007	5210	1
167	Picture	a116	2667798	0	170	6665	172	0	next
167	Response	1	2674307	6509	1
169	Picture	c101	2687797	0	1	5316	190	0	next
169	Response	1	2693112	5315	1
171	Picture	b113	2705131	0	170	5332	171	0	next
171	Response	2	2710357	5226	2
173	Picture	c101	2724463	0	2	4877	129	0	next
173	Response	1	2729339	4876	1
175	Picture	c101	2744297	0	170	4332	171	0	next
175	Response	1	2748439	4142	1
177	Picture	a114	2760629	0	1	5833	3	0	next
177	Response	1	2766314	5685	1
179	Picture	a101	2778796	0	171	4999	173	0	next
179	Response	1	2783739	4943	2
181	Picture	b103	2797795	0	2	4833	4	0	next
181	Response	2	2802570	4775	1
183	Picture	a108	2814962	0	1	6499	3	0	next
183	Response	1	2821311	6349	1
185	Picture	a115	2833962	0	1	5332	3	0	next
185	Response	1	2839215	5253	2
187	Picture	c101	2852795	0	170	5666	171	0	next
187	Response	1	2858378	5583	1
189	Picture	b116	2872628	0	1	5499	3	0	next
189	Response	2	2878046	5418	1
191	Picture	a107	2891294	0	1	6666	3	0	next
191	Response	1	2897834	6540	1
193	Picture	c101	2911294	0	1	7166	3	0	next
193	Response	1	2918435	7141	1
195	Picture	b104	2930628	0	170	5998	172	0	next
195	Response	2	2936521	5893	1
197	Picture	b105	2950627	0	1	5084	88	0	next
197	Response	2	2955710	5083	1
199	Picture	a103	2968627	0	172	5666	173	0	next
199	Response	2	2974241	5614	1
201	Picture	c101	2986959	0	2	5000	4	0	next
201	Response	1	2991845	4886	1
204	Response	3	3115764	9805	1
206	Picture	a115	3126124	0	2	7000	3	0	next
206	Response	1	3133074	6950	1
208	Picture	b101	3145791	0	171	6333	172	0	next
208	Response	2	3151969	6178	1
210	Picture	b110	3166790	0	2	5477	196	0	next
210	Response	2	3172266	5476	2
212	Picture	a106	3186624	0	170	7166	171	0	next
212	Response	1	3193673	7049	2
214	Picture	b109	3209123	0	2	6000	3	0	next
214	Response	2	3215081	5958	1
216	Picture	a103	3228124	0	172	7832	173	0	next
216	Response	1	3235770	7646	1
218	Picture	b104	3250956	0	1	5714	125	0	next
218	Response	2	3256669	5713	1
220	Picture	c101	3270457	0	170	7165	172	0	next
220	Response	1	3277596	7139	1
222	Picture	c101	3290122	0	2	4166	4	0	next
222	Response	1	3294243	4121	2
224	Picture	a110	3306455	0	2	7500	3	0	next
224	Response	1	3313859	7404	1
226	Picture	c101	3327955	0	1	5333	2	0	next
226	Response	1	3333170	5215	1
228	Picture	b108	3347121	0	2	6833	4	0	next
228	Response	2	3353888	6767	1
230	Picture	a107	3366288	0	1	6333	2	0	next
230	Response	1	3372540	6252	1
232	Picture	b107	3384955	0	170	6332	172	0	next
232	Response	2	3391103	6148	1
234	Picture	b102	3403454	0	1	8333	2	0	next
234	Response	1	3411670	8216	2
236	Picture	c101	3424454	0	171	5666	172	0	next
236	Response	1	3429939	5485	1
238	Picture	a111	3441787	0	1	4833	2	0	next
238	Response	1	3446588	4801	2
240	Picture	c101	3461621	0	170	5665	172	0	next
240	Response	1	3467129	5508	1
242	Picture	a101	3482120	0	1	6150	188	0	next
242	Response	1	3488269	6149	1
244	Picture	b115	3501953	0	172	5499	174	0	next
244	Response	2	3507282	5329	2
246	Picture	b112	3519952	0	2	5667	3	0	next
246	Response	2	3525456	5504	1
248	Picture	b106	3539453	0	171	5666	172	0	next
248	Response	2	3544946	5493	1
250	Picture	c101	3560119	0	1	5333	2	0	next
250	Response	1	3565274	5155	1
252	Picture	c101	3579952	0	172	5999	174	0	next
252	Response	1	3585874	5922	1
254	Picture	b105	3597285	0	1	5333	2	0	next
254	Response	2	3602551	5266	1
256	Picture	c101	3615785	0	172	5333	173	0	next
256	Response	1	3621080	5295	2
258	Picture	c101	3632784	0	2	4345	162	0	next
258	Response	1	3637128	4344	2
260	Picture	b113	3652118	0	170	5832	172	0	next
260	Response	2	3657851	5733	1
262	Picture	a108	3671117	0	1	6667	2	0	next
262	Response	1	3677613	6496	1
264	Picture	b116	3689118	0	172	6498	174	0	next
264	Response	2	3695547	6429	1
266	Picture	b114	3710450	0	1	5490	182	0	next
266	Response	2	3715939	5489	1
268	Picture	a112	3727450	0	171	6666	172	0	next
268	Response	1	3734086	6636	1
270	Picture	a105	3747449	0	2	7482	192	0	next
270	Response	1	3754930	7481	1
272	Picture	a104	3769450	0	170	9165	172	0	next
272	Response	1	3778497	9047	1
274	Picture	c101	3792449	0	1	5166	3	0	next
274	Response	1	3797512	5063	1
276	Picture	a102	3812282	0	171	6500	172	0	next
276	Response	1	3818620	6338	2
278	Picture	b111	3833282	0	1	5579	93	0	next
278	Response	2	3838861	5579	1
280	Picture	a113	3853949	0	171	5499	172	0	next
280	Response	1	3859313	5364	1
282	Picture	c101	3871114	0	2	5667	3	0	next
282	Response	1	3876682	5568	1
284	Picture	c101	3888782	0	170	5165	172	0	next
284	Response	1	3893873	5091	1
286	Picture	a109	3906114	0	1	5215	124	0	next
286	Response	1	3911328	5214	1
288	Picture	c101	3925281	0	171	5832	173	0	next
288	Response	1	3931031	5750	1
290	Picture	a116	3944447	0	1	6166	3	0	next
290	Response	1	3950555	6108	1
292	Picture	c101	3965280	0	1	5333	2	0	next
292	Response	1	3970558	5278	1
294	Picture	c101	3983446	0	2	4602	71	0	next
294	Response	1	3988047	4601	1
296	Picture	a114	4000114	0	167	5165	168	0	next
296	Response	1	4005114	5000	2
298	Picture	c101	4016946	0	1	4666	3	0	next
298	Response	1	4021551	4605	2
300	Picture	b103	4033780	0	170	6165	172	0	next
300	Response	2	4039876	6096	1
303	Response	3	4235874	82263	1
305	Picture	c001	4245943	0	171	8166	173	0	next
305	Response	2	4254081	8138	1
307	Picture	c001	4274109	0	1	4500	2	0	next
307	Response	2	4278484	4375	1
309	Picture	b011	4297109	0	171	7333	172	0	next
309	Response	2	4304321	7212	1
311	Picture	b006	4323442	0	1	5521	151	0	next
311	Response	2	4328962	5520	1
313	Picture	b001	4345609	0	172	5832	174	0	next
313	Response	2	4351295	5686	1
315	Picture	c001	4369774	0	2	6968	39	0	next
315	Response	2	4376741	6967	1
317	Picture	b009	4394608	0	170	5999	172	0	next
317	Response	2	4400212	5604	1
319	Picture	a003	4420774	0	1	8999	3	0	next
319	Response	1	4429611	8837	1
321	Picture	a002	4448274	0	170	5999	172	0	next
321	Response	1	4454190	5916	1
323	Picture	b010	4472106	0	2	5948	59	0	next
323	Response	2	4478053	5947	1
325	Picture	c001	4494440	0	170	7999	172	0	next
325	Response	2	4502365	7925	1
327	Picture	a007	4520106	0	1	7379	126	0	next
327	Response	1	4527484	7378	1
329	Picture	b005	4545939	0	171	6666	173	0	next
329	Response	2	4552452	6513	2
331	Picture	c001	4569938	0	2	6834	3	0	next
331	Response	2	4576585	6647	1
333	Picture	a013	4595605	0	171	6333	172	0	next
333	Response	1	4601794	6189	1
335	Picture	a016	4619604	0	2	6500	4	0	next
335	Response	1	4626075	6471	1
337	Picture	b004	4643105	0	171	6499	172	0	next
337	Response	2	4649579	6474	1
339	Picture	b012	4667604	0	1	6000	2	0	next
339	Response	2	4673471	5867	2
341	Picture	a009	4690938	0	170	5999	171	0	next
341	Response	1	4696822	5884	1
343	Picture	c001	4715770	0	1	5395	110	0	next
343	Response	2	4721164	5394	1
345	Picture	b007	4738270	0	172	6333	173	0	next
345	Response	2	4744426	6156	1
347	Picture	b013	4761603	0	1	5666	2	0	next
347	Response	2	4767179	5576	1
349	Picture	b003	4785603	0	171	5666	172	0	next
349	Response	2	4791220	5617	1
351	Picture	c001	4809102	0	1	6333	3	0	next
351	Response	2	4815380	6278	2
353	Picture	c001	4834436	0	170	5166	171	0	next
353	Response	2	4839421	4985	1
355	Picture	b016	4858435	0	1	6333	2	0	next
355	Response	2	4864690	6255	1
357	Picture	c001	4884435	0	170	5999	171	0	next
357	Response	2	4890376	5941	2
359	Picture	b008	4907601	0	1	6069	103	0	next
359	Response	2	4913669	6068	1
361	Picture	c001	4933268	0	171	6332	172	0	next
361	Response	2	4939416	6148	2
363	Picture	a001	4959433	0	2	6779	61	0	next
363	Response	1	4966211	6778	1
365	Picture	a006	4982434	0	172	7332	173	0	next
365	Response	1	4989593	7159	1
367	Picture	c001	5008266	0	1	7333	2	0	next
367	Response	2	5015491	7225	1
369	Picture	a012	5034766	0	171	6499	173	0	next
369	Response	1	5041180	6414	1
371	Picture	c001	5061099	0	1	4963	42	0	next
371	Response	2	5066061	4962	1
373	Picture	a010	5085766	0	170	6332	171	0	next
373	Response	1	5092019	6253	1
375	Picture	a014	5111931	0	2	6796	44	0	next
375	Response	1	5118725	6794	2
377	Picture	a005	5137765	0	170	6999	171	0	next
377	Response	1	5144595	6830	1
379	Picture	a015	5162764	0	1	5993	179	0	next
379	Response	1	5168756	5992	1
381	Picture	a008	5187764	0	171	8999	173	0	next
381	Response	1	5196632	8868	1
383	Picture	b002	5216430	0	1	8500	2	0	next
383	Response	1	5224865	8435	1
385	Picture	a004	5243430	0	172	7666	173	0	next
385	Response	1	5251063	7633	1
387	Picture	c001	5268596	0	1	5791	48	0	next
387	Response	2	5274386	5790	1
389	Picture	c001	5294430	0	171	6165	173	0	next
389	Response	2	5300225	5795	1
391	Picture	a011	5318095	0	2	7159	181	0	next
391	Response	1	5325253	7158	1
393	Picture	c001	5342762	0	171	7166	172	0	next
393	Response	2	5349893	7131	1
395	Picture	c001	5369761	0	2	4563	110	0	next
395	Response	2	5374323	4562	1
397	Picture	b014	5394095	0	170	6499	171	0	next
397	Response	2	5400523	6428	1
399	Picture	b015	5417427	0	2	5000	3	0	next
399	Response	2	5422325	4898	1
402	Response	3	5645857	103264	2
404	Picture	c001	5656257	0	2	8333	4	0	next
404	Response	2	5664454	8197	1
406	Picture	c001	5679590	0	2	4834	3	0	next
406	Response	2	5684252	4662	1
408	Picture	a204	5698256	0	2	9361	146	0	next
408	Response	1	5707616	9360	1
410	Picture	c201	5719424	0	170	5499	171	0	next
410	Response	2	5724747	5323	1
412	Picture	b215	5739756	0	2	5500	4	0	next
412	Response	2	5745144	5388	1
414	Picture	b201	5758090	0	171	7166	172	0	next
414	Response	2	5765150	7060	1
416	Picture	c201	5779422	0	2	6333	4	0	next
416	Response	2	5785667	6245	1
418	Picture	b202	5800089	0	1	6333	2	0	next
418	Response	2	5806271	6182	1
420	Picture	a206	5819089	0	1	6530	142	0	next
420	Response	1	5825618	6529	1
422	Picture	b203	5840589	0	171	6332	173	0	next
422	Response	2	5846855	6266	1
424	Picture	a209	5859255	0	1	6666	3	0	next
424	Response	1	5865754	6499	1
426	Picture	b209	5878255	0	172	6499	174	0	next
426	Response	2	5884650	6395	1
428	Picture	b211	5899254	0	2	5165	177	0	next
428	Response	2	5904418	5164	1
430	Picture	a210	5916588	0	170	8499	171	0	next
430	Response	1	5924934	8346	1
432	Picture	a215	5940254	0	1	5499	3	0	next
432	Response	1	5945601	5347	1
434	Picture	a201	5958087	0	1	7333	2	0	next
434	Response	1	5965370	7283	1
436	Picture	b210	5977920	0	1	6333	2	0	next
436	Response	2	5984149	6229	1
438	Picture	c201	5998920	0	1	7666	2	0	next
438	Response	2	6006403	7483	1
440	Picture	b213	6020419	0	2	5842	165	0	next
440	Response	2	6026260	5841	2
442	Picture	a207	6041086	0	171	8165	174	0	next
442	Response	1	6049204	8118	1
444	Picture	b208	6062419	0	1	5499	3	0	next
444	Response	2	6067833	5414	1
446	Picture	a203	6081419	0	170	6999	172	0	next
446	Response	1	6088349	6930	1
448	Picture	b212	6101918	0	2	6000	3	0	next
448	Response	2	6107814	5896	1
450	Picture	b207	6120085	0	168	6499	170	0	next
450	Response	2	6126443	6358	1
452	Picture	c201	6140918	0	1	4999	3	0	next
452	Response	2	6145823	4905	1
454	Picture	c201	6158251	0	172	4666	174	0	next
454	Response	2	6162776	4525	1
456	Picture	c201	6177251	0	1	4999	3	0	next
456	Response	2	6182151	4900	1
458	Picture	b206	6195751	0	171	6499	172	0	next
458	Response	2	6202098	6347	2
460	Picture	c201	6215583	0	2	6000	4	0	next
460	Response	2	6221537	5954	1
462	Picture	a208	6234751	0	170	7165	172	0	next
462	Response	1	6241871	7120	1
464	Picture	a212	6253750	0	1	6833	2	0	next
464	Response	1	6260380	6630	2
466	Picture	c201	6274416	0	1	5167	2	0	next
466	Response	2	6279398	4982	1
468	Picture	a214	6290916	0	1	5999	3	0	next
468	Response	1	6296769	5853	1
470	Picture	c201	6310916	0	170	6666	171	0	next
470	Response	2	6317404	6488	1
472	Picture	a211	6330582	0	1	5812	193	0	next
472	Response	1	6336393	5811	1
474	Picture	a216	6349915	0	1	6500	2	0	next
474	Response	1	6356251	6336	1
476	Picture	b205	6370081	0	2	5280	60	0	next
476	Response	2	6375360	5279	1
478	Picture	c201	6387748	0	171	5999	173	0	next
478	Response	1	6393661	5913	1
480	Picture	b216	6406248	0	1	5833	2	0	next
480	Response	2	6412018	5770	2
482	Picture	c201	6427081	0	1	7166	2	0	next
482	Response	2	6434150	7069	1
484	Picture	c201	6446080	0	2	5022	153	0	next
484	Response	2	6451101	5021	1
486	Picture	a202	6465914	0	173	6166	174	0	next
486	Response	1	6472003	6089	2
488	Picture	b204	6484746	0	2	5167	3	0	next
488	Response	2	6489885	5139	1
490	Picture	c201	6504414	0	172	5665	174	0	next
490	Response	2	6510042	5628	1
492	Picture	b214	6524246	0	1	4876	129	0	next
492	Response	2	6529121	4875	2
494	Picture	c201	6541079	0	1	5500	2	0	next
494	Response	2	6546433	5354	1
496	Picture	c201	6560746	0	1	4833	2	0	next
496	Response	2	6565392	4646	1
498	Picture	a213	6580579	0	170	6166	171	0	next
498	Response	1	6586628	6049	1
500	Picture	a205	6600745	0	1	6166	3	0	next
500	Response	1	6606876	6131	1
502	Picture	c201	6619745	0	171	6833	172	0	next
502	Response	2	6626433	6688	1
505	Response	3	6772202	31126	1
507	Picture	a214	6782243	0	170	5833	171	0	next
507	Response	1	6787900	5657	2
509	Picture	c201	6799409	0	1	5500	2	0	next
509	Response	2	6804882	5473	1
511	Picture	b204	6817576	0	171	5999	173	0	next
511	Response	2	6823420	5844	1
513	Picture	a213	6836409	0	1	5666	2	0	next
513	Response	1	6841990	5581	1
515	Picture	b203	6854409	0	171	5499	172	0	next
515	Response	2	6859841	5432	1
517	Picture	b210	6873741	0	2	4551	124	0	next
517	Response	2	6878291	4550	2
519	Picture	c201	6889909	0	170	5332	171	0	next
519	Response	2	6895123	5214	1
521	Picture	a203	6909074	0	2	6333	4	0	next
521	Response	1	6915338	6264	1
523	Picture	a204	6928075	0	170	4999	171	0	next
523	Response	2	6933007	4932	1
525	Picture	b207	6944574	0	1	5590	83	0	next
525	Response	2	6950163	5589	1
527	Picture	c201	6962073	0	2	6667	3	0	next
527	Response	2	6968670	6597	2
529	Picture	b214	6982407	0	1	5848	157	0	next
529	Response	2	6988253	5846	2
531	Picture	a208	7003240	0	171	8500	172	0	next
531	Response	1	7011556	8316	1
533	Picture	b216	7023239	0	2	5667	3	0	next
533	Response	2	7028866	5627	2
535	Picture	a201	7041573	0	171	6499	173	0	next
535	Response	1	7047883	6310	1
537	Picture	c201	7061406	0	1	5740	98	0	next
537	Response	2	7067145	5739	1
539	Picture	a215	7079239	0	172	5166	173	0	next
539	Response	1	7084365	5126	1
541	Picture	b201	7099238	0	2	5107	67	0	next
541	Response	2	7104344	5106	1
543	Picture	b202	7119239	0	171	7832	173	0	next
543	Response	2	7127046	7807	1
545	Picture	b211	7138405	0	1	5499	3	0	next
545	Response	2	7143816	5411	1
547	Picture	b212	7157738	0	172	7666	173	0	next
547	Response	2	7165260	7522	1
549	Picture	a205	7179404	0	1	5802	37	0	next
549	Response	1	7185205	5801	2
551	Picture	c201	7198071	0	170	6832	172	0	next
551	Response	2	7204853	6782	1
553	Picture	c201	7216737	0	1	5844	161	0	next
553	Response	2	7222580	5843	1
555	Picture	c201	7233904	0	171	5499	172	0	next
555	Response	2	7239263	5359	1
557	Picture	c201	7253236	0	2	5167	3	0	next
557	Response	2	7258281	5045	1
559	Picture	c201	7269737	0	170	4499	171	0	next
559	Response	2	7274155	4418	1
561	Picture	c201	7285903	0	1	4333	2	0	next
561	Response	2	7290207	4304	1
563	Picture	a211	7301570	0	170	6665	172	0	next
563	Response	1	7308178	6608	1
565	Picture	b215	7322569	0	1	5333	2	0	next
565	Response	2	7327737	5168	1
567	Picture	a209	7340903	0	170	5832	171	0	next
567	Response	1	7346634	5731	1
569	Picture	a206	7359402	0	1	6500	2	0	next
569	Response	1	7365714	6312	1
571	Picture	a212	7377568	0	1	6833	2	0	next
571	Response	1	7384254	6686	1
573	Picture	c201	7396068	0	1	6666	3	0	next
573	Response	2	7402673	6605	1
575	Picture	b205	7415568	0	170	4999	172	0	next
575	Response	2	7420523	4955	1
577	Picture	a210	7433401	0	1	6440	66	0	next
577	Response	1	7439841	6440	1
579	Picture	c201	7453235	0	170	5498	172	0	next
579	Response	2	7458679	5444	1
581	Picture	b208	7470567	0	1	6666	3	0	next
581	Response	2	7477190	6623	2
583	Picture	b206	7492235	0	170	6498	171	0	next
583	Response	2	7498637	6402	1
585	Picture	a207	7511066	0	2	6739	102	0	next
585	Response	1	7517804	6738	1
587	Picture	c201	7531067	0	170	6832	172	0	next
587	Response	2	7537812	6745	1
589	Picture	c201	7552232	0	2	4333	4	0	next
589	Response	2	7556501	4269	1
591	Picture	a202	7570066	0	171	6166	172	0	next
591	Response	1	7576119	6053	1
593	Picture	c201	7590732	0	1	4333	2	0	next
593	Response	2	7594987	4255	1
595	Picture	b209	7608066	0	170	6332	171	0	next
595	Response	2	7614365	6299	1
597	Picture	a216	7626565	0	1	5709	129	0	next
597	Response	1	7632273	5708	2
599	Picture	b213	7643399	0	170	5832	171	0	next
599	Response	2	7649045	5646	1
601	Picture	c201	7661898	0	1	5687	151	0	next
601	Response	2	7667584	5686	1
