# Supplementary material for: The relationship between Chinese college students’ mate preferences and their parents’ education level
Source: Front Psychol. 2022 Nov 1;13:907315. doi: 10.3389/fpsyg.2022.907315 (PMC9664191; doi:10.3389/fpsyg.2022.907315)
Supplement: Supplementary file 2 [file Data_Sheet_1.ZIP › raw data/╒╘╬≈║╔/part1.log]

Scenario - For expli1
Logfile written - 2018/6/5 16:33:31

Trial	Event Type	Code	Time	TTime	Uncertainty	Duration	Uncertainty	ReqTime	ReqDur

1	Response	3	895477	895477	1
4	Picture	c001	926333	0	1	5338	168	0	next
4	Response	1	931670	5337	1
6	Picture	b006	950667	0	171	6333	172	0	next
6	Response	2	956932	6265	2
8	Picture	a001	977166	0	2	6490	184	0	next
8	Response	1	983654	6488	2
10	Picture	b002	1000334	0	172	12999	173	0	next
10	Response	2	1013279	12945	2
12	Picture	a007	1032500	0	1	8133	39	0	next
12	Response	1	1040631	8131	2
14	Picture	b004	1057500	0	1	6666	3	0	next
14	Response	2	1064008	6508	1
16	Picture	a015	1084333	0	2	6035	138	0	next
16	Response	1	1090367	6034	1
18	Picture	a013	1108501	0	173	5999	174	0	next
18	Response	1	1114339	5838	1
20	Picture	b012	1131833	0	2	5135	39	0	next
20	Response	2	1136967	5134	1
22	Picture	b009	1155167	0	172	6333	173	0	next
22	Response	2	1161445	6278	1
24	Picture	b015	1178833	0	2	5384	123	0	next
24	Response	2	1184216	5383	1
26	Picture	b010	1202334	0	170	3832	172	0	next
26	Response	2	1206093	3759	1
28	Picture	c001	1226667	0	1	2975	30	0	next
28	Response	2	1229641	2974	1
30	Picture	c001	1247001	0	171	5999	172	0	next
30	Response	1	1252892	5891	1
32	Picture	a016	1271500	0	1	6564	274	0	next
32	Response	1	1278063	6563	2
34	Picture	c001	1297167	0	171	5833	172	0	next
34	Response	1	1302936	5769	2
36	Picture	b001	1321500	0	1	6400	106	0	next
36	Response	2	1327900	6400	1
38	Picture	a011	1344667	0	171	6333	172	0	next
38	Response	1	1350853	6186	1
40	Picture	b007	1370000	0	1	5485	187	0	next
40	Response	2	1375484	5484	2
42	Picture	c001	1391834	0	170	5166	171	0	next
42	Response	1	1396971	5137	1
44	Picture	c001	1414833	0	2	4352	155	0	next
44	Response	1	1419184	4351	2
46	Picture	c001	1437334	0	170	4833	171	0	next
46	Response	1	1441990	4656	2
48	Picture	a014	1461333	0	2	6363	144	0	next
48	Response	1	1467696	6363	1
50	Picture	a002	1485667	0	171	6833	172	0	next
50	Response	1	1492390	6723	1
52	Picture	b013	1511667	0	1	4695	144	0	next
52	Response	2	1516361	4694	1
54	Picture	c001	1535001	0	171	6666	172	0	next
54	Response	1	1541616	6615	1
56	Picture	a009	1559333	0	2	6262	78	0	next
56	Response	2	1565594	6261	1
58	Picture	a004	1582334	0	172	9999	174	0	next
58	Response	1	1592194	9860	1
60	Picture	c001	1610667	0	1	5748	91	0	next
60	Response	1	1616414	5747	1
62	Picture	c001	1635168	0	171	4165	173	0	next
62	Response	1	1639283	4115	1
64	Picture	c001	1657167	0	1	4242	98	0	next
64	Response	1	1661408	4241	2
66	Picture	a012	1678501	0	171	5332	173	0	next
66	Response	1	1683771	5270	1
68	Picture	b005	1700667	0	1	4500	2	0	next
68	Response	1	1705118	4451	1
70	Picture	a003	1724001	0	171	6499	172	0	next
70	Response	1	1730323	6322	1
72	Picture	a010	1748667	0	1	6949	57	0	next
72	Response	1	1755615	6948	1
74	Picture	c001	1772668	0	170	5665	172	0	next
74	Response	1	1778191	5523	2
76	Picture	b016	1798167	0	1	5556	117	0	next
76	Response	2	1803723	5556	1
78	Picture	a006	1822001	0	171	4499	172	0	next
78	Response	2	1826316	4315	1
80	Picture	a005	1846500	0	2	7615	59	0	next
80	Response	1	1854114	7614	1
82	Picture	c001	1870668	0	170	5999	171	0	next
82	Response	1	1876478	5810	1
84	Picture	b011	1896667	0	2	9380	127	0	next
84	Response	2	1906046	9379	2
86	Picture	c001	1924001	0	171	7499	173	0	next
86	Response	1	1931359	7358	1
88	Picture	c001	1949500	0	2	4373	134	0	next
88	Response	1	1953872	4372	1
90	Picture	b008	1972501	0	170	6832	172	0	next
90	Response	2	1979251	6750	2
92	Picture	a008	1997000	0	2	16053	121	0	next
92	Response	1	2013052	16052	1
94	Picture	c001	2032668	0	170	5666	171	0	next
94	Response	1	2038108	5440	2
96	Picture	b014	2056500	0	2	5500	4	0	next
96	Response	2	2061968	5468	1
98	Picture	b003	2078501	0	170	4999	172	0	next
98	Response	2	2083455	4954	1
101	Response	3	2252289	48122	1
103	Picture	c001	2262501	0	1	6333	2	0	next
103	Response	1	2268646	6145	1
105	Picture	c001	2282834	0	1	4438	67	0	next
105	Response	1	2287271	4437	1
107	Picture	c101	2299668	0	171	4332	173	0	next
107	Response	1	2303833	4165	1
109	Picture	b115	2316667	0	2	6333	4	0	next
109	Response	2	2322847	6180	1
111	Picture	a111	2336335	0	170	6665	172	0	next
111	Response	1	2342875	6540	1
113	Picture	a103	2357501	0	1	5077	95	0	next
113	Response	1	2362577	5076	1
115	Picture	a109	2376668	0	171	5499	172	0	next
115	Response	1	2382013	5345	1
117	Picture	b109	2395000	0	2	5431	76	0	next
117	Response	2	2400430	5430	2
119	Picture	b113	2413001	0	171	5999	173	0	next
119	Response	2	2418931	5930	1
121	Picture	a113	2430667	0	2	4587	88	0	next
121	Response	2	2435253	4586	1
123	Picture	c101	2449501	0	172	5499	174	0	next
123	Response	1	2454947	5446	2
125	Picture	c101	2470001	0	1	3663	176	0	next
125	Response	1	2473663	3662	1
127	Picture	a112	2486501	0	171	6333	172	0	next
127	Response	1	2492647	6146	2
129	Picture	c101	2507667	0	2	5070	103	0	next
129	Response	1	2512736	5069	1
131	Picture	b111	2525335	0	170	5332	172	0	next
131	Response	2	2530525	5190	1
133	Picture	a104	2545167	0	2	6667	3	0	next
133	Response	1	2551774	6607	1
135	Picture	a101	2563334	0	1	5333	2	0	next
135	Response	1	2568545	5211	1
137	Picture	c101	2582834	0	1	5535	137	0	next
137	Response	1	2588367	5533	2
139	Picture	b107	2602668	0	172	5999	174	0	next
139	Response	2	2608640	5972	1
141	Picture	c101	2622001	0	1	4751	88	0	next
141	Response	1	2626751	4750	1
143	Picture	c101	2640501	0	171	4333	172	0	next
143	Response	1	2644781	4280	1
145	Picture	b110	2657500	0	2	5010	164	0	next
145	Response	2	2662509	5009	1
147	Picture	b114	2673835	0	170	5999	171	0	next
147	Response	2	2679659	5824	1
149	Picture	b105	2693334	0	1	3333	174	0	next
149	Response	2	2696666	3332	1
151	Picture	a108	2709001	0	172	3333	173	0	next
151	Response	2	2712298	3297	1
153	Picture	a115	2723667	0	2	3334	173	0	next
153	Response	2	2727000	3333	1
155	Picture	c101	2740335	0	171	4332	173	0	next
155	Response	1	2744541	4206	1
157	Picture	c101	2757667	0	2	3740	100	0	next
157	Response	1	2761406	3739	1
159	Picture	c101	2774335	0	171	3665	173	0	next
159	Response	1	2777942	3607	1
161	Picture	c101	2790667	0	2	3839	168	0	next
161	Response	1	2794505	3838	1
163	Picture	c101	2805668	0	171	3666	172	0	next
163	Response	1	2809217	3549	1
165	Picture	b112	2821167	0	2	4642	32	0	next
165	Response	2	2825809	4642	1
167	Picture	a107	2840168	0	171	10666	172	0	next
167	Response	1	2850769	10601	2
169	Picture	b108	2864001	0	1	7014	158	0	next
169	Response	2	2871014	7013	1
171	Picture	a110	2885835	0	171	5832	173	0	next
171	Response	1	2891610	5775	1
173	Picture	c101	2906834	0	2	5319	187	0	next
173	Response	1	2912152	5318	1
175	Picture	a106	2925335	0	171	5332	173	0	next
175	Response	2	2930628	5293	1
177	Picture	b104	2942501	0	1	4833	2	0	next
177	Response	2	2947186	4685	1
179	Picture	a105	2961168	0	171	5166	172	0	next
179	Response	1	2966226	5058	2
181	Picture	c101	2981501	0	1	3441	65	0	next
181	Response	1	2984941	3440	1
183	Picture	a114	2996502	0	170	5165	172	0	next
183	Response	1	3001593	5091	2
185	Picture	b106	3013501	0	1	6302	37	0	next
185	Response	2	3019802	6301	1
187	Picture	c101	3032502	0	170	4832	171	0	next
187	Response	1	3037198	4696	1
189	Picture	b101	3051334	0	2	3569	105	0	next
189	Response	1	3054901	3567	2
191	Picture	a102	3069668	0	171	5166	173	0	next
191	Response	1	3074750	5082	1
193	Picture	c101	3087668	0	1	4833	2	0	next
193	Response	1	3092454	4786	1
195	Picture	a116	3103668	0	171	5166	173	0	next
195	Response	1	3108781	5113	1
197	Picture	b103	3123834	0	2	4503	171	0	next
197	Response	2	3128336	4502	1
199	Picture	b102	3140168	0	171	6666	173	0	next
199	Response	2	3146717	6549	1
201	Picture	b116	3158168	0	1	5333	2	0	next
201	Response	2	3163340	5172	1
204	Response	3	3292551	14049	1
206	Picture	a105	3303001	0	1	6503	171	0	next
206	Response	1	3309503	6502	1
208	Picture	a111	3323835	0	172	5666	173	0	next
208	Response	1	3329475	5640	2
210	Picture	c101	3342501	0	1	4046	126	0	next
210	Response	1	3346546	4045	2
212	Picture	a106	3358668	0	1	3999	3	0	next
212	Response	1	3362543	3875	1
214	Picture	a104	3375668	0	1	2872	133	0	next
214	Response	1	3378539	2871	1
216	Picture	c101	3391835	0	171	3499	173	0	next
216	Response	1	3395194	3359	1
218	Picture	c101	3410001	0	1	3010	162	0	next
218	Response	1	3413010	3009	1
220	Picture	a103	3425668	0	171	3000	172	0	next
220	Response	1	3428615	2947	1
222	Picture	b113	3442501	0	1	3667	2	0	next
222	Response	1	3445987	3486	1
224	Picture	b112	3459002	0	171	3832	173	0	next
224	Response	2	3462787	3785	1
226	Picture	b106	3476168	0	1	3658	181	0	next
226	Response	2	3479825	3657	1
228	Picture	a102	3493002	0	171	4999	172	0	next
228	Response	1	3497909	4907	2
230	Picture	c101	3510668	0	1	3666	3	0	next
230	Response	2	3514203	3535	1
232	Picture	b104	3528669	0	167	4499	168	0	next
232	Response	2	3533034	4365	2
234	Picture	c101	3546501	0	2	5167	3	0	next
234	Response	1	3551628	5127	1
236	Picture	b110	3566335	0	171	8999	173	0	next
236	Response	2	3575310	8975	1
238	Picture	c101	3588668	0	1	5328	178	0	next
238	Response	1	3593995	5327	1
240	Picture	a114	3609002	0	172	7166	173	0	next
240	Response	1	3616061	7059	1
242	Picture	a109	3628335	0	1	4890	115	0	next
242	Response	1	3633224	4889	1
244	Picture	b102	3648335	0	1	3666	2	0	next
244	Response	1	3651935	3600	1
246	Picture	c101	3664668	0	1	4842	165	0	next
246	Response	1	3669509	4841	1
248	Picture	b114	3684502	0	171	5499	172	0	next
248	Response	2	3689834	5332	2
250	Picture	b107	3701668	0	1	4698	141	0	next
250	Response	2	3706365	4697	2
252	Picture	b108	3718835	0	170	3499	172	0	next
252	Response	2	3722242	3407	1
254	Picture	c101	3734835	0	1	3253	253	0	next
254	Response	2	3738087	3252	1
256	Picture	a101	3752502	0	170	7166	171	0	next
256	Response	1	3759641	7139	1
258	Picture	a113	3773168	0	2	3129	46	0	next
258	Response	1	3776296	3128	1
260	Picture	b115	3787669	0	170	3165	172	0	next
260	Response	1	3790707	3038	1
262	Picture	b111	3805501	0	2	5148	192	0	next
262	Response	2	3810648	5147	1
264	Picture	c101	3825335	0	171	5166	173	0	next
264	Response	1	3830381	5046	1
266	Picture	c101	3842501	0	2	3243	97	0	next
266	Response	1	3845743	3242	2
268	Picture	c101	3859169	0	171	3665	173	0	next
268	Response	1	3862725	3556	1
270	Picture	c101	3875668	0	1	3529	143	0	next
270	Response	1	3879196	3528	1
272	Picture	c101	3893335	0	171	3499	173	0	next
272	Response	1	3896746	3411	1
274	Picture	c101	3911168	0	1	2949	57	0	next
274	Response	1	3914116	2948	1
276	Picture	b101	3926169	0	171	4666	172	0	next
276	Response	2	3930648	4479	1
278	Picture	a116	3944168	0	1	3968	38	0	next
278	Response	2	3948135	3967	2
280	Picture	b103	3960002	0	170	3999	172	0	next
280	Response	2	3963827	3825	1
282	Picture	c101	3978501	0	2	4833	4	0	next
282	Response	1	3983197	4696	1
284	Picture	b116	3996501	0	2	5500	4	0	next
284	Response	2	4001821	5320	1
286	Picture	c101	4014835	0	1	4840	165	0	next
286	Response	1	4019674	4839	1
288	Picture	a108	4034168	0	1	3833	3	0	next
288	Response	1	4037857	3689	1
290	Picture	b105	4050501	0	2	5271	69	0	next
290	Response	2	4055771	5270	1
292	Picture	a107	4068502	0	170	4333	171	0	next
292	Response	2	4072807	4305	1
294	Picture	a110	4085168	0	2	3667	3	0	next
294	Response	2	4088768	3600	1
296	Picture	a115	4101335	0	170	6833	171	0	next
296	Response	1	4108074	6739	1
298	Picture	b109	4121835	0	1	5850	155	0	next
298	Response	2	4127684	5849	1
300	Picture	a112	4142169	0	171	5166	172	0	next
300	Response	1	4147236	5067	1
303	Response	3	4393842	132007	1
305	Picture	c001	4404002	0	171	8666	172	0	next
305	Response	2	4412589	8587	1
307	Picture	b009	4430002	0	1	6830	175	0	next
307	Response	2	4436831	6829	1
309	Picture	b016	4454169	0	171	5166	172	0	next
309	Response	2	4459160	4991	1
311	Picture	b001	4476168	0	2	4500	4	0	next
311	Response	2	4480566	4398	1
313	Picture	c001	4499669	0	171	6166	172	0	next
313	Response	1	4505765	6096	1
315	Picture	b012	4523835	0	2	4167	3	0	next
315	Response	2	4527824	3989	1
317	Picture	b006	4546669	0	171	4832	173	0	next
317	Response	2	4551377	4708	1
319	Picture	c001	4568335	0	1	3333	3	0	next
319	Response	2	4571584	3249	1
321	Picture	c001	4590669	0	170	2999	172	0	next
321	Response	2	4593524	2855	1
323	Picture	c001	4610501	0	2	2510	164	0	next
323	Response	2	4613010	2509	1
325	Picture	c001	4629669	0	171	3166	172	0	next
325	Response	2	4632709	3040	1
327	Picture	a001	4651168	0	2	3120	54	0	next
327	Response	2	4654287	3119	2
329	Picture	a012	4671169	0	170	6666	171	0	next
329	Response	1	4677688	6519	1
331	Picture	c001	4696168	0	2	4869	138	0	next
331	Response	2	4701036	4868	1
333	Picture	c001	4717836	0	170	4499	171	0	next
333	Response	2	4722289	4453	1
335	Picture	c001	4742502	0	1	4267	72	0	next
335	Response	2	4746769	4267	1
337	Picture	b007	4766169	0	170	5666	171	0	next
337	Response	2	4771757	5588	1
339	Picture	c001	4791669	0	1	3703	135	0	next
339	Response	2	4795371	3702	1
341	Picture	a002	4812669	0	170	5166	171	0	next
341	Response	1	4817668	4999	1
343	Picture	a008	4837002	0	1	8500	2	0	next
343	Response	1	4845472	8470	1
345	Picture	a011	4865669	0	172	6666	173	0	next
345	Response	1	4872170	6501	2
347	Picture	a015	4892502	0	1	4030	142	0	next
347	Response	1	4896531	4029	1
349	Picture	a016	4914169	0	171	6333	172	0	next
349	Response	1	4920383	6214	1
351	Picture	a010	4938835	0	2	3044	130	0	next
351	Response	1	4941878	3043	1
353	Picture	b005	4959835	0	2	4167	3	0	next
353	Response	1	4963849	4014	1
355	Picture	c001	4982002	0	1	3376	131	0	next
355	Response	2	4985377	3375	1
357	Picture	a004	5003336	0	170	3832	172	0	next
357	Response	2	5007046	3710	1
359	Picture	b015	5024002	0	1	4336	170	0	next
359	Response	2	5028337	4335	2
361	Picture	a003	5044669	0	171	4333	172	0	next
361	Response	2	5048845	4176	1
363	Picture	b008	5067002	0	2	6387	120	0	next
363	Response	2	5073388	6386	1
365	Picture	b010	5091669	0	171	4333	172	0	next
365	Response	2	5095864	4195	1
367	Picture	a005	5113002	0	1	6057	115	0	next
367	Response	1	5119059	6057	1
369	Picture	a009	5137503	0	171	3832	173	0	next
369	Response	1	5141306	3803	1
371	Picture	b011	5161502	0	2	5369	138	0	next
371	Response	2	5166870	5368	1
373	Picture	a014	5186669	0	171	5499	173	0	next
373	Response	1	5192040	5371	1
375	Picture	a006	5209002	0	1	7852	154	0	next
375	Response	1	5216853	7851	1
377	Picture	b002	5236836	0	171	4999	173	0	next
377	Response	2	5241695	4859	1
379	Picture	c001	5261335	0	2	5917	90	0	next
379	Response	2	5267251	5916	2
381	Picture	b003	5284669	0	171	4000	172	0	next
381	Response	2	5288538	3869	1
383	Picture	b004	5307669	0	1	4166	3	0	next
383	Response	2	5311670	4001	1
385	Picture	c001	5330670	0	170	3499	171	0	next
385	Response	2	5334003	3333	1
387	Picture	c001	5352835	0	2	3334	3	0	next
387	Response	2	5356027	3192	1
389	Picture	b013	5373169	0	171	3333	172	0	next
389	Response	2	5376472	3303	1
391	Picture	c001	5394002	0	2	4918	89	0	next
391	Response	1	5398919	4917	1
393	Picture	a013	5416003	0	170	3166	171	0	next
393	Response	2	5419093	3090	2
395	Picture	c001	5438336	0	1	6333	2	0	next
395	Response	2	5444532	6196	1
397	Picture	a007	5462503	0	171	5999	173	0	next
397	Response	2	5468356	5853	1
399	Picture	b014	5488169	0	1	4000	2	0	next
399	Response	2	5492023	3854	1
402	Response	3	5623906	15236	1
404	Picture	c001	5634336	0	1	5571	101	0	next
404	Response	2	5639906	5570	1
406	Picture	c001	5653503	0	170	3832	172	0	next
406	Response	2	5657213	3710	2
408	Picture	a202	5670502	0	2	6000	4	0	next
408	Response	1	5676345	5843	1
410	Picture	c201	5691336	0	171	6500	172	0	next
410	Response	2	5697661	6325	1
412	Picture	c201	5711502	0	2	3706	134	0	next
412	Response	2	5715208	3706	1
414	Picture	c201	5728170	0	171	5165	173	0	next
414	Response	2	5733172	5002	1
416	Picture	b214	5747336	0	1	2697	142	0	next
416	Response	2	5750032	2696	1
418	Picture	b207	5761503	0	170	6166	171	0	next
418	Response	2	5767488	5985	2
420	Picture	a201	5780502	0	2	5701	139	0	next
420	Response	2	5786202	5700	1
422	Picture	a211	5798836	0	1	5833	2	0	next
422	Response	1	5804552	5716	1
424	Picture	a210	5819002	0	2	5914	94	0	next
424	Response	1	5824915	5913	1
426	Picture	c201	5836836	0	171	6499	173	0	next
426	Response	2	5843211	6375	2
428	Picture	b206	5857836	0	1	5196	143	0	next
428	Response	2	5863031	5195	1
430	Picture	b203	5874336	0	171	4500	172	0	next
430	Response	2	5878813	4477	1
432	Picture	c201	5890669	0	1	6168	171	0	next
432	Response	2	5896835	6166	2
434	Picture	b208	5908003	0	171	6333	172	0	next
434	Response	2	5914292	6289	1
436	Picture	c201	5927836	0	1	3825	181	0	next
436	Response	2	5931660	3824	1
438	Picture	a213	5945837	0	171	3832	172	0	next
438	Response	2	5949593	3756	1
440	Picture	b215	5964336	0	1	5194	145	0	next
440	Response	2	5969530	5194	1
442	Picture	a208	5982670	0	171	6666	172	0	next
442	Response	1	5989257	6587	1
444	Picture	a206	6003836	0	1	5128	44	0	next
444	Response	1	6008963	5127	1
446	Picture	c201	6020337	0	170	5665	172	0	next
446	Response	2	6025860	5523	1
448	Picture	a207	6039836	0	1	5568	106	0	next
448	Response	1	6045402	5566	1
450	Picture	b202	6057503	0	171	6833	172	0	next
450	Response	2	6064271	6768	2
452	Picture	c201	6078169	0	2	4994	180	0	next
452	Response	2	6083163	4994	1
454	Picture	a204	6095503	0	1	4499	3	0	next
454	Response	2	6099901	4398	1
456	Picture	b213	6112503	0	1	3808	31	0	next
456	Response	2	6116310	3807	1
458	Picture	a203	6130169	0	2	6167	3	0	next
458	Response	1	6136278	6109	1
460	Picture	b211	6150836	0	1	6224	115	0	next
460	Response	2	6157059	6223	1
462	Picture	b212	6170003	0	171	4833	172	0	next
462	Response	2	6174694	4691	1
464	Picture	c201	6188003	0	1	3460	45	0	next
464	Response	2	6191462	3459	2
466	Picture	b209	6203170	0	171	8166	172	0	next
466	Response	2	6211161	7991	2
468	Picture	a216	6224169	0	2	6066	108	0	next
468	Response	1	6230234	6065	1
470	Picture	a205	6245337	0	171	4499	172	0	next
470	Response	1	6249701	4364	1
472	Picture	c201	6264336	0	1	5192	147	0	next
472	Response	2	6269528	5192	1
474	Picture	c201	6281670	0	170	4333	171	0	next
474	Response	2	6285817	4147	1
476	Picture	b210	6298669	0	2	3000	4	0	next
476	Response	2	6301571	2902	2
478	Picture	a215	6314337	0	170	4499	171	0	next
478	Response	2	6318672	4335	1
480	Picture	b216	6330169	0	2	5667	3	0	next
480	Response	2	6335678	5509	1
482	Picture	b205	6349003	0	172	3833	173	0	next
482	Response	2	6352772	3769	2
484	Picture	c201	6366003	0	1	7365	140	0	next
484	Response	2	6373367	7364	2
486	Picture	c201	6388337	0	171	3832	173	0	next
486	Response	2	6392083	3746	1
488	Picture	c201	6404336	0	1	3499	173	0	next
488	Response	2	6407834	3498	1
490	Picture	c201	6420003	0	171	3666	173	0	next
490	Response	2	6423496	3493	1
492	Picture	c201	6435169	0	2	3451	56	0	next
492	Response	2	6438619	3450	1
494	Picture	b201	6451670	0	170	5666	171	0	next
494	Response	2	6457273	5603	1
496	Picture	a214	6471669	0	2	3359	147	0	next
496	Response	2	6475027	3358	1
498	Picture	a209	6489670	0	172	4499	174	0	next
498	Response	1	6494096	4426	1
500	Picture	b204	6506503	0	1	5564	110	0	next
500	Response	2	6512066	5563	1
502	Picture	a212	6525170	0	171	3666	172	0	next
502	Response	2	6528659	3489	2
505	Response	3	6659383	16047	1
507	Picture	b214	6669504	0	170	5665	172	0	next
507	Response	2	6675051	5547	1
509	Picture	b203	6688170	0	1	3653	186	0	next
509	Response	2	6691822	3652	1
511	Picture	a201	6704504	0	171	4165	173	0	next
511	Response	2	6708531	4027	2
513	Picture	a209	6720003	0	1	5029	143	0	next
513	Response	1	6725031	5028	1
515	Picture	b208	6738837	0	170	4832	172	0	next
515	Response	1	6743568	4731	1
517	Picture	c201	6758670	0	1	5403	102	0	next
517	Response	2	6764072	5402	1
519	Picture	a215	6776170	0	171	5999	173	0	next
519	Response	1	6782068	5898	2
521	Picture	a213	6795170	0	1	4032	140	0	next
521	Response	1	6799201	4031	2
523	Picture	a211	6811837	0	170	5999	171	0	next
523	Response	1	6817771	5934	1
525	Picture	b206	6830670	0	1	5833	2	0	next
525	Response	2	6836371	5701	1
527	Picture	b212	6848837	0	171	5166	172	0	next
527	Response	2	6853944	5107	2
529	Picture	c201	6868336	0	2	5042	132	0	next
529	Response	2	6873377	5041	1
531	Picture	a208	6887170	0	172	3499	174	0	next
531	Response	2	6890566	3396	2
533	Picture	c201	6903836	0	2	4788	52	0	next
533	Response	2	6908623	4787	1
535	Picture	a202	6922337	0	171	5499	173	0	next
535	Response	1	6927755	5418	1
537	Picture	c201	6940503	0	1	5998	174	0	next
537	Response	2	6946500	5997	1
539	Picture	a206	6959837	0	172	4332	174	0	next
539	Response	2	6964109	4272	2
541	Picture	a212	6976336	0	2	5770	70	0	next
541	Response	1	6982104	5768	2
543	Picture	b202	6994670	0	171	6333	172	0	next
543	Response	2	7000818	6148	2
545	Picture	b205	7014003	0	1	3333	3	0	next
545	Response	2	7017290	3287	1
547	Picture	b213	7030504	0	171	3832	173	0	next
547	Response	2	7034241	3737	1
549	Picture	c201	7047336	0	2	2841	166	0	next
549	Response	2	7050177	2841	1
551	Picture	a204	7064004	0	171	3999	172	0	next
551	Response	2	7067906	3902	2
553	Picture	c201	7079836	0	2	4666	174	0	next
553	Response	2	7084501	4665	1
555	Picture	b201	7096337	0	170	5166	171	0	next
555	Response	2	7101396	5059	1
557	Picture	c201	7116336	0	2	3180	160	0	next
557	Response	2	7119515	3179	1
559	Picture	c201	7132670	0	171	3999	173	0	next
559	Response	2	7136582	3912	1
561	Picture	c201	7148336	0	2	3500	4	0	next
561	Response	2	7151768	3432	1
563	Picture	b216	7164337	0	171	6333	172	0	next
563	Response	2	7170482	6145	1
565	Picture	a203	7183503	0	1	5816	189	0	next
565	Response	1	7189318	5815	2
567	Picture	c201	7203004	0	171	4832	173	0	next
567	Response	2	7207768	4764	2
569	Picture	c201	7221836	0	2	3214	126	0	next
569	Response	2	7225049	3213	2
571	Picture	a214	7239504	0	170	6332	172	0	next
571	Response	1	7245676	6172	1
573	Picture	a205	7259836	0	2	4771	68	0	next
573	Response	1	7264606	4770	1
575	Picture	c201	7279337	0	172	5499	174	0	next
575	Response	2	7284763	5426	1
577	Picture	a210	7300170	0	1	2860	145	0	next
577	Response	2	7303029	2859	1
579	Picture	b210	7314837	0	1	5166	2	0	next
579	Response	2	7319830	4993	1
581	Picture	c201	7335170	0	1	3946	59	0	next
581	Response	2	7339115	3945	1
583	Picture	c201	7353171	0	170	4165	172	0	next
583	Response	2	7357202	4031	1
585	Picture	a216	7371670	0	1	3500	2	0	next
585	Response	2	7374992	3322	1
587	Picture	b204	7386837	0	172	6499	174	0	next
587	Response	2	7393199	6362	1
589	Picture	c201	7408503	0	2	6285	55	0	next
589	Response	2	7414786	6283	2
591	Picture	a207	7427837	0	171	5333	172	0	next
591	Response	2	7433082	5245	1
593	Picture	b207	7447170	0	1	5696	143	0	next
593	Response	2	7452865	5695	1
595	Picture	b209	7465171	0	170	6332	171	0	next
595	Response	2	7471398	6227	1
597	Picture	b211	7486003	0	2	4889	118	0	next
597	Response	2	7490891	4888	1
599	Picture	c201	7504504	0	171	5499	172	0	next
599	Response	2	7509820	5316	1
601	Picture	b215	7525003	0	2	4759	81	0	next
601	Response	2	7529761	4758	1
