# Supplementary material for: The relationship between Chinese college students’ mate preferences and their parents’ education level
Source: Front Psychol. 2022 Nov 1;13:907315. doi: 10.3389/fpsyg.2022.907315 (PMC9664191; doi:10.3389/fpsyg.2022.907315)
Supplement: Supplementary file 2 [file Data_Sheet_1.ZIP › raw data/╡╦╝╬┴ß/part1.log]

Scenario - For expli1
Logfile written - 2018/6/5 16:33:59

Trial	Event Type	Code	Time	TTime	Uncertainty	Duration	Uncertainty	ReqTime	ReqDur

1	Response	3	887905	887905	1
4	Picture	a001	918756	0	1	7468	42	0	next
4	Response	1	926223	7467	2
6	Picture	c001	946254	0	168	6499	169	0	next
6	Response	1	952579	6325	1
8	Picture	b010	972085	0	1	5947	63	0	next
8	Response	2	978031	5946	2
10	Picture	c001	997250	0	177	6165	179	0	next
10	Response	1	1003275	6025	2
12	Picture	c001	1020581	0	1	6709	134	0	next
12	Response	1	1027289	6708	1
14	Picture	a015	1044080	0	167	6331	169	0	next
14	Response	1	1050286	6206	1
16	Picture	a004	1067244	0	1	8196	147	0	next
16	Response	1	1075439	8195	1
18	Picture	c001	1092242	0	176	6165	178	0	next
18	Response	1	1098253	6011	1
20	Picture	a010	1115740	0	1	5206	137	0	next
20	Response	1	1120945	5205	2
22	Picture	b003	1140238	0	176	6332	178	0	next
22	Response	2	1146400	6162	1
24	Picture	a009	1165569	0	1	5954	48	0	next
24	Response	1	1171522	5953	1
26	Picture	a011	1190401	0	167	6999	168	0	next
26	Response	1	1197216	6815	1
28	Picture	c001	1214398	0	1	5545	132	0	next
28	Response	1	1219942	5544	1
30	Picture	b008	1239730	0	178	6665	180	0	next
30	Response	1	1246235	6505	2
32	Picture	c001	1266227	0	2	5163	181	0	next
32	Response	1	1271389	5162	1
34	Picture	c001	1288059	0	176	6333	177	0	next
34	Response	1	1294206	6147	1
36	Picture	b014	1313223	0	2	6077	265	0	next
36	Response	2	1319299	6076	1
38	Picture	c001	1338222	0	175	5999	176	0	next
38	Response	1	1344149	5927	1
40	Picture	b016	1361719	0	2	6147	197	0	next
40	Response	2	1367865	6146	1
42	Picture	a005	1384718	0	168	6165	170	0	next
42	Response	1	1390744	6026	1
44	Picture	c001	1408715	0	2	5385	126	0	next
44	Response	1	1414099	5384	1
46	Picture	b011	1431714	0	175	6999	176	0	next
46	Response	2	1438534	6820	1
48	Picture	c001	1458045	0	1	5826	176	0	next
48	Response	1	1463870	5825	2
50	Picture	a014	1483043	0	176	5832	178	0	next
50	Response	1	1488844	5801	1
52	Picture	a002	1508541	0	1	5998	170	0	next
52	Response	1	1514538	5997	1
54	Picture	b009	1533872	0	174	5999	176	0	next
54	Response	2	1539782	5910	2
56	Picture	b015	1557537	0	1	6232	111	0	next
56	Response	2	1563768	6231	1
58	Picture	a007	1582202	0	175	9998	177	0	next
58	Response	1	1592040	9838	1
60	Picture	a016	1609199	0	1	6979	198	0	next
60	Response	1	1616177	6978	1
62	Picture	c001	1634198	0	174	8498	175	0	next
62	Response	1	1642560	8362	1
64	Picture	a008	1659528	0	1	10917	85	0	next
64	Response	1	1670444	10916	1
66	Picture	b007	1690193	0	175	5832	176	0	next
66	Response	2	1695874	5681	1
68	Picture	b005	1716023	0	2	6476	28	0	next
68	Response	2	1722498	6475	2
70	Picture	c001	1738689	0	175	6165	177	0	next
70	Response	1	1744685	5996	2
72	Picture	c001	1761520	0	1	5352	157	0	next
72	Response	1	1766871	5351	2
74	Picture	b001	1785685	0	176	6499	177	0	next
74	Response	2	1792116	6431	2
76	Picture	b006	1809182	0	2	9762	81	0	next
76	Response	2	1818943	9761	1
78	Picture	b002	1837514	0	175	5999	176	0	next
78	Response	2	1843408	5894	2
80	Picture	b013	1860345	0	1	5458	44	0	next
80	Response	2	1865802	5457	2
82	Picture	a013	1883510	0	168	6499	169	0	next
82	Response	1	1889849	6339	2
84	Picture	a006	1908174	0	2	6444	67	0	next
84	Response	1	1914617	6443	1
86	Picture	a003	1934673	0	167	11164	169	0	next
86	Response	1	1945798	11125	1
88	Picture	a012	1966003	0	1	5790	53	0	next
88	Response	1	1971792	5789	1
90	Picture	b012	1990001	0	177	6666	178	0	next
90	Response	2	1996529	6528	1
92	Picture	c001	2015332	0	1	9776	67	0	next
92	Response	1	2025107	9775	1
94	Picture	c001	2041997	0	175	5665	177	0	next
94	Response	1	2047565	5568	1
96	Picture	b004	2065661	0	2	6821	189	0	next
96	Response	2	2072481	6820	1
98	Picture	c001	2088993	0	175	9165	177	0	next
98	Response	1	2098082	9089	1
101	Response	3	2274124	56309	1
103	Picture	c001	2284311	0	168	5998	170	0	next
103	Response	1	2290176	5865	1
105	Picture	c001	2302975	0	1	5281	62	0	next
105	Response	1	2308255	5280	2
107	Picture	a102	2322807	0	176	6666	177	0	next
107	Response	1	2329423	6616	1
109	Picture	b114	2342805	0	1	5901	109	0	next
109	Response	2	2348705	5900	1
111	Picture	c101	2362638	0	175	5665	176	0	next
111	Response	1	2368165	5527	1
113	Picture	b109	2381802	0	1	6449	61	0	next
113	Response	2	2388250	6448	1
115	Picture	a109	2402301	0	167	5665	168	0	next
115	Response	1	2407857	5556	2
117	Picture	c101	2421798	0	2	5671	174	0	next
117	Response	1	2427467	5669	2
119	Picture	a111	2442297	0	175	6666	176	0	next
119	Response	1	2448935	6638	1
121	Picture	a113	2462962	0	1	5585	84	0	next
121	Response	1	2468546	5584	1
123	Picture	b107	2479628	0	175	5498	177	0	next
123	Response	2	2484975	5347	2
125	Picture	a105	2497126	0	1	6559	110	0	next
125	Response	1	2503684	6558	1
127	Picture	b103	2514958	0	176	5999	177	0	next
127	Response	2	2520863	5905	1
129	Picture	c101	2532622	0	2	5388	116	0	next
129	Response	1	2538009	5387	1
131	Picture	a116	2551288	0	176	5666	177	0	next
131	Response	1	2556842	5554	1
133	Picture	b101	2571453	0	1	5059	118	0	next
133	Response	2	2576511	5058	1
135	Picture	b102	2590119	0	167	5832	168	0	next
135	Response	2	2595816	5697	1
137	Picture	a104	2611116	0	2	5089	89	0	next
137	Response	2	2616204	5088	1
139	Picture	a107	2628949	0	176	6332	177	0	next
139	Response	1	2635156	6207	1
141	Picture	c101	2647113	0	2	5707	130	0	next
141	Response	1	2652819	5706	1
143	Picture	c101	2665279	0	177	5832	179	0	next
143	Response	1	2671078	5799	1
145	Picture	a115	2685277	0	1	5682	154	0	next
145	Response	1	2690958	5681	1
147	Picture	b113	2705942	0	1	6666	2	0	next
147	Response	2	2712579	6637	1
149	Picture	b115	2727273	0	2	5125	46	0	next
149	Response	2	2732397	5124	1
151	Picture	b108	2747272	0	169	6332	171	0	next
151	Response	2	2753443	6171	1
153	Picture	a103	2767937	0	1	6640	36	0	next
153	Response	1	2774576	6639	1
155	Picture	c101	2788436	0	175	6331	177	0	next
155	Response	1	2794694	6258	1
157	Picture	c101	2808100	0	1	5367	144	0	next
157	Response	1	2813467	5367	1
159	Picture	a101	2826433	0	175	10998	176	0	next
159	Response	1	2837390	10957	1
161	Picture	b110	2851596	0	2	6004	166	0	next
161	Response	2	2857599	6003	2
163	Picture	b104	2869929	0	171	7332	172	0	next
163	Response	2	2877205	7276	1
165	Picture	a108	2891593	0	1	9480	198	0	next
165	Response	1	2901072	9479	1
167	Picture	c101	2914592	0	173	6165	175	0	next
167	Response	1	2920653	6061	1
169	Picture	c101	2933923	0	1	5917	85	0	next
169	Response	1	2939840	5917	1
171	Picture	b112	2954422	0	175	7832	176	0	next
171	Response	2	2962118	7696	1
173	Picture	c101	2977086	0	1	6377	133	0	next
173	Response	1	2983462	6376	1
175	Picture	b111	2995085	0	175	6166	176	0	next
175	Response	2	3001125	6040	2
177	Picture	a114	3016083	0	1	6062	114	0	next
177	Response	1	3022144	6061	1
179	Picture	b105	3033915	0	173	7665	175	0	next
179	Response	2	3041515	7600	1
181	Picture	c101	3053413	0	2	5369	142	0	next
181	Response	1	3058781	5368	1
183	Picture	a110	3071746	0	174	7998	176	0	next
183	Response	1	3079619	7873	1
185	Picture	c101	3091410	0	1	6112	65	0	next
185	Response	1	3097521	6111	1
187	Picture	b116	3109409	0	176	7332	177	0	next
187	Response	2	3116711	7302	1
189	Picture	a106	3131240	0	1	14192	150	0	next
189	Response	1	3145431	14191	1
191	Picture	c101	3159738	0	175	7499	176	0	next
191	Response	1	3167111	7373	2
193	Picture	c101	3181736	0	1	5529	140	0	next
193	Response	1	3187264	5528	1
195	Picture	c101	3200068	0	175	5999	176	0	next
195	Response	1	3205888	5820	1
197	Picture	b106	3220066	0	1	5495	181	0	next
197	Response	2	3225560	5494	1
199	Picture	a112	3238898	0	175	6832	177	0	next
199	Response	1	3245646	6748	1
201	Picture	c101	3259063	0	1	5507	169	0	next
201	Response	1	3264569	5506	1
204	Response	3	3395316	16262	1
206	Picture	a103	3405717	0	2	7144	27	0	next
206	Response	1	3412860	7143	1
208	Picture	a109	3425383	0	176	5499	177	0	next
208	Response	1	3430826	5443	1
210	Picture	c101	3444714	0	2	6053	117	0	next
210	Response	1	3450766	6052	1
212	Picture	a115	3462213	0	177	5499	179	0	next
212	Response	1	3467680	5467	2
214	Picture	b116	3479878	0	1	5435	76	0	next
214	Response	2	3485312	5434	2
216	Picture	b113	3497710	0	176	5666	177	0	next
216	Response	2	3503330	5620	1
218	Picture	a107	3516875	0	1	5792	50	0	next
218	Response	1	3522666	5791	1
220	Picture	b110	3537541	0	175	5998	177	0	next
220	Response	2	3543413	5872	1
222	Picture	c101	3555538	0	2	6944	59	0	next
222	Response	1	3562481	6943	2
224	Picture	c101	3577204	0	176	6665	178	0	next
224	Response	1	3583681	6477	2
226	Picture	b112	3598368	0	2	7833	171	0	next
226	Response	2	3606200	7832	1
228	Picture	a104	3621200	0	170	8832	171	0	next
228	Response	1	3629858	8658	1
230	Picture	a116	3644531	0	1	9376	134	0	next
230	Response	1	3653906	9375	1
232	Picture	b114	3667363	0	176	6332	177	0	next
232	Response	2	3673516	6153	1
234	Picture	b104	3685194	0	2	10838	173	0	next
234	Response	2	3696030	10836	2
236	Picture	c101	3710526	0	177	6499	178	0	next
236	Response	1	3716957	6431	1
238	Picture	a102	3732024	0	1	9972	38	0	next
238	Response	1	3741995	9971	1
240	Picture	c101	3756689	0	176	6499	177	0	next
240	Response	1	3763077	6388	1
242	Picture	c101	3778187	0	1	5734	109	0	next
242	Response	1	3783919	5732	2
244	Picture	b109	3797019	0	175	9998	177	0	next
244	Response	2	3806977	9958	1
246	Picture	a111	3821849	0	2	4886	119	0	next
246	Response	1	3826735	4886	1
248	Picture	a114	3839016	0	168	7165	169	0	next
248	Response	1	3846106	7090	1
250	Picture	a112	3859347	0	1	6072	97	0	next
250	Response	1	3865417	6070	2
252	Picture	b106	3878846	0	175	5332	176	0	next
252	Response	2	3884098	5252	1
254	Picture	b115	3898843	0	2	7381	132	0	next
254	Response	2	3906223	7380	1
256	Picture	a108	3917343	0	175	6332	176	0	next
256	Response	1	3923554	6211	1
258	Picture	a110	3938007	0	1	6091	85	0	next
258	Response	1	3944096	6089	2
260	Picture	c101	3956006	0	175	10665	176	0	next
260	Response	1	3966644	10638	1
262	Picture	c101	3978004	0	1	6993	183	0	next
262	Response	1	3984996	6992	1
264	Picture	c101	3997003	0	175	6498	177	0	next
264	Response	1	4003404	6401	1
266	Picture	a106	4014834	0	1	6409	101	0	next
266	Response	1	4021242	6408	1
268	Picture	c101	4033666	0	175	8499	177	0	next
268	Response	1	4041990	8324	1
270	Picture	a105	4053997	0	2	6916	88	0	next
270	Response	1	4060912	6915	1
272	Picture	b102	4074830	0	167	10498	168	0	next
272	Response	2	4085261	10431	1
274	Picture	b107	4098660	0	2	5997	173	0	next
274	Response	2	4104655	5995	2
276	Picture	a113	4116826	0	168	9332	169	0	next
276	Response	1	4126089	9263	1
278	Picture	b103	4139157	0	1	7291	51	0	next
278	Response	2	4146447	7290	1
280	Picture	b101	4158156	0	175	5832	176	0	next
280	Response	2	4163920	5764	2
282	Picture	c101	4175654	0	1	5505	171	0	next
282	Response	1	4181158	5504	1
284	Picture	b111	4195986	0	175	7165	177	0	next
284	Response	2	4202983	6997	1
286	Picture	c101	4214817	0	2	235592	67	0	next
286	Response	3	4450408	235591	1
288	Picture	b105	4461964	0	176	58828	177	0	next
288	Response	2	4520715	58751	1
290	Picture	c101	4536124	0	2	6599	79	0	next
290	Response	1	4542721	6597	2
292	Picture	c101	4557123	0	175	6165	177	0	next
292	Response	1	4563200	6077	1
294	Picture	b108	4576454	0	2	7796	48	0	next
294	Response	2	4584249	7795	1
296	Picture	a101	4595953	0	175	6999	176	0	next
296	Response	1	4602895	6942	2
298	Picture	c101	4617451	0	1	5499	3	0	next
298	Response	1	4622927	5476	1
300	Picture	c101	4634784	0	167	5331	169	0	next
300	Response	1	4639987	5203	1
303	Response	3	5018956	265350	1
305	Picture	a008	5029084	0	169	10665	171	0	next
305	Response	1	5039679	10595	1
307	Picture	a009	5059914	0	2	7440	71	0	next
307	Response	1	5067353	7439	1
309	Picture	a007	5085246	0	178	7165	180	0	next
309	Response	1	5092268	7022	1
311	Picture	b008	5110910	0	2	6335	176	0	next
311	Response	2	5117243	6333	2
313	Picture	c001	5134242	0	177	4499	179	0	next
313	Response	2	5138593	4351	1
315	Picture	a016	5158239	0	2	5929	83	0	next
315	Response	1	5164167	5928	1
317	Picture	a012	5181072	0	174	5998	176	0	next
317	Response	1	5186953	5881	2
319	Picture	c001	5206402	0	2	7506	172	0	next
319	Response	2	5213907	7505	1
321	Picture	a013	5231401	0	176	5999	177	0	next
321	Response	1	5237259	5858	1
323	Picture	b009	5256731	0	2	9126	52	0	next
323	Response	2	5265856	9125	1
325	Picture	a011	5282397	0	167	6832	168	0	next
325	Response	1	5289179	6782	1
327	Picture	c001	5306727	0	2	6407	104	0	next
327	Response	2	5313133	6406	2
329	Picture	b003	5332559	0	176	5832	178	0	next
329	Response	2	5338283	5724	1
331	Picture	b011	5355057	0	1	6581	87	0	next
331	Response	2	5361636	6579	2
333	Picture	a006	5379055	0	176	10332	177	0	next
333	Response	1	5389277	10222	1
335	Picture	c001	5407719	0	1	6290	53	0	next
335	Response	1	5414008	6289	1
337	Picture	c001	5432385	0	168	6831	170	0	next
337	Response	2	5439101	6716	1
339	Picture	c001	5458215	0	1	5530	146	0	next
339	Response	2	5463744	5529	1
341	Picture	a004	5482714	0	177	5998	179	0	next
341	Response	2	5488687	5973	1
343	Picture	c001	5509211	0	1	5979	197	0	next
343	Response	2	5515189	5978	1
345	Picture	c001	5535043	0	175	5498	177	0	next
345	Response	2	5540496	5453	1
347	Picture	b013	5560040	0	1	5679	157	0	next
347	Response	2	5565718	5678	1
349	Picture	b016	5585538	0	177	6666	178	0	next
349	Response	2	5592040	6502	1
351	Picture	b014	5609702	0	2	7909	95	0	next
351	Response	2	5617610	7908	1
353	Picture	b010	5634701	0	178	8665	180	0	next
353	Response	2	5643302	8601	2
355	Picture	a015	5662198	0	1	7820	188	0	next
355	Response	1	5670016	7818	1
357	Picture	b007	5688197	0	175	5498	177	0	next
357	Response	2	5693645	5448	1
359	Picture	c001	5713861	0	1	8295	47	0	next
359	Response	2	5722155	8294	1
361	Picture	c001	5738526	0	175	8832	176	0	next
361	Response	2	5747219	8693	1
363	Picture	a010	5765523	0	1	6582	95	0	next
363	Response	1	5772104	6581	1
365	Picture	b004	5791688	0	177	9665	178	0	next
365	Response	2	5801309	9621	1
367	Picture	c001	5820352	0	1	12374	135	0	next
367	Response	2	5832725	12373	1
369	Picture	c001	5851683	0	176	5999	177	0	next
369	Response	2	5857575	5892	1
371	Picture	b006	5877347	0	2	12698	146	0	next
371	Response	2	5890044	12697	2
373	Picture	a002	5908345	0	176	10832	177	0	next
373	Response	1	5919007	10662	1
375	Picture	a014	5936675	0	2	7760	84	0	next
375	Response	1	5944434	7759	1
377	Picture	b001	5961341	0	176	10998	177	0	next
377	Response	2	5972258	10917	1
379	Picture	a003	5991837	0	2	8183	162	0	next
379	Response	1	6000019	8182	1
381	Picture	c001	6018836	0	170	11165	171	0	next
381	Response	2	6029907	11071	2
383	Picture	a005	6049500	0	1	9036	140	0	next
383	Response	1	6058535	9035	2
385	Picture	a001	6078665	0	167	7498	168	0	next
385	Response	1	6086058	7393	1
387	Picture	b015	6102828	0	2	13876	135	0	next
387	Response	2	6116703	13875	1
389	Picture	c001	6135326	0	176	6666	177	0	next
389	Response	2	6141885	6559	1
391	Picture	b012	6159990	0	3	5340	172	0	next
391	Response	2	6165329	5339	1
393	Picture	b005	6183323	0	174	4998	176	0	next
393	Response	2	6188262	4939	1
395	Picture	b002	6204987	0	1	5490	179	0	next
395	Response	2	6210476	5489	1
397	Picture	c001	6227986	0	175	3998	177	0	next
397	Response	2	6231821	3835	1
399	Picture	c001	6248816	0	2	4682	155	0	next
399	Response	2	6253497	4681	1
402	Response	3	6391682	20542	1
404	Picture	c001	6402137	0	2	7304	40	0	next
404	Response	2	6409440	7303	1
406	Picture	c001	6421136	0	177	4832	179	0	next
406	Response	2	6425871	4735	1
408	Picture	b214	6437634	0	2	5357	146	0	next
408	Response	2	6442990	5356	1
410	Picture	a204	6456800	0	175	6999	176	0	next
410	Response	1	6463615	6815	1
412	Picture	a203	6476297	0	2	5879	133	0	next
412	Response	1	6482175	5878	2
414	Picture	b210	6496130	0	175	6166	176	0	next
414	Response	2	6502115	5985	1
416	Picture	b211	6515628	0	1	5973	37	0	next
416	Response	2	6521600	5972	1
418	Picture	a213	6535294	0	174	8331	176	0	next
418	Response	1	6543453	8159	1
420	Picture	c201	6555125	0	1	8271	72	0	next
420	Response	2	6563395	8270	1
422	Picture	c201	6576623	0	175	12832	176	0	next
422	Response	2	6589415	12792	1
424	Picture	b209	6600954	0	1	11994	182	0	next
424	Response	2	6612947	11993	1
426	Picture	a202	6625786	0	168	7498	170	0	next
426	Response	1	6633243	7457	1
428	Picture	b203	6648450	0	1	8481	195	0	next
428	Response	2	6656930	8480	1
430	Picture	c201	6671949	0	175	5499	176	0	next
430	Response	2	6677405	5456	1
432	Picture	a206	6692280	0	1	10158	177	0	next
432	Response	1	6702437	10157	1
434	Picture	a208	6715612	0	175	16498	176	0	next
434	Response	1	6732061	16449	2
436	Picture	b216	6743609	0	1	5846	161	0	next
436	Response	2	6749454	5845	1
438	Picture	a209	6763275	0	175	6165	176	0	next
438	Response	1	6769271	5996	2
440	Picture	c201	6783939	0	1	6176	160	0	next
440	Response	2	6790114	6175	1
442	Picture	a211	6802771	0	177	5666	178	0	next
442	Response	1	6808341	5570	1
444	Picture	c201	6820603	0	1	9175	167	0	next
444	Response	2	6829777	9174	1
446	Picture	b206	6842768	0	176	5832	178	0	next
446	Response	2	6848483	5715	1
448	Picture	c201	6862099	0	2	6230	114	0	next
448	Response	2	6868328	6229	1
450	Picture	c201	6882765	0	177	5165	179	0	next
450	Response	2	6887845	5080	1
452	Picture	b205	6901596	0	1	140891	108	0	next
452	Response	3	7042486	140890	1
454	Picture	a214	7053584	0	175	18998	176	0	next
454	Response	1	7072439	18855	2
456	Picture	c201	7087914	0	1	6501	176	0	next
456	Response	2	7094414	6500	1
458	Picture	a205	7107080	0	175	6832	176	0	next
458	Response	1	7113779	6699	1
460	Picture	c201	7128244	0	1	7064	113	0	next
460	Response	2	7135307	7063	1
462	Picture	b204	7148576	0	176	6332	178	0	next
462	Response	2	7154763	6187	1
464	Picture	a210	7167907	0	2	7573	105	0	next
464	Response	1	7175479	7572	1
466	Picture	c201	7186573	0	175	7165	177	0	next
466	Response	2	7193618	7045	1
468	Picture	b202	7207071	0	1	5616	60	0	next
468	Response	2	7212686	5615	1
470	Picture	c201	7227736	0	178	6166	179	0	next
470	Response	2	7233732	5996	1
472	Picture	b201	7246734	0	2	6038	140	0	next
472	Response	2	7252771	6037	1
474	Picture	c201	7266400	0	177	9165	178	0	next
474	Response	1	7275495	9095	1
476	Picture	a216	7287897	0	2	16024	153	0	next
476	Response	1	7303919	16022	2
478	Picture	b208	7316063	0	167	8165	168	0	next
478	Response	2	7324099	8036	1
480	Picture	c201	7339393	0	2	4524	154	0	next
480	Response	2	7343916	4523	1
482	Picture	a201	7355059	0	176	11332	177	0	next
482	Response	1	7366280	11221	1
484	Picture	c201	7378723	0	2	6058	120	0	next
484	Response	2	7384780	6057	1
486	Picture	b207	7397223	0	175	6665	176	0	next
486	Response	2	7403816	6593	1
488	Picture	c201	7418220	0	1	7781	62	0	next
488	Response	2	7426000	7780	2
490	Picture	b213	7440552	0	175	5166	176	0	next
490	Response	2	7445576	5024	1
492	Picture	b212	7460050	0	2	6330	179	0	next
492	Response	2	7466379	6329	1
494	Picture	c201	7478549	0	176	6499	177	0	next
494	Response	2	7484875	6326	1
496	Picture	a207	7499047	0	1	7774	69	0	next
496	Response	1	7506821	7774	1
498	Picture	a215	7518712	0	176	8499	177	0	next
498	Response	1	7527058	8346	1
500	Picture	b215	7540043	0	2	9350	162	0	next
500	Response	2	7549392	9349	1
502	Picture	a212	7561209	0	176	6832	177	0	next
502	Response	1	7568007	6798	2
505	Response	3	7691958	9260	1
507	Picture	b216	7702031	0	175	6498	177	0	next
507	Response	2	7708485	6454	1
509	Picture	b211	7720195	0	2	8951	60	0	next
509	Response	2	7729145	8950	1
511	Picture	a205	7741694	0	176	6665	178	0	next
511	Response	1	7748334	6640	1
513	Picture	c201	7763358	0	2	5543	136	0	next
513	Response	2	7768900	5542	1
515	Picture	b205	7780524	0	175	5499	176	0	next
515	Response	2	7785990	5466	1
517	Picture	c201	7798689	0	1	6251	92	0	next
517	Response	2	7804938	6249	2
519	Picture	a211	7818688	0	177	6498	179	0	next
519	Response	1	7825058	6370	1
521	Picture	a214	7837686	0	1	9078	98	0	next
521	Response	1	7846763	9077	1
523	Picture	c201	7860018	0	175	6832	176	0	next
523	Response	2	7866672	6654	1
525	Picture	c201	7878182	0	2	4712	132	0	next
525	Response	2	7882893	4711	1
527	Picture	c201	7894182	0	167	4998	169	0	next
527	Response	2	7899053	4871	2
529	Picture	c201	7910846	0	2	5500	3	0	next
529	Response	2	7916322	5476	2
531	Picture	b201	7928845	0	177	8999	178	0	next
531	Response	2	7937728	8883	2
533	Picture	b215	7950676	0	2	5981	196	0	next
533	Response	2	7956655	5979	2
535	Picture	c201	7968842	0	168	6832	169	0	next
535	Response	2	7975543	6701	1
537	Picture	b204	7987673	0	2	6130	47	0	next
537	Response	2	7993802	6129	1
539	Picture	a207	8005839	0	170	8498	172	0	next
539	Response	1	8014248	8409	2
541	Picture	b213	8028337	0	1	5372	138	0	next
541	Response	2	8033709	5372	1
543	Picture	c201	8047836	0	167	6498	169	0	next
543	Response	2	8054274	6438	1
545	Picture	a213	8068500	0	1	7570	107	0	next
545	Response	1	8076069	7569	1
547	Picture	c201	8089332	0	177	8499	178	0	next
547	Response	2	8097692	8360	1
549	Picture	a209	8112829	0	2	5577	101	0	next
549	Response	1	8118405	5576	1
551	Picture	a204	8129663	0	174	13331	175	0	next
551	Response	1	8142841	13178	1
553	Picture	b202	8156493	0	1	7038	137	0	next
553	Response	2	8163530	7037	1
555	Picture	c201	8177825	0	176	7832	177	0	next
555	Response	2	8185506	7681	1
557	Picture	a201	8200822	0	2	9032	146	0	next
557	Response	1	8209853	9031	1
559	Picture	a210	8222988	0	167	6165	169	0	next
559	Response	1	8229015	6027	1
561	Picture	b209	8241986	0	1	8981	194	0	next
561	Response	2	8250966	8980	1
563	Picture	a206	8263151	0	169	15331	171	0	next
563	Response	1	8278367	15216	1
565	Picture	c201	8293648	0	1	16568	108	0	next
565	Response	2	8310215	16567	1
567	Picture	b212	8321480	0	175	6498	177	0	next
567	Response	2	8327810	6330	1
569	Picture	a216	8341311	0	1	6049	127	0	next
569	Response	1	8347359	6048	1
571	Picture	b206	8362143	0	176	6665	178	0	next
571	Response	2	8368622	6479	1
573	Picture	c201	8382307	0	2	8442	69	0	next
573	Response	2	8390748	8441	1
575	Picture	c201	8405306	0	168	9332	169	0	next
575	Response	2	8414552	9246	1
577	Picture	b214	8428304	0	1	9486	182	0	next
577	Response	2	8437789	9485	2
579	Picture	b207	8449802	0	177	10665	179	0	next
579	Response	2	8460428	10626	1
581	Picture	b208	8473800	0	1	6119	57	0	next
581	Response	2	8479918	6118	2
583	Picture	a215	8492632	0	1	5666	2	0	next
583	Response	1	8498270	5638	2
585	Picture	c201	8510963	0	2	5932	72	0	next
585	Response	2	8516894	5931	1
587	Picture	a203	8529963	0	175	6665	176	0	next
587	Response	1	8536474	6511	1
589	Picture	b203	8550127	0	1	6201	142	0	next
589	Response	2	8556327	6200	1
591	Picture	b210	8569626	0	175	9665	176	0	next
591	Response	2	8579115	9489	1
593	Picture	c201	8592790	0	2	11510	167	0	next
593	Response	2	8604299	11509	2
595	Picture	a212	8616622	0	169	7165	171	0	next
595	Response	1	8623729	7107	1
597	Picture	c201	8635287	0	1	13994	182	0	next
597	Response	2	8649280	13993	2
599	Picture	a202	8660452	0	176	7165	177	0	next
599	Response	1	8667447	6995	1
601	Picture	a208	8678950	0	1	6552	124	0	next
601	Response	1	8685501	6551	1
