# Supplementary material for: The relationship between Chinese college students’ mate preferences and their parents’ education level
Source: Front Psychol. 2022 Nov 1;13:907315. doi: 10.3389/fpsyg.2022.907315 (PMC9664191; doi:10.3389/fpsyg.2022.907315)
Supplement: Supplementary file 2 [file Data_Sheet_1.ZIP › raw data/╡╦╧μ╛√/part1.log]

Scenario - For expli1
Logfile written - 2018/6/27 13:46:03

Trial	Event Type	Code	Time	TTime	Uncertainty	Duration	Uncertainty	ReqTime	ReqDur

1	Response	3	1420731	1420731	1
3	Picture	a008	1431146	0	1	13373	137	0	next
3	Response	1	1444518	13372	1
5	Picture	b016	1461979	0	175	13666	176	0	next
5	Response	2	1475492	13513	1
7	Picture	b012	1495478	0	1	7803	41	0	next
7	Response	2	1503279	7801	2
9	Picture	a006	1523145	0	168	11832	170	0	next
9	Response	1	1534851	11706	1
11	Picture	c001	1552477	0	2	104376	134	0	next
11	Response	2	1656852	104375	1
13	Picture	c001	1673310	0	175	8832	176	0	next
13	Response	2	1682103	8793	1
15	Picture	b008	1698975	0	2	15834	169	0	next
15	Response	2	1714808	15833	2
17	Picture	b010	1731142	0	176	9666	177	0	next
17	Response	2	1740712	9570	1
19	Picture	c001	1760474	0	2	9421	92	0	next
19	Response	2	1769894	9420	1
21	Picture	c001	1789808	0	177	6833	178	0	next
21	Response	2	1796452	6644	1
23	Picture	a009	1815474	0	1	7694	150	0	next
23	Response	1	1823167	7693	1
25	Picture	a012	1840641	0	167	7665	169	0	next
25	Response	1	1848267	7626	1
27	Picture	c001	1866640	0	1	7560	117	0	next
27	Response	2	1874199	7559	1
29	Picture	c001	1890807	0	168	6165	170	0	next
29	Response	2	1896948	6141	1
31	Picture	a001	1916472	0	2	6619	59	0	next
31	Response	1	1923090	6618	2
33	Picture	a013	1941972	0	176	6666	178	0	next
33	Response	1	1948486	6514	2
35	Picture	a015	1965305	0	1	5363	147	0	next
35	Response	1	1970667	5362	1
37	Picture	b014	1990639	0	167	10832	168	0	next
37	Response	2	2001369	10730	1
39	Picture	a005	2021137	0	2	3872	140	0	next
39	Response	2	2025008	3871	1
41	Picture	c001	2042638	0	167	7499	168	0	next
41	Response	2	2049951	7313	1
43	Picture	c001	2070470	0	1	5236	108	0	next
43	Response	2	2075705	5235	1
45	Picture	a003	2092304	0	175	7332	177	0	next
45	Response	1	2099609	7305	2
47	Picture	a010	2118803	0	1	10376	134	0	next
47	Response	1	2129178	10375	2
49	Picture	a016	2146303	0	168	6166	169	0	next
49	Response	1	2152400	6097	2
51	Picture	c001	2170802	0	1	7057	120	0	next
51	Response	2	2177857	7055	2
53	Picture	b009	2194469	0	175	10166	176	0	next
53	Response	2	2204591	10122	2
55	Picture	c001	2222301	0	2	7594	78	0	next
55	Response	2	2229895	7594	1
57	Picture	c001	2247635	0	175	4332	177	0	next
57	Response	2	2251831	4196	2
59	Picture	b004	2269967	0	2	8003	175	0	next
59	Response	2	2277969	8002	2
61	Picture	c001	2295968	0	176	5832	177	0	next
61	Response	2	2301635	5667	1
63	Picture	b007	2320633	0	2	11046	132	0	next
63	Response	2	2331678	11045	1
65	Picture	b001	2350467	0	176	11165	178	0	next
65	Response	2	2361540	11073	1
67	Picture	b003	2378466	0	1	6081	88	0	next
67	Response	2	2384546	6080	1
69	Picture	b005	2401299	0	168	6833	169	0	next
69	Response	2	2407944	6645	2
71	Picture	b011	2425132	0	1	7966	44	0	next
71	Response	2	2433096	7964	2
73	Picture	a004	2452965	0	175	21666	176	0	next
73	Response	1	2474582	21617	1
75	Picture	c001	2491797	0	2	5559	112	0	next
75	Response	2	2497355	5558	2
77	Picture	b013	2517131	0	175	7999	177	0	next
77	Response	2	2524991	7860	1
79	Picture	a014	2544963	0	2	6943	69	0	next
79	Response	1	2551904	6941	2
81	Picture	b006	2570130	0	176	7666	178	0	next
81	Response	2	2577633	7503	2
83	Picture	a011	2597796	0	1	14600	69	0	next
83	Response	1	2612395	14599	1
85	Picture	a007	2631963	0	175	12332	177	0	next
85	Response	1	2644173	12210	2
87	Picture	c001	2664462	0	1	7049	120	0	next
87	Response	2	2671510	7048	2
89	Picture	c001	2689795	0	177	5333	178	0	next
89	Response	2	2695026	5231	1
91	Picture	a002	2715461	0	1	6274	70	0	next
91	Response	1	2721734	6273	1
93	Picture	b015	2739795	0	175	6665	177	0	next
93	Response	2	2746425	6630	1
95	Picture	c001	2766294	0	1	5831	179	0	next
95	Response	2	2772124	5830	1
97	Picture	b002	2788627	0	168	12333	169	0	next
97	Response	2	2800888	12261	1
100	Response	3	3005316	87024	1
102	Picture	c001	3015458	0	169	6832	170	0	next
102	Response	2	3022220	6762	1
104	Picture	c001	3034123	0	2	4160	178	0	next
104	Response	2	3038282	4159	2
106	Picture	b213	3049790	0	168	6333	169	0	next
106	Response	2	3056073	6283	1
108	Picture	c201	3070123	0	1	5172	172	0	next
108	Response	2	3075294	5171	1
110	Picture	b208	3087790	0	174	8832	176	0	next
110	Response	2	3096511	8721	1
112	Picture	b212	3110622	0	1	5288	56	0	next
112	Response	2	3115908	5286	2
114	Picture	c201	3129456	0	175	4999	176	0	next
114	Response	2	3134384	4928	1
116	Picture	a210	3147122	0	1	8362	148	0	next
116	Response	1	3155483	8361	1
118	Picture	c201	3168289	0	167	5165	169	0	next
118	Response	2	3173305	5016	1
120	Picture	a214	3187454	0	2	5282	63	0	next
120	Response	1	3192735	5281	1
122	Picture	b202	3205455	0	175	13999	176	0	next
122	Response	2	3219345	13890	1
124	Picture	b214	3230787	0	2	5217	127	0	next
124	Response	2	3236003	5216	1
126	Picture	a206	3248621	0	175	7332	177	0	next
126	Response	1	3255852	7231	1
128	Picture	b209	3268453	0	2	6237	108	0	next
128	Response	2	3274688	6235	2
130	Picture	c201	3286454	0	175	5665	177	0	next
130	Response	2	3292062	5608	1
132	Picture	b215	3305953	0	1	9292	50	0	next
132	Response	2	3315244	9291	1
134	Picture	a203	3328453	0	175	6999	177	0	next
134	Response	1	3335298	6845	1
136	Picture	a205	3346952	0	2	7267	70	0	next
136	Response	1	3354218	7266	1
138	Picture	b204	3367119	0	175	7666	176	0	next
138	Response	2	3374605	7486	2
140	Picture	c201	3388785	0	1	4893	117	0	next
140	Response	2	3393677	4892	2
142	Picture	a207	3404952	0	176	7999	178	0	next
142	Response	1	3412840	7888	1
144	Picture	c201	3425951	0	1	5189	155	0	next
144	Response	2	3431139	5188	1
146	Picture	c201	3442618	0	177	5499	179	0	next
146	Response	2	3448093	5475	1
148	Picture	c201	3460951	0	1	3861	149	0	next
148	Response	2	3464811	3860	1
150	Picture	a216	3478618	0	175	5832	177	0	next
150	Response	1	3484298	5680	1
152	Picture	c201	3499450	0	1	6188	157	0	next
152	Response	2	3505637	6187	1
154	Picture	a204	3519784	0	175	10665	177	0	next
154	Response	1	3530339	10555	1
156	Picture	a201	3544616	0	1	21368	142	0	next
156	Response	1	3565983	21367	1
158	Picture	a211	3581116	0	176	7666	177	0	next
158	Response	1	3588635	7519	1
160	Picture	c201	3602615	0	2	6197	147	0	next
160	Response	2	3608811	6196	1
162	Picture	a208	3620782	0	168	8833	169	0	next
162	Response	1	3629498	8716	2
164	Picture	a215	3641115	0	1	7817	193	0	next
164	Response	1	3648931	7816	1
166	Picture	a202	3661615	0	175	6166	176	0	next
166	Response	1	3667619	6004	1
168	Picture	b201	3680947	0	2	7893	111	0	next
168	Response	2	3688839	7892	1
170	Picture	c201	3700948	0	168	6999	169	0	next
170	Response	2	3707859	6911	1
172	Picture	b216	3723114	0	1	22684	159	0	next
172	Response	2	3745797	22683	1
174	Picture	a209	3760281	0	167	5332	168	0	next
174	Response	1	3765495	5214	1
176	Picture	c201	3777780	0	1	6913	89	0	next
176	Response	2	3784692	6912	2
178	Picture	c201	3798113	0	175	4999	177	0	next
178	Response	2	3803077	4964	1
180	Picture	c201	3817612	0	2	4005	174	0	next
180	Response	2	3821616	4004	1
182	Picture	c201	3833613	0	167	3665	169	0	next
182	Response	2	3837142	3529	1
184	Picture	b206	3852612	0	1	8906	104	0	next
184	Response	2	3861517	8905	2
186	Picture	c201	3872945	0	176	5000	177	0	next
186	Response	2	3877819	4874	1
188	Picture	a213	3889278	0	1	9346	157	0	next
188	Response	1	3898623	9345	2
190	Picture	b203	3911612	0	167	5499	168	0	next
190	Response	2	3917043	5431	1
192	Picture	b211	3928611	0	1	7743	92	0	next
192	Response	2	3936353	7742	1
194	Picture	b207	3951445	0	177	13998	179	0	next
194	Response	2	3965319	13874	2
196	Picture	a212	3978943	0	2	6405	105	0	next
196	Response	1	3985346	6403	2
198	Picture	b210	3997777	0	175	5999	177	0	next
198	Response	2	4003559	5782	1
200	Picture	b205	4017276	0	1	5385	125	0	next
200	Response	2	4022660	5384	1
203	Response	3	4282030	146088	1
205	Picture	c201	4292439	0	1	10992	353	0	next
205	Response	2	4303430	10991	1
207	Picture	c201	4317606	0	175	10499	176	0	next
207	Response	2	4327931	10325	1
209	Picture	b207	4341605	0	1	20628	49	0	next
209	Response	2	4362231	20626	2
211	Picture	c201	4375939	0	175	27332	176	0	next
211	Response	2	4403091	27152	1
213	Picture	b216	4414771	0	1	104283	59	0	next
213	Response	2	4519053	104282	1
215	Picture	c201	4530770	0	174	4665	176	0	next
215	Response	2	4535357	4587	1
217	Picture	c201	4548602	0	1	4520	149	0	next
217	Response	2	4553121	4519	1
219	Picture	b202	4566436	0	175	9332	177	0	next
219	Response	2	4575743	9307	1
221	Picture	c201	4588602	0	1	4486	190	0	next
221	Response	2	4593087	4485	1
223	Picture	c201	4604602	0	168	4332	170	0	next
223	Response	2	4608879	4277	2
225	Picture	c201	4622601	0	1	3534	145	0	next
225	Response	2	4626133	3532	2
227	Picture	b211	4640768	0	177	9332	179	0	next
227	Response	2	4650036	9268	1
229	Picture	c201	4663434	0	1	4901	109	0	next
229	Response	2	4668334	4900	2
231	Picture	b201	4680101	0	175	11165	177	0	next
231	Response	2	4691134	11033	2
233	Picture	c201	4705933	0	2	3888	124	0	next
233	Response	2	4709820	3887	1
235	Picture	b204	4723434	0	169	5499	170	0	next
235	Response	2	4728836	5402	2
237	Picture	c201	4740266	0	1	4845	166	0	next
237	Response	2	4745109	4843	2
239	Picture	a211	4757100	0	167	5665	169	0	next
239	Response	1	4762722	5622	2
241	Picture	b206	4776766	0	1	8046	124	0	next
241	Response	2	4784811	8045	1
243	Picture	a205	4796433	0	167	3999	168	0	next
243	Response	2	4800397	3964	1
245	Picture	c201	4815432	0	1	6097	79	0	next
245	Response	2	4821528	6096	1
247	Picture	a204	4835265	0	175	6499	177	0	next
247	Response	1	4841615	6350	2
249	Picture	a213	4855264	0	2	5669	176	0	next
249	Response	1	4860932	5668	1
251	Picture	a208	4872098	0	175	6666	176	0	next
251	Response	1	4878735	6637	2
253	Picture	a215	4890431	0	1	5977	200	0	next
253	Response	1	4896407	5976	1
255	Picture	b213	4908598	0	175	6499	176	0	next
255	Response	2	4914923	6325	1
257	Picture	a206	4927263	0	2	13269	78	0	next
257	Response	1	4940531	13268	1
259	Picture	c201	4952764	0	175	6999	176	0	next
259	Response	2	4959724	6960	1
261	Picture	a214	4973596	0	2	6333	180	0	next
261	Response	1	4979928	6332	1
263	Picture	b208	4993763	0	177	4166	178	0	next
263	Response	2	4997874	4111	1
265	Picture	c201	5010262	0	2	6238	99	0	next
265	Response	2	5016499	6237	1
267	Picture	a207	5031096	0	170	6499	171	0	next
267	Response	1	5037540	6444	1
269	Picture	a201	5050428	0	2	7466	46	0	next
269	Response	1	5057893	7465	1
271	Picture	a203	5069429	0	175	8666	176	0	next
271	Response	1	5077921	8492	1
273	Picture	a216	5092761	0	1	5996	181	0	next
273	Response	1	5098756	5995	1
275	Picture	b215	5113428	0	175	11166	176	0	next
275	Response	2	5124533	11105	1
277	Picture	c201	5137594	0	1	6374	136	0	next
277	Response	2	5143966	6372	2
279	Picture	b205	5155261	0	178	6832	180	0	next
279	Response	2	5162056	6795	2
281	Picture	a212	5176760	0	1	5471	32	0	next
281	Response	1	5182230	5470	1
283	Picture	b203	5196260	0	168	11666	169	0	next
283	Response	2	5207742	11482	1
285	Picture	b212	5219759	0	2	5358	154	0	next
285	Response	2	5225116	5357	2
287	Picture	b209	5238260	0	175	8165	177	0	next
287	Response	1	5246367	8107	1
289	Picture	a209	5261425	0	2	6037	141	0	next
289	Response	1	5267461	6036	1
291	Picture	b214	5281759	0	176	6166	177	0	next
291	Response	2	5287876	6117	1
293	Picture	a202	5299758	0	2	5640	38	0	next
293	Response	1	5305397	5639	1
295	Picture	b210	5317259	0	174	7499	175	0	next
295	Response	2	5324620	7361	1
297	Picture	a210	5338258	0	1	5914	96	0	next
297	Response	1	5344171	5913	1
299	Picture	c201	5358425	0	177	5999	178	0	next
299	Response	2	5364375	5950	2
302	Response	3	5540070	60981	1
303	Response	3	5555843	15772	2
305	Picture	c001	5570422	0	175	7832	176	0	next
305	Response	2	5578153	7731	1
307	Picture	a016	5597254	0	1	15117	60	0	next
307	Response	2	5612370	15116	1
309	Picture	a001	5631755	0	167	7332	168	0	next
309	Response	1	5638900	7145	2
311	Picture	c001	5658420	0	1	6180	164	0	next
311	Response	1	5664599	6179	2
313	Picture	c001	5684753	0	171	7666	173	0	next
313	Response	3	5692253	7500	1
315	Picture	a011	5712752	0	2	14586	92	0	next
315	Response	1	5727336	14584	2
317	Picture	b011	5744086	0	176	10166	177	0	next
317	Response	2	5754164	10078	1
319	Picture	b009	5773918	0	2	8750	87	0	next
319	Response	2	5782667	8749	2
321	Picture	a013	5799752	0	173	7165	175	0	next
321	Response	1	5806810	7058	1
323	Picture	b002	5826584	0	1	8154	189	0	next
323	Response	2	5834737	8153	2
325	Picture	c001	5851418	0	167	6165	169	0	next
325	Response	1	5857540	6122	1
327	Picture	a005	5876083	0	2	9418	94	0	next
327	Response	1	5885500	9417	1
329	Picture	a008	5901917	0	175	10666	176	0	next
329	Response	2	5912418	10501	1
331	Picture	b016	5929916	0	1	9535	143	0	next
331	Response	2	5939450	9534	2
333	Picture	c001	5955916	0	168	7999	170	0	next
333	Response	1	5963861	7945	2
335	Picture	a003	5984582	0	1	6257	86	0	next
335	Response	1	5990838	6256	1
337	Picture	a014	6010582	0	179	6666	180	0	next
337	Response	1	6017215	6633	2
339	Picture	b008	6037081	0	2	8833	4	0	next
339	Response	2	6045891	8810	1
341	Picture	a004	6064581	0	178	12333	179	0	next
341	Response	1	6076738	12157	1
343	Picture	b015	6093747	0	1	7765	80	0	next
343	Response	2	6101511	7764	2
345	Picture	b013	6121581	0	170	14499	171	0	next
345	Response	2	6135905	14324	2
347	Picture	a002	6153580	0	1	17022	155	0	next
347	Response	1	6170600	17020	2
349	Picture	c001	6188246	0	176	17666	177	0	next
349	Response	1	6205736	17490	1
351	Picture	b005	6223912	0	1	9996	181	0	next
351	Response	2	6233907	9995	1
353	Picture	c001	6251579	0	175	5832	177	0	next
353	Response	1	6257273	5694	1
355	Picture	b003	6274578	0	1	13098	80	0	next
355	Response	2	6287675	13097	2
357	Picture	a006	6307578	0	168	7166	169	0	next
357	Response	1	6314619	7041	1
359	Picture	b007	6331577	0	1	8502	167	0	next
359	Response	2	6340078	8501	2
361	Picture	c001	6359744	0	175	6166	176	0	next
361	Response	1	6365737	5993	1
363	Picture	b012	6383410	0	1	7966	44	0	next
363	Response	2	6391374	7964	1
365	Picture	a009	6407910	0	175	4999	176	0	next
365	Response	1	6412835	4925	1
367	Picture	a010	6433076	0	1	5873	138	0	next
367	Response	1	6438948	5872	1
369	Picture	a007	6458409	0	176	5833	177	0	next
369	Response	1	6464193	5784	1
371	Picture	b006	6482742	0	1	9231	112	0	next
371	Response	2	6491972	9230	1
373	Picture	c001	6511242	0	175	9999	176	0	next
373	Response	1	6521211	9969	1
375	Picture	b010	6539907	0	2	11053	125	0	next
375	Response	2	6550959	11052	1
377	Picture	c001	6568741	0	175	6832	177	0	next
377	Response	1	6575522	6781	1
379	Picture	b004	6594240	0	1	11553	124	0	next
379	Response	2	6605792	11552	1
381	Picture	c001	6623740	0	176	8166	177	0	next
381	Response	1	6631874	8134	1
383	Picture	a012	6650073	0	1	7139	38	0	next
383	Response	1	6657211	7138	1
385	Picture	a015	6677240	0	175	12332	176	0	next
385	Response	1	6689494	12254	1
387	Picture	b001	6709071	0	2	10885	127	0	next
387	Response	2	6719955	10884	1
389	Picture	c001	6738072	0	175	20332	177	0	next
389	Response	1	6758375	20303	1
391	Picture	b014	6776404	0	1	29393	117	0	next
391	Response	2	6805796	29392	2
393	Picture	c001	6822904	0	169	18332	171	0	next
393	Response	1	6841177	18273	1
395	Picture	c001	6858403	0	1	5640	31	0	next
395	Response	1	6864042	5639	1
397	Picture	c001	6881403	0	168	4666	170	0	next
397	Response	1	6885956	4553	1
399	Picture	c001	6905902	0	2	4201	144	0	next
399	Response	1	6910103	4201	1
402	Response	3	7056748	28847	2
404	Picture	c001	7067233	0	2	6509	162	0	next
404	Response	1	7073741	6508	1
406	Picture	c001	7084901	0	177	3998	179	0	next
406	Response	1	7088796	3895	1
408	Picture	a102	7103066	0	2	7879	132	0	next
408	Response	1	7110944	7878	1
410	Picture	c101	7122233	0	176	5166	177	0	next
410	Response	1	7127282	5049	1
412	Picture	a108	7139399	0	2	9795	51	0	next
412	Response	1	7149193	9794	1
414	Picture	a109	7160899	0	177	12166	179	0	next
414	Response	1	7172948	12049	1
416	Picture	c101	7186732	0	1	4195	141	0	next
416	Response	1	7190926	4194	1
418	Picture	a116	7203232	0	175	5999	177	0	next
418	Response	1	7209085	5853	1
420	Picture	a101	7222064	0	2	5155	182	0	next
420	Response	1	7227218	5154	1
422	Picture	b111	7242232	0	175	5832	176	0	next
422	Response	2	7248024	5792	2
424	Picture	c101	7259564	0	1	8789	54	0	next
424	Response	1	7268352	8788	1
426	Picture	b102	7283231	0	176	6833	177	0	next
426	Response	2	7289939	6708	1
428	Picture	b113	7303397	0	1	4840	170	0	next
428	Response	2	7308236	4839	1
430	Picture	b112	7321564	0	176	5165	178	0	next
430	Response	2	7326655	5091	1
432	Picture	a105	7340730	0	1	7086	90	0	next
432	Response	1	7347815	7085	1
434	Picture	a106	7360897	0	176	6499	177	0	next
434	Response	1	7367281	6384	1
436	Picture	c101	7382062	0	2	5488	191	0	next
436	Response	1	7387549	5487	1
438	Picture	b115	7402563	0	167	6332	168	0	next
438	Response	2	7408743	6180	1
440	Picture	a103	7422895	0	1	5611	66	0	next
440	Response	1	7428505	5610	1
442	Picture	b103	7441062	0	175	4666	176	0	next
442	Response	2	7445703	4641	2
444	Picture	b104	7459561	0	2	9959	44	0	next
444	Response	2	7469519	9958	1
446	Picture	b108	7484228	0	176	8499	178	0	next
446	Response	2	7492653	8425	1
448	Picture	c101	7505227	0	2	8079	91	0	next
448	Response	1	7513305	8078	1
450	Picture	b116	7524394	0	175	24832	177	0	next
450	Response	1	7549077	24683	1
452	Picture	c101	7564060	0	1	6816	193	0	next
452	Response	1	7570874	6814	1
454	Picture	b106	7585726	0	1	44666	2	0	next
454	Response	2	7630276	44550	1
456	Picture	a110	7642392	0	1	21175	335	0	next
456	Response	1	7663566	21174	2
458	Picture	c101	7677059	0	175	1166	176	0	next
458	Response	1	7678062	1003	2
460	Picture	a113	7692391	0	2	6009	162	0	next
460	Response	1	7698399	6008	1
462	Picture	b105	7711892	0	175	5999	176	0	next
462	Response	2	7717865	5973	1
464	Picture	c101	7732724	0	1	5652	191	0	next
464	Response	1	7738375	5651	1
466	Picture	a104	7752558	0	167	15999	168	0	next
466	Response	1	7768391	15833	1
468	Picture	b110	7781057	0	1	5762	81	0	next
468	Response	2	7786818	5761	1
470	Picture	c101	7800557	0	176	19499	177	0	next
470	Response	1	7819943	19386	1
472	Picture	c101	7833389	0	2	4589	89	0	next
472	Response	1	7837977	4588	1
474	Picture	b107	7852723	0	175	6832	177	0	next
474	Response	2	7859531	6808	2
476	Picture	b114	7874722	0	1	8598	79	0	next
476	Response	1	7883319	8597	1
478	Picture	a112	7895056	0	168	13332	169	0	next
478	Response	1	7908240	13184	1
480	Picture	c101	7920555	0	1	11057	120	0	next
480	Response	1	7931611	11056	1
482	Picture	c101	7942888	0	177	6333	178	0	next
482	Response	1	7949178	6290	2
484	Picture	c101	7963054	0	2	4608	70	0	next
484	Response	1	7967661	4607	2
486	Picture	a114	7980722	0	166	9665	167	0	next
486	Response	1	7990313	9591	2
488	Picture	c101	8002220	0	2	6069	108	0	next
488	Response	1	8008287	6067	2
490	Picture	a107	8020387	0	176	7333	177	0	next
490	Response	1	8027576	7189	1
492	Picture	b101	8039720	0	1	8012	165	0	next
492	Response	1	8047730	8010	2
494	Picture	a115	8061887	0	176	10665	178	0	next
494	Response	1	8072500	10613	1
496	Picture	c101	8086719	0	1	5603	73	0	next
496	Response	1	8092321	5602	1
498	Picture	a111	8105053	0	167	14499	168	0	next
498	Response	1	8119444	14391	1
500	Picture	c101	8133052	0	1	7440	70	0	next
500	Response	1	8140491	7439	1
502	Picture	b109	8151719	0	175	10832	176	0	next
502	Response	2	8162521	10802	1
504	Response	3	8273283	96565	1
505	Response	3	8289426	12376	1
507	Picture	b106	8299550	0	175	10499	176	0	next
507	Response	2	8310000	10450	1
509	Picture	b116	8322382	0	2	6252	93	0	next
509	Response	2	8328632	6250	2
511	Picture	b111	8342383	0	176	6332	178	0	next
511	Response	2	8348580	6197	1
513	Picture	b108	8361548	0	2	14163	183	0	next
513	Response	2	8375710	14162	1
515	Picture	c101	8389882	0	170	6666	171	0	next
515	Response	1	8396462	6580	1
517	Picture	c101	8411381	0	1	5147	189	0	next
517	Response	1	8416526	5145	1
519	Picture	b103	8427881	0	176	15499	178	0	next
519	Response	2	8443356	15475	1
521	Picture	b112	8458380	0	2	7063	108	0	next
521	Response	2	8465442	7062	1
523	Picture	b105	8476714	0	177	7166	178	0	next
523	Response	2	8483832	7118	2
525	Picture	c101	8497713	0	2	8150	187	0	next
525	Response	1	8505862	8149	1
527	Picture	c101	8517047	0	168	5332	170	0	next
527	Response	1	8522344	5297	1
529	Picture	c101	8537213	0	1	3793	43	0	next
529	Response	1	8541005	3792	1
531	Picture	b109	8555880	0	167	19999	168	0	next
531	Response	2	8575819	19939	1
533	Picture	b114	8591045	0	2	4694	152	0	next
533	Response	2	8595738	4693	1
535	Picture	a109	8609546	0	177	7165	179	0	next
535	Response	1	8616544	6998	1
537	Picture	c101	8630211	0	2	5500	180	0	next
537	Response	1	8635710	5499	1
539	Picture	a116	8650378	0	176	11333	177	0	next
539	Response	1	8661584	11206	1
541	Picture	c101	8673711	0	1	5701	143	0	next
541	Response	1	8679411	5700	1
543	Picture	c101	8691378	0	169	4332	171	0	next
543	Response	1	8695639	4261	1
545	Picture	a102	8710044	0	1	6251	94	0	next
545	Response	1	8716294	6250	1
547	Picture	c101	8731211	0	173	4999	174	0	next
547	Response	1	8736087	4876	1
549	Picture	b102	8750709	0	2	12714	125	0	next
549	Response	2	8763422	12713	1
551	Picture	c101	8775043	0	175	4333	176	0	next
551	Response	1	8779341	4298	2
553	Picture	b115	8791209	0	1	6168	176	0	next
553	Response	2	8797376	6167	1
555	Picture	a114	8812376	0	175	8499	176	0	next
555	Response	1	8820829	8453	1
557	Picture	a104	8832708	0	2	9193	145	0	next
557	Response	2	8841900	9192	2
559	Picture	a103	8855376	0	169	12498	171	0	next
559	Response	1	8867803	12427	1
561	Picture	a107	8882374	0	2	6413	98	0	next
561	Response	1	8888786	6412	1
563	Picture	b107	8900042	0	175	6665	177	0	next
563	Response	2	8906613	6571	1
565	Picture	c101	8921541	0	1	5280	63	0	next
565	Response	1	8926820	5279	1
567	Picture	b104	8938041	0	167	3999	168	0	next
567	Response	1	8941903	3862	2
569	Picture	b113	8954373	0	2	9772	65	0	next
569	Response	2	8964143	9770	2
571	Picture	c101	8977374	0	175	9332	176	0	next
571	Response	1	8986527	9153	2
573	Picture	a111	9000206	0	1	7186	157	0	next
573	Response	1	9007391	7185	1
575	Picture	c101	9018873	0	176	10499	178	0	next
575	Response	1	9029325	10452	1
577	Picture	b101	9042872	0	2	6517	153	0	next
577	Response	2	9049388	6516	1
579	Picture	c101	9064373	0	176	5499	177	0	next
579	Response	1	9069748	5375	2
581	Picture	c101	9083038	0	2	4268	69	0	next
581	Response	1	9087305	4267	2
583	Picture	a106	9100039	0	175	6499	176	0	next
583	Response	1	9106442	6403	1
585	Picture	a110	9118871	0	1	5129	41	0	next
585	Response	1	9123999	5128	1
587	Picture	b110	9137038	0	175	5666	176	0	next
587	Response	2	9142630	5592	2
589	Picture	a115	9155704	0	1	5023	153	0	next
589	Response	1	9160726	5022	1
591	Picture	a105	9174871	0	175	6332	177	0	next
591	Response	1	9181113	6242	1
593	Picture	a108	9194203	0	2	7418	94	0	next
593	Response	1	9201620	7417	1
595	Picture	a112	9212870	0	176	5666	178	0	next
595	Response	1	9218491	5621	1
597	Picture	a113	9233203	0	1	8036	141	0	next
597	Response	1	9241237	8034	2
599	Picture	c101	9254537	0	175	7665	177	0	next
599	Response	1	9262091	7554	1
601	Picture	a101	9276036	0	1	6055	122	0	next
601	Response	1	9282089	6053	2
