# Supplementary material for: The relationship between Chinese college students’ mate preferences and their parents’ education level
Source: Front Psychol. 2022 Nov 1;13:907315. doi: 10.3389/fpsyg.2022.907315 (PMC9664191; doi:10.3389/fpsyg.2022.907315)
Supplement: Supplementary file 2 [file Data_Sheet_1.ZIP › raw data/╡╦╙▒/part1.log]

Scenario - For expli1
Logfile written - 2018/6/5 18:01:24

Trial	Event Type	Code	Time	TTime	Uncertainty	Duration	Uncertainty	ReqTime	ReqDur

1	Response	3	760644	760644	2
3	Picture	a007	771166	0	2	10408	99	0	next
3	Response	1	781574	10408	1
5	Picture	a016	798834	0	171	5999	172	0	next
5	Response	1	804716	5882	2
7	Picture	a008	824666	0	2	4751	89	0	next
7	Response	1	829416	4750	1
9	Picture	c001	846667	0	172	40832	174	0	next
9	Response	2	887429	40762	2
11	Picture	a015	904333	0	1	5666	3	0	next
11	Response	1	909954	5621	1
13	Picture	b010	927667	0	172	8166	173	0	next
13	Response	2	935696	8029	1
15	Picture	c001	956000	0	1	12523	149	0	next
15	Response	2	968522	12522	1
17	Picture	b012	987834	0	171	6499	172	0	next
17	Response	2	994289	6455	1
19	Picture	b004	1012166	0	2	7053	121	0	next
19	Response	2	1019218	7052	1
21	Picture	c001	1037334	0	171	7165	173	0	next
21	Response	2	1044387	7053	1
23	Picture	c001	1063833	0	1	6328	178	0	next
23	Response	2	1070160	6327	1
25	Picture	b002	1090500	0	171	9999	173	0	next
25	Response	2	1100439	9939	1
27	Picture	b008	1120000	0	1	6627	45	0	next
27	Response	2	1126626	6626	1
29	Picture	c001	1143834	0	171	6999	172	0	next
29	Response	2	1150689	6855	1
31	Picture	c001	1167500	0	1	5765	74	0	next
31	Response	2	1173264	5764	1
33	Picture	a004	1191834	0	170	7499	171	0	next
33	Response	1	1199305	7471	2
35	Picture	a006	1217500	0	1	6143	29	0	next
35	Response	1	1223642	6142	1
37	Picture	b001	1240667	0	171	7833	172	0	next
37	Response	1	1248457	7790	1
39	Picture	c001	1267000	0	1	6697	142	0	next
39	Response	2	1273696	6696	2
41	Picture	b016	1291501	0	170	12165	172	0	next
41	Response	2	1303623	12122	1
43	Picture	b013	1321833	0	2	7858	149	0	next
43	Response	2	1329689	7856	2
45	Picture	a011	1349167	0	171	11166	172	0	next
45	Response	1	1360153	10986	1
47	Picture	a014	1377000	0	1	10571	101	0	next
47	Response	1	1387569	10569	2
49	Picture	c001	1405501	0	170	6332	171	0	next
49	Response	2	1411784	6283	2
51	Picture	b011	1429333	0	2	19408	99	0	next
51	Response	2	1448740	19407	1
53	Picture	b014	1465667	0	171	6499	173	0	next
53	Response	2	1472059	6392	2
55	Picture	b003	1492500	0	1	8114	60	0	next
55	Response	2	1500613	8113	1
57	Picture	a001	1520501	0	172	11665	174	0	next
57	Response	1	1532064	11563	1
59	Picture	c001	1549500	0	1	7529	143	0	next
59	Response	2	1557028	7528	1
61	Picture	b007	1573667	0	171	7999	173	0	next
61	Response	2	1581605	7938	2
63	Picture	c001	1600333	0	2	9378	129	0	next
63	Response	2	1609710	9377	1
65	Picture	c001	1629001	0	171	5832	173	0	next
65	Response	2	1634735	5734	1
67	Picture	a013	1654500	0	1	9061	111	0	next
67	Response	1	1663560	9060	1
69	Picture	a009	1682501	0	171	6332	173	0	next
69	Response	1	1688767	6266	1
71	Picture	a005	1707500	0	1	13412	91	0	next
71	Response	1	1720911	13411	1
73	Picture	c001	1738667	0	173	11333	174	0	next
73	Response	2	1749911	11244	1
75	Picture	c001	1769333	0	2	14512	162	0	next
75	Response	2	1783843	14510	2
77	Picture	c001	1800835	0	167	11498	169	0	next
77	Response	2	1812252	11417	1
79	Picture	a002	1832167	0	1	6873	132	0	next
79	Response	1	1839039	6872	1
81	Picture	b009	1855834	0	171	11833	172	0	next
81	Response	2	1867529	11695	1
83	Picture	a012	1884667	0	1	8846	159	0	next
83	Response	1	1893512	8845	1
85	Picture	c001	1910667	0	171	7333	172	0	next
85	Response	2	1917820	7153	1
87	Picture	c001	1935667	0	1	5985	187	0	next
87	Response	2	1941651	5984	1
89	Picture	b015	1958501	0	170	10999	171	0	next
89	Response	2	1969456	10955	1
91	Picture	a003	1989500	0	1	15053	119	0	next
91	Response	1	2004552	15052	1
93	Picture	a010	2023001	0	171	8166	172	0	next
93	Response	1	2030979	7978	2
95	Picture	b005	2051667	0	1	7500	2	0	next
95	Response	2	2059025	7358	1
97	Picture	b006	2075834	0	172	8999	174	0	next
97	Response	2	2084798	8964	1
100	Response	3	2703456	498289	1
102	Picture	c001	2713501	0	171	11833	172	0	next
102	Response	2	2725220	11719	2
104	Picture	c001	2740167	0	2	5354	153	0	next
104	Response	2	2745520	5353	1
106	Picture	b207	2758168	0	171	10332	173	0	next
106	Response	2	2768359	10191	1
108	Picture	b216	2783001	0	1	7572	100	0	next
108	Response	2	2790572	7571	1
110	Picture	c201	2802335	0	170	6499	171	0	next
110	Response	2	2808749	6414	1
112	Picture	a212	2820167	0	2	9241	99	0	next
112	Response	1	2829407	9240	2
114	Picture	c201	2841335	0	170	5499	171	0	next
114	Response	2	2846749	5414	1
116	Picture	b205	2858334	0	1	4588	84	0	next
116	Response	2	2862921	4587	1
118	Picture	c201	2876835	0	170	5999	171	0	next
118	Response	2	2882801	5966	2
120	Picture	a208	2896334	0	1	6380	126	0	next
120	Response	2	2902713	6379	1
122	Picture	a207	2914668	0	171	8666	172	0	next
122	Response	1	2923220	8552	1
124	Picture	c201	2934667	0	2	6464	210	0	next
124	Response	2	2941130	6463	1
126	Picture	c201	2952667	0	2	5333	4	0	next
126	Response	2	2957932	5265	2
128	Picture	a210	2972667	0	2	9571	103	0	next
128	Response	1	2982237	9570	1
130	Picture	a203	2995001	0	171	7166	173	0	next
130	Response	1	3002058	7057	1
132	Picture	b212	3016834	0	1	5075	97	0	next
132	Response	2	3021908	5074	1
134	Picture	a209	3037001	0	170	5666	172	0	next
134	Response	1	3042628	5627	1
136	Picture	c201	3056167	0	2	5167	4	0	next
136	Response	2	3061166	4999	2
138	Picture	a215	3074001	0	171	11166	173	0	next
138	Response	1	3085026	11025	1
140	Picture	c201	3098167	0	2	6174	166	0	next
140	Response	2	3104340	6173	1
142	Picture	b204	3118001	0	168	5999	170	0	next
142	Response	2	3123893	5892	1
144	Picture	a202	3137501	0	1	6243	96	0	next
144	Response	1	3143743	6242	1
146	Picture	a216	3156668	0	171	11832	173	0	next
146	Response	1	3168408	11740	1
148	Picture	c201	3180001	0	1	6976	29	0	next
148	Response	2	3186976	6975	1
150	Picture	c201	3199834	0	1	8167	2	0	next
150	Response	2	3207964	8130	1
152	Picture	b213	3223167	0	2	7460	47	0	next
152	Response	2	3230626	7459	1
154	Picture	b203	3244335	0	170	5832	172	0	next
154	Response	2	3250061	5726	2
156	Picture	a213	3263334	0	1	6167	172	0	next
156	Response	1	3269500	6166	1
158	Picture	a205	3284502	0	170	6832	171	0	next
158	Response	1	3291150	6648	2
160	Picture	b206	3303001	0	1	4896	109	0	next
160	Response	1	3307896	4895	1
162	Picture	a214	3322501	0	172	12500	173	0	next
162	Response	1	3334836	12335	1
164	Picture	c201	3348834	0	1	5768	71	0	next
164	Response	2	3354601	5767	1
166	Picture	b202	3366502	0	170	6999	171	0	next
166	Response	2	3373313	6811	1
168	Picture	c201	3387501	0	1	4141	31	0	next
168	Response	2	3391641	4140	1
170	Picture	b208	3403002	0	171	6499	172	0	next
170	Response	2	3409429	6427	1
172	Picture	c201	3424334	0	2	5724	116	0	next
172	Response	2	3430057	5723	2
174	Picture	a211	3445002	0	170	14665	172	0	next
174	Response	1	3459623	14621	1
176	Picture	a206	3473834	0	2	15842	166	0	next
176	Response	1	3489675	15841	1
178	Picture	b215	3502002	0	171	7165	173	0	next
178	Response	2	3509082	7080	1
180	Picture	b211	3523834	0	2	7886	121	0	next
180	Response	2	3531719	7885	1
182	Picture	c201	3544835	0	171	6666	172	0	next
182	Response	2	3551424	6589	1
184	Picture	b209	3563168	0	1	8735	104	0	next
184	Response	2	3571902	8734	1
186	Picture	b201	3584668	0	171	9833	172	0	next
186	Response	1	3594355	9687	2
188	Picture	a201	3609001	0	1	6613	59	0	next
188	Response	2	3615614	6613	1
190	Picture	c201	3629668	0	172	5833	173	0	next
190	Response	2	3635376	5708	1
192	Picture	b214	3649334	0	2	10149	191	0	next
192	Response	2	3659482	10148	1
194	Picture	a204	3672502	0	170	9165	172	0	next
194	Response	1	3681639	9137	1
196	Picture	c201	3694668	0	1	18938	67	0	next
196	Response	2	3713605	18937	1
198	Picture	c201	3727502	0	170	10665	172	0	next
198	Response	2	3738067	10565	1
200	Picture	b210	3752501	0	1	6794	45	0	next
200	Response	1	3759293	6792	2
203	Response	3	3909892	38057	1
205	Picture	b201	3920334	0	2	10667	173	0	next
205	Response	2	3931000	10666	1
207	Picture	c201	3945668	0	1	5000	2	0	next
207	Response	2	3950618	4950	1
209	Picture	c201	3962168	0	1	4329	176	0	next
209	Response	2	3966496	4328	1
211	Picture	a214	3978502	0	170	6332	172	0	next
211	Response	1	3984793	6291	1
213	Picture	a207	3999501	0	2	4371	136	0	next
213	Response	1	4003871	4370	1
215	Picture	b209	4015502	0	171	8666	172	0	next
215	Response	2	4023992	8490	1
217	Picture	a204	4038001	0	1	4473	33	0	next
217	Response	1	4042473	4472	1
219	Picture	a211	4053669	0	170	10499	171	0	next
219	Response	1	4064122	10453	1
221	Picture	b208	4079335	0	1	5959	46	0	next
221	Response	2	4085293	5958	1
223	Picture	a203	4100335	0	171	13666	172	0	next
223	Response	1	4113900	13565	1
225	Picture	b215	4128168	0	1	9170	170	0	next
225	Response	2	4137337	9169	2
227	Picture	c201	4151669	0	171	6665	173	0	next
227	Response	2	4158236	6567	2
229	Picture	b210	4170835	0	1	6238	101	0	next
229	Response	2	4177072	6237	1
231	Picture	c201	4188335	0	171	7499	173	0	next
231	Response	2	4195787	7452	1
233	Picture	a201	4210335	0	1	22522	150	0	next
233	Response	1	4232857	22522	1
235	Picture	a208	4247002	0	171	19999	172	0	next
235	Response	1	4266912	19910	2
237	Picture	c201	4282001	0	2	16843	164	0	next
237	Response	2	4298843	16842	1
239	Picture	a215	4312835	0	171	8999	173	0	next
239	Response	1	4321745	8910	1
241	Picture	c201	4333168	0	1	14021	151	0	next
241	Response	2	4347188	14020	1
243	Picture	b216	4361669	0	171	18332	172	0	next
243	Response	2	4379959	18290	1
245	Picture	b213	4393168	0	1	22343	163	0	next
245	Response	2	4415510	22342	1
247	Picture	b202	4429335	0	171	30499	173	0	next
247	Response	2	4459788	30453	1
249	Picture	b205	4475168	0	1	10575	97	0	next
249	Response	2	4485742	10574	2
251	Picture	c201	4497502	0	171	17999	173	0	next
251	Response	2	4515429	17927	2
253	Picture	c201	4530501	0	2	23439	68	0	next
253	Response	2	4553939	23438	1
255	Picture	a210	4566169	0	170	18832	172	0	next
255	Response	1	4584918	18749	1
257	Picture	a202	4596835	0	1	17666	3	0	next
257	Response	1	4614314	17479	2
259	Picture	c201	4626668	0	1	21167	2	0	next
259	Response	2	4647804	21136	1
261	Picture	b211	4660001	0	2	26107	67	0	next
261	Response	2	4686107	26106	1
263	Picture	c201	4699169	0	170	19499	171	0	next
263	Response	2	4718611	19442	2
265	Picture	b204	4733835	0	1	18691	149	0	next
265	Response	2	4752525	18690	1
267	Picture	c201	4763835	0	171	20500	172	0	next
267	Response	2	4784190	20355	1
269	Picture	b212	4796168	0	2	28268	72	0	next
269	Response	2	4824435	28267	1
271	Picture	c201	4835836	0	170	20999	171	0	next
271	Response	2	4856667	20831	1
273	Picture	a213	4869335	0	1	21057	115	0	next
273	Response	2	4890391	21056	1
275	Picture	c201	4902502	0	171	34166	172	0	next
275	Response	2	4936492	33990	2
277	Picture	b203	4950002	0	1	16094	78	0	next
277	Response	2	4966095	16093	1
279	Picture	b207	4978502	0	172	34833	173	0	next
279	Response	2	5013244	34742	2
281	Picture	a216	5027168	0	2	13667	3	0	next
281	Response	1	5040782	13614	1
283	Picture	b206	5052002	0	171	18666	173	0	next
283	Response	2	5070531	18529	1
285	Picture	b214	5085502	0	1	14422	83	0	next
285	Response	2	5099923	14421	1
287	Picture	c201	5113669	0	170	12333	171	0	next
287	Response	2	5125819	12150	1
289	Picture	a205	5140001	0	2	12225	118	0	next
289	Response	1	5152226	12225	1
291	Picture	a206	5165669	0	172	20666	173	0	next
291	Response	1	5186223	20554	1
293	Picture	a209	5201668	0	2	11555	117	0	next
293	Response	1	5213222	11554	1
295	Picture	c201	5225669	0	171	12999	173	0	next
295	Response	2	5238548	12879	1
297	Picture	a212	5253002	0	1	20231	108	0	next
297	Response	1	5273232	20230	1
299	Picture	c201	5288502	0	1	15166	3	0	next
299	Response	2	5303612	15110	1
302	Response	3	5504536	87201	2
305	Picture	c001	5535003	0	171	76166	172	0	next
305	Response	2	5610989	75986	2
307	Picture	b016	5627835	0	2	18107	67	0	next
307	Response	1	5645941	18106	1
309	Picture	c001	5662503	0	170	14999	171	0	next
309	Response	2	5677458	14955	1
311	Picture	a008	5697502	0	1	7642	30	0	next
311	Response	2	5705143	7641	1
313	Picture	a011	5724669	0	171	4666	173	0	next
313	Response	2	5729211	4542	1
314	Response	1	5747658	12989	2
315	Picture	a010	5748002	0	1	3372	134	0	next
315	Response	1	5751373	3371	1
317	Picture	a003	5767836	0	171	5999	173	0	next
317	Response	1	5773799	5963	1
319	Picture	c001	5794002	0	1	11789	50	0	next
319	Response	1	5805791	11789	1
321	Picture	b010	5825336	0	171	7999	173	0	next
321	Response	1	5833298	7962	1
323	Picture	c001	5853169	0	1	8506	166	0	next
323	Response	2	5861674	8505	1
325	Picture	a001	5881669	0	171	14166	173	0	next
325	Response	1	5895790	14121	2
327	Picture	a006	5912835	0	2	13006	168	0	next
327	Response	1	5925840	13005	2
329	Picture	c001	5945003	0	171	9499	172	0	next
329	Response	1	5954338	9335	1
331	Picture	b006	5974502	0	1	16487	185	0	next
331	Response	2	5990988	16486	1
333	Picture	c001	6007503	0	171	9832	173	0	next
333	Response	1	6017268	9765	1
335	Picture	b011	6034669	0	1	7178	161	0	next
335	Response	2	6041846	7177	1
337	Picture	a013	6060003	0	171	12666	172	0	next
337	Response	1	6072553	12550	1
339	Picture	b002	6091835	0	2	8141	33	0	next
339	Response	2	6099975	8140	1
341	Picture	c001	6116836	0	172	6999	174	0	next
341	Response	2	6123804	6968	1
343	Picture	a005	6140835	0	2	6834	3	0	next
343	Response	1	6147545	6710	1
345	Picture	c001	6165670	0	170	15999	171	0	next
345	Response	1	6181601	15931	1
347	Picture	b001	6202169	0	1	12000	2	0	next
347	Response	2	6214098	11929	1
349	Picture	a014	6230503	0	171	11166	172	0	next
349	Response	1	6241632	11129	1
351	Picture	c001	6260336	0	1	18821	184	0	next
351	Response	1	6279157	18821	1
353	Picture	a012	6298669	0	171	20166	173	0	next
353	Response	1	6318689	20020	1
355	Picture	c001	6336169	0	1	17233	106	0	next
355	Response	1	6353401	17232	1
357	Picture	b003	6373170	0	171	9832	173	0	next
357	Response	2	6382918	9748	2
359	Picture	b014	6402169	0	2	10837	170	0	next
359	Response	2	6413005	10836	1
361	Picture	b009	6430003	0	171	20832	173	0	next
361	Response	1	6450714	20711	1
363	Picture	c001	6469002	0	2	8776	64	0	next
363	Response	1	6477776	8774	2
365	Picture	c001	6494670	0	170	8166	171	0	next
365	Response	1	6502654	7984	1
367	Picture	c001	6520169	0	1	13042	132	0	next
367	Response	1	6533210	13041	1
369	Picture	a009	6553336	0	171	6166	173	0	next
369	Response	1	6559452	6116	1
371	Picture	a002	6579502	0	2	6269	71	0	next
371	Response	1	6585770	6268	1
373	Picture	a007	6603669	0	1	13833	3	0	next
373	Response	1	6617383	13714	1
373	Response	1	6621387	3885	1
375	Picture	b012	6636502	0	2	7761	79	0	next
375	Response	2	6644262	7760	1
377	Picture	b004	6662836	0	171	25166	173	0	next
377	Response	2	6687976	25140	1
379	Picture	b013	6706502	0	2	6024	150	0	next
379	Response	2	6712525	6023	1
381	Picture	a015	6729502	0	2	6167	3	0	next
381	Response	1	6735576	6074	2
383	Picture	b007	6754502	0	2	8584	90	0	next
383	Response	2	6763085	8583	2
385	Picture	a016	6779336	0	173	11666	175	0	next
385	Response	1	6790836	11500	1
387	Picture	b005	6808502	0	2	18273	67	0	next
387	Response	2	6826774	18272	2
389	Picture	c001	6845003	0	171	18166	172	0	next
389	Response	1	6863103	18100	1
391	Picture	a004	6879836	0	1	17266	73	0	next
391	Response	1	6897101	17265	1
393	Picture	b008	6916670	0	167	10832	169	0	next
393	Response	2	6927422	10752	1
395	Picture	c001	6945169	0	1	14818	188	0	next
395	Response	1	6959986	14817	2
397	Picture	c001	6979003	0	171	18999	173	0	next
397	Response	1	6997838	18835	1
399	Picture	b015	7015169	0	2	22561	112	0	next
399	Response	2	7037729	22560	1
402	Response	3	7382806	226136	2
404	Picture	c001	7393169	0	2	11676	164	0	next
404	Response	2	7404844	11675	1
406	Picture	c001	7417837	0	171	4832	173	0	next
406	Response	1	7422635	4798	1
408	Picture	b103	7436669	0	2	12634	40	0	next
408	Response	2	7449302	12633	1
410	Picture	c101	7464003	0	171	7999	173	0	next
410	Response	1	7471906	7903	2
412	Picture	c101	7484669	0	2	8767	73	0	next
412	Response	1	7493435	8766	1
414	Picture	b114	7506670	0	170	8166	171	0	next
414	Response	2	7514787	8117	1
416	Picture	c101	7526169	0	2	10836	171	0	next
416	Response	1	7537004	10835	1
418	Picture	c101	7549670	0	171	45999	173	0	next
418	Response	1	7595553	45883	1
420	Picture	a112	7610003	0	1	17100	73	0	next
420	Response	1	7627101	17098	1
422	Picture	c101	7638337	0	171	16166	172	0	next
422	Response	1	7654314	15977	2
424	Picture	b115	7668669	0	2	7053	121	0	next
424	Response	2	7675721	7052	2
426	Picture	b116	7690504	0	170	8665	172	0	next
426	Response	2	7699077	8573	1
428	Picture	c101	7711836	0	1	15471	31	0	next
428	Response	1	7727306	15470	1
430	Picture	a115	7742337	0	171	23999	172	0	next
430	Response	1	7766178	23841	1
432	Picture	c101	7780003	0	1	13896	110	0	next
432	Response	1	7793898	13895	1
434	Picture	c101	7807170	0	171	21499	173	0	next
434	Response	1	7828553	21383	1
436	Picture	a106	7842836	0	2	23424	83	0	next
436	Response	1	7866259	23423	1
438	Picture	a111	7878337	0	171	13832	173	0	next
438	Response	1	7892034	13697	2
440	Picture	a102	7907170	0	1	16024	148	0	next
440	Response	1	7923193	16023	1
442	Picture	b109	7938336	0	2	20000	4	0	next
442	Response	1	7958270	19934	1
444	Picture	a116	7973003	0	1	7038	134	0	next
444	Response	1	7980040	7037	1
446	Picture	b110	7992170	0	171	23833	172	0	next
446	Response	1	8015950	23780	1
448	Picture	c101	8029336	0	2	68932	75	0	next
448	Response	1	8098267	68931	1
450	Picture	a113	8113004	0	170	10999	171	0	next
450	Response	1	8123835	10831	1
452	Picture	a109	8137169	0	2	9953	56	0	next
452	Response	1	8147121	9952	1
454	Picture	c101	8158337	0	171	8832	173	0	next
454	Response	1	8167125	8788	1
456	Picture	b111	8179003	0	1	6726	113	0	next
456	Response	2	8185728	6725	1
458	Picture	b104	8198004	0	170	21832	172	0	next
458	Response	2	8219665	21661	2
460	Picture	b105	8232670	0	1	21265	74	0	next
460	Response	2	8253934	21264	2
462	Picture	b108	8267004	0	171	8165	173	0	next
462	Response	2	8275069	8065	1
464	Picture	c101	8289336	0	2	6397	110	0	next
464	Response	1	8295732	6396	1
466	Picture	c101	8310671	0	170	9998	172	0	next
466	Response	1	8320523	9852	1
468	Picture	b101	8334336	0	2	26287	53	0	next
468	Response	2	8360623	26287	1
470	Picture	c101	8375004	0	170	6332	172	0	next
470	Response	2	8381167	6163	1
472	Picture	a114	8394670	0	1	6024	147	0	next
472	Response	1	8400694	6024	1
474	Picture	a104	8414670	0	172	9333	173	0	next
474	Response	1	8423845	9175	2
476	Picture	b112	8437003	0	1	7237	102	0	next
476	Response	2	8444239	7236	2
478	Picture	c101	8458837	0	171	13666	172	0	next
478	Response	2	8472317	13480	1
480	Picture	c101	8484670	0	1	9333	2	0	next
480	Response	1	8493853	9183	1
482	Picture	a108	8506337	0	171	9499	173	0	next
482	Response	2	8515649	9312	1
484	Picture	b106	8529670	0	1	5565	109	0	next
484	Response	2	8535234	5564	2
486	Picture	a105	8547337	0	171	9499	173	0	next
486	Response	1	8556794	9457	2
488	Picture	a101	8568837	0	1	10201	137	0	next
488	Response	1	8579038	10201	1
490	Picture	b107	8590171	0	170	7999	171	0	next
490	Response	2	8598059	7888	1
492	Picture	a107	8610837	0	1	5587	85	0	next
492	Response	1	8616423	5586	1
494	Picture	b113	8629671	0	170	6832	171	0	next
494	Response	2	8636367	6696	1
496	Picture	b102	8648003	0	2	6607	67	0	next
496	Response	2	8654609	6606	1
498	Picture	a110	8669337	0	171	5999	173	0	next
498	Response	1	8675277	5940	2
500	Picture	a103	8690503	0	2	8488	186	0	next
500	Response	1	8698990	8487	1
502	Picture	c101	8712671	0	171	6165	173	0	next
502	Response	1	8718726	6055	2
504	Response	3	8746719	13716	1
505	Response	3	8857142	23805	1
507	Picture	c101	8867171	0	171	5832	173	0	next
507	Response	1	8872872	5701	2
509	Picture	c101	8885670	0	1	9481	193	0	next
509	Response	1	8895150	9480	1
511	Picture	c101	8909004	0	172	8999	173	0	next
511	Response	1	8917967	8963	1
513	Picture	c101	8931837	0	1	13102	70	0	next
513	Response	1	8944938	13101	1
515	Picture	a107	8958004	0	171	13332	173	0	next
515	Response	1	8971250	13246	2
517	Picture	b110	8984337	0	1	6333	2	0	next
517	Response	2	8990533	6196	1
519	Picture	c101	9001837	0	172	27166	174	0	next
519	Response	1	9028869	27032	1
521	Picture	a105	9041003	0	2	11131	43	0	next
521	Response	1	9052134	11131	1
523	Picture	b111	9065671	0	171	21665	173	0	next
523	Response	2	9087270	21599	1
525	Picture	a104	9100170	0	1	5881	125	0	next
525	Response	1	9106050	5880	1
527	Picture	c101	9117671	0	171	16332	173	0	next
527	Response	1	9133922	16251	1
529	Picture	a115	9146837	0	1	4969	37	0	next
529	Response	1	9151805	4968	1
531	Picture	b112	9164004	0	172	6666	173	0	next
531	Response	2	9170552	6548	1
533	Picture	c101	9184837	0	1	8623	49	0	next
533	Response	1	9193459	8622	2
535	Picture	b103	9207337	0	170	8166	172	0	next
535	Response	2	9215440	8103	1
537	Picture	b109	9228003	0	2	13813	195	0	next
537	Response	2	9241815	13812	1
539	Picture	c101	9256671	0	167	6666	168	0	next
539	Response	1	9263253	6582	2
541	Picture	a103	9275837	0	1	5656	183	0	next
541	Response	1	9281492	5655	1
543	Picture	a111	9294837	0	171	24500	172	0	next
543	Response	1	9319200	24363	1
545	Picture	a112	9332503	0	2	6609	65	0	next
545	Response	1	9339111	6608	1
547	Picture	b114	9351504	0	172	5666	173	0	next
547	Response	2	9357113	5609	1
549	Picture	c101	9371504	0	1	6156	182	0	next
549	Response	1	9377659	6155	1
551	Picture	b106	9391671	0	171	5499	172	0	next
551	Response	1	9397099	5428	2
553	Picture	a110	9411170	0	2	4114	61	0	next
553	Response	1	9415283	4113	1
555	Picture	c101	9426838	0	170	5665	172	0	next
555	Response	2	9432446	5608	2
557	Picture	c101	9444337	0	1	3930	76	0	next
557	Response	1	9448266	3929	1
559	Picture	a109	9460671	0	171	5999	172	0	next
559	Response	1	9466624	5953	1
561	Picture	c101	9481004	0	1	5999	3	0	next
561	Response	1	9486873	5869	1
563	Picture	a101	9500671	0	170	5666	171	0	next
563	Response	1	9506288	5617	1
565	Picture	b101	9518170	0	2	4632	42	0	next
565	Response	1	9522802	4632	1
567	Picture	c101	9537504	0	172	8166	173	0	next
567	Response	1	9545619	8115	1
569	Picture	a114	9559170	0	2	7033	141	0	next
569	Response	1	9566202	7032	1
571	Picture	b104	9577671	0	171	7666	172	0	next
571	Response	1	9585255	7584	1
573	Picture	b108	9596670	0	2	15740	100	0	next
573	Response	2	9612409	15739	1
575	Picture	b102	9626838	0	170	18665	172	0	next
575	Response	1	9645335	18497	2
577	Picture	a116	9660170	0	2	40462	45	0	next
577	Response	1	9700631	40461	1
579	Picture	b115	9712671	0	170	19666	171	0	next
579	Response	2	9732216	19545	1
581	Picture	a108	9744337	0	1	14858	148	0	next
581	Response	1	9759194	14857	1
582	Response	1	9770358	11163	1
583	Picture	a106	9771004	0	172	25833	173	0	next
583	Response	1	9796788	25784	1
585	Picture	b107	9808837	0	1	33734	105	0	next
585	Response	1	9842570	33733	1
587	Picture	a113	9855838	0	171	42499	172	0	next
587	Response	1	9898220	42382	2
589	Picture	b116	9912837	0	1	15142	30	0	next
589	Response	2	9927978	15141	1
591	Picture	c101	9940004	0	171	19333	172	0	next
591	Response	1	9959261	19257	1
593	Picture	c101	9972337	0	1	5827	179	0	next
593	Response	1	9978163	5826	1
594	Response	1	9986874	8710	1
595	Picture	b113	9991004	0	171	10333	172	0	next
595	Response	2	10001248	10244	1
597	Picture	b105	10014337	0	2	9255	85	0	next
597	Response	2	10023591	9254	1
599	Picture	c101	10036338	0	171	10499	172	0	next
599	Response	1	10046681	10343	2
601	Picture	a102	10059337	0	1	12018	154	0	next
601	Response	1	10071354	12017	2
