# Supplementary material for: The relationship between Chinese college students’ mate preferences and their parents’ education level
Source: Front Psychol. 2022 Nov 1;13:907315. doi: 10.3389/fpsyg.2022.907315 (PMC9664191; doi:10.3389/fpsyg.2022.907315)
Supplement: Supplementary file 2 [file Data_Sheet_1.ZIP › raw data/╓ú╙±╞╝0/part1.log]

Scenario - For expli1
Logfile written - 2018/5/19 17:58:17

Trial	Event Type	Code	Time	TTime	Uncertainty	Duration	Uncertainty	ReqTime	ReqDur

1	Response	3	178872	178872	1
4	Picture	c001	209660	0	1	3166	3	0	next
4	Response	1	212706	3046	2
6	Picture	b006	232327	0	170	7666	171	0	next
6	Response	2	239820	7493	1
8	Picture	c001	258159	0	1	6260	78	0	next
8	Response	1	264418	6259	1
10	Picture	c001	283159	0	170	4999	171	0	next
10	Response	1	288008	4849	1
12	Picture	c001	307824	0	2	3736	103	0	next
12	Response	1	311559	3735	2
14	Picture	c001	330324	0	170	4332	172	0	next
14	Response	1	334512	4188	1
16	Picture	a014	351656	0	2	6649	190	0	next
16	Response	1	358304	6648	1
18	Picture	c001	374656	0	172	5500	173	0	next
18	Response	1	379975	5319	1
20	Picture	b010	400488	0	2	6210	129	0	next
20	Response	2	406697	6209	1
22	Picture	a002	426655	0	170	5666	171	0	next
22	Response	1	432193	5538	1
24	Picture	a006	449154	0	1	6949	55	0	next
24	Response	1	456102	6948	2
26	Picture	a015	475320	0	170	5833	171	0	next
26	Response	1	481031	5711	1
28	Picture	b001	501152	0	2	5821	186	0	next
28	Response	2	506972	5820	1
30	Picture	b011	526152	0	170	6666	171	0	next
30	Response	2	532703	6551	1
32	Picture	c001	553318	0	1	6285	54	0	next
32	Response	1	559602	6284	1
34	Picture	b003	578318	0	171	5499	172	0	next
34	Response	2	583631	5313	1
36	Picture	b002	604316	0	1	6754	84	0	next
36	Response	2	611069	6753	1
38	Picture	c001	627316	0	170	6332	172	0	next
38	Response	1	633574	6258	1
40	Picture	a012	650815	0	1	13728	110	0	next
40	Response	1	664542	13727	2
42	Picture	c001	681815	0	172	5499	173	0	next
42	Response	1	687258	5443	1
44	Picture	a007	705146	0	2	13560	113	0	next
44	Response	1	718705	13559	1
46	Picture	c001	735813	0	170	5666	171	0	next
46	Response	1	741424	5611	1
48	Picture	a001	758812	0	1	4938	67	0	next
48	Response	1	763749	4937	1
50	Picture	a005	781645	0	171	7999	173	0	next
50	Response	1	789602	7957	1
52	Picture	c001	806477	0	2	4703	137	0	next
52	Response	1	811179	4702	2
54	Picture	b007	827811	0	170	6499	171	0	next
54	Response	2	834221	6410	1
56	Picture	a010	851143	0	1	13683	155	0	next
56	Response	1	864825	13682	1
58	Picture	b008	885143	0	170	10498	172	0	next
58	Response	2	895494	10351	1
60	Picture	b012	912474	0	2	6000	3	0	next
60	Response	2	918299	5825	2
62	Picture	b005	935308	0	170	5665	172	0	next
62	Response	2	940921	5613	1
64	Picture	b016	960473	0	2	5166	4	0	next
64	Response	2	965606	5133	1
66	Picture	b015	984473	0	170	4832	172	0	next
66	Response	2	989156	4683	2
68	Picture	c001	1009139	0	1	3776	63	0	next
68	Response	1	1012914	3775	1
70	Picture	a004	1031639	0	170	7998	172	0	next
70	Response	1	1039576	7937	2
72	Picture	a013	1056971	0	1	4967	39	0	next
72	Response	1	1061937	4966	1
74	Picture	b004	1079304	0	170	7166	171	0	next
74	Response	2	1086357	7053	1
76	Picture	a003	1106636	0	1	5692	146	0	next
76	Response	2	1112327	5691	1
78	Picture	a009	1130303	0	170	5665	172	0	next
78	Response	1	1135847	5544	1
80	Picture	c001	1153801	0	2	6833	4	0	next
80	Response	1	1160504	6703	2
82	Picture	a008	1179468	0	170	5999	171	0	next
82	Response	1	1185432	5964	1
84	Picture	a011	1204800	0	1	6336	169	0	next
84	Response	1	1211136	6336	1
86	Picture	b009	1228633	0	170	12666	171	0	next
86	Response	2	1241145	12512	1
88	Picture	b013	1258298	0	2	5413	93	0	next
88	Response	2	1263710	5412	1
90	Picture	c001	1280798	0	1	5999	3	0	next
90	Response	1	1286752	5954	1
92	Picture	c001	1304797	0	2	5479	193	0	next
92	Response	1	1310275	5478	1
94	Picture	b014	1329464	0	170	14165	172	0	next
94	Response	2	1343601	14137	1
96	Picture	a016	1362462	0	2	6500	3	0	next
96	Response	1	1368797	6335	1
98	Picture	c001	1388962	0	172	6166	173	0	next
98	Response	1	1395040	6078	1
101	Response	3	1580824	67366	1
103	Picture	c001	1590957	0	170	4165	172	0	next
103	Response	1	1595024	4067	1
105	Picture	c001	1607956	0	1	4493	178	0	next
105	Response	1	1612448	4492	2
107	Picture	c101	1625456	0	170	3666	171	0	next
107	Response	1	1629097	3641	1
109	Picture	a106	1641288	0	1	6701	139	0	next
109	Response	1	1647988	6700	1
111	Picture	b113	1659454	0	2	5167	3	0	next
111	Response	2	1664547	5093	1
113	Picture	c101	1677787	0	1	5320	184	0	next
113	Response	1	1683106	5319	1
115	Picture	a101	1694954	0	170	7332	172	0	next
115	Response	1	1702204	7250	1
117	Picture	a107	1716952	0	2	6863	144	0	next
117	Response	1	1723814	6862	1
119	Picture	c101	1736786	0	171	5166	172	0	next
119	Response	1	1741834	5048	1
121	Picture	a116	1754785	0	2	6746	93	0	next
121	Response	1	1761531	6746	1
123	Picture	a108	1774785	0	170	5166	171	0	next
123	Response	1	1779883	5098	1
125	Picture	c101	1792117	0	2	4830	176	0	next
125	Response	1	1796946	4829	1
127	Picture	b104	1810284	0	170	6333	171	0	next
127	Response	2	1816433	6149	1
129	Picture	b112	1828116	0	2	5000	3	0	next
129	Response	2	1833017	4901	1
131	Picture	a109	1845783	0	170	4999	172	0	next
131	Response	1	1850679	4896	1
133	Picture	c101	1862615	0	2	4712	128	0	next
133	Response	1	1867326	4711	1
135	Picture	c101	1882282	0	172	4833	173	0	next
135	Response	1	1886996	4714	1
137	Picture	a103	1899281	0	1	6279	59	0	next
137	Response	1	1905559	6278	1
139	Picture	c101	1916948	0	171	4166	172	0	next
139	Response	1	1920984	4036	1
141	Picture	b114	1932447	0	1	6175	163	0	next
141	Response	2	1938620	6173	2
143	Picture	a104	1951947	0	170	4833	171	0	next
143	Response	2	1956609	4662	1
145	Picture	a111	1970113	0	1	8912	92	0	next
145	Response	1	1979024	8911	1
147	Picture	c101	1990446	0	170	5499	171	0	next
147	Response	1	1995763	5317	2
149	Picture	b115	2009445	0	1	5539	132	0	next
149	Response	2	2014983	5538	1
151	Picture	b109	2028111	0	1	5500	2	0	next
151	Response	1	2033478	5367	1
153	Picture	b110	2044944	0	1	6349	156	0	next
153	Response	2	2051292	6348	1
155	Picture	c101	2062611	0	170	6832	171	0	next
155	Response	1	2069281	6670	1
157	Picture	c101	2082610	0	1	4499	3	0	next
157	Response	1	2087067	4457	2
159	Picture	c101	2101110	0	170	3999	171	0	next
159	Response	1	2104997	3887	1
161	Picture	c101	2118609	0	1	4021	150	0	next
161	Response	1	2122629	4020	1
163	Picture	c101	2134942	0	170	4499	172	0	next
163	Response	1	2139304	4362	1
165	Picture	a105	2152274	0	2	6873	133	0	next
165	Response	1	2159146	6872	1
167	Picture	b107	2170441	0	171	6666	172	0	next
167	Response	2	2176990	6549	1
169	Picture	a102	2189107	0	1	5457	48	0	next
169	Response	1	2194563	5456	1
171	Picture	b101	2207940	0	172	11499	173	0	next
171	Response	2	2219315	11375	1
173	Picture	a115	2232772	0	1	7014	157	0	next
173	Response	1	2239785	7013	1
175	Picture	b108	2254606	0	171	7332	172	0	next
175	Response	2	2261786	7180	1
177	Picture	b105	2276771	0	1	5038	135	0	next
177	Response	2	2281809	5038	1
179	Picture	c101	2295271	0	170	5999	172	0	next
179	Response	1	2301143	5872	2
181	Picture	b106	2314103	0	2	6889	117	0	next
181	Response	2	2320991	6888	1
183	Picture	b103	2332604	0	169	5665	171	0	next
183	Response	2	2338116	5512	1
185	Picture	c101	2352269	0	1	4586	85	0	next
185	Response	2	2356854	4585	1
187	Picture	a112	2368269	0	170	9166	171	0	next
187	Response	1	2377269	9000	1
189	Picture	b116	2390601	0	2	6279	60	0	next
189	Response	2	2396879	6278	1
191	Picture	b102	2410768	0	170	9166	171	0	next
191	Response	2	2419770	9002	2
193	Picture	a114	2431433	0	2	5223	118	0	next
193	Response	1	2436655	5222	1
195	Picture	c101	2451767	0	170	8165	172	0	next
195	Response	1	2459763	7996	1
197	Picture	b111	2472099	0	1	9457	48	0	next
197	Response	2	2481555	9456	1
199	Picture	a110	2495599	0	172	8332	174	0	next
199	Response	1	2503819	8220	2
201	Picture	a113	2516264	0	2	5106	68	0	next
201	Response	1	2521369	5105	1
204	Response	3	2653914	20652	1
206	Picture	b104	2664427	0	1	7666	3	0	next
206	Response	2	2671939	7512	2
208	Picture	c101	2683927	0	170	10999	172	0	next
208	Response	1	2694802	10875	1
210	Picture	a115	2707926	0	1	8965	40	0	next
210	Response	1	2716890	8964	1
212	Picture	a105	2730759	0	170	5166	171	0	next
212	Response	1	2735757	4998	1
214	Picture	a113	2749258	0	2	5029	144	0	next
214	Response	1	2754286	5028	1
216	Picture	c101	2766925	0	170	6332	172	0	next
216	Response	1	2773169	6244	1
218	Picture	a106	2786424	0	1	7160	178	0	next
218	Response	1	2793583	7159	2
220	Picture	c101	2807257	0	170	5499	172	0	next
220	Response	1	2812592	5335	1
222	Picture	b109	2827089	0	2	6574	99	0	next
222	Response	2	2833662	6573	1
224	Picture	b105	2844922	0	2	5333	4	0	next
224	Response	2	2850037	5115	1
226	Picture	c101	2862255	0	1	5953	52	0	next
226	Response	1	2868207	5952	2
228	Picture	c101	2879588	0	1	4000	2	0	next
228	Response	1	2883421	3833	1
230	Picture	c101	2895254	0	2	3409	97	0	next
230	Response	1	2898662	3408	1
232	Picture	c101	2913421	0	170	3666	171	0	next
232	Response	1	2917046	3625	1
234	Picture	c101	2928920	0	1	5666	3	0	next
234	Response	1	2934532	5612	1
236	Picture	c101	2947420	0	170	3832	172	0	next
236	Response	1	2951150	3730	1
238	Picture	a109	2963252	0	2	5566	107	0	next
238	Response	1	2968817	5565	1
240	Picture	b107	2981753	0	171	6498	173	0	next
240	Response	2	2988215	6462	1
242	Picture	a101	3002751	0	2	6294	45	0	next
242	Response	1	3009044	6293	1
244	Picture	b112	3021585	0	170	5499	171	0	next
244	Response	2	3026980	5395	1
246	Picture	b115	3041750	0	2	5672	168	0	next
246	Response	2	3047421	5671	1
248	Picture	b113	3058750	0	1	4833	2	0	next
248	Response	2	3063470	4720	1
250	Picture	c101	3075583	0	1	6166	2	0	next
250	Response	1	3081641	6058	1
252	Picture	a114	3094250	0	169	5832	170	0	next
252	Response	1	3099994	5744	1
254	Picture	c101	3113748	0	2	7502	172	0	next
254	Response	1	3121249	7501	1
256	Picture	b108	3134415	0	170	7166	171	0	next
256	Response	2	3141430	7015	1
258	Picture	b114	3156081	0	1	5733	106	0	next
258	Response	2	3161813	5732	2
260	Picture	a102	3174247	0	171	5666	172	0	next
260	Response	1	3179774	5527	1
262	Picture	b102	3193913	0	1	11687	151	0	next
262	Response	2	3205599	11686	2
264	Picture	c101	3217580	0	171	5665	173	0	next
264	Response	1	3223172	5592	2
266	Picture	c101	3235078	0	2	6924	82	0	next
266	Response	1	3242001	6923	1
268	Picture	c101	3253245	0	170	3999	172	0	next
268	Response	1	3257060	3815	1
270	Picture	a107	3270744	0	1	10550	122	0	next
270	Response	1	3281293	10549	2
272	Picture	b101	3293911	0	170	6165	172	0	next
272	Response	2	3299909	5998	1
274	Picture	b103	3313910	0	1	5420	84	0	next
274	Response	2	3319329	5419	1
276	Picture	a108	3331410	0	170	6332	172	0	next
276	Response	1	3337671	6261	1
278	Picture	b116	3349075	0	2	5602	71	0	next
278	Response	2	3354676	5601	1
280	Picture	b106	3368076	0	169	7498	171	0	next
280	Response	2	3375470	7394	1
282	Picture	a104	3388741	0	1	8750	88	0	next
282	Response	1	3397490	8749	1
284	Picture	b110	3411074	0	169	6666	170	0	next
284	Response	2	3417634	6560	1
286	Picture	a116	3432073	0	1	6475	30	0	next
286	Response	1	3438547	6474	1
288	Picture	a112	3450906	0	2	5500	3	0	next
288	Response	1	3456356	5450	1
290	Picture	c101	3471572	0	1	6833	2	0	next
290	Response	1	3478383	6811	1
292	Picture	a110	3491239	0	170	8332	172	0	next
292	Response	1	3499477	8238	1
294	Picture	b111	3514404	0	2	11072	101	0	next
294	Response	2	3525475	11071	1
296	Picture	c101	3539071	0	170	5999	171	0	next
296	Response	1	3544984	5913	1
298	Picture	a103	3557570	0	1	7911	93	0	next
298	Response	1	3565480	7910	1
300	Picture	a111	3580070	0	170	7499	171	0	next
300	Response	1	3587505	7435	1
303	Response	3	4064088	362189	1
305	Picture	b016	4074223	0	170	10832	172	0	next
305	Response	2	4084948	10725	1
307	Picture	a015	4105555	0	1	9334	171	0	next
307	Response	1	4114888	9333	1
309	Picture	c001	4132555	0	170	9165	172	0	next
309	Response	2	4141693	9138	2
311	Picture	b012	4161887	0	1	8677	161	0	next
311	Response	2	4170563	8676	1
313	Picture	a010	4190387	0	171	7498	173	0	next
313	Response	1	4197723	7336	1
315	Picture	b013	4217552	0	1	5338	167	0	next
315	Response	2	4222889	5337	1
317	Picture	a009	4241885	0	170	7332	172	0	next
317	Response	1	4249095	7210	1
319	Picture	a001	4268550	0	2	11805	36	0	next
319	Response	1	4280354	11804	1
321	Picture	b006	4299550	0	171	6499	173	0	next
321	Response	2	4305878	6328	1
323	Picture	a003	4326549	0	1	5333	2	0	next
323	Response	2	4331726	5177	1
325	Picture	a013	4351216	0	170	7832	171	0	next
325	Response	1	4359006	7790	1
327	Picture	b005	4376881	0	1	7141	30	0	next
327	Response	2	4384021	7140	1
329	Picture	b004	4401380	0	2	6166	4	0	next
329	Response	2	4407502	6122	1
331	Picture	a008	4427879	0	2	5082	91	0	next
331	Response	2	4432960	5081	1
333	Picture	b010	4450880	0	171	5998	173	0	next
333	Response	2	4456743	5863	1
335	Picture	c001	4476212	0	1	7363	142	0	next
335	Response	2	4483574	7362	2
337	Picture	b014	4500212	0	170	5998	172	0	next
337	Response	2	4506043	5831	1
339	Picture	a012	4525377	0	1	8395	110	0	next
339	Response	1	4533770	8393	2
341	Picture	a011	4550377	0	171	5999	172	0	next
341	Response	1	4556186	5809	1
343	Picture	c001	4574376	0	1	4649	188	0	next
343	Response	2	4579024	4648	1
345	Picture	c001	4598542	0	172	4666	173	0	next
345	Response	2	4603136	4594	1
347	Picture	c001	4622708	0	1	4660	178	0	next
347	Response	2	4627367	4659	1
349	Picture	b002	4646041	0	170	10165	172	0	next
349	Response	2	4656049	10008	2
351	Picture	b011	4676039	0	2	5667	3	0	next
351	Response	2	4681594	5555	1
353	Picture	a007	4700706	0	171	10999	172	0	next
353	Response	1	4711532	10826	1
355	Picture	c001	4729538	0	1	8597	76	0	next
355	Response	2	4738134	8596	1
357	Picture	c001	4756871	0	170	5499	172	0	next
357	Response	2	4762244	5373	1
359	Picture	a005	4782870	0	1	7251	253	0	next
359	Response	1	4790120	7250	1
361	Picture	c001	4808037	0	170	4499	171	0	next
361	Response	2	4812382	4345	1
363	Picture	a004	4832035	0	2	7956	50	0	next
363	Response	1	4839990	7955	1
365	Picture	c001	4859202	0	171	6999	172	0	next
365	Response	2	4866046	6844	1
367	Picture	a014	4886200	0	2	6288	53	0	next
367	Response	1	4892487	6287	2
369	Picture	c001	4911700	0	171	6333	172	0	next
369	Response	2	4917948	6248	2
371	Picture	b001	4937532	0	2	10442	64	0	next
371	Response	2	4947973	10441	1
373	Picture	b003	4966866	0	170	6165	172	0	next
373	Response	2	4972950	6084	1
375	Picture	c001	4990198	0	1	4563	108	0	next
375	Response	2	4994760	4562	1
377	Picture	b008	5011198	0	170	6499	171	0	next
377	Response	1	5017587	6389	1
379	Picture	a016	5037863	0	1	10804	35	0	next
379	Response	1	5048666	10803	1
381	Picture	c001	5065863	0	170	5499	171	0	next
381	Response	2	5071287	5424	1
383	Picture	b015	5090528	0	2	5528	145	0	next
383	Response	2	5096055	5527	1
385	Picture	a002	5113362	0	170	7165	172	0	next
385	Response	1	5120466	7104	1
387	Picture	c001	5138694	0	1	7166	2	0	next
387	Response	2	5145716	7022	1
389	Picture	b007	5166027	0	171	6665	173	0	next
389	Response	2	5172576	6549	1
391	Picture	c001	5192192	0	2	4614	59	0	next
391	Response	2	5196805	4613	1
393	Picture	c001	5215359	0	171	5165	173	0	next
393	Response	2	5220409	5050	1
395	Picture	b009	5238858	0	1	6050	121	0	next
395	Response	2	5244907	6049	1
397	Picture	c001	5264524	0	1	7999	3	0	next
397	Response	2	5272366	7842	2
399	Picture	a006	5290523	0	1	7333	2	0	next
399	Response	1	5297735	7212	1
402	Response	3	5480939	65086	2
404	Picture	c001	5491351	0	1	4438	67	0	next
404	Response	2	5495788	4437	2
406	Picture	c001	5508684	0	170	4499	172	0	next
406	Response	2	5513028	4344	1
408	Picture	b209	5527350	0	1	13142	29	0	next
408	Response	2	5540491	13141	1
410	Picture	b214	5552516	0	171	7333	172	0	next
410	Response	2	5559704	7188	1
412	Picture	a216	5572182	0	1	6945	61	0	next
412	Response	1	5579126	6944	2
414	Picture	b210	5590682	0	170	5499	171	0	next
414	Response	2	5596043	5361	1
416	Picture	c201	5609847	0	2	12492	181	0	next
416	Response	2	5622338	12491	2
418	Picture	a210	5636681	0	171	12999	172	0	next
418	Response	1	5649620	12939	1
420	Picture	b202	5662513	0	1	5846	159	0	next
420	Response	2	5668358	5845	1
422	Picture	a206	5681680	0	170	7832	171	0	next
422	Response	1	5689422	7742	1
424	Picture	b211	5701012	0	1	7833	2	0	next
424	Response	2	5708667	7655	1
426	Picture	a212	5722178	0	171	7166	172	0	next
426	Response	1	5729164	6986	1
428	Picture	c201	5742344	0	1	6844	161	0	next
428	Response	2	5749187	6843	1
430	Picture	c201	5760843	0	2	5000	4	0	next
430	Response	2	5765736	4893	2
432	Picture	b208	5780676	0	2	7231	108	0	next
432	Response	2	5787906	7230	1
434	Picture	a211	5802676	0	1	5999	3	0	next
434	Response	1	5808490	5814	2
436	Picture	b212	5822675	0	2	5718	121	0	next
436	Response	2	5828392	5717	1
438	Picture	a215	5843175	0	170	8499	172	0	next
438	Response	1	5851606	8431	1
440	Picture	c201	5863174	0	1	5833	2	0	next
440	Response	2	5868938	5764	1
442	Picture	b206	5881841	0	170	7166	171	0	next
442	Response	2	5888835	6994	1
444	Picture	c201	5903673	0	1	5151	187	0	next
444	Response	2	5908823	5150	1
446	Picture	c201	5922673	0	170	5332	172	0	next
446	Response	2	5927943	5270	2
448	Picture	a205	5940839	0	1	6464	40	0	next
448	Response	1	5947302	6463	1
450	Picture	b203	5960339	0	170	6332	171	0	next
450	Response	2	5966607	6268	1
452	Picture	a201	5979171	0	1	7063	110	0	next
452	Response	1	5986233	7062	1
454	Picture	b201	6001338	0	170	16665	171	0	next
454	Response	2	6017971	16633	1
456	Picture	a207	6031336	0	1	6387	118	0	next
456	Response	1	6037722	6386	1
458	Picture	a208	6052003	0	170	7332	172	0	next
458	Response	1	6059178	7175	1
460	Picture	a204	6074168	0	2	8410	95	0	next
460	Response	1	6082578	8410	1
462	Picture	b216	6095168	0	172	6333	173	0	next
462	Response	2	6101372	6204	1
464	Picture	b213	6115001	0	1	5165	173	0	next
464	Response	2	6120165	5164	1
466	Picture	c201	6135166	0	2	7500	4	0	next
466	Response	2	6142631	7465	2
468	Picture	c201	6155499	0	2	4404	102	0	next
468	Response	2	6159902	4403	1
470	Picture	c201	6174666	0	172	3999	174	0	next
470	Response	2	6178547	3881	1
472	Picture	a203	6193498	0	2	8686	153	0	next
472	Response	1	6202183	8685	1
474	Picture	c201	6216665	0	171	5166	172	0	next
474	Response	2	6221725	5060	1
476	Picture	b204	6234997	0	2	7047	126	0	next
476	Response	2	6242043	7046	1
478	Picture	b207	6253331	0	171	4832	173	0	next
478	Response	2	6257997	4666	1
480	Picture	a213	6271830	0	1	5141	30	0	next
480	Response	1	6276969	5139	2
482	Picture	b205	6290496	0	170	5666	172	0	next
482	Response	2	6296092	5596	1
484	Picture	c201	6307495	0	2	5658	181	0	next
484	Response	2	6313152	5657	1
486	Picture	c201	6327495	0	171	5666	173	0	next
486	Response	2	6333136	5641	1
488	Picture	c201	6344494	0	2	4444	62	0	next
488	Response	2	6348937	4443	2
490	Picture	c201	6360328	0	170	3832	172	0	next
490	Response	2	6364027	3699	1
492	Picture	b215	6379160	0	1	5485	188	0	next
492	Response	2	6384644	5484	1
494	Picture	a209	6397160	0	171	5832	173	0	next
494	Response	1	6402900	5740	1
496	Picture	c201	6417159	0	1	4806	32	0	next
496	Response	2	6421964	4805	1
498	Picture	c201	6436493	0	170	7665	171	0	next
498	Response	2	6444016	7523	1
500	Picture	a202	6458491	0	1	6682	157	0	next
500	Response	1	6465172	6681	1
502	Picture	a214	6476825	0	170	5499	171	0	next
502	Response	1	6482265	5440	1
505	Response	3	6659823	65002	2
507	Picture	b215	6670152	0	1	5333	2	0	next
507	Response	2	6675449	5297	1
509	Picture	c201	6687152	0	1	4941	64	0	next
509	Response	2	6692093	4941	1
511	Picture	a215	6706985	0	170	6332	172	0	next
511	Response	1	6713250	6265	1
513	Picture	a210	6725651	0	1	6696	143	0	next
513	Response	1	6732346	6695	1
515	Picture	c201	6746984	0	170	5499	171	0	next
515	Response	1	6752365	5381	1
517	Picture	b212	6767649	0	2	7251	89	0	next
517	Response	2	6774899	7250	1
519	Picture	b216	6786483	0	170	5332	172	0	next
519	Response	2	6791751	5268	1
521	Picture	a201	6806482	0	1	5858	148	0	next
521	Response	1	6812339	5857	1
523	Picture	c201	6823649	0	170	5332	171	0	next
523	Response	2	6828806	5157	1
525	Picture	c201	6843647	0	2	4583	90	0	next
525	Response	2	6848229	4582	1
527	Picture	c201	6859981	0	171	4332	173	0	next
527	Response	2	6864182	4201	1
529	Picture	b202	6877480	0	1	8694	145	0	next
529	Response	2	6886173	8693	1
531	Picture	a209	6900147	0	170	5498	172	0	next
531	Response	1	6905503	5356	1
533	Picture	c201	6919145	0	2	4737	103	0	next
533	Response	2	6923881	4736	1
535	Picture	a216	6935312	0	170	7499	172	0	next
535	Response	1	6942669	7357	1
537	Picture	b210	6957311	0	1	5230	108	0	next
537	Response	2	6962540	5229	2
539	Picture	b207	6976145	0	170	6332	171	0	next
539	Response	2	6982381	6236	1
541	Picture	b211	6997477	0	1	6000	171	0	next
541	Response	2	7003476	5999	1
543	Picture	a207	7015976	0	1	8166	3	0	next
543	Response	1	7024031	8055	1
545	Picture	c201	7038809	0	1	5633	38	0	next
545	Response	2	7044441	5632	2
547	Picture	c201	7056476	0	170	4999	171	0	next
547	Response	2	7061293	4817	1
549	Picture	b205	7074974	0	2	6997	176	0	next
549	Response	2	7081970	6996	1
551	Picture	c201	7094808	0	170	5332	172	0	next
551	Response	2	7099955	5147	1
553	Picture	a213	7111474	0	1	7154	185	0	next
553	Response	1	7118627	7153	1
555	Picture	c201	7132807	0	173	4499	174	0	next
555	Response	2	7137245	4438	1
557	Picture	c201	7148806	0	1	5112	61	0	next
557	Response	2	7153917	5111	1
559	Picture	a204	7167639	0	172	14332	174	0	next
559	Response	1	7181857	14218	1
561	Picture	a203	7193971	0	2	5521	153	0	next
561	Response	1	7199490	5519	2
563	Picture	a211	7213638	0	170	5832	172	0	next
563	Response	1	7219396	5758	1
565	Picture	a212	7234304	0	1	9894	110	0	next
565	Response	1	7244197	9893	1
567	Picture	b208	7255970	0	170	7666	171	0	next
567	Response	2	7263562	7592	1
569	Picture	b213	7275969	0	1	5491	182	0	next
569	Response	2	7281459	5490	1
571	Picture	a206	7294135	0	2	6166	4	0	next
571	Response	1	7300132	5997	1
573	Picture	c201	7313301	0	2	7333	4	0	next
573	Response	2	7320603	7302	1
575	Picture	c201	7332135	0	170	4499	171	0	next
575	Response	2	7336587	4452	1
577	Picture	c201	7350134	0	1	3306	32	0	next
577	Response	2	7353439	3305	1
579	Picture	b209	7366967	0	169	6499	171	0	next
579	Response	2	7373370	6403	1
581	Picture	c201	7386299	0	2	4167	3	0	next
581	Response	2	7390398	4099	1
583	Picture	c201	7402633	0	170	4332	172	0	next
583	Response	2	7406893	4260	1
585	Picture	b204	7418799	0	1	5455	49	0	next
585	Response	2	7424253	5454	1
587	Picture	a214	7437632	0	169	5666	170	0	next
587	Response	1	7443196	5564	1
589	Picture	a205	7454964	0	2	5774	65	0	next
589	Response	1	7460737	5773	1
591	Picture	a208	7474464	0	171	4166	173	0	next
591	Response	1	7478581	4117	1
593	Picture	a202	7492963	0	2	6092	81	0	next
593	Response	1	7499054	6091	1
595	Picture	b203	7512630	0	171	7499	172	0	next
595	Response	2	7520090	7460	1
597	Picture	b214	7533295	0	2	4603	70	0	next
597	Response	2	7537897	4602	1
599	Picture	b206	7549796	0	168	7498	170	0	next
599	Response	2	7557229	7433	1
601	Picture	b201	7569294	0	2	5118	56	0	next
601	Response	2	7574411	5117	1
