# Supplementary material for: The relationship between Chinese college students’ mate preferences and their parents’ education level
Source: Front Psychol. 2022 Nov 1;13:907315. doi: 10.3389/fpsyg.2022.907315 (PMC9664191; doi:10.3389/fpsyg.2022.907315)
Supplement: Supplementary file 2 [file Data_Sheet_1.ZIP › raw data/╣∙╘ú0/part1.log]

Scenario - For expli1
Logfile written - 2018/5/19 20:53:33

Trial	Event Type	Code	Time	TTime	Uncertainty	Duration	Uncertainty	ReqTime	ReqDur

1	Response	3	157920	157920	1
4	Picture	a016	188661	0	1	9918	87	0	next
4	Response	1	198578	9917	1
6	Picture	c001	217327	0	172	8833	173	0	next
6	Response	1	225987	8660	1
8	Picture	c001	246659	0	1	7635	37	0	next
8	Response	1	254293	7634	2
10	Picture	b011	271159	0	172	9832	174	0	next
10	Response	2	280928	9769	2
12	Picture	b002	301157	0	2	8975	32	0	next
12	Response	2	310131	8974	2
14	Picture	b005	329658	0	170	6165	172	0	next
14	Response	2	335747	6089	1
16	Picture	b004	354323	0	1	7223	116	0	next
16	Response	2	361545	7222	1
18	Picture	c001	379490	0	170	10498	172	0	next
18	Response	1	389822	10332	1
20	Picture	c001	409488	0	2	6000	3	0	next
20	Response	1	415315	5827	1
22	Picture	a002	434321	0	173	7499	175	0	next
22	Response	1	441712	7391	1
24	Picture	a009	460986	0	2	6615	59	0	next
24	Response	1	467600	6614	1
26	Picture	c001	486987	0	170	5332	171	0	next
26	Response	1	492261	5274	1
28	Picture	a015	511819	0	1	9200	138	0	next
28	Response	1	521018	9199	1
30	Picture	a003	539319	0	172	5832	173	0	next
30	Response	1	545020	5701	1
32	Picture	b009	564151	0	1	14321	183	0	next
32	Response	2	578470	14319	2
34	Picture	c001	596316	0	2	7167	3	0	next
34	Response	1	603369	7053	1
36	Picture	a001	622649	0	1	10372	133	0	next
36	Response	1	633020	10371	1
38	Picture	a008	651149	0	172	8499	173	0	next
38	Response	1	659537	8388	1
40	Picture	c001	677981	0	1	6728	111	0	next
40	Response	1	684708	6727	1
42	Picture	b001	701481	0	170	7665	172	0	next
42	Response	2	709100	7619	1
44	Picture	c001	725813	0	1	5666	3	0	next
44	Response	1	731400	5587	1
46	Picture	c001	749646	0	171	5666	172	0	next
46	Response	1	755136	5490	1
48	Picture	c001	772811	0	2	4986	188	0	next
48	Response	1	777796	4985	1
50	Picture	c001	797644	0	2	4500	3	0	next
50	Response	1	802010	4366	1
52	Picture	b003	819977	0	1	6283	56	0	next
52	Response	2	826259	6282	1
54	Picture	b010	842977	0	171	8499	172	0	next
54	Response	2	851397	8420	1
56	Picture	b007	868976	0	1	10250	88	0	next
56	Response	2	879225	10249	1
58	Picture	c001	898976	0	170	6665	172	0	next
58	Response	1	905617	6641	1
60	Picture	b008	922308	0	1	9252	86	0	next
60	Response	2	931559	9251	1
62	Picture	b012	950474	0	171	6999	173	0	next
62	Response	2	957321	6847	1
64	Picture	b014	977306	0	1	5156	182	0	next
64	Response	2	982461	5155	1
66	Picture	b015	1001973	0	171	6832	173	0	next
66	Response	2	1008768	6795	1
68	Picture	a014	1027805	0	1	6041	297	0	next
68	Response	1	1033845	6040	1
70	Picture	a004	1052305	0	170	6499	171	0	next
70	Response	2	1058716	6411	2
72	Picture	a010	1077303	0	2	8255	86	0	next
72	Response	1	1085556	8253	2
74	Picture	c001	1104137	0	171	7165	173	0	next
74	Response	1	1111204	7067	1
76	Picture	a011	1128302	0	1	7774	65	0	next
76	Response	1	1136075	7773	1
78	Picture	c001	1154802	0	170	7832	172	0	next
78	Response	1	1162593	7791	2
80	Picture	c001	1182134	0	1	5333	172	0	next
80	Response	1	1187466	5332	1
82	Picture	b006	1206134	0	172	8166	173	0	next
82	Response	2	1214129	7995	2
84	Picture	a005	1233633	0	1	5096	76	0	next
84	Response	1	1238728	5095	1
86	Picture	b013	1255799	0	171	9999	173	0	next
86	Response	2	1265665	9866	1
88	Picture	a012	1283465	0	1	7518	154	0	next
88	Response	1	1290982	7517	2
90	Picture	a006	1307965	0	170	9832	171	0	next
90	Response	1	1317616	9651	1
92	Picture	a013	1337296	0	2	6981	192	0	next
92	Response	1	1344277	6981	1
94	Picture	c001	1360630	0	170	5999	171	0	next
94	Response	1	1366577	5947	2
96	Picture	b016	1384462	0	1	10666	2	0	next
96	Response	2	1395095	10633	1
98	Picture	a007	1414128	0	171	9999	173	0	next
98	Response	1	1423940	9812	2
101	Response	3	1594242	51284	1
103	Picture	c001	1604290	0	170	7499	171	0	next
103	Response	1	1611673	7383	1
105	Picture	c001	1625289	0	1	7578	94	0	next
105	Response	1	1632867	7578	1
107	Picture	a116	1647289	0	170	12498	172	0	next
107	Response	1	1659654	12365	1
109	Picture	b110	1671454	0	1	6344	162	0	next
109	Response	2	1677797	6343	1
111	Picture	c101	1692121	0	172	6332	174	0	next
111	Response	1	1698369	6248	1
113	Picture	b105	1710786	0	2	8122	53	0	next
113	Response	2	1718907	8121	1
115	Picture	a102	1731287	0	170	7498	172	0	next
115	Response	1	1738757	7470	1
117	Picture	c101	1752285	0	2	5759	81	0	next
117	Response	1	1758043	5758	1
119	Picture	c101	1772285	0	171	5833	172	0	next
119	Response	1	1778074	5789	1
121	Picture	a107	1792951	0	1	7217	121	0	next
121	Response	1	1800167	7216	1
123	Picture	b111	1814284	0	170	7832	172	0	next
123	Response	2	1822076	7792	2
125	Picture	b113	1836283	0	1	8833	2	0	next
125	Response	2	1845035	8752	1
127	Picture	a103	1857950	0	171	8999	172	0	next
127	Response	1	1866855	8905	1
129	Picture	c101	1878282	0	1	8571	101	0	next
129	Response	1	1886853	8571	1
131	Picture	c101	1898782	0	171	6999	173	0	next
131	Response	1	1905687	6905	1
133	Picture	c101	1918114	0	1	7126	46	0	next
133	Response	1	1925239	7125	1
135	Picture	b109	1937114	0	170	9166	171	0	next
135	Response	2	1946105	8991	1
137	Picture	c101	1961113	0	1	5533	139	0	next
137	Response	1	1966645	5532	1
139	Picture	a106	1979113	0	170	5666	171	0	next
139	Response	1	1984611	5498	1
141	Picture	a110	1997945	0	2	4666	174	0	next
141	Response	1	2002610	4665	1
143	Picture	b107	2016445	0	172	5333	173	0	next
143	Response	2	2021737	5292	1
145	Picture	a104	2034277	0	2	4827	180	0	next
145	Response	1	2039103	4826	1
147	Picture	c101	2051611	0	171	5832	173	0	next
147	Response	1	2057337	5726	1
149	Picture	b104	2070943	0	2	7562	111	0	next
149	Response	2	2078505	7562	1
151	Picture	b106	2092943	0	171	6666	173	0	next
151	Response	2	2099581	6638	1
153	Picture	b102	2112942	0	2	6965	43	0	next
153	Response	2	2119906	6964	1
155	Picture	c101	2131776	0	170	5999	171	0	next
155	Response	1	2137631	5855	2
157	Picture	c101	2149441	0	2	5500	3	0	next
157	Response	1	2154789	5348	1
159	Picture	c101	2169107	0	2	5167	3	0	next
159	Response	1	2174193	5086	1
161	Picture	c101	2185774	0	1	4686	152	0	next
161	Response	1	2190459	4685	1
163	Picture	a115	2203108	0	170	6332	171	0	next
163	Response	1	2209263	6155	2
165	Picture	a108	2222273	0	1	4986	186	0	next
165	Response	1	2227258	4985	1
167	Picture	c101	2239106	0	170	4833	171	0	next
167	Response	1	2243758	4652	1
169	Picture	a109	2257772	0	1	4969	36	0	next
169	Response	1	2262740	4968	1
171	Picture	a101	2277605	0	171	10832	173	0	next
171	Response	1	2288267	10662	1
173	Picture	b103	2303104	0	1	6999	3	0	next
173	Response	2	2309939	6835	1
175	Picture	b115	2322437	0	173	6832	175	0	next
175	Response	2	2329130	6693	2
177	Picture	c101	2342603	0	1	4881	126	0	next
177	Response	1	2347483	4880	1
179	Picture	b116	2362436	0	172	8332	174	0	next
179	Response	2	2370622	8186	1
181	Picture	b101	2382935	0	1	5172	167	0	next
181	Response	2	2388106	5171	2
183	Picture	c101	2400768	0	1	5999	3	0	next
183	Response	1	2406669	5901	1
185	Picture	c101	2418434	0	1	5694	145	0	next
185	Response	1	2424127	5693	1
187	Picture	b112	2437601	0	172	5999	173	0	next
187	Response	2	2443528	5927	1
189	Picture	a112	2456766	0	2	5082	91	0	next
189	Response	1	2461847	5081	2
191	Picture	a105	2474266	0	171	5166	173	0	next
191	Response	1	2479304	5038	1
193	Picture	a113	2493432	0	1	6406	101	0	next
193	Response	1	2499838	6406	1
195	Picture	a114	2512765	0	171	6000	172	0	next
195	Response	1	2518581	5816	1
197	Picture	b114	2531264	0	2	5852	155	0	next
197	Response	2	2537115	5851	2
199	Picture	b108	2551431	0	171	5332	173	0	next
199	Response	1	2556634	5203	1
201	Picture	a111	2569597	0	1	6793	45	0	next
201	Response	1	2576389	6792	1
204	Response	3	2712221	23460	1
206	Picture	c101	2722592	0	2	8833	4	0	next
206	Response	1	2731296	8704	2
208	Picture	c101	2744592	0	1	4666	3	0	next
208	Response	1	2749229	4637	1
210	Picture	b113	2761925	0	1	13046	126	0	next
210	Response	2	2774970	13045	1
212	Picture	a113	2788925	0	170	6665	172	0	next
212	Response	1	2795565	6640	1
214	Picture	c101	2808757	0	1	6333	2	0	next
214	Response	1	2814994	6237	1
216	Picture	b106	2826590	0	171	10166	172	0	next
216	Response	2	2836666	10076	1
218	Picture	c101	2851756	0	1	5269	69	0	next
218	Response	1	2857024	5268	1
220	Picture	a105	2868756	0	170	6332	172	0	next
220	Response	1	2874900	6144	2
222	Picture	a109	2888755	0	1	5968	39	0	next
222	Response	1	2894722	5967	1
224	Picture	c101	2907588	0	171	7166	172	0	next
224	Response	1	2914631	7043	1
226	Picture	c101	2929587	0	1	4327	178	0	next
226	Response	1	2933913	4326	1
228	Picture	c101	2945254	0	170	7499	171	0	next
228	Response	1	2952690	7436	1
230	Picture	a112	2964253	0	1	7542	130	0	next
230	Response	1	2971794	7541	1
232	Picture	c101	2984586	0	170	7166	171	0	next
232	Response	1	2991584	6998	1
234	Picture	b114	3005585	0	1	6864	141	0	next
234	Response	2	3012448	6863	2
236	Picture	b116	3024585	0	171	9832	173	0	next
236	Response	2	3034302	9717	1
238	Picture	a103	3046417	0	2	6500	3	0	next
238	Response	1	3052865	6448	1
240	Picture	b103	3067917	0	172	5499	173	0	next
240	Response	2	3073340	5423	1
242	Picture	b104	3086416	0	1	8986	185	0	next
242	Response	2	3095401	8985	2
244	Picture	b105	3108749	0	171	7333	172	0	next
244	Response	2	3115972	7223	1
246	Picture	c101	3127415	0	1	6732	108	0	next
246	Response	1	3134146	6731	1
248	Picture	c101	3147582	0	170	6999	171	0	next
248	Response	1	3154531	6949	1
250	Picture	b110	3166914	0	1	8156	184	0	next
250	Response	2	3175069	8155	1
252	Picture	b112	3186414	0	171	9999	172	0	next
252	Response	2	3196236	9822	1
254	Picture	a114	3211246	0	1	6035	137	0	next
254	Response	1	3217280	6034	1
256	Picture	a115	3229579	0	171	8666	172	0	next
256	Response	1	3238200	8621	1
258	Picture	b115	3251412	0	1	6666	2	0	next
258	Response	2	3258044	6632	1
260	Picture	a116	3271078	0	171	8666	172	0	next
260	Response	1	3279590	8512	1
262	Picture	c101	3292410	0	2	6129	45	0	next
262	Response	1	3298538	6128	1
264	Picture	a108	3313411	0	170	5165	172	0	next
264	Response	1	3318441	5030	2
266	Picture	c101	3332742	0	2	5784	56	0	next
266	Response	1	3338525	5783	1
268	Picture	b101	3350243	0	170	9332	172	0	next
268	Response	2	3359477	9234	1
270	Picture	b108	3373575	0	1	8999	3	0	next
270	Response	2	3382488	8913	1
272	Picture	c101	3396575	0	170	6166	171	0	next
272	Response	1	3402567	5992	1
274	Picture	c101	3416907	0	2	4578	95	0	next
274	Response	1	3421484	4577	1
276	Picture	a107	3433073	0	2	9666	4	0	next
276	Response	1	3442618	9545	2
278	Picture	a106	3457406	0	1	7239	100	0	next
278	Response	1	3464644	7238	1
280	Picture	b109	3479239	0	171	7166	172	0	next
280	Response	2	3486308	7069	2
282	Picture	a110	3499738	0	2	5156	183	0	next
282	Response	1	3504893	5155	2
284	Picture	b111	3516405	0	170	8166	171	0	next
284	Response	2	3524439	8034	1
286	Picture	c101	3537404	0	1	5596	76	0	next
286	Response	1	3542999	5595	1
288	Picture	b107	3556404	0	171	7166	172	0	next
288	Response	2	3563469	7065	1
290	Picture	a104	3578569	0	2	9282	58	0	next
290	Response	1	3587851	9282	1
292	Picture	a102	3602902	0	1	6166	3	0	next
292	Response	1	3608981	6079	1
294	Picture	c101	3621235	0	1	5441	64	0	next
294	Response	1	3626675	5440	1
296	Picture	a111	3638902	0	171	10499	172	0	next
296	Response	1	3649299	10397	1
298	Picture	b102	3662900	0	2	6483	190	0	next
298	Response	2	3669383	6483	1
300	Picture	a101	3683567	0	170	6999	172	0	next
300	Response	1	3690481	6914	1
303	Response	3	3888891	84161	1
305	Picture	c001	3899228	0	170	7499	171	0	next
305	Response	1	3906557	7329	1
307	Picture	c001	3924727	0	1	11327	178	0	next
307	Response	2	3936053	11326	1
309	Picture	a001	3956060	0	172	27332	173	0	next
309	Response	2	3983212	27152	1
311	Picture	c001	4002725	0	1	8670	169	0	next
311	Response	2	4011394	8669	1
313	Picture	a007	4028225	0	170	11165	171	0	next
313	Response	1	4039217	10992	1
315	Picture	c001	4058723	0	2	10621	52	0	next
315	Response	2	4069343	10620	1
317	Picture	b011	4089056	0	171	35998	173	0	next
317	Response	2	4125018	35962	2
319	Picture	c001	4143887	0	2	11706	136	0	next
319	Response	2	4155592	11705	2
321	Picture	c001	4175887	0	170	6499	172	0	next
321	Response	2	4182216	6329	1
323	Picture	a011	4202053	0	1	11813	191	0	next
323	Response	1	4213865	11812	1
325	Picture	a014	4232219	0	170	12332	172	0	next
325	Response	1	4244495	12276	2
327	Picture	c001	4262384	0	2	6560	114	0	next
327	Response	2	4268943	6559	1
329	Picture	b014	4285718	0	170	7665	172	0	next
329	Response	1	4293267	7549	1
331	Picture	a006	4311383	0	1	9202	137	0	next
331	Response	1	4320584	9201	1
333	Picture	c001	4338549	0	1	6833	2	0	next
333	Response	2	4345334	6785	1
335	Picture	c001	4363215	0	1	7849	156	0	next
335	Response	2	4371063	7848	1
337	Picture	a002	4391381	0	1	8333	2	0	next
337	Response	1	4399571	8190	1
339	Picture	c001	4418213	0	2	10735	106	0	next
339	Response	2	4428947	10734	1
341	Picture	b006	4447547	0	170	28165	171	0	next
341	Response	2	4475688	28141	1
343	Picture	c001	4493545	0	1	8469	36	0	next
343	Response	2	4502013	8468	2
345	Picture	b016	4518545	0	170	6499	171	0	next
345	Response	2	4524876	6331	1
347	Picture	a004	4543543	0	2	6317	191	0	next
347	Response	2	4549859	6316	2
349	Picture	c001	4570043	0	172	7166	173	0	next
349	Response	2	4577172	7129	1
351	Picture	a012	4594709	0	1	7597	76	0	next
351	Response	1	4602305	7596	1
353	Picture	c001	4620375	0	170	6666	171	0	next
353	Response	2	4626901	6526	1
355	Picture	b008	4647207	0	2	9945	62	0	next
355	Response	2	4657151	9944	1
357	Picture	c001	4675540	0	172	8333	173	0	next
357	Response	2	4683747	8207	2
359	Picture	b013	4702706	0	1	8234	104	0	next
359	Response	2	4710940	8234	1
361	Picture	a010	4730038	0	2	8166	4	0	next
361	Response	1	4738042	8004	1
363	Picture	b007	4757871	0	2	6294	46	0	next
363	Response	2	4764163	6292	2
365	Picture	a015	4784371	0	170	9999	171	0	next
365	Response	1	4794256	9885	1
367	Picture	b010	4812869	0	2	6971	37	0	next
367	Response	2	4819839	6970	1
369	Picture	a008	4837369	0	171	7333	172	0	next
369	Response	1	4844672	7303	2
371	Picture	a005	4863535	0	1	5886	119	0	next
371	Response	2	4869420	5885	1
373	Picture	b005	4887368	0	170	5666	171	0	next
373	Response	2	4892964	5596	1
375	Picture	b009	4911700	0	1	9181	158	0	next
375	Response	2	4920880	9180	1
377	Picture	c001	4940200	0	171	10832	173	0	next
377	Response	2	4950999	10799	2
379	Picture	c001	4969365	0	1	5573	99	0	next
379	Response	2	4974937	5572	2
381	Picture	a003	4993365	0	170	10332	172	0	next
381	Response	1	5003623	10258	1
383	Picture	b003	5021530	0	2	6962	45	0	next
383	Response	2	5028491	6961	1
385	Picture	b015	5044863	0	1	6667	2	0	next
385	Response	2	5051353	6490	1
387	Picture	b004	5071029	0	1	5544	128	0	next
387	Response	2	5076572	5543	1
389	Picture	a016	5095529	0	172	7499	173	0	next
389	Response	1	5102957	7428	1
391	Picture	a013	5122528	0	1	7960	46	0	next
391	Response	1	5130487	7959	1
393	Picture	b001	5147528	0	171	7665	173	0	next
393	Response	2	5155146	7618	2
395	Picture	b012	5174860	0	1	8468	38	0	next
395	Response	2	5183327	8467	1
397	Picture	a009	5200526	0	171	9999	173	0	next
397	Response	1	5210432	9906	1
399	Picture	b002	5229858	0	1	16351	154	0	next
399	Response	2	5246208	16350	1
402	Response	3	5423611	60089	1
404	Picture	c001	5434019	0	2	8391	116	0	next
404	Response	2	5442409	8390	1
406	Picture	c001	5455519	0	172	6499	174	0	next
406	Response	2	5461985	6466	1
408	Picture	c201	5473352	0	1	6166	2	0	next
408	Response	2	5479410	6058	1
410	Picture	c201	5494185	0	171	4332	173	0	next
410	Response	2	5498478	4293	2
412	Picture	b202	5512850	0	2	13902	105	0	next
412	Response	2	5526751	13901	1
414	Picture	c201	5539350	0	171	7833	172	0	next
414	Response	2	5547010	7660	1
416	Picture	c201	5561683	0	1	6606	66	0	next
416	Response	2	5568288	6605	2
418	Picture	c201	5579683	0	170	10498	172	0	next
418	Response	2	5590136	10453	2
420	Picture	b214	5603348	0	2	5463	43	0	next
420	Response	2	5608810	5462	2
422	Picture	a201	5621848	0	170	17999	171	0	next
422	Response	1	5639769	17921	1
424	Picture	b212	5652680	0	1	7769	70	0	next
424	Response	2	5660448	7768	2
426	Picture	c201	5672014	0	170	6165	171	0	next
426	Response	2	5678107	6093	1
428	Picture	c201	5691346	0	1	4499	3	0	next
428	Response	2	5695708	4362	1
430	Picture	a208	5707345	0	2	7000	3	0	next
430	Response	1	5714181	6836	1
432	Picture	c201	5728511	0	2	7187	153	0	next
432	Response	2	5735697	7186	1
434	Picture	b210	5748511	0	171	6666	172	0	next
434	Response	2	5755003	6492	1
436	Picture	b208	5767510	0	2	9072	103	0	next
436	Response	2	5776581	9071	1
438	Picture	a213	5788510	0	172	7499	174	0	next
438	Response	1	5795953	7443	1
440	Picture	a215	5809509	0	1	9426	79	0	next
440	Response	1	5818935	9426	1
442	Picture	c201	5832509	0	170	6832	172	0	next
442	Response	2	5839256	6747	1
444	Picture	c201	5850841	0	2	7603	70	0	next
444	Response	2	5858443	7602	1
446	Picture	b211	5872675	0	170	8332	171	0	next
446	Response	2	5880946	8271	1
448	Picture	a204	5894340	0	1	9980	192	0	next
448	Response	1	5904319	9979	1
450	Picture	a202	5917340	0	170	7999	172	0	next
450	Response	1	5925236	7896	1
452	Picture	b204	5938006	0	1	12722	116	0	next
452	Response	2	5950727	12721	1
454	Picture	c201	5964838	0	2	6333	4	0	next
454	Response	2	5971133	6295	1
456	Picture	a210	5985671	0	1	8831	174	0	next
456	Response	1	5994501	8830	1
458	Picture	c201	6007504	0	171	6333	172	0	next
458	Response	2	6013690	6186	2
460	Picture	b207	6026337	0	1	6838	167	0	next
460	Response	2	6033174	6837	1
462	Picture	a207	6044670	0	168	9499	169	0	next
462	Response	1	6053917	9247	1
464	Picture	a214	6066335	0	2	5932	75	0	next
464	Response	1	6072266	5931	1
466	Picture	c201	6085669	0	171	8999	172	0	next
466	Response	2	6094561	8892	1
468	Picture	b203	6106001	0	1	6726	113	0	next
468	Response	2	6112726	6725	1
470	Picture	b205	6126835	0	170	12665	171	0	next
470	Response	2	6139327	12492	1
472	Picture	b216	6152833	0	1	6500	2	0	next
472	Response	2	6159198	6365	1
474	Picture	a216	6173333	0	170	7832	172	0	next
474	Response	1	6181044	7711	1
476	Picture	b206	6194332	0	1	22902	103	0	next
476	Response	2	6217233	22901	2
478	Picture	b213	6231498	0	171	6333	172	0	next
478	Response	2	6237706	6208	2
480	Picture	b209	6249164	0	1	6999	3	0	next
480	Response	2	6256030	6866	1
482	Picture	c201	6269831	0	171	10165	173	0	next
482	Response	2	6279971	10140	2
484	Picture	c201	6294663	0	1	13012	159	0	next
484	Response	2	6307673	13010	1
486	Picture	a209	6321329	0	171	8166	172	0	next
486	Response	1	6329342	8013	1
488	Picture	a212	6344661	0	2	7574	99	0	next
488	Response	1	6352234	7573	1
490	Picture	b201	6363828	0	170	10832	172	0	next
490	Response	2	6374563	10735	1
492	Picture	c201	6386660	0	2	7718	122	0	next
492	Response	2	6394377	7717	1
494	Picture	a205	6405827	0	170	14332	172	0	next
494	Response	1	6420046	14219	1
496	Picture	b215	6434992	0	1	6274	65	0	next
496	Response	2	6441265	6273	1
498	Picture	a211	6454159	0	172	8666	173	0	next
498	Response	1	6462693	8534	1
500	Picture	a203	6475824	0	2	59411	94	0	next
500	Response	1	6535234	59410	1
502	Picture	a206	6549323	0	170	6832	172	0	next
502	Response	1	6556063	6740	1
505	Response	3	6712399	42747	1
507	Picture	c201	6722485	0	170	12166	171	0	next
507	Response	2	6734543	12058	1
509	Picture	a202	6747984	0	1	7999	3	0	next
509	Response	1	6755847	7863	2
511	Picture	b211	6770484	0	172	6999	173	0	next
511	Response	2	6777364	6880	1
513	Picture	a203	6789316	0	1	7085	87	0	next
513	Response	1	6796400	7084	2
515	Picture	c201	6808649	0	171	6833	172	0	next
515	Response	2	6815378	6729	2
517	Picture	b205	6830481	0	2	11320	186	0	next
517	Response	2	6841800	11319	1
519	Picture	b206	6853648	0	168	10332	170	0	next
519	Response	2	6863884	10236	1
521	Picture	a201	6876314	0	1	7865	141	0	next
521	Response	1	6884178	7864	1
523	Picture	c201	6895980	0	171	6666	172	0	next
523	Response	2	6902617	6637	1
525	Picture	c201	6914313	0	1	5731	107	0	next
525	Response	2	6920043	5730	1
527	Picture	c201	6931479	0	169	5333	170	0	next
527	Response	2	6936723	5244	1
529	Picture	c201	6948978	0	2	4246	94	0	next
529	Response	2	6953222	4244	2
531	Picture	c201	6966145	0	170	5832	172	0	next
531	Response	2	6971844	5699	1
533	Picture	c201	6984144	0	1	4886	119	0	next
533	Response	2	6989029	4885	1
535	Picture	b203	7003644	0	172	6832	174	0	next
535	Response	2	7010399	6755	1
537	Picture	c201	7022143	0	1	5292	47	0	next
537	Response	2	7027434	5291	1
539	Picture	a207	7038977	0	171	6332	172	0	next
539	Response	1	7045245	6268	2
541	Picture	c201	7058975	0	2	18222	118	0	next
541	Response	2	7077196	18221	1
543	Picture	b216	7090975	0	170	5666	171	0	next
543	Response	2	7096592	5617	1
545	Picture	c201	7108307	0	2	5321	183	0	next
545	Response	2	7113627	5320	1
547	Picture	a215	7126807	0	172	11666	173	0	next
547	Response	1	7138312	11505	1
549	Picture	b201	7150639	0	2	6145	195	0	next
549	Response	2	7156783	6144	2
551	Picture	b215	7169140	0	170	5332	171	0	next
551	Response	2	7174354	5214	1
553	Picture	c201	7186138	0	2	5466	41	0	next
553	Response	2	7191603	5465	1
555	Picture	b212	7203305	0	171	4333	172	0	next
555	Response	2	7207533	4228	2
557	Picture	c201	7221804	0	2	5753	87	0	next
557	Response	2	7227556	5752	1
559	Picture	b213	7239304	0	171	5666	172	0	next
559	Response	2	7244890	5586	1
561	Picture	a212	7258303	0	2	5953	55	0	next
561	Response	1	7264255	5952	2
563	Picture	a206	7277303	0	171	10666	172	0	next
563	Response	1	7287804	10501	2
565	Picture	a208	7302469	0	1	12830	174	0	next
565	Response	1	7315298	12829	1
567	Picture	a214	7327469	0	170	5832	171	0	next
567	Response	1	7333260	5791	1
569	Picture	a216	7344801	0	1	5881	125	0	next
569	Response	1	7350681	5880	2
571	Picture	b208	7361968	0	170	9832	171	0	next
571	Response	2	7371720	9752	1
573	Picture	b214	7383633	0	1	7453	53	0	next
573	Response	2	7391085	7452	2
575	Picture	a213	7403467	0	170	6165	172	0	next
575	Response	1	7409493	6026	1
577	Picture	b209	7423632	0	1	23464	41	0	next
577	Response	2	7447095	23463	1
579	Picture	a210	7458298	0	171	6666	172	0	next
579	Response	1	7464907	6609	1
581	Picture	c201	7479631	0	1	5868	137	0	next
581	Response	2	7485498	5867	1
583	Picture	b202	7497297	0	171	6666	172	0	next
583	Response	2	7503908	6611	1
585	Picture	a209	7516963	0	1	6699	139	0	next
585	Response	1	7523661	6698	1
587	Picture	a211	7535964	0	169	10498	170	0	next
587	Response	1	7546311	10347	1
589	Picture	b204	7558128	0	2	14549	124	0	next
589	Response	2	7572676	14548	1
591	Picture	a204	7583962	0	170	10998	172	0	next
591	Response	1	7594820	10858	2
593	Picture	b210	7609460	0	2	7984	190	0	next
593	Response	2	7617443	7983	2
595	Picture	c201	7632460	0	171	18332	173	0	next
595	Response	2	7650768	18308	2
597	Picture	a205	7663959	0	1	6413	92	0	next
597	Response	1	7670372	6413	1
599	Picture	b207	7681626	0	170	27165	171	0	next
599	Response	2	7708746	27120	1
601	Picture	c201	7721124	0	1	6212	127	0	next
601	Response	2	7727335	6211	1
