# Supplementary material for: The relationship between Chinese college students’ mate preferences and their parents’ education level
Source: Front Psychol. 2022 Nov 1;13:907315. doi: 10.3389/fpsyg.2022.907315 (PMC9664191; doi:10.3389/fpsyg.2022.907315)
Supplement: Supplementary file 2 [file Data_Sheet_1.ZIP › raw data/╣∙╤⌐╛o/part1.log]

Scenario - For expli1
Logfile written - 2018/9/15 11:37:34

Trial	Event Type	Code	Time	TTime	Uncertainty	Duration	Uncertainty	ReqTime	ReqDur

1	Response	3	106384	106384	2
4	Picture	b011	137161	0	2	46184	158	0	next
4	Response	1	183344	46183	2
6	Picture	b006	200827	0	167	20665	168	0	next
6	Response	2	221332	20505	1
8	Picture	c001	238158	0	2	17613	65	0	next
8	Response	1	255770	17612	1
10	Picture	b007	273491	0	172	23332	173	0	next
10	Response	2	296731	23240	1
12	Picture	c001	313822	0	3	12130	49	0	next
12	Response	1	325951	12129	1
14	Picture	a009	344156	0	168	16498	170	0	next
14	Response	1	360607	16451	1
16	Picture	c001	377487	0	2	11715	128	0	next
16	Response	1	389201	11714	1
18	Picture	a015	405487	0	174	13332	176	0	next
18	Response	1	418696	13209	2
20	Picture	a013	438319	0	1	8672	170	0	next
20	Response	1	446990	8671	1
22	Picture	a016	465819	0	174	13332	175	0	next
22	Response	1	478973	13154	1
24	Picture	b014	495817	0	1	7701	141	0	next
24	Response	2	503517	7700	1
26	Picture	b010	522650	0	174	12832	176	0	next
26	Response	2	535348	12698	1
28	Picture	a008	554482	0	1	12187	149	0	next
28	Response	1	566668	12186	1
30	Picture	a004	585482	0	175	11165	176	0	next
30	Response	1	596463	10981	1
32	Picture	c001	615313	0	2	9656	187	0	next
32	Response	1	624968	9655	1
34	Picture	c001	641313	0	176	6666	177	0	next
34	Response	1	647832	6519	1
36	Picture	a010	667812	0	1	10112	63	0	next
36	Response	1	677923	10111	1
38	Picture	b004	694478	0	174	20665	176	0	next
38	Response	1	715066	20588	1
40	Picture	c001	733143	0	1	5871	138	0	next
40	Response	1	739013	5870	1
42	Picture	a003	756143	0	169	8332	171	0	next
42	Response	1	764427	8284	1
44	Picture	c001	781475	0	1	5758	84	0	next
44	Response	1	787232	5757	1
46	Picture	c001	805641	0	175	5333	176	0	next
46	Response	1	810875	5234	1
48	Picture	a005	831140	0	1	7491	184	0	next
48	Response	1	838630	7490	1
50	Picture	b002	856640	0	169	20165	170	0	next
50	Response	2	876674	20034	1
52	Picture	c001	895138	0	1	6923	86	0	next
52	Response	1	902060	6922	1
54	Picture	b016	922138	0	170	8332	171	0	next
54	Response	2	930359	8221	1
56	Picture	a011	950636	0	2	7446	58	0	next
56	Response	1	958081	7445	1
58	Picture	c001	976136	0	175	6499	176	0	next
58	Response	1	982360	6224	1
60	Picture	c001	1000968	0	1	23603	72	0	next
60	Response	1	1024570	23602	1
62	Picture	b009	1041467	0	174	16666	175	0	next
62	Response	2	1058053	16586	1
64	Picture	c001	1078632	0	2	7411	92	0	next
64	Response	1	1086042	7410	1
66	Picture	c001	1104632	0	169	9499	170	0	next
66	Response	1	1113947	9315	2
68	Picture	c001	1133297	0	2	4807	36	0	next
68	Response	1	1138103	4806	1
70	Picture	a014	1157130	0	177	4999	179	0	next
70	Response	1	1162048	4918	1
72	Picture	a006	1179129	0	1	5691	151	0	next
72	Response	1	1184819	5690	1
74	Picture	b005	1204129	0	174	4332	176	0	next
74	Response	1	1208284	4155	2
76	Picture	a002	1226961	0	1	7792	50	0	next
76	Response	1	1234752	7791	1
78	Picture	b008	1252794	0	174	9999	175	0	next
78	Response	2	1262623	9829	1
80	Picture	a007	1281459	0	2	7479	192	0	next
80	Response	1	1288937	7478	1
82	Picture	b013	1306126	0	174	15665	176	0	next
82	Response	2	1321763	15637	1
84	Picture	b003	1341124	0	1	6529	146	0	next
84	Response	2	1347652	6528	1
86	Picture	c001	1364624	0	174	7332	176	0	next
86	Response	1	1371771	7147	1
88	Picture	a012	1391956	0	1	7664	178	0	next
88	Response	1	1399619	7663	1
90	Picture	b015	1415956	0	167	19665	168	0	next
90	Response	2	1435503	19547	1
92	Picture	c001	1452954	0	1	10781	61	0	next
92	Response	1	1463734	10780	1
94	Picture	b012	1481620	0	1	6333	2	0	next
94	Response	2	1487804	6184	1
96	Picture	a001	1507286	0	1	58675	166	0	next
96	Response	1	1565960	58674	1
98	Picture	b001	1584284	0	175	67663	177	0	next
98	Response	2	1651830	67546	1
101	Response	3	1859321	89710	1
103	Picture	c001	1869442	0	175	15665	176	0	next
103	Response	1	1884943	15501	1
105	Picture	c001	1898607	0	1	6716	126	0	next
105	Response	1	1905322	6715	1
107	Picture	c101	1919107	0	174	7499	175	0	next
107	Response	1	1926477	7370	1
109	Picture	a102	1939439	0	1	7205	137	0	next
109	Response	1	1946643	7204	1
111	Picture	c101	1958106	0	167	6998	169	0	next
111	Response	1	1965008	6902	1
113	Picture	b111	1978438	0	1	15468	36	0	next
113	Response	2	1993905	15467	1
115	Picture	c101	2006604	0	175	8666	176	0	next
115	Response	1	2015083	8479	1
117	Picture	b107	2029103	0	1	8962	46	0	next
117	Response	2	2038064	8961	2
119	Picture	c101	2050436	0	176	7332	178	0	next
119	Response	1	2057624	7188	2
121	Picture	c101	2070101	0	2	6189	155	0	next
121	Response	1	2076289	6188	1
123	Picture	c101	2089101	0	175	11499	177	0	next
123	Response	1	2100534	11433	1
125	Picture	c101	2112433	0	2	6825	185	0	next
125	Response	1	2119257	6824	1
127	Picture	b110	2130434	0	167	12165	168	0	next
127	Response	2	2142393	11959	1
129	Picture	a105	2153932	0	1	11684	158	0	next
129	Response	1	2165615	11683	1
131	Picture	c101	2177265	0	175	7333	176	0	next
131	Response	1	2184429	7164	1
133	Picture	a107	2198597	0	2	8398	112	0	next
133	Response	1	2206994	8397	1
135	Picture	b102	2219097	0	175	7333	176	0	next
135	Response	2	2226379	7282	2
137	Picture	c101	2240263	0	1	5735	107	0	next
137	Response	1	2245997	5734	1
139	Picture	a108	2257930	0	174	13665	175	0	next
139	Response	1	2271472	13542	1
141	Picture	c101	2284928	0	1	5389	120	0	next
141	Response	1	2290316	5388	1
143	Picture	b103	2303428	0	176	6832	178	0	next
143	Response	2	2310091	6663	1
145	Picture	b114	2324094	0	1	11857	151	0	next
145	Response	2	2335949	11855	2
147	Picture	a111	2349927	0	169	6832	170	0	next
147	Response	1	2356645	6718	1
149	Picture	c101	2370759	0	1	27021	148	0	next
149	Response	1	2397779	27020	1
151	Picture	a103	2409258	0	175	28665	177	0	next
151	Response	1	2437772	28514	2
153	Picture	b106	2452423	0	1	14812	196	0	next
153	Response	2	2467234	14811	1
155	Picture	c101	2479089	0	175	29499	176	0	next
155	Response	1	2508456	29367	1
157	Picture	a110	2521254	0	1	15528	147	0	next
157	Response	1	2536781	15527	1
159	Picture	a116	2551421	0	174	28998	175	0	next
159	Response	1	2580290	28869	1
161	Picture	a104	2593418	0	2	15737	106	0	next
161	Response	1	2609154	15736	1
163	Picture	a109	2623584	0	1	8166	3	0	next
163	Response	1	2631691	8107	1
165	Picture	b108	2646084	0	1	13065	104	0	next
165	Response	2	2659148	13064	1
167	Picture	b116	2673750	0	174	52497	176	0	next
167	Response	2	2726171	52421	1
169	Picture	a112	2740247	0	2	14488	188	0	next
169	Response	1	2754734	14487	1
171	Picture	a101	2768747	0	176	34498	177	0	next
171	Response	1	2803098	34351	2
173	Picture	b101	2814912	0	1	10062	107	0	next
173	Response	2	2824973	10061	1
175	Picture	b113	2836911	0	175	6666	177	0	next
175	Response	2	2843396	6485	1
177	Picture	b112	2857744	0	1	13762	81	0	next
177	Response	2	2871505	13761	1
179	Picture	c101	2883577	0	168	7332	169	0	next
179	Response	1	2890766	7189	1
181	Picture	a113	2904409	0	1	6555	122	0	next
181	Response	1	2910963	6554	2
183	Picture	c101	2924576	0	173	6332	174	0	next
183	Response	1	2930740	6164	1
185	Picture	c101	2943574	0	2	15251	92	0	next
185	Response	1	2958824	15250	2
187	Picture	b105	2971907	0	177	10999	179	0	next
187	Response	2	2982829	10922	1
189	Picture	c101	2995073	0	1	20503	172	0	next
189	Response	1	3015575	20502	1
191	Picture	a106	3029905	0	175	9833	176	0	next
191	Response	1	3039688	9783	1
193	Picture	b109	3052071	0	1	11459	51	0	next
193	Response	2	3063529	11458	1
195	Picture	b104	3077904	0	175	14332	176	0	next
195	Response	2	3092131	14227	2
197	Picture	b115	3104403	0	1	5606	69	0	next
197	Response	2	3110008	5605	1
199	Picture	a115	3124569	0	174	8166	175	0	next
199	Response	1	3132643	8074	2
201	Picture	a114	3146068	0	1	6674	168	0	next
201	Response	1	3152741	6673	1
204	Response	3	3311035	44803	1
206	Picture	b115	3321396	0	1	10778	64	0	next
206	Response	2	3332173	10777	1
208	Picture	c101	3344229	0	175	4499	176	0	next
208	Response	1	3348630	4401	1
210	Picture	c101	3362728	0	1	4530	146	0	next
210	Response	1	3367256	4528	2
212	Picture	b106	3382561	0	172	19665	174	0	next
212	Response	2	3402194	19633	2
214	Picture	a113	3415893	0	1	8039	137	0	next
214	Response	1	3423931	8038	2
216	Picture	b102	3435892	0	1	6666	3	0	next
216	Response	2	3442524	6632	1
218	Picture	a112	3454725	0	1	6928	81	0	next
218	Response	1	3461652	6927	1
220	Picture	c101	3476558	0	176	6333	177	0	next
220	Response	1	3482706	6148	1
222	Picture	b107	3494390	0	2	7063	114	0	next
222	Response	2	3501452	7062	1
224	Picture	a103	3516224	0	173	20831	175	0	next
224	Response	1	3536982	20758	1
226	Picture	a102	3548555	0	2	129152	188	0	next
226	Response	1	3677706	129151	1
228	Picture	b114	3691218	0	169	5999	171	0	next
228	Response	2	3697114	5896	1
230	Picture	b113	3710384	0	1	35337	169	0	next
230	Response	2	3745720	35336	1
232	Picture	b105	3760049	0	174	8666	175	0	next
232	Response	2	3768569	8520	1
234	Picture	c101	3782381	0	2	6549	128	0	next
234	Response	1	3788929	6548	1
236	Picture	b104	3802715	0	174	6165	176	0	next
236	Response	2	3808815	6100	1
238	Picture	c101	3822380	0	1	10275	65	0	next
238	Response	1	3832654	10274	1
240	Picture	c101	3847213	0	175	5499	177	0	next
240	Response	1	3852686	5473	2
242	Picture	b110	3865045	0	2	6597	80	0	next
242	Response	2	3871641	6596	1
244	Picture	b111	3886045	0	175	22999	176	0	next
244	Response	2	3908908	22863	1
246	Picture	c101	3924044	0	1	5880	122	0	next
246	Response	1	3929923	5879	1
248	Picture	c101	3944710	0	175	6332	177	0	next
248	Response	1	3950978	6268	1
250	Picture	c101	3964542	0	2	5003	174	0	next
250	Response	1	3969544	5002	2
252	Picture	a111	3982876	0	174	13832	175	0	next
252	Response	1	3996562	13686	1
254	Picture	a101	4011374	0	1	49478	191	0	next
254	Response	1	4060851	49477	1
256	Picture	a110	4075706	0	174	35665	175	0	next
256	Response	1	4111220	35514	1
258	Picture	a109	4123204	0	1	42113	61	0	next
258	Response	1	4165316	42112	1
260	Picture	c101	4176536	0	175	7333	176	0	next
260	Response	1	4183732	7196	1
262	Picture	b112	4195868	0	2	7266	78	0	next
262	Response	2	4203133	7265	2
264	Picture	b109	4218035	0	174	9832	176	0	next
264	Response	2	4227718	9683	1
266	Picture	a104	4242700	0	2	13590	87	0	next
266	Response	1	4256288	13588	2
268	Picture	a107	4269034	0	173	7332	174	0	next
268	Response	1	4276257	7223	2
270	Picture	c101	4288199	0	1	5246	91	0	next
270	Response	1	4293444	5245	1
272	Picture	a105	4305032	0	174	6166	175	0	next
272	Response	1	4311109	6077	1
274	Picture	b116	4325698	0	1	6941	68	0	next
274	Response	2	4332638	6940	1
276	Picture	a116	4347531	0	167	8165	169	0	next
276	Response	1	4355632	8101	1
278	Picture	c101	4367696	0	2	7582	95	0	next
278	Response	1	4375277	7581	1
280	Picture	b108	4390363	0	174	43664	176	0	next
280	Response	2	4433863	43500	1
282	Picture	c101	4446861	0	1	6071	106	0	next
282	Response	1	4452931	6070	2
284	Picture	c101	4465527	0	176	22165	178	0	next
284	Response	1	4487628	22101	1
286	Picture	c101	4500692	0	2	5800	38	0	next
286	Response	1	4506490	5798	2
288	Picture	a108	4517692	0	174	12999	175	0	next
288	Response	1	4530544	12852	2
290	Picture	a114	4543358	0	1	17805	36	0	next
290	Response	1	4561162	17804	2
292	Picture	a115	4574524	0	174	6499	175	0	next
292	Response	1	4580922	6398	1
294	Picture	b103	4593023	0	1	12882	126	0	next
294	Response	2	4605904	12881	1
296	Picture	b101	4618023	0	174	10665	175	0	next
296	Response	2	4628566	10543	1
298	Picture	a106	4642521	0	1	14015	161	0	next
298	Response	2	4656535	14014	1
300	Picture	c101	4670188	0	175	37497	177	0	next
300	Response	1	4707592	37404	1
304	Response	3	4935767	64920	2
306	Picture	b002	4945846	0	168	14332	169	0	next
306	Response	2	4960117	14271	1
308	Picture	c001	4980011	0	1	30025	150	0	next
308	Response	1	5010035	30024	1
310	Picture	a008	5027343	0	174	46664	176	0	next
310	Response	1	5073845	46502	1
312	Picture	c001	5091340	0	2	12375	135	0	next
312	Response	1	5103714	12374	1
314	Picture	c001	5123506	0	1	41832	2	0	next
314	Response	1	5165183	41677	1
316	Picture	b013	5185671	0	1	12434	74	0	next
316	Response	2	5198104	12433	1
318	Picture	b015	5218004	0	174	24332	175	0	next
318	Response	2	5242147	24143	1
320	Picture	c001	5259169	0	1	35600	69	0	next
320	Response	1	5294768	35599	1
322	Picture	a005	5313334	0	176	9832	178	0	next
322	Response	2	5323075	9741	1
324	Picture	a009	5343332	0	2	8432	79	0	next
324	Response	1	5351764	8432	1
326	Picture	b012	5368166	0	175	8332	176	0	next
326	Response	2	5376383	8217	1
328	Picture	c001	5394664	0	2	6394	118	0	next
328	Response	1	5401057	6393	1
330	Picture	c001	5419664	0	175	10166	176	0	next
330	Response	1	5429751	10087	1
332	Picture	c001	5447329	0	2	11870	140	0	next
332	Response	1	5459198	11869	1
334	Picture	b003	5476329	0	174	30165	175	0	next
334	Response	2	5506360	30031	1
336	Picture	a007	5526494	0	1	41722	120	0	next
336	Response	1	5568214	41720	2
338	Picture	b007	5585492	0	174	7333	175	0	next
338	Response	2	5592652	7160	1
340	Picture	a001	5609824	0	2	7438	65	0	next
340	Response	1	5617261	7437	2
342	Picture	a003	5634157	0	175	9833	176	0	next
342	Response	1	5643862	9705	1
344	Picture	a010	5661323	0	1	14052	116	0	next
344	Response	1	5675374	14051	1
346	Picture	c001	5694322	0	170	6499	172	0	next
346	Response	1	5700744	6422	1
348	Picture	a016	5720821	0	1	6188	154	0	next
348	Response	1	5727008	6187	1
350	Picture	a002	5746821	0	168	8165	170	0	next
350	Response	1	5754866	8045	2
352	Picture	c001	5773319	0	1	6796	48	0	next
352	Response	1	5780114	6795	1
354	Picture	a004	5798986	0	175	11832	177	0	next
354	Response	1	5810753	11767	1
356	Picture	c001	5829984	0	1	6226	116	0	next
356	Response	1	5836209	6225	1
358	Picture	a015	5856484	0	167	46331	168	0	next
358	Response	1	5902772	46288	1
360	Picture	c001	5921315	0	1	5499	3	0	next
360	Response	1	5926791	5476	1
362	Picture	a011	5946481	0	175	6499	177	0	next
362	Response	1	5952937	6456	1
364	Picture	c001	5970480	0	1	7797	45	0	next
364	Response	1	5978276	7796	1
366	Picture	b009	5996146	0	169	9332	171	0	next
366	Response	2	6005411	9265	1
368	Picture	a013	6022811	0	2	9351	159	0	next
368	Response	1	6032161	9350	1
370	Picture	c001	6049311	0	174	5332	176	0	next
370	Response	1	6054504	5193	1
372	Picture	b016	6072476	0	2	5442	68	0	next
372	Response	2	6077917	5441	1
374	Picture	b014	6094810	0	176	33665	177	0	next
374	Response	2	6128286	33476	2
376	Picture	a014	6146641	0	1	5843	166	0	next
376	Response	1	6152483	5842	1
378	Picture	b008	6170141	0	174	26665	175	0	next
378	Response	2	6196710	26569	2
380	Picture	b001	6214472	0	1	8678	164	0	next
380	Response	2	6223149	8677	1
382	Picture	b005	6240472	0	176	7832	178	0	next
382	Response	2	6248150	7678	1
384	Picture	a012	6267137	0	2	15099	74	0	next
384	Response	1	6282235	15098	1
386	Picture	c001	6301803	0	174	26499	175	0	next
386	Response	1	6328196	26393	2
388	Picture	b011	6345135	0	1	7591	79	0	next
388	Response	2	6352725	7590	1
390	Picture	b004	6369801	0	175	12832	177	0	next
390	Response	2	6382467	12666	1
392	Picture	b006	6400800	0	1	68880	127	0	next
392	Response	2	6469679	68879	1
394	Picture	a006	6488298	0	175	18331	177	0	next
394	Response	1	6506557	18259	2
396	Picture	c001	6524129	0	1	24408	100	0	next
396	Response	1	6548537	24408	1
398	Picture	b010	6567295	0	174	8332	176	0	next
398	Response	2	6575521	8226	1
400	Picture	c001	6593294	0	1	14544	131	0	next
400	Response	1	6607836	14542	2
5	Picture	a006	274657	0	1	20166	170	0	next
5	Response	1	294822	20165	1
7	Picture	b013	314157	0	174	7832	175	0	next
7	Response	2	321883	7726	1
9	Picture	b008	338822	0	1	7268	74	0	next
9	Response	2	346089	7267	2
11	Picture	b001	363155	0	175	55331	176	0	next
11	Response	2	418347	55192	1
13	Picture	b014	438819	0	1	7357	153	0	next
13	Response	2	446175	7356	1
15	Picture	b010	463152	0	169	5832	171	0	next
15	Response	2	468847	5695	1
17	Picture	c001	488484	0	1	53009	164	0	next
17	Response	2	541492	53008	2
19	Picture	a005	558316	0	174	30831	176	0	next
19	Response	1	589036	30720	1
21	Picture	b009	607147	0	1	21425	78	0	next
21	Response	2	628571	21424	1
23	Picture	b011	645479	0	175	6999	177	0	next
23	Response	2	652324	6845	2
25	Picture	c001	671145	0	1	9616	59	0	next
25	Response	2	680760	9615	1
27	Picture	b003	697645	0	175	6498	177	0	next
27	Response	2	704064	6419	1
29	Picture	b006	724476	0	2	11228	110	0	next
29	Response	2	735703	11227	1
31	Picture	a014	753309	0	175	9166	176	0	next
31	Response	1	762421	9112	2
33	Picture	a001	780641	0	2	21315	194	0	next
33	Response	1	801955	21314	1
35	Picture	a015	821641	0	172	6665	174	0	next
35	Response	1	828265	6624	1
37	Picture	b012	845639	0	2	9144	200	0	next
37	Response	2	854782	9143	1
39	Picture	b016	873473	0	171	62830	172	0	next
39	Response	2	936185	62712	1
41	Picture	a011	954469	0	2	11981	195	0	next
41	Response	1	966449	11980	2
43	Picture	c001	986302	0	174	11166	175	0	next
43	Response	2	997405	11103	1
45	Picture	a008	1017801	0	1	9566	109	0	next
45	Response	1	1027366	9565	1
47	Picture	a007	1046967	0	174	33165	175	0	next
47	Response	1	1079977	33010	2
49	Picture	c001	1099298	0	1	14516	160	0	next
49	Response	2	1113812	14514	2
51	Picture	b015	1133131	0	174	25498	176	0	next
51	Response	2	1158474	25343	2
53	Picture	c001	1175962	0	2	9928	84	0	next
53	Response	2	1185889	9927	2
55	Picture	b002	1204795	0	176	9666	177	0	next
55	Response	2	1214383	9588	1
57	Picture	a013	1234294	0	1	10322	186	0	next
57	Response	1	1244615	10321	1
59	Picture	c001	1262127	0	175	8332	177	0	next
59	Response	2	1270350	8223	1
61	Picture	a016	1290125	0	2	6769	74	0	next
61	Response	1	1296893	6768	1
63	Picture	a012	1316292	0	167	16999	168	0	next
63	Response	1	1333100	16808	1
65	Picture	c001	1352124	0	1	7347	155	0	next
65	Response	2	1359470	7346	1
67	Picture	b004	1376957	0	168	27831	170	0	next
67	Response	2	1404650	27693	1
69	Picture	b005	1422455	0	1	6754	86	0	next
69	Response	2	1429208	6753	1
71	Picture	a010	1447455	0	174	11832	175	0	next
71	Response	1	1459172	11717	1
73	Picture	c001	1479286	0	2	9127	50	0	next
73	Response	2	1488412	9126	2
75	Picture	c001	1505286	0	175	6248	261	0	next
75	Response	2	1511532	6246	1
77	Picture	c001	1531284	0	2	6222	122	0	next
77	Response	2	1537505	6221	1
79	Picture	c001	1554451	0	175	7333	176	0	next
79	Response	2	1561594	7143	1
81	Picture	c001	1579116	0	2	9530	147	0	next
81	Response	2	1588645	9529	1
83	Picture	c001	1607283	0	174	4332	176	0	next
83	Response	2	1611469	4186	1
85	Picture	c001	1629615	0	1	4169	174	0	next
85	Response	2	1633783	4168	1
87	Picture	a003	1653448	0	174	8332	176	0	next
87	Response	1	1661618	8170	1
89	Picture	a009	1682113	0	2	8842	168	0	next
89	Response	1	1690954	8841	1
91	Picture	c001	1707946	0	168	6666	169	0	next
91	Response	2	1714473	6527	1
93	Picture	a004	1733112	0	1	14390	118	0	next
93	Response	1	1747500	14388	2
95	Picture	a002	1766778	0	169	16665	171	0	next
95	Response	1	1783261	16483	1
97	Picture	b007	1803109	0	2	7754	89	0	next
97	Response	2	1810862	7753	1
99	Picture	c001	1830276	0	177	5666	178	0	next
99	Response	2	1835818	5542	1
102	Response	3	2009673	54735	1
104	Picture	c001	2019770	0	174	8832	176	0	next
104	Response	2	2028566	8796	1
106	Picture	c001	2041269	0	1	6666	2	0	next
106	Response	2	2047910	6641	2
108	Picture	c201	2059102	0	175	4166	176	0	next
108	Response	2	2063113	4011	1
110	Picture	a207	2077768	0	1	12279	57	0	next
110	Response	1	2090046	12278	1
112	Picture	c201	2103101	0	174	7999	175	0	next
112	Response	2	2110925	7824	1
114	Picture	a208	2124266	0	1	5076	100	0	next
114	Response	2	2129341	5075	1
116	Picture	b201	2144266	0	174	7832	176	0	next
116	Response	2	2152070	7804	1
118	Picture	a201	2165265	0	1	6243	100	0	next
118	Response	1	2171507	6242	1
120	Picture	b206	2184098	0	174	10666	175	0	next
120	Response	2	2194608	10510	2
122	Picture	a214	2209930	0	1	27062	113	0	next
122	Response	1	2236991	27061	1
124	Picture	a205	2251763	0	174	21832	175	0	next
124	Response	1	2273532	21769	1
126	Picture	b203	2285261	0	1	8699	144	0	next
126	Response	2	2293959	8698	1
128	Picture	c201	2306094	0	174	22166	175	0	next
128	Response	2	2328215	22121	1
130	Picture	b215	2339593	0	1	17717	118	0	next
130	Response	2	2357309	17716	1
132	Picture	a212	2369092	0	175	6999	177	0	next
132	Response	1	2375937	6845	1
134	Picture	c201	2389591	0	2	16134	38	0	next
134	Response	2	2405724	16133	1
136	Picture	c201	2418924	0	170	4166	171	0	next
136	Response	2	2423058	4134	1
138	Picture	a216	2435256	0	2	6881	129	0	next
138	Response	1	2442136	6880	1
140	Picture	b211	2453423	0	173	7666	174	0	next
140	Response	2	2461059	7636	1
142	Picture	b204	2472922	0	1	6275	69	0	next
142	Response	2	2479196	6274	1
144	Picture	b213	2491255	0	169	5666	170	0	next
144	Response	2	2496733	5478	1
146	Picture	a213	2511754	0	1	5934	75	0	next
146	Response	1	2517687	5933	1
148	Picture	b212	2529754	0	174	5499	176	0	next
148	Response	2	2535107	5353	2
150	Picture	c201	2548086	0	2	6716	128	0	next
150	Response	2	2554801	6715	1
152	Picture	b216	2568086	0	174	37332	175	0	next
152	Response	2	2605378	37292	1
154	Picture	a211	2618751	0	1	16425	83	0	next
154	Response	1	2635175	16424	1
156	Picture	a209	2648584	0	174	6499	175	0	next
156	Response	1	2655027	6443	1
158	Picture	a215	2670249	0	1	84260	73	0	next
158	Response	1	2754508	84259	1
160	Picture	c201	2765747	0	176	8999	177	0	next
160	Response	2	2774599	8852	1
162	Picture	b210	2788912	0	1	46247	95	0	next
162	Response	2	2835158	46246	1
164	Picture	c201	2848911	0	174	28498	175	0	next
164	Response	2	2877282	28371	1
166	Picture	c201	2890409	0	1	166169	164	0	next
166	Response	2	3056577	166168	1
168	Picture	b208	3068237	0	175	76164	176	0	next
168	Response	2	3144361	76124	1
170	Picture	c201	3157567	0	2	5829	176	0	next
170	Response	2	3163395	5828	1
172	Picture	c201	3176901	0	168	4165	170	0	next
172	Response	2	3180902	4001	1
174	Picture	b202	3193899	0	2	6251	94	0	next
174	Response	2	3200149	6250	1
176	Picture	c201	3214066	0	174	5499	176	0	next
176	Response	2	3219396	5330	1
178	Picture	b214	3234731	0	2	5170	174	0	next
178	Response	2	3239900	5169	1
180	Picture	a203	3254232	0	175	5499	176	0	next
180	Response	1	3259566	5334	2
182	Picture	c201	3272230	0	2	5961	49	0	next
182	Response	2	3278190	5960	1
184	Picture	b207	3290564	0	174	25331	176	0	next
184	Response	2	3315786	25222	1
186	Picture	b205	3327895	0	2	5250	93	0	next
186	Response	2	3333144	5249	2
188	Picture	a210	3347062	0	172	7499	173	0	next
188	Response	1	3354456	7394	1
190	Picture	c201	3366894	0	2	10083	88	0	next
190	Response	2	3376976	10082	1
192	Picture	c201	3390394	0	174	4166	175	0	next
192	Response	2	3394482	4088	1
194	Picture	a204	3408226	0	1	41059	116	0	next
194	Response	1	3449284	41058	1
196	Picture	b209	3461225	0	174	23165	176	0	next
196	Response	2	3484245	23020	1
198	Picture	c201	3495723	0	2	22726	117	0	next
198	Response	2	3518448	22725	1
200	Picture	a206	3530056	0	175	86163	177	0	next
200	Response	1	3616121	86065	2
202	Picture	a202	3630219	0	1	6000	176	0	next
202	Response	1	3636218	5999	1
205	Response	3	3789062	38179	1
207	Picture	b214	3799547	0	1	16802	40	0	next
207	Response	2	3816348	16801	1
209	Picture	b212	3828547	0	169	6665	171	0	next
209	Response	2	3835174	6627	1
211	Picture	c201	3849046	0	1	4149	193	0	next
211	Response	2	3853194	4148	1
213	Picture	c201	3867879	0	169	4166	170	0	next
213	Response	2	3872020	4141	1
215	Picture	c201	3883545	0	1	3974	35	0	next
215	Response	2	3887518	3973	1
217	Picture	b216	3898711	0	174	20832	176	0	next
217	Response	2	3919473	20762	1
219	Picture	c201	3934710	0	1	6375	135	0	next
219	Response	2	3941084	6374	1
221	Picture	a205	3952876	0	174	21999	175	0	next
221	Response	1	3974752	21876	2
223	Picture	c201	3987875	0	1	7358	151	0	next
223	Response	2	3995231	7356	2
225	Picture	a204	4006541	0	174	12166	175	0	next
225	Response	1	4018583	12042	1
227	Picture	a207	4033873	0	2	17602	74	0	next
227	Response	1	4051474	17601	1
229	Picture	a211	4065540	0	174	10165	175	0	next
229	Response	1	4075611	10071	1
231	Picture	a206	4090205	0	1	7114	61	0	next
231	Response	1	4097317	7112	2
233	Picture	a203	4111538	0	174	4666	175	0	next
233	Response	1	4116087	4549	1
235	Picture	b202	4128870	0	2	7007	170	0	next
235	Response	2	4135876	7006	2
237	Picture	a210	4150204	0	174	6832	175	0	next
237	Response	1	4156741	6537	1
239	Picture	c201	4171702	0	2	5667	176	0	next
239	Response	2	4177367	5665	2
241	Picture	a208	4189369	0	167	23998	169	0	next
241	Response	1	4213311	23942	1
243	Picture	a214	4227034	0	1	19471	38	0	next
243	Response	1	4246504	19470	1
245	Picture	b206	4261533	0	175	9166	176	0	next
245	Response	2	4270580	9047	1
247	Picture	c201	4282365	0	2	28360	149	0	next
247	Response	2	4310724	28359	1
249	Picture	b213	4323365	0	174	12832	175	0	next
249	Response	2	4336113	12748	2
251	Picture	a209	4350530	0	1	13880	128	0	next
251	Response	1	4364409	13879	1
253	Picture	b204	4377696	0	174	17666	175	0	next
253	Response	2	4395202	17506	1
255	Picture	b205	4408028	0	1	7555	120	0	next
255	Response	2	4415582	7554	1
257	Picture	b207	4430195	0	174	28498	175	0	next
257	Response	2	4458573	28378	1
259	Picture	c201	4471193	0	1	7554	116	0	next
259	Response	2	4478746	7553	1
261	Picture	b210	4493026	0	175	93830	176	0	next
261	Response	2	4586731	93705	1
263	Picture	a212	4598522	0	1	12885	118	0	next
263	Response	1	4611406	12884	1
265	Picture	b211	4625022	0	167	12166	168	0	next
265	Response	2	4637010	11988	1
267	Picture	a216	4652020	0	2	36645	199	0	next
267	Response	1	4688664	36644	2
269	Picture	b201	4702020	0	175	9665	177	0	next
269	Response	2	4711659	9639	1
271	Picture	a201	4726351	0	2	43439	71	0	next
271	Response	1	4769789	43438	1
273	Picture	c201	4782017	0	175	24498	177	0	next
273	Response	2	4806366	24349	2
275	Picture	a215	4820682	0	1	25945	63	0	next
275	Response	1	4846626	25944	1
277	Picture	a202	4861015	0	171	6665	173	0	next
277	Response	1	4867585	6570	1
279	Picture	a213	4879347	0	1	4819	189	0	next
279	Response	1	4884165	4818	1
281	Picture	c201	4897013	0	174	5666	175	0	next
281	Response	2	4902603	5590	1
283	Picture	c201	4917512	0	1	3771	65	0	next
283	Response	2	4921281	3769	1
285	Picture	c201	4936345	0	1	3666	3	0	next
285	Response	2	4939986	3641	2
287	Picture	b203	4954178	0	1	6526	150	0	next
287	Response	2	4960702	6524	1
289	Picture	c201	4973178	0	174	5332	175	0	next
289	Response	2	4978450	5272	1
291	Picture	b209	4991843	0	1	7684	151	0	next
291	Response	2	4999526	7683	1
293	Picture	b208	5010843	0	175	6166	176	0	next
293	Response	2	5016734	5891	1
295	Picture	c201	5030342	0	1	4650	192	0	next
295	Response	2	5034991	4649	1
297	Picture	c201	5049842	0	175	4499	176	0	next
297	Response	2	5054207	4365	1
299	Picture	b215	5067341	0	1	6205	137	0	next
299	Response	2	5073544	6203	2
301	Picture	c201	5087841	0	168	4832	169	0	next
301	Response	2	5092489	4648	2
