# Supplementary material for: The relationship between Chinese college students’ mate preferences and their parents’ education level
Source: Front Psychol. 2022 Nov 1;13:907315. doi: 10.3389/fpsyg.2022.907315 (PMC9664191; doi:10.3389/fpsyg.2022.907315)
Supplement: Supplementary file 2 [file Data_Sheet_1.ZIP › raw data/╓╙╔2║Ω/part1.log]

Scenario - For expli1
Logfile written - 2018/6/20 14:57:54

Trial	Event Type	Code	Time	TTime	Uncertainty	Duration	Uncertainty	ReqTime	ReqDur

1	Response	3	1063260	1063260	2
3	Picture	a005	1073737	0	1	11728	114	0	next
3	Response	1	1085464	11727	1
5	Picture	b010	1102569	0	175	11164	177	0	next
5	Response	2	1113702	11133	2
7	Picture	c001	1133065	0	1	7675	168	0	next
7	Response	2	1140739	7674	1
9	Picture	a001	1158897	0	175	8498	177	0	next
9	Response	1	1167262	8365	1
11	Picture	a002	1185561	0	1	6962	47	0	next
11	Response	1	1192522	6961	1
13	Picture	b015	1211892	0	177	8499	178	0	next
13	Response	2	1220306	8414	1
15	Picture	a011	1238722	0	2	6186	158	0	next
15	Response	1	1244907	6185	1
17	Picture	b006	1264888	0	176	6998	177	0	next
17	Response	2	1271790	6902	2
19	Picture	c001	1292051	0	2	6682	161	0	next
19	Response	2	1298732	6681	2
21	Picture	a014	1315716	0	175	6666	176	0	next
21	Response	1	1322254	6538	1
23	Picture	c001	1340713	0	2	5635	42	0	next
23	Response	2	1346347	5634	1
25	Picture	b001	1365045	0	1	9832	3	0	next
25	Response	1	1374817	9772	2
27	Picture	c001	1393376	0	1	6078	90	0	next
27	Response	2	1399453	6077	1
29	Picture	a003	1417374	0	175	6332	176	0	next
29	Response	2	1423632	6258	2
31	Picture	c001	1444204	0	2	5621	56	0	next
31	Response	2	1449823	5619	2
33	Picture	a007	1469536	0	175	8165	177	0	next
33	Response	1	1477633	8097	1
35	Picture	c001	1495033	0	2	6309	35	0	next
35	Response	2	1501341	6308	1
37	Picture	a013	1520032	0	175	9665	176	0	next
37	Response	1	1529664	9632	1
39	Picture	c001	1549695	0	1	7726	116	0	next
39	Response	2	1557420	7725	2
41	Picture	a009	1577027	0	174	6665	175	0	next
41	Response	1	1583613	6586	1
43	Picture	b009	1603690	0	2	6063	114	0	next
43	Response	2	1609752	6062	1
45	Picture	a015	1627689	0	175	9665	176	0	next
45	Response	1	1637295	9606	2
47	Picture	b002	1655186	0	1	12298	44	0	next
47	Response	1	1667483	12297	2
49	Picture	c001	1684851	0	175	6331	177	0	next
49	Response	2	1691069	6218	1
51	Picture	b014	1711181	0	1	9477	198	0	next
51	Response	2	1720657	9476	1
53	Picture	a016	1738178	0	2	6333	3	0	next
53	Response	1	1744450	6272	1
55	Picture	b004	1762676	0	2	7881	129	0	next
55	Response	2	1770557	7881	1
57	Picture	c001	1788008	0	174	6499	175	0	next
57	Response	2	1794439	6431	2
59	Picture	a004	1814505	0	1	6427	84	0	next
59	Response	1	1820931	6426	1
61	Picture	c001	1837504	0	175	5832	176	0	next
61	Response	2	1843226	5722	2
63	Picture	c001	1860334	0	2	5366	145	0	next
63	Response	2	1865699	5365	1
65	Picture	c001	1883166	0	177	4999	178	0	next
65	Response	2	1888022	4856	1
67	Picture	b008	1906664	0	1	6564	112	0	next
67	Response	1	1913226	6562	2
69	Picture	c001	1930496	0	178	5331	180	0	next
69	Response	2	1935674	5178	1
71	Picture	c001	1954493	0	1	5336	172	0	next
71	Response	2	1959828	5335	1
73	Picture	b013	1977492	0	174	6665	175	0	next
73	Response	2	1984100	6608	1
75	Picture	a012	2001322	0	1	9904	97	0	next
75	Response	1	2011225	9903	2
77	Picture	b012	2030153	0	175	5832	177	0	next
77	Response	2	2035893	5740	1
79	Picture	c001	2055151	0	1	5318	191	0	next
79	Response	2	2060468	5317	1
81	Picture	b016	2080483	0	167	7498	168	0	next
81	Response	2	2087924	7441	1
83	Picture	b007	2108313	0	1	7336	172	0	next
83	Response	1	2115648	7335	1
85	Picture	b003	2134811	0	174	6499	175	0	next
85	Response	2	2141130	6319	1
87	Picture	a006	2160975	0	1	5996	172	0	next
87	Response	1	2166969	5994	1
89	Picture	a008	2183307	0	167	8831	169	0	next
89	Response	1	2192004	8697	2
91	Picture	c001	2212137	0	1	5955	54	0	next
91	Response	2	2218091	5954	1
93	Picture	b011	2235801	0	2	9499	4	0	next
93	Response	2	2245192	9391	1
95	Picture	a010	2264132	0	1	6901	106	0	next
95	Response	1	2271032	6900	1
97	Picture	b005	2289464	0	174	6998	176	0	next
97	Response	2	2296302	6838	2
100	Response	3	2544218	126933	1
102	Picture	c001	2554274	0	175	5832	176	0	next
102	Response	2	2560005	5731	1
104	Picture	c001	2572605	0	1	5284	59	0	next
104	Response	2	2577887	5282	2
106	Picture	b214	2589604	0	175	5832	176	0	next
106	Response	2	2595380	5776	1
108	Picture	c201	2608768	0	2	4795	49	0	next
108	Response	2	2613562	4794	1
110	Picture	a201	2628101	0	175	6165	176	0	next
110	Response	1	2634144	6043	2
112	Picture	a205	2649432	0	1	5749	93	0	next
112	Response	1	2655179	5747	2
114	Picture	a212	2666931	0	176	5498	178	0	next
114	Response	1	2672313	5382	1
116	Picture	a211	2685095	0	1	5225	119	0	next
116	Response	1	2690320	5225	1
118	Picture	a203	2705427	0	175	5999	176	0	next
118	Response	1	2711237	5810	1
120	Picture	c201	2725091	0	2	5021	156	0	next
120	Response	2	2730111	5020	1
122	Picture	c201	2743423	0	2	4166	4	0	next
122	Response	2	2747484	4061	1
124	Picture	c201	2761755	0	1	4422	87	0	next
124	Response	2	2766176	4421	1
126	Picture	b210	2779588	0	174	6665	175	0	next
126	Response	2	2786129	6541	1
128	Picture	a209	2798252	0	1	5850	152	0	next
128	Response	1	2804101	5849	2
130	Picture	a213	2817751	0	175	7998	177	0	next
130	Response	1	2825678	7927	1
132	Picture	c201	2840915	0	1	5383	126	0	next
132	Response	2	2846297	5382	1
134	Picture	b208	2861247	0	175	12665	176	0	next
134	Response	2	2873723	12476	1
136	Picture	c201	2885911	0	1	5332	178	0	next
136	Response	2	2891242	5331	2
138	Picture	a207	2906410	0	176	9331	178	0	next
138	Response	1	2915577	9167	2
140	Picture	c201	2927574	0	2	5469	42	0	next
140	Response	2	2933042	5468	1
142	Picture	a206	2945906	0	177	5832	179	0	next
142	Response	1	2951703	5797	1
144	Picture	b209	2963737	0	2	7352	159	0	next
144	Response	2	2971088	7351	1
146	Picture	b211	2985236	0	175	10165	176	0	next
146	Response	2	2995334	10098	1
148	Picture	a214	3009233	0	2	6533	143	0	next
148	Response	1	3015766	6533	1
150	Picture	a208	3029565	0	174	7499	175	0	next
150	Response	1	3036923	7358	1
152	Picture	b216	3050396	0	2	8377	134	0	next
152	Response	2	3058772	8376	2
154	Picture	b203	3073895	0	170	8832	171	0	next
154	Response	2	3082598	8703	1
156	Picture	b215	3097892	0	1	8743	100	0	next
156	Response	2	3106634	8742	1
158	Picture	a204	3119558	0	167	5998	169	0	next
158	Response	2	3125506	5948	2
160	Picture	c201	3139722	0	1	6518	158	0	next
160	Response	2	3146239	6517	1
162	Picture	c201	3159221	0	174	4998	176	0	next
162	Response	2	3164121	4900	1
164	Picture	b207	3176052	0	1	6672	163	0	next
164	Response	2	3182723	6671	1
166	Picture	c201	3195384	0	168	5665	170	0	next
166	Response	2	3201001	5617	1
168	Picture	a210	3214215	0	2	6771	72	0	next
168	Response	1	3220985	6770	1
170	Picture	c201	3233881	0	168	8498	170	0	next
170	Response	2	3242295	8414	1
172	Picture	c201	3255045	0	1	5195	148	0	next
172	Response	2	3260239	5194	1
174	Picture	a215	3273044	0	175	5999	176	0	next
174	Response	1	3278906	5862	1
176	Picture	c201	3291542	0	1	5314	196	0	next
176	Response	2	3296855	5313	1
178	Picture	b206	3311541	0	175	7665	176	0	next
178	Response	2	3319060	7519	2
180	Picture	a202	3333871	0	2	6827	184	0	next
180	Response	1	3340697	6826	1
182	Picture	b213	3352037	0	175	10832	176	0	next
182	Response	2	3362789	10752	1
184	Picture	b202	3377368	0	1	7512	163	0	next
184	Response	2	3384879	7511	1
186	Picture	c201	3397533	0	175	8665	177	0	next
186	Response	2	3406034	8501	1
188	Picture	c201	3418197	0	2	4522	155	0	next
188	Response	2	3422718	4521	1
190	Picture	a216	3437696	0	176	8166	177	0	next
190	Response	1	3445673	7977	1
192	Picture	b212	3457860	0	2	8014	165	0	next
192	Response	2	3465873	8013	2
194	Picture	c201	3478359	0	176	5666	177	0	next
194	Response	2	3483936	5577	1
196	Picture	b205	3498857	0	1	6865	144	0	next
196	Response	2	3505721	6864	1
198	Picture	b204	3519689	0	175	10165	176	0	next
198	Response	2	3529728	10039	1
200	Picture	b201	3542020	0	1	11384	125	0	next
200	Response	2	3553403	11383	1
203	Response	3	3694630	26787	1
205	Picture	a209	3705005	0	2	7005	172	0	next
205	Response	1	3712009	7004	2
207	Picture	c201	3726505	0	167	5498	168	0	next
207	Response	2	3731910	5405	1
209	Picture	a215	3745502	0	1	5674	170	0	next
209	Response	1	3751175	5673	1
211	Picture	b209	3762668	0	175	6665	176	0	next
211	Response	2	3769247	6579	1
213	Picture	b215	3784165	0	1	5491	185	0	next
213	Response	2	3789654	5489	2
215	Picture	b211	3804331	0	175	5665	176	0	next
215	Response	2	3809939	5608	2
217	Picture	a207	3821828	0	2	7889	122	0	next
217	Response	1	3829716	7888	1
219	Picture	a202	3842827	0	1	6166	2	0	next
219	Response	1	3848806	5979	1
221	Picture	c201	3863158	0	1	6145	198	0	next
221	Response	2	3869303	6145	1
223	Picture	b213	3882491	0	168	5998	170	0	next
223	Response	2	3888359	5868	1
225	Picture	b201	3901321	0	2	9157	187	0	next
225	Response	2	3910477	9156	1
227	Picture	c201	3925320	0	167	5332	168	0	next
227	Response	2	3930584	5264	1
229	Picture	b206	3942484	0	2	6284	60	0	next
229	Response	2	3948767	6283	1
231	Picture	a204	3962317	0	175	5998	177	0	next
231	Response	2	3968293	5976	1
233	Picture	b214	3983314	0	2	7384	128	0	next
233	Response	2	3990697	7383	1
235	Picture	c201	4003480	0	175	5665	177	0	next
235	Response	2	4009120	5640	1
237	Picture	b216	4021478	0	1	9119	56	0	next
237	Response	1	4030597	9119	1
239	Picture	c201	4043310	0	174	5665	175	0	next
239	Response	2	4048847	5537	1
241	Picture	a212	4062974	0	1	5704	131	0	next
241	Response	1	4068676	5702	1
243	Picture	c201	4081806	0	175	6165	177	0	next
243	Response	2	4087816	6010	1
245	Picture	b202	4099471	0	1	7720	122	0	next
245	Response	2	4107190	7719	1
247	Picture	a201	4118636	0	175	11998	177	0	next
247	Response	1	4130526	11890	1
249	Picture	b212	4145800	0	1	7227	115	0	next
249	Response	2	4153026	7226	1
251	Picture	a211	4165132	0	168	9832	169	0	next
251	Response	1	4174927	9795	2
253	Picture	c201	4187630	0	1	11240	95	0	next
253	Response	2	4198869	11239	1
255	Picture	a213	4210795	0	175	7665	176	0	next
255	Response	1	4218276	7481	1
257	Picture	a205	4232959	0	1	7099	76	0	next
257	Response	1	4240056	7097	2
259	Picture	c201	4252291	0	175	5832	177	0	next
259	Response	2	4258088	5797	2
261	Picture	b210	4271789	0	1	7416	93	0	next
261	Response	2	4279204	7415	1
263	Picture	c201	4293288	0	175	5332	176	0	next
263	Response	2	4298581	5293	1
265	Picture	b205	4312452	0	2	6047	130	0	next
265	Response	2	4318498	6046	1
267	Picture	b204	4330951	0	175	8999	176	0	next
267	Response	2	4339765	8814	1
269	Picture	b207	4352449	0	1	10988	187	0	next
269	Response	2	4363435	10986	2
271	Picture	a208	4377947	0	175	7498	177	0	next
271	Response	1	4385361	7414	1
273	Picture	a206	4399611	0	1	7982	194	0	next
273	Response	1	4407592	7981	2
275	Picture	b203	4421943	0	175	7832	176	0	next
275	Response	2	4429588	7645	1
277	Picture	a214	4441941	0	1	6068	108	0	next
277	Response	1	4448008	6067	1
279	Picture	c201	4462773	0	174	9831	176	0	next
279	Response	2	4472550	9777	1
281	Picture	c201	4487437	0	1	4313	188	0	next
281	Response	2	4491748	4311	1
283	Picture	a216	4502936	0	175	7332	176	0	next
283	Response	1	4510135	7199	1
285	Picture	c201	4523100	0	2	12388	122	0	next
285	Response	2	4535487	12387	1
287	Picture	a203	4549765	0	175	10498	177	0	next
287	Response	1	4560116	10351	1
289	Picture	b208	4572096	0	1	6292	52	0	next
289	Response	2	4578387	6291	1
291	Picture	c201	4590095	0	176	5999	177	0	next
291	Response	2	4595997	5902	2
293	Picture	c201	4609592	0	2	4586	259	0	next
293	Response	2	4614177	4585	1
295	Picture	a210	4628258	0	1	4332	3	0	next
295	Response	2	4632505	4247	1
297	Picture	c201	4647756	0	1	5207	135	0	next
297	Response	2	4652962	5206	1
299	Picture	c201	4666922	0	167	7665	168	0	next
299	Response	2	4674498	7576	1
302	Response	3	4872137	83893	1
305	Picture	a015	4902734	0	1	5165	3	0	next
305	Response	1	4907843	5109	1
307	Picture	c001	4927065	0	1	6673	169	0	next
307	Response	2	4933736	6671	2
309	Picture	c001	4953563	0	175	5166	176	0	next
309	Response	1	4958544	4981	2
311	Picture	c001	4975394	0	1	4899	110	0	next
311	Response	1	4980292	4898	2
313	Picture	b014	4997559	0	169	7165	171	0	next
313	Response	2	5004653	7094	1
315	Picture	a004	5025223	0	1	7357	144	0	next
315	Response	2	5032579	7356	1
317	Picture	c001	5050054	0	1	12165	3	0	next
317	Response	1	5062036	11982	1
319	Picture	c001	5082384	0	2	6236	107	0	next
319	Response	1	5088619	6235	2
321	Picture	b016	5106383	0	177	9831	179	0	next
321	Response	2	5116167	9784	1
323	Picture	b010	5136213	0	1	6620	56	0	next
323	Response	2	5142832	6619	1
325	Picture	b004	5161545	0	175	6498	177	0	next
325	Response	2	5167999	6454	1
327	Picture	a011	5187375	0	2	7233	111	0	next
327	Response	1	5194607	7232	1
329	Picture	b005	5212707	0	175	6832	176	0	next
329	Response	2	5219358	6651	1
331	Picture	a001	5236871	0	1	6967	35	0	next
331	Response	1	5243837	6966	1
333	Picture	a012	5261703	0	175	5498	177	0	next
333	Response	1	5267114	5411	1
335	Picture	b012	5284700	0	1	5726	116	0	next
335	Response	2	5290425	5725	1
337	Picture	c001	5308365	0	1	4999	2	0	next
337	Response	1	5313252	4887	1
339	Picture	b009	5330029	0	2	17936	73	0	next
339	Response	2	5347963	17934	2
341	Picture	a014	5367527	0	174	7165	175	0	next
341	Response	1	5374572	7045	1
343	Picture	a007	5394024	0	1	9683	159	0	next
343	Response	1	5403706	9682	1
345	Picture	a002	5420189	0	176	5498	178	0	next
345	Response	1	5425547	5358	1
347	Picture	c001	5445852	0	2	6312	199	0	next
347	Response	1	5452163	6311	1
349	Picture	a006	5469851	0	173	5665	175	0	next
349	Response	1	5475386	5535	2
351	Picture	b011	5494515	0	1	6797	46	0	next
351	Response	2	5501311	6796	1
353	Picture	c001	5518513	0	175	8332	177	0	next
353	Response	1	5526666	8153	1
355	Picture	c001	5544677	0	2	6442	68	0	next
355	Response	1	5551118	6441	1
357	Picture	b006	5570509	0	170	5498	172	0	next
357	Response	2	5575963	5454	1
359	Picture	a008	5594673	0	1	7937	64	0	next
359	Response	1	5602609	7936	1
361	Picture	c001	5620171	0	176	5665	178	0	next
361	Response	1	5625740	5569	1
363	Picture	b001	5644502	0	1	7071	97	0	next
363	Response	2	5651572	7070	2
365	Picture	c001	5671667	0	175	7331	177	0	next
365	Response	1	5678903	7236	1
367	Picture	c001	5698330	0	2	6346	164	0	next
367	Response	1	5704675	6345	2
369	Picture	c001	5721162	0	175	7999	176	0	next
369	Response	1	5729007	7845	2
371	Picture	b015	5747826	0	2	7852	158	0	next
371	Response	2	5755677	7851	1
373	Picture	b007	5773658	0	174	8498	176	0	next
373	Response	2	5781988	8330	1
375	Picture	c001	5799988	0	1	6842	169	0	next
375	Response	1	5806829	6841	1
377	Picture	a009	5824153	0	1	6665	3	0	next
377	Response	1	5830742	6589	1
379	Picture	a013	5850650	0	2	3313	194	0	next
379	Response	1	5853963	3313	1
381	Picture	c001	5872982	0	168	6332	170	0	next
381	Response	1	5879168	6186	1
383	Picture	a016	5899312	0	2	7818	192	0	next
383	Response	1	5907129	7817	1
385	Picture	a005	5923978	0	175	7332	176	0	next
385	Response	1	5931193	7215	1
387	Picture	b003	5949308	0	2	4833	338	0	next
387	Response	2	5954140	4832	2
389	Picture	b002	5973807	0	175	6998	177	0	next
389	Response	2	5980723	6916	1
390	Response	2	5985982	-156	155
391	Picture	b013	5997971	0	1	5578	90	0	next
391	Response	2	6003547	5576	2
393	Picture	c001	6021469	0	168	5666	169	0	next
393	Response	1	6027037	5568	2
395	Picture	a003	6047466	0	2	8249	95	0	next
395	Response	1	6055714	8248	1
397	Picture	b008	6074798	0	175	7998	177	0	next
397	Response	2	6082687	7889	1
397	Response	2	6086703	3907	1
398	Response	2	6089429	1300	1
399	Picture	a010	6103295	0	1	6353	156	0	next
399	Response	1	6109647	6352	1
401	Response	2	6134849	5056	1
402	Response	3	6296491	66540	1
404	Picture	c001	6306944	0	1	5150	192	0	next
404	Response	1	6312093	5149	1
406	Picture	c001	6323276	0	175	5999	176	0	next
406	Response	1	6329133	5857	2
408	Picture	c101	6344107	0	1	5308	35	0	next
408	Response	1	6349414	5307	1
410	Picture	c101	6362106	0	176	5332	177	0	next
410	Response	1	6367263	5157	1
412	Picture	c101	6380104	0	1	4141	35	0	next
412	Response	1	6384244	4140	1
414	Picture	a104	6396770	0	167	8998	168	0	next
414	Response	2	6405667	8897	1
416	Picture	b108	6420434	0	1	12566	110	0	next
416	Response	2	6432999	12565	1
418	Picture	c101	6446432	0	175	9332	176	0	next
418	Response	1	6455590	9158	1
420	Picture	b116	6470596	0	1	6720	122	0	next
420	Response	2	6477315	6719	1
422	Picture	a101	6491928	0	175	12998	176	0	next
422	Response	1	6504796	12868	1
424	Picture	b109	6517925	0	1	9015	161	0	next
424	Response	2	6526939	9014	1
426	Picture	c101	6541424	0	167	6498	169	0	next
426	Response	1	6547788	6364	1
427	Response	1	6559489	11567	2
428	Picture	a116	6560755	0	1	7431	78	0	next
428	Response	1	6568185	7430	1
430	Picture	c101	6582420	0	175	7665	177	0	next
430	Response	1	6589908	7488	1
431	Response	1	6598277	8192	1
432	Picture	c101	6605251	0	1	6524	152	0	next
432	Response	1	6611774	6523	1
434	Picture	c101	6623083	0	174	9332	175	0	next
434	Response	1	6632270	9187	1
436	Picture	a114	6646414	0	1	8273	69	0	next
436	Response	1	6654686	8272	1
438	Picture	a112	6666747	0	175	8997	177	0	next
438	Response	1	6675594	8847	1
439	Response	1	6684171	8427	1
440	Picture	a102	6688077	0	1	5960	45	0	next
440	Response	1	6694036	5959	2
442	Picture	c101	6708409	0	167	7332	168	0	next
442	Response	1	6715607	7198	1
444	Picture	a111	6727740	0	1	12590	85	0	next
444	Response	1	6740328	12588	2
446	Picture	a106	6753239	0	167	5998	168	0	next
446	Response	1	6759140	5901	1
448	Picture	c101	6771903	0	1	6261	81	0	next
448	Response	1	6778163	6260	1
450	Picture	b111	6791402	0	176	7498	178	0	next
450	Response	2	6798835	7433	2
452	Picture	b113	6812732	0	2	7313	190	0	next
452	Response	2	6820044	7312	1
454	Picture	c101	6832065	0	174	6998	176	0	next
454	Response	1	6839003	6938	1
456	Picture	a103	6851396	0	1	13260	74	0	next
456	Response	1	6864655	13259	2
458	Picture	b115	6878894	0	175	8998	177	0	next
458	Response	2	6887818	8924	1
460	Picture	b105	6901558	0	1	9091	84	0	next
460	Response	2	6910648	9090	1
462	Picture	a113	6925223	0	175	7165	177	0	next
462	Response	1	6932338	7115	1
464	Picture	b106	6946554	0	1	7537	307	0	next
464	Response	2	6954090	7536	1
466	Picture	a107	6968720	0	167	7498	168	0	next
466	Response	1	6976170	7450	2
468	Picture	a105	6990717	0	1	8649	193	0	next
468	Response	1	6999364	8647	2
470	Picture	c101	7013549	0	174	8498	176	0	next
470	Response	1	7021987	8438	2
472	Picture	b103	7034213	0	1	6017	151	0	next
472	Response	2	7040229	6016	1
474	Picture	b112	7053879	0	176	6831	178	0	next
474	Response	2	7060599	6720	1
476	Picture	a110	7074210	0	1	6251	91	0	next
476	Response	1	7080460	6250	1
478	Picture	a108	7093375	0	176	9165	178	0	next
478	Response	1	7102394	9019	1
480	Picture	c101	7116539	0	1	7166	2	0	next
480	Response	1	7123519	6980	1
482	Picture	b107	7136371	0	176	6333	177	0	next
482	Response	2	7142513	6142	1
484	Picture	c101	7155536	0	1	7980	188	0	next
484	Response	1	7163515	7979	1
486	Picture	b114	7178201	0	175	6332	176	0	next
486	Response	2	7184401	6200	1
488	Picture	b104	7197865	0	2	8229	115	0	next
488	Response	1	7206094	8229	1
490	Picture	b110	7218698	0	168	7165	169	0	next
490	Response	2	7225811	7113	1
492	Picture	c101	7241028	0	2	5752	84	0	next
492	Response	1	7246779	5751	1
494	Picture	c101	7260527	0	177	7499	178	0	next
494	Response	1	7267990	7463	1
496	Picture	a115	7282691	0	2	8645	29	0	next
496	Response	1	7291334	8643	2
498	Picture	b101	7304690	0	175	10331	177	0	next
498	Response	2	7314919	10229	1
500	Picture	a109	7329354	0	1	6684	152	0	next
500	Response	1	7336037	6683	1
502	Picture	b102	7348686	0	168	9832	169	0	next
502	Response	2	7358422	9736	1
505	Response	3	7492257	19582	2
507	Picture	b112	7502339	0	175	5999	176	0	next
507	Response	2	7508224	5885	1
509	Picture	b108	7521337	0	1	5848	163	0	next
509	Response	2	7527184	5847	1
511	Picture	c101	7541003	0	176	6831	178	0	next
511	Response	1	7547762	6759	1
513	Picture	c101	7560833	0	2	8980	190	0	next
513	Response	1	7569812	8979	2
515	Picture	a113	7581666	0	174	6332	175	0	next
515	Response	1	7587815	6149	1
517	Picture	a104	7600163	0	2	10007	170	0	next
517	Response	2	7610169	10006	1
519	Picture	c101	7621996	0	175	7165	176	0	next
519	Response	1	7629041	7045	1
521	Picture	a106	7641660	0	1	9707	134	0	next
521	Response	1	7651366	9706	1
523	Picture	a105	7666325	0	167	13331	169	0	next
523	Response	1	7679512	13187	1
525	Picture	a109	7693822	0	1	7833	175	0	next
525	Response	1	7701654	7832	1
527	Picture	a114	7714154	0	170	10998	172	0	next
527	Response	1	7724969	10815	2
529	Picture	c101	7737985	0	1	5289	47	0	next
529	Response	1	7743273	5288	1
531	Picture	c101	7755650	0	175	5666	176	0	next
531	Response	1	7761245	5595	1
533	Picture	b109	7773148	0	1	16992	183	0	next
533	Response	2	7790139	16991	1
535	Picture	a116	7802813	0	175	6998	177	0	next
535	Response	1	7809700	6887	1
537	Picture	c101	7822144	0	2	6100	78	0	next
537	Response	1	7828243	6099	1
539	Picture	b105	7840976	0	177	6665	179	0	next
539	Response	2	7847475	6499	1
541	Picture	b111	7862640	0	2	6524	155	0	next
541	Response	2	7869163	6523	1
543	Picture	c101	7882139	0	175	9832	176	0	next
543	Response	1	7891783	9644	2
545	Picture	b102	7905470	0	1	5755	86	0	next
545	Response	2	7911224	5754	1
547	Picture	a110	7924802	0	175	6165	177	0	next
547	Response	1	7930872	6070	1
549	Picture	a103	7944466	0	2	13327	183	0	next
549	Response	1	7957792	13326	1
551	Picture	c101	7971798	0	175	6499	176	0	next
551	Response	1	7978258	6460	1
553	Picture	b114	7991796	0	1	5670	171	0	next
553	Response	2	7997465	5669	1
555	Picture	a101	8012128	0	175	8332	176	0	next
555	Response	1	8020418	8290	1
557	Picture	a102	8033959	0	1	5609	67	0	next
557	Response	1	8039567	5608	1
559	Picture	a115	8051458	0	175	8165	176	0	next
559	Response	1	8059522	8064	1
561	Picture	b107	8072622	0	1	5894	109	0	next
561	Response	2	8078514	5892	2
563	Picture	b104	8093287	0	168	7832	170	0	next
563	Response	2	8101045	7758	2
565	Picture	b116	8112785	0	1	6166	2	0	next
565	Response	1	8118775	5990	1
567	Picture	c101	8130284	0	167	6832	168	0	next
567	Response	1	8137022	6738	1
569	Picture	c101	8149115	0	2	5549	128	0	next
569	Response	1	8154663	5548	2
571	Picture	b113	8169281	0	175	5998	177	0	next
571	Response	2	8175246	5965	2
573	Picture	c101	8188945	0	1	6314	197	0	next
573	Response	1	8195258	6313	1
575	Picture	c101	8207278	0	175	7165	176	0	next
575	Response	1	8214132	6854	2
577	Picture	b110	8228942	0	1	5747	94	0	next
577	Response	2	8234687	5745	2
579	Picture	a107	8247774	0	175	15164	177	0	next
579	Response	1	8262890	15116	1
581	Picture	a111	8277437	0	2	8169	175	0	next
581	Response	1	8285605	8168	1
583	Picture	b101	8297270	0	175	6998	176	0	next
583	Response	2	8304183	6913	1
585	Picture	c101	8315601	0	1	7211	130	0	next
585	Response	1	8322811	7210	1
587	Picture	b106	8336266	0	168	11332	169	0	next
587	Response	2	8347572	11306	1
589	Picture	b103	8362763	0	1	7802	33	0	next
589	Response	2	8370564	7801	1
591	Picture	b115	8384262	0	175	10165	176	0	next
591	Response	2	8394239	9977	1
593	Picture	c101	8408592	0	2	7156	189	0	next
593	Response	1	8415747	7155	1
595	Picture	c101	8430758	0	175	5998	177	0	next
595	Response	1	8436601	5843	2
597	Picture	c101	8449089	0	1	4735	108	0	next
597	Response	1	8453823	4734	1
599	Picture	a112	8468255	0	174	8664	176	0	next
599	Response	1	8476779	8524	1
601	Picture	a108	8490252	0	1	8761	81	0	next
601	Response	1	8499012	8760	1
