# Supplementary material for: The relationship between Chinese college students’ mate preferences and their parents’ education level
Source: Front Psychol. 2022 Nov 1;13:907315. doi: 10.3389/fpsyg.2022.907315 (PMC9664191; doi:10.3389/fpsyg.2022.907315)
Supplement: Supplementary file 2 [file Data_Sheet_1.ZIP › raw data/╓╙╝╬╟┌0/part1.log]

Scenario - For expli1
Logfile written - 2018/5/19 13:33:37

Trial	Event Type	Code	Time	TTime	Uncertainty	Duration	Uncertainty	ReqTime	ReqDur

1	Response	3	258711	258711	1
4	Picture	b014	289491	0	2	8261	79	0	next
4	Response	2	297750	8259	2
6	Picture	b005	313991	0	170	7832	172	0	next
6	Response	2	321694	7703	1
8	Picture	a001	338656	0	2	11166	174	0	next
8	Response	1	349820	11164	2
10	Picture	a006	369823	0	170	6332	172	0	next
10	Response	1	376098	6275	1
12	Picture	b003	396155	0	1	5741	98	0	next
12	Response	2	401895	5740	1
14	Picture	a012	418488	0	1	9166	2	0	next
14	Response	1	427511	9023	2
16	Picture	c001	447154	0	1	7618	54	0	next
16	Response	1	454771	7617	1
18	Picture	c001	472654	0	170	5999	171	0	next
18	Response	1	478532	5878	1
20	Picture	b008	496819	0	1	7329	176	0	next
20	Response	2	504147	7328	1
22	Picture	a013	522985	0	172	5333	173	0	next
22	Response	1	528029	5044	2
24	Picture	b009	545651	0	1	7367	138	0	next
24	Response	2	553018	7367	1
26	Picture	b012	570651	0	171	6166	172	0	next
26	Response	2	576751	6100	2
28	Picture	c001	596983	0	1	5384	121	0	next
28	Response	1	602366	5383	1
30	Picture	c001	619816	0	170	4666	171	0	next
30	Response	1	624333	4517	1
32	Picture	c001	642648	0	2	3921	86	0	next
32	Response	1	646568	3920	1
34	Picture	b002	665648	0	173	5833	174	0	next
34	Response	2	671315	5667	1
36	Picture	a004	691480	0	2	12832	174	0	next
36	Response	1	704311	12831	1
38	Picture	c001	722313	0	1	5166	2	0	next
38	Response	1	727331	5018	1
40	Picture	a011	746145	0	2	5337	170	0	next
40	Response	1	751481	5336	2
42	Picture	b016	767812	0	168	6332	170	0	next
42	Response	2	773987	6175	1
44	Picture	b010	794477	0	2	5155	185	0	next
44	Response	2	799631	5154	1
46	Picture	c001	816478	0	171	5665	173	0	next
46	Response	1	821985	5507	1
48	Picture	a008	840476	0	2	9333	174	0	next
48	Response	1	849807	9331	2
50	Picture	b013	869809	0	171	5333	172	0	next
50	Response	2	875035	5226	1
52	Picture	a007	892475	0	1	6502	170	0	next
52	Response	1	898976	6501	1
54	Picture	b001	916808	0	172	5332	174	0	next
54	Response	2	922049	5241	1
56	Picture	b007	940640	0	2	5827	179	0	next
56	Response	2	946466	5826	2
58	Picture	a010	965140	0	172	6332	174	0	next
58	Response	1	971363	6223	2
60	Picture	a005	990472	0	1	6778	61	0	next
60	Response	1	997249	6777	2
62	Picture	c001	1014639	0	172	5999	173	0	next
62	Response	1	1020589	5950	1
64	Picture	a009	1037804	0	2	5115	58	0	next
64	Response	1	1042918	5114	1
66	Picture	c001	1061138	0	172	6832	173	0	next
66	Response	1	1067846	6708	1
68	Picture	c001	1085803	0	1	3981	192	0	next
68	Response	1	1089784	3981	1
70	Picture	a016	1107303	0	170	5833	171	0	next
70	Response	1	1112946	5643	1
72	Picture	c001	1132635	0	1	4105	67	0	next
72	Response	1	1136739	4104	1
74	Picture	a002	1153468	0	171	5666	172	0	next
74	Response	1	1158948	5480	1
76	Picture	b006	1178300	0	2	4000	4	0	next
76	Response	1	1182172	3872	1
78	Picture	b004	1202134	0	172	7332	173	0	next
78	Response	2	1209369	7235	1
80	Picture	a014	1229466	0	1	5517	155	0	next
80	Response	1	1234982	5516	1
82	Picture	b011	1254632	0	171	6999	173	0	next
82	Response	2	1261494	6862	1
84	Picture	c001	1279964	0	2	5499	174	0	next
84	Response	1	1285462	5498	1
86	Picture	c001	1304131	0	170	5666	171	0	next
86	Response	1	1309728	5597	1
88	Picture	a015	1328463	0	1	6666	3	0	next
88	Response	1	1334985	6522	1
90	Picture	c001	1351963	0	170	5832	172	0	next
90	Response	1	1357760	5797	1
92	Picture	a003	1374628	0	2	15801	39	0	next
92	Response	1	1390428	15800	1
94	Picture	b015	1407462	0	170	7998	172	0	next
94	Response	2	1415416	7954	2
96	Picture	c001	1433627	0	1	6358	147	0	next
96	Response	1	1439984	6357	2
98	Picture	c001	1459793	0	171	4999	173	0	next
98	Response	1	1464641	4848	1
101	Response	3	1658531	75742	1
103	Picture	c001	1668621	0	171	7166	172	0	next
103	Response	1	1675716	7095	1
105	Picture	c001	1690120	0	2	4574	99	0	next
105	Response	1	1694693	4573	1
107	Picture	c101	1706953	0	171	9166	172	0	next
107	Response	1	1715942	8989	1
109	Picture	c101	1728619	0	1	4985	186	0	next
109	Response	1	1733603	4984	1
111	Picture	a102	1746952	0	171	6999	173	0	next
111	Response	1	1753894	6942	1
113	Picture	c101	1765451	0	2	6226	114	0	next
113	Response	1	1771676	6225	1
115	Picture	a109	1785951	0	171	6833	172	0	next
115	Response	1	1792686	6735	1
117	Picture	b113	1805617	0	1	6223	116	0	next
117	Response	2	1811839	6222	1
119	Picture	a103	1824617	0	170	8999	171	0	next
119	Response	1	1833504	8887	1
121	Picture	c101	1846949	0	1	5531	142	0	next
121	Response	1	1852479	5530	1
123	Picture	c101	1865115	0	1	5000	2	0	next
123	Response	1	1870050	4935	1
125	Picture	a116	1885281	0	2	6287	54	0	next
125	Response	1	1891567	6286	1
127	Picture	b109	1902948	0	172	6999	173	0	next
127	Response	2	1909915	6967	2
129	Picture	b101	1924447	0	1	5520	152	0	next
129	Response	2	1929966	5519	1
131	Picture	c101	1943280	0	171	7833	172	0	next
131	Response	1	1950973	7693	1
133	Picture	b112	1962613	0	1	5692	146	0	next
133	Response	2	1968304	5691	1
135	Picture	a110	1982946	0	172	5499	173	0	next
135	Response	1	1988264	5318	1
137	Picture	a105	2002278	0	1	6000	2	0	next
137	Response	1	2008014	5736	1
139	Picture	b111	2019945	0	170	9499	171	0	next
139	Response	2	2029296	9351	1
141	Picture	b108	2041943	0	2	8809	31	0	next
141	Response	2	2050751	8808	1
143	Picture	a111	2064444	0	171	6165	173	0	next
143	Response	1	2070502	6058	1
145	Picture	b115	2082276	0	1	6333	2	0	next
145	Response	2	2088549	6273	2
147	Picture	b104	2103609	0	171	7166	172	0	next
147	Response	2	2110661	7052	1
149	Picture	c101	2124441	0	2	4479	194	0	next
149	Response	1	2128919	4478	1
151	Picture	a112	2140775	0	170	5332	172	0	next
151	Response	1	2145951	5176	1
153	Picture	b102	2157607	0	2	8337	170	0	next
153	Response	2	2165943	8336	1
155	Picture	b110	2179107	0	172	11332	174	0	next
155	Response	2	2190324	11217	1
157	Picture	c101	2204939	0	2	5017	156	0	next
157	Response	1	2209955	5016	1
159	Picture	c101	2222273	0	171	4332	173	0	next
159	Response	1	2226422	4149	2
161	Picture	c101	2239105	0	2	4026	147	0	next
161	Response	1	2243129	4024	2
163	Picture	a114	2256772	0	172	5666	173	0	next
163	Response	1	2262252	5480	1
165	Picture	a113	2276771	0	1	5324	181	0	next
165	Response	1	2282094	5323	1
167	Picture	a101	2296937	0	171	5666	173	0	next
167	Response	1	2302443	5506	1
169	Picture	b116	2314103	0	1	5785	54	0	next
169	Response	2	2319887	5784	1
171	Picture	b107	2333603	0	170	5666	171	0	next
171	Response	2	2339130	5527	1
173	Picture	a106	2353435	0	2	10497	178	0	next
173	Response	1	2363931	10496	1
175	Picture	c101	2378268	0	1	5833	2	0	next
175	Response	1	2383953	5685	1
177	Picture	a107	2398267	0	2	8789	51	0	next
177	Response	1	2407055	8788	1
179	Picture	b105	2420268	0	171	6498	173	0	next
179	Response	2	2426625	6357	1
181	Picture	c101	2438600	0	1	5178	160	0	next
181	Response	1	2443777	5177	1
183	Picture	b106	2458100	0	170	13165	172	0	next
183	Response	2	2471210	13110	1
185	Picture	a115	2484098	0	2	8207	133	0	next
185	Response	1	2492304	8206	1
187	Picture	c101	2507098	0	171	5166	173	0	next
187	Response	1	2512178	5080	1
189	Picture	c101	2527097	0	2	4775	65	0	next
189	Response	1	2531871	4774	1
191	Picture	b114	2543931	0	171	12832	172	0	next
191	Response	2	2556646	12715	1
193	Picture	c101	2568429	0	2	5486	187	0	next
193	Response	1	2573914	5485	1
195	Picture	a104	2588430	0	170	11999	171	0	next
195	Response	1	2600242	11812	2
197	Picture	a108	2614262	0	1	6240	98	0	next
197	Response	1	2620502	6240	1
199	Picture	b103	2634762	0	169	5665	171	0	next
199	Response	2	2640313	5551	2
201	Picture	c101	2654261	0	1	5863	142	0	next
201	Response	1	2660123	5862	1
204	Response	3	2785150	11225	1
206	Picture	b113	2795590	0	1	8565	107	0	next
206	Response	2	2804155	8565	1
208	Picture	b109	2816590	0	170	10332	172	0	next
208	Response	2	2826804	10214	1
210	Picture	b116	2838589	0	1	6826	181	0	next
210	Response	2	2845414	6825	1
212	Picture	b114	2858256	0	172	4165	174	0	next
212	Response	2	2862264	4008	1
214	Picture	a110	2877588	0	1	7446	61	0	next
214	Response	1	2885033	7445	1
216	Picture	c101	2898421	0	170	8666	171	0	next
216	Response	1	2906968	8547	1
218	Picture	c101	2921253	0	2	3646	194	0	next
218	Response	1	2924898	3645	1
220	Picture	b115	2936920	0	171	9999	173	0	next
220	Response	2	2946862	9942	1
222	Picture	a112	2961086	0	1	7057	281	0	next
222	Response	1	2968142	7056	1
224	Picture	a115	2979919	0	170	4999	172	0	next
224	Response	1	2984758	4839	1
226	Picture	b102	2999085	0	1	6296	42	0	next
226	Response	2	3005380	6295	1
228	Picture	a106	3018418	0	170	8332	172	0	next
228	Response	1	3026655	8237	2
230	Picture	b106	3039083	0	2	6997	176	0	next
230	Response	2	3046079	6996	1
232	Picture	c101	3057416	0	2	5000	3	0	next
232	Response	1	3062305	4889	1
234	Picture	c101	3074083	0	1	4987	184	0	next
234	Response	1	3079069	4986	1
236	Picture	a102	3091416	0	171	6166	172	0	next
236	Response	1	3097482	6066	1
238	Picture	c101	3112415	0	1	5599	73	0	next
238	Response	1	3118013	5598	1
240	Picture	c101	3129915	0	171	4332	173	0	next
240	Response	1	3134152	4237	1
242	Picture	c101	3148581	0	1	3651	187	0	next
242	Response	1	3152231	3650	2
244	Picture	a104	3165581	0	170	14832	171	0	next
244	Response	1	3180261	14680	2
246	Picture	c101	3193913	0	1	4757	81	0	next
246	Response	1	3198669	4756	1
248	Picture	c101	3210746	0	171	4832	173	0	next
248	Response	1	3215435	4689	2
250	Picture	b111	3226912	0	1	8368	137	0	next
250	Response	2	3235279	8367	1
252	Picture	b110	3247079	0	170	6498	172	0	next
252	Response	2	3253417	6338	2
254	Picture	a105	3268577	0	2	6445	62	0	next
254	Response	1	3275021	6444	1
256	Picture	a114	3289911	0	170	5665	172	0	next
256	Response	1	3295461	5550	2
258	Picture	b104	3308576	0	2	8249	91	0	next
258	Response	2	3316824	8248	1
260	Picture	c101	3331743	0	170	5999	171	0	next
260	Response	1	3337649	5906	1
262	Picture	b108	3350242	0	1	6806	32	0	next
262	Response	2	3357047	6805	1
264	Picture	a111	3372075	0	172	5999	174	0	next
264	Response	1	3377963	5888	2
266	Picture	c101	3392574	0	1	6097	75	0	next
266	Response	1	3398670	6096	1
268	Picture	b103	3412241	0	170	5999	171	0	next
268	Response	2	3418183	5942	1
270	Picture	a101	3430240	0	1	33245	93	0	next
270	Response	1	3463484	33244	1
272	Picture	a113	3476406	0	170	5499	171	0	next
272	Response	1	3481773	5367	1
274	Picture	a103	3494738	0	1	6132	40	0	next
274	Response	1	3500869	6131	1
276	Picture	b107	3512238	0	173	10332	175	0	next
276	Response	2	3522504	10266	1
278	Picture	c101	3536903	0	2	5171	169	0	next
278	Response	1	3542073	5170	1
280	Picture	b101	3553904	0	171	24331	173	0	next
280	Response	2	3578082	24178	1
282	Picture	c101	3591069	0	1	5477	194	0	next
282	Response	1	3596545	5476	2
284	Picture	b105	3611402	0	170	6499	171	0	next
284	Response	2	3617852	6450	1
286	Picture	a107	3631401	0	1	4083	89	0	next
286	Response	1	3635483	4082	1
288	Picture	a108	3647234	0	171	6999	173	0	next
288	Response	1	3654069	6835	2
290	Picture	b112	3668233	0	2	5169	171	0	next
290	Response	2	3673401	5168	1
292	Picture	c101	3686400	0	170	4999	171	0	next
292	Response	1	3691358	4958	1
294	Picture	a116	3703566	0	1	5332	173	0	next
294	Response	1	3708897	5331	2
296	Picture	a109	3721066	0	170	4499	171	0	next
296	Response	1	3725389	4323	1
298	Picture	c101	3739731	0	2	3466	41	0	next
298	Response	1	3743196	3465	1
300	Picture	c101	3756232	0	170	4332	171	0	next
300	Response	1	3760403	4171	2
303	Response	3	4047126	172065	2
305	Picture	b009	4057223	0	171	12999	173	0	next
305	Response	2	4070044	12821	1
307	Picture	a005	4089555	0	1	7383	123	0	next
307	Response	1	4096937	7382	1
309	Picture	a008	4114722	0	170	7665	172	0	next
309	Response	1	4122338	7616	1
311	Picture	c001	4139220	0	2	6221	121	0	next
311	Response	2	4145440	6220	2
313	Picture	b005	4163387	0	170	6999	172	0	next
313	Response	2	4170360	6973	1
315	Picture	a014	4187053	0	1	11785	55	0	next
315	Response	1	4198837	11784	1
317	Picture	b003	4218386	0	170	6999	171	0	next
317	Response	2	4225254	6868	1
319	Picture	a006	4244218	0	1	8022	150	0	next
319	Response	1	4252239	8021	1
321	Picture	c001	4269051	0	170	5666	171	0	next
321	Response	1	4274626	5575	2
323	Picture	a007	4294216	0	2	27840	166	0	next
323	Response	1	4322055	27839	2
325	Picture	b004	4341716	0	170	6999	171	0	next
325	Response	2	4348566	6850	1
327	Picture	b013	4366881	0	1	5501	171	0	next
327	Response	2	4372381	5500	1
329	Picture	b015	4390881	0	170	6832	172	0	next
329	Response	2	4397627	6746	1
331	Picture	c001	4414880	0	1	5512	160	0	next
331	Response	2	4420391	5511	1
333	Picture	b016	4436880	0	171	9332	173	0	next
333	Response	2	4446178	9298	1
335	Picture	a012	4463212	0	1	7108	64	0	next
335	Response	1	4470319	7107	1
337	Picture	a003	4487378	0	171	6166	173	0	next
337	Response	1	4493482	6104	1
339	Picture	b002	4510377	0	1	10861	145	0	next
339	Response	2	4521237	10860	1
341	Picture	c001	4539710	0	172	6999	174	0	next
341	Response	2	4546578	6868	1
343	Picture	c001	4566376	0	1	5176	163	0	next
343	Response	1	4571550	5174	2
345	Picture	c001	4589709	0	170	5832	172	0	next
345	Response	2	4595456	5747	1
347	Picture	b006	4613874	0	2	6591	82	0	next
347	Response	2	4620465	6591	1
349	Picture	a016	4637374	0	1	6999	3	0	next
349	Response	1	4644275	6901	1
351	Picture	a001	4661706	0	2	13261	79	0	next
351	Response	1	4674966	13260	1
353	Picture	c001	4691540	0	171	7332	172	0	next
353	Response	2	4698692	7152	2
355	Picture	a009	4716371	0	2	5598	76	0	next
355	Response	1	4721968	5597	1
357	Picture	c001	4740038	0	171	5666	172	0	next
357	Response	2	4745664	5626	1
359	Picture	b008	4765870	0	2	6003	170	0	next
359	Response	2	4771872	6002	2
361	Picture	c001	4791537	0	170	5832	172	0	next
361	Response	2	4797239	5702	1
363	Picture	c001	4815202	0	2	4331	175	0	next
363	Response	2	4819531	4329	2
365	Picture	a010	4836536	0	170	12832	171	0	next
365	Response	1	4849202	12666	1
367	Picture	a013	4868034	0	1	10688	152	0	next
367	Response	1	4878721	10687	1
369	Picture	b001	4896534	0	171	6166	172	0	next
369	Response	2	4902634	6100	1
371	Picture	b007	4922199	0	2	5058	116	0	next
371	Response	2	4927256	5057	2
373	Picture	b014	4945699	0	171	6166	172	0	next
373	Response	2	4951817	6118	1
375	Picture	b012	4969031	0	2	5432	75	0	next
375	Response	2	4974462	5431	2
377	Picture	b010	4993031	0	173	6166	175	0	next
377	Response	2	4999112	6081	2
379	Picture	c001	5017863	0	2	4884	123	0	next
379	Response	2	5022746	4883	1
381	Picture	b011	5042530	0	171	8499	172	0	next
381	Response	2	5050952	8422	1
383	Picture	c001	5070695	0	2	5117	57	0	next
383	Response	2	5075811	5116	1
385	Picture	c001	5095862	0	170	5166	171	0	next
385	Response	2	5100882	5020	1
387	Picture	c001	5121194	0	1	4666	3	0	next
387	Response	2	5125831	4637	1
389	Picture	c001	5143027	0	172	4333	173	0	next
389	Response	2	5147256	4229	1
391	Picture	a004	5166026	0	1	7833	3	0	next
391	Response	1	5173757	7731	1
393	Picture	a015	5190526	0	171	4666	172	0	next
393	Response	1	5195094	4568	2
395	Picture	a002	5211858	0	2	4574	99	0	next
395	Response	1	5216431	4573	1
397	Picture	c001	5234858	0	170	5666	171	0	next
397	Response	1	5240427	5569	1
399	Picture	a011	5258690	0	2	11352	155	0	next
399	Response	1	5270041	11351	1
402	Response	3	5430834	41813	1
404	Picture	c001	5441352	0	1	4540	133	0	next
404	Response	2	5445891	4539	1
406	Picture	c001	5458352	0	170	3999	172	0	next
406	Response	2	5462295	3943	1
408	Picture	c201	5474851	0	1	3758	81	0	next
408	Response	2	5478608	3757	1
410	Picture	c201	5493350	0	2	3667	3	0	next
410	Response	2	5496859	3509	1
412	Picture	c201	5510517	0	1	3103	70	0	next
412	Response	2	5513619	3102	1
414	Picture	a204	5528350	0	171	13999	173	0	next
414	Response	1	5542185	13835	1
416	Picture	a210	5556682	0	2	6600	73	0	next
416	Response	1	5563281	6599	1
418	Picture	b206	5577016	0	170	13665	172	0	next
418	Response	2	5590631	13615	1
420	Picture	a212	5603681	0	1	13097	75	0	next
420	Response	1	5616777	13096	1
422	Picture	a203	5629181	0	171	4832	173	0	next
422	Response	1	5633871	4690	2
424	Picture	b209	5645846	0	2	7301	41	0	next
424	Response	2	5653146	7300	1
426	Picture	a216	5665513	0	171	6999	173	0	next
426	Response	1	5672419	6906	2
428	Picture	c201	5686012	0	1	5777	62	0	next
428	Response	2	5691788	5776	1
430	Picture	c201	5705679	0	170	5332	172	0	next
430	Response	2	5710850	5171	1
432	Picture	c201	5723011	0	2	4000	3	0	next
432	Response	2	5726895	3884	1
434	Picture	b202	5739345	0	170	12499	171	0	next
434	Response	2	5751696	12351	1
436	Picture	a205	5765510	0	1	5370	135	0	next
436	Response	1	5770879	5369	1
438	Picture	c201	5785510	0	170	5332	172	0	next
438	Response	2	5790779	5269	1
440	Picture	b214	5805176	0	1	8551	121	0	next
440	Response	2	5813726	8550	1
442	Picture	a207	5827176	0	170	11332	171	0	next
442	Response	1	5838407	11231	1
444	Picture	c201	5853008	0	1	6858	147	0	next
444	Response	2	5859865	6857	1
446	Picture	c201	5872508	0	170	4832	172	0	next
446	Response	2	5877201	4693	1
448	Picture	b201	5891340	0	1	6573	99	0	next
448	Response	2	5897911	6571	2
450	Picture	a202	5911507	0	171	6999	172	0	next
450	Response	1	5918444	6937	2
452	Picture	b212	5931505	0	2	5198	142	0	next
452	Response	2	5936702	5197	1
454	Picture	c201	5951172	0	171	5333	172	0	next
454	Response	2	5956391	5219	1
456	Picture	b213	5969838	0	1	5347	158	0	next
456	Response	2	5975184	5346	2
458	Picture	b208	5989838	0	170	5666	171	0	next
458	Response	2	5995381	5543	1
460	Picture	a208	6007003	0	2	3886	121	0	next
460	Response	2	6010888	3885	1
462	Picture	b216	6024004	0	170	8332	171	0	next
462	Response	2	6032249	8245	1
464	Picture	b204	6044836	0	1	8499	3	0	next
464	Response	2	6053313	8477	1
466	Picture	a215	6068002	0	1	8166	2	0	next
466	Response	1	6076107	8105	1
468	Picture	a206	6088501	0	2	10555	118	0	next
468	Response	1	6099055	10554	1
470	Picture	c201	6111168	0	170	5832	172	0	next
470	Response	2	6116868	5700	2
472	Picture	b211	6132167	0	1	9534	139	0	next
472	Response	2	6141700	9533	1
474	Picture	a211	6156000	0	170	19665	172	0	next
474	Response	1	6175585	19585	2
476	Picture	a209	6188499	0	1	20226	112	0	next
476	Response	1	6208724	20225	1
478	Picture	b205	6220498	0	171	5833	172	0	next
478	Response	2	6226265	5767	1
480	Picture	b210	6239664	0	1	5666	3	0	next
480	Response	2	6245207	5543	1
482	Picture	b207	6257497	0	171	5499	173	0	next
482	Response	2	6262925	5428	1
484	Picture	c201	6276829	0	2	7760	80	0	next
484	Response	2	6284588	7759	1
486	Picture	a214	6295830	0	170	6332	171	0	next
486	Response	1	6302126	6296	1
488	Picture	c201	6316495	0	1	5591	81	0	next
488	Response	2	6322085	5590	1
490	Picture	c201	6336829	0	170	4665	172	0	next
490	Response	2	6341417	4588	1
492	Picture	b203	6352994	0	1	6141	31	0	next
492	Response	2	6359134	6140	1
494	Picture	c201	6373828	0	170	5498	172	0	next
494	Response	2	6379243	5415	1
496	Picture	c201	6392660	0	1	4539	133	0	next
496	Response	2	6397198	4538	1
498	Picture	a213	6409160	0	170	24665	172	0	next
498	Response	1	6433742	24582	1
500	Picture	a201	6448992	0	1	5999	3	0	next
500	Response	1	6454809	5817	1
502	Picture	b215	6466992	0	170	15165	171	0	next
502	Response	2	6482122	15130	2
505	Response	3	6603713	9059	1
507	Picture	c201	6613821	0	170	5832	172	0	next
507	Response	2	6619530	5709	1
509	Picture	a214	6634487	0	1	5604	68	0	next
509	Response	1	6640090	5603	1
511	Picture	c201	6651487	0	170	5665	172	0	next
511	Response	2	6657064	5577	1
513	Picture	c201	6672152	0	2	4518	155	0	next
513	Response	2	6676669	4517	1
515	Picture	a216	6691319	0	170	6166	171	0	next
515	Response	1	6697412	6093	1
517	Picture	a206	6710485	0	1	7961	44	0	next
517	Response	1	6718445	7960	1
519	Picture	a203	6730318	0	172	6499	173	0	next
519	Response	1	6736641	6323	1
521	Picture	a212	6751650	0	1	4683	158	0	next
521	Response	1	6756331	4681	2
523	Picture	c201	6770150	0	171	5832	173	0	next
523	Response	2	6775874	5724	2
525	Picture	c201	6790649	0	1	3697	142	0	next
525	Response	2	6794345	3696	1
527	Picture	c201	6807816	0	172	3665	174	0	next
527	Response	2	6811441	3625	2
529	Picture	b216	6823481	0	2	6833	4	0	next
529	Response	2	6830241	6760	1
531	Picture	a207	6844982	0	170	5665	172	0	next
531	Response	2	6850592	5610	1
533	Picture	b205	6865147	0	1	6423	82	0	next
533	Response	2	6871570	6423	1
535	Picture	b202	6882814	0	170	5665	172	0	next
535	Response	2	6888336	5522	1
537	Picture	c201	6902646	0	1	5922	83	0	next
537	Response	2	6908568	5922	1
539	Picture	b209	6921646	0	172	9166	173	0	next
539	Response	2	6930713	9067	1
541	Picture	c201	6942645	0	1	5013	159	0	next
541	Response	2	6947657	5012	1
543	Picture	a201	6960145	0	170	7332	172	0	next
543	Response	1	6967353	7208	1
545	Picture	b201	6980311	0	1	7181	157	0	next
545	Response	2	6987491	7180	1
547	Picture	a205	7001311	0	170	4999	171	0	next
547	Response	1	7006259	4948	2
549	Picture	c201	7017809	0	2	4971	37	0	next
549	Response	2	7022780	4971	1
551	Picture	b213	7036976	0	172	5666	173	0	next
551	Response	2	7042594	5618	1
553	Picture	c201	7055975	0	2	7656	183	0	next
553	Response	2	7063630	7655	1
555	Picture	c201	7078309	0	170	4165	172	0	next
555	Response	2	7082436	4127	1
557	Picture	b214	7094807	0	2	5667	3	0	next
557	Response	1	7100366	5559	1
559	Picture	b210	7113640	0	2	6833	4	0	next
559	Response	2	7120442	6802	1
561	Picture	c201	7135806	0	2	4989	184	0	next
561	Response	2	7140794	4988	1
563	Picture	b215	7151973	0	170	5999	172	0	next
563	Response	2	7157800	5827	1
565	Picture	c201	7171139	0	1	4208	131	0	next
565	Response	2	7175347	4208	1
567	Picture	a210	7187305	0	1	28499	2	0	next
567	Response	1	7215722	28417	1
569	Picture	b208	7227804	0	1	10653	185	0	next
569	Response	2	7238456	10652	1
571	Picture	b203	7250304	0	170	16499	171	0	next
571	Response	2	7266727	16423	2
573	Picture	a208	7279969	0	1	9054	118	0	next
573	Response	1	7289022	9053	1
575	Picture	a213	7300803	0	170	5665	172	0	next
575	Response	1	7306351	5548	2
577	Picture	a211	7321635	0	1	5781	57	0	next
577	Response	1	7327415	5780	1
579	Picture	b204	7338802	0	170	14165	171	0	next
579	Response	2	7352813	14011	1
581	Picture	a202	7366633	0	2	5936	71	0	next
581	Response	1	7372568	5935	1
583	Picture	b211	7385467	0	172	19499	173	0	next
583	Response	2	7404868	19401	1
585	Picture	b207	7416965	0	2	6612	62	0	next
585	Response	2	7423576	6611	2
587	Picture	b206	7437132	0	170	4166	171	0	next
587	Response	2	7441270	4138	1
589	Picture	a215	7455798	0	1	5521	151	0	next
589	Response	1	7461318	5520	1
591	Picture	a204	7473465	0	171	5665	173	0	next
591	Response	2	7479004	5539	2
593	Picture	b212	7493463	0	2	4877	130	0	next
593	Response	2	7498339	4876	1
595	Picture	c201	7512464	0	170	8165	171	0	next
595	Response	2	7520453	7989	1
597	Picture	c201	7534296	0	1	4034	138	0	next
597	Response	2	7538329	4033	1
599	Picture	a209	7552296	0	170	5165	172	0	next
599	Response	1	7557333	5037	1
601	Picture	c201	7572295	0	1	5509	163	0	next
601	Response	2	7577803	5508	1
