# Supplementary material for: The relationship between Chinese college students’ mate preferences and their parents’ education level
Source: Front Psychol. 2022 Nov 1;13:907315. doi: 10.3389/fpsyg.2022.907315 (PMC9664191; doi:10.3389/fpsyg.2022.907315)
Supplement: Supplementary file 2 [file Data_Sheet_1.ZIP › raw data/░ó▓╝╘·/part1.log]

Scenario - For expli1
Logfile written - 2018/9/15 11:34:59

Trial	Event Type	Code	Time	TTime	Uncertainty	Duration	Uncertainty	ReqTime	ReqDur

1	Response	3	246077	246077	2
3	Picture	a005	256485	0	1	11054	122	0	next
3	Response	1	267538	11053	1
5	Picture	b004	285651	0	174	5832	175	0	next
5	Response	1	291413	5762	1
7	Picture	c001	309482	0	2	7026	153	0	next
7	Response	2	316507	7025	1
9	Picture	c001	335148	0	168	5999	169	0	next
9	Response	2	341038	5890	2
11	Picture	b013	359480	0	1	6836	165	0	next
11	Response	2	366315	6835	1
13	Picture	c001	385646	0	174	4665	176	0	next
13	Response	2	390191	4545	1
15	Picture	b002	410644	0	1	10311	198	0	next
15	Response	2	420954	10310	1
17	Picture	a004	437309	0	175	7666	176	0	next
17	Response	2	444797	7488	2
19	Picture	b015	464141	0	1	12283	59	0	next
19	Response	2	476424	12283	1
21	Picture	a014	494972	0	2	7000	3	0	next
21	Response	1	501905	6933	1
23	Picture	a013	521471	0	2	6188	148	0	next
23	Response	1	527658	6187	1
25	Picture	c001	547970	0	177	8999	178	0	next
25	Response	2	556871	8901	2
27	Picture	b008	576635	0	1	7599	76	0	next
27	Response	2	584233	7598	1
29	Picture	c001	600967	0	175	9332	177	0	next
29	Response	2	610160	9193	2
31	Picture	c001	628465	0	2	5898	113	0	next
31	Response	2	634362	5897	1
33	Picture	a008	651298	0	174	28164	176	0	next
33	Response	1	679337	28039	1
35	Picture	c001	698128	0	2	9730	112	0	next
35	Response	2	707857	9729	1
37	Picture	a016	725961	0	175	6998	177	0	next
37	Response	1	732830	6869	1
39	Picture	b003	752625	0	2	8161	183	0	next
39	Response	2	760785	8160	1
41	Picture	a002	779958	0	167	7165	169	0	next
41	Response	1	787042	7084	1
43	Picture	a015	807456	0	1	5964	46	0	next
43	Response	1	813419	5963	2
45	Picture	b007	830622	0	175	8832	176	0	next
45	Response	2	839348	8726	1
47	Picture	b009	856620	0	1	8721	281	0	next
47	Response	1	865339	8719	2
49	Picture	a007	882452	0	168	12665	170	0	next
49	Response	1	895057	12605	2
51	Picture	b006	914450	0	1	9610	66	0	next
51	Response	2	924059	9609	1
53	Picture	a001	942616	0	176	14498	178	0	next
53	Response	1	956934	14318	2
55	Picture	c001	974780	0	1	6922	80	0	next
55	Response	2	981701	6921	2
57	Picture	c001	1000613	0	174	7498	176	0	next
57	Response	2	1008048	7435	1
59	Picture	c001	1024777	0	2	4849	155	0	next
59	Response	2	1029625	4848	2
61	Picture	a003	1049110	0	175	7166	176	0	next
61	Response	1	1056151	7041	1
63	Picture	b005	1073775	0	1	10245	97	0	next
63	Response	2	1084019	10244	1
65	Picture	b011	1102274	0	174	15998	176	0	next
65	Response	2	1118084	15810	1
67	Picture	b016	1135272	0	1	16190	152	0	next
67	Response	2	1151461	16189	1
69	Picture	c001	1169437	0	169	6332	171	0	next
69	Response	2	1175658	6221	1
71	Picture	c001	1193602	0	1	5036	140	0	next
71	Response	2	1198637	5035	2
73	Picture	a011	1218268	0	175	31331	176	0	next
73	Response	1	1249423	31155	1
75	Picture	c001	1269598	0	1	7127	49	0	next
75	Response	2	1276724	7126	1
77	Picture	b001	1296764	0	175	11665	176	0	next
77	Response	2	1308347	11583	1
79	Picture	b012	1328928	0	1	7078	91	0	next
79	Response	2	1336005	7077	1
81	Picture	b010	1353094	0	175	7499	176	0	next
81	Response	2	1360505	7411	1
83	Picture	c001	1377925	0	2	6009	168	0	next
83	Response	2	1383933	6008	1
85	Picture	a009	1403425	0	176	6165	178	0	next
85	Response	1	1409446	6021	1
87	Picture	a010	1430089	0	1	6810	201	0	next
87	Response	1	1436898	6809	1
89	Picture	a012	1454422	0	178	8665	180	0	next
89	Response	1	1463038	8616	1
91	Picture	b014	1480420	0	1	7148	194	0	next
91	Response	2	1487567	7147	2
93	Picture	c001	1505752	0	176	7999	178	0	next
93	Response	2	1513648	7896	2
95	Picture	a006	1533917	0	1	6857	152	0	next
95	Response	1	1540773	6856	1
97	Picture	c001	1559916	0	175	8166	176	0	next
97	Response	2	1567895	7979	1
100	Response	3	1727315	41073	1
102	Picture	c001	1737407	0	176	6165	178	0	next
102	Response	2	1743382	5975	1
104	Picture	c001	1758071	0	2	4299	46	0	next
104	Response	2	1762369	4298	2
106	Picture	c201	1774072	0	174	4998	176	0	next
106	Response	2	1779033	4961	1
108	Picture	b213	1791737	0	1	6409	96	0	next
108	Response	2	1798144	6407	2
110	Picture	b206	1809736	0	177	5999	179	0	next
110	Response	2	1815706	5970	1
112	Picture	b202	1831068	0	1	6584	92	0	next
112	Response	2	1837651	6583	1
114	Picture	a205	1850234	0	177	8332	179	0	next
114	Response	1	1858427	8193	1
116	Picture	a202	1872566	0	1	5802	41	0	next
116	Response	1	1878367	5801	1
118	Picture	a207	1889565	0	175	6333	176	0	next
118	Response	1	1895716	6151	1
120	Picture	b207	1911064	0	1	7515	161	0	next
120	Response	2	1918578	7514	1
122	Picture	a210	1931397	0	174	7831	176	0	next
122	Response	1	1939088	7691	2
124	Picture	b203	1951228	0	1	6014	162	0	next
124	Response	2	1957241	6013	1
126	Picture	b208	1969894	0	175	8332	177	0	next
126	Response	2	1978077	8183	2
128	Picture	c201	1993392	0	2	6029	149	0	next
128	Response	2	1999420	6028	1
130	Picture	a203	2013225	0	175	6333	176	0	next
130	Response	1	2019509	6284	1
132	Picture	c201	2032724	0	1	8187	155	0	next
132	Response	2	2040910	8186	1
134	Picture	a212	2054390	0	169	9832	170	0	next
134	Response	1	2064065	9675	1
136	Picture	c201	2078388	0	1	5799	45	0	next
136	Response	2	2084186	5798	1
138	Picture	a208	2096054	0	175	7999	177	0	next
138	Response	1	2103976	7922	1
140	Picture	a204	2118719	0	1	8110	66	0	next
140	Response	1	2126828	8109	1
142	Picture	b201	2140052	0	175	12332	176	0	next
142	Response	2	2152287	12235	1
144	Picture	b204	2167050	0	1	9920	90	0	next
144	Response	2	2176969	9919	1
146	Picture	c201	2189716	0	175	12665	177	0	next
146	Response	1	2202334	12618	1
148	Picture	c201	2216881	0	1	6530	146	0	next
148	Response	2	2223410	6529	1
150	Picture	a201	2236047	0	175	10665	177	0	next
150	Response	1	2246575	10528	1
152	Picture	b210	2261712	0	1	13418	91	0	next
152	Response	2	2275129	13417	2
154	Picture	b209	2287544	0	174	9999	175	0	next
154	Response	2	2297456	9912	1
156	Picture	a209	2310876	0	1	7182	160	0	next
156	Response	1	2318057	7181	1
158	Picture	c201	2330709	0	167	7832	168	0	next
158	Response	2	2338446	7737	1
160	Picture	c201	2351373	0	2	7044	135	0	next
160	Response	2	2358416	7043	1
162	Picture	c201	2370373	0	174	6165	176	0	next
162	Response	2	2376416	6043	1
164	Picture	c201	2388371	0	2	4889	122	0	next
164	Response	2	2393259	4888	1
166	Picture	c201	2406205	0	174	6998	176	0	next
166	Response	2	2413050	6845	1
168	Picture	c201	2426869	0	2	6005	172	0	next
168	Response	2	2432873	6004	1
170	Picture	b215	2447536	0	172	8165	173	0	next
170	Response	2	2455647	8111	1
172	Picture	b205	2469534	0	1	8073	102	0	next
172	Response	2	2477606	8072	1
174	Picture	c201	2489200	0	176	7165	178	0	next
174	Response	2	2496236	7036	2
176	Picture	b216	2510532	0	1	14232	110	0	next
176	Response	2	2524763	14231	1
178	Picture	a206	2539364	0	169	7499	170	0	next
178	Response	2	2546789	7425	2
180	Picture	b212	2560029	0	1	6733	109	0	next
180	Response	2	2566761	6732	2
182	Picture	b214	2580529	0	174	7165	175	0	next
182	Response	2	2587511	6982	1
184	Picture	b211	2599360	0	2	16112	65	0	next
184	Response	2	2615471	16111	1
186	Picture	c201	2628359	0	175	6166	176	0	next
186	Response	2	2634488	6129	2
188	Picture	a215	2646524	0	2	6953	58	0	next
188	Response	1	2653476	6952	1
190	Picture	c201	2665357	0	170	6832	172	0	next
190	Response	2	2672107	6750	1
192	Picture	a213	2684022	0	2	8592	85	0	next
192	Response	1	2692613	8591	1
194	Picture	a211	2706522	0	167	6832	168	0	next
194	Response	1	2713177	6655	2
196	Picture	a214	2725020	0	2	5629	41	0	next
196	Response	1	2730647	5627	1
198	Picture	a216	2743187	0	174	6165	175	0	next
198	Response	1	2749306	6119	1
200	Picture	c201	2763518	0	1	8354	155	0	next
200	Response	2	2771871	8353	1
203	Response	3	2912991	27645	1
205	Picture	a209	2923510	0	1	6446	63	0	next
205	Response	1	2929955	6445	1
207	Picture	c201	2942843	0	174	6165	175	0	next
207	Response	2	2948822	5979	1
209	Picture	b201	2960508	0	1	6139	36	0	next
209	Response	1	2966646	6138	1
211	Picture	b205	2980007	0	175	8666	176	0	next
211	Response	2	2988494	8487	1
213	Picture	c201	3002505	0	2	13682	154	0	next
213	Response	2	3016186	13681	1
215	Picture	a205	3029338	0	176	7665	178	0	next
215	Response	1	3036935	7597	1
217	Picture	b213	3048670	0	1	8326	183	0	next
217	Response	2	3056995	8325	1
219	Picture	a213	3069669	0	175	8499	176	0	next
219	Response	1	3078099	8430	1
221	Picture	b202	3092501	0	1	6311	199	0	next
221	Response	2	3098811	6310	1
223	Picture	c201	3110500	0	175	5999	177	0	next
223	Response	2	3116432	5932	1
225	Picture	c201	3128332	0	1	4939	69	0	next
225	Response	2	3133270	4938	1
227	Picture	a202	3147498	0	175	7166	176	0	next
227	Response	1	3154609	7111	1
229	Picture	b204	3166663	0	2	10866	144	0	next
229	Response	2	3177527	10864	2
231	Picture	b214	3190163	0	175	10332	176	0	next
231	Response	2	3200356	10193	1
233	Picture	c201	3215161	0	1	8883	126	0	next
233	Response	2	3224043	8882	1
235	Picture	b210	3235827	0	167	7999	168	0	next
235	Response	2	3243770	7943	1
237	Picture	c201	3256159	0	1	5074	102	0	next
237	Response	2	3261232	5073	1
239	Picture	b211	3273492	0	174	6998	176	0	next
239	Response	2	3280451	6959	1
241	Picture	b207	3293490	0	1	6778	65	0	next
241	Response	2	3300267	6777	1
243	Picture	a211	3311990	0	169	7165	170	0	next
243	Response	1	3319013	7023	2
245	Picture	a203	3333488	0	1	6863	145	0	next
245	Response	1	3340350	6862	1
247	Picture	c201	3354821	0	174	7665	176	0	next
247	Response	2	3362339	7518	1
249	Picture	a212	3373986	0	1	20358	150	0	next
249	Response	1	3394343	20357	1
251	Picture	a214	3406651	0	174	8332	176	0	next
251	Response	1	3414839	8188	1
253	Picture	c201	3428149	0	2	5817	193	0	next
253	Response	2	3433965	5816	1
255	Picture	c201	3445816	0	174	4999	175	0	next
255	Response	2	3450742	4926	1
257	Picture	a206	3464147	0	2	8912	98	0	next
257	Response	1	3473058	8911	1
259	Picture	b203	3487314	0	167	7498	169	0	next
259	Response	2	3494662	7348	1
261	Picture	c201	3506978	0	2	6428	82	0	next
261	Response	2	3513405	6427	1
263	Picture	a215	3527478	0	175	10665	177	0	next
263	Response	1	3537988	10510	2
265	Picture	a210	3549643	0	1	7059	116	0	next
265	Response	1	3556701	7058	1
267	Picture	c201	3570643	0	174	12498	175	0	next
267	Response	2	3583100	12457	1
269	Picture	b212	3595807	0	1	5735	108	0	next
269	Response	2	3601541	5734	1
271	Picture	a216	3614640	0	175	6832	177	0	next
271	Response	1	3621297	6657	1
273	Picture	c201	3632805	0	1	5357	152	0	next
273	Response	2	3638161	5356	2
275	Picture	a201	3649638	0	175	7332	177	0	next
275	Response	1	3656876	7238	1
277	Picture	b206	3669970	0	1	7701	134	0	next
277	Response	2	3677669	7699	2
279	Picture	c201	3688969	0	1	5999	3	0	next
279	Response	2	3694803	5834	1
281	Picture	c201	3706968	0	1	4880	129	0	next
281	Response	2	3711847	4879	1
283	Picture	b208	3724968	0	176	10498	178	0	next
283	Response	2	3735393	10425	1
285	Picture	c201	3750299	0	1	6401	101	0	next
285	Response	2	3756699	6400	1
287	Picture	b209	3769632	0	174	13832	175	0	next
287	Response	2	3783275	13643	1
289	Picture	a208	3796796	0	2	5135	43	0	next
289	Response	2	3801930	5134	1
291	Picture	b216	3814963	0	175	6332	176	0	next
291	Response	2	3821209	6246	1
293	Picture	a207	3835461	0	1	6369	140	0	next
293	Response	1	3841829	6368	1
295	Picture	b215	3853127	0	177	7999	178	0	next
295	Response	2	3861081	7954	1
297	Picture	c201	3874792	0	2	6645	200	0	next
297	Response	2	3881437	6645	1
299	Picture	a204	3892625	0	177	21832	178	0	next
299	Response	1	3914302	21677	1
302	Response	3	4270981	242364	2
305	Picture	b010	4301270	0	177	14832	178	0	next
305	Response	2	4315948	14678	1
307	Picture	c001	4336601	0	1	8428	81	0	next
307	Response	1	4345028	8427	2
309	Picture	a007	4364434	0	174	17331	175	0	next
309	Response	1	4381620	17186	2
311	Picture	c001	4398597	0	2	12224	120	0	next
311	Response	1	4410820	12223	1
313	Picture	c001	4427764	0	174	6498	176	0	next
313	Response	1	4434120	6356	2
315	Picture	b016	4451928	0	2	9932	78	0	next
315	Response	2	4461860	9932	1
317	Picture	c001	4480594	0	174	8999	175	0	next
317	Response	1	4489451	8857	1
319	Picture	c001	4507592	0	1	15800	42	0	next
319	Response	1	4523391	15799	1
321	Picture	c001	4542757	0	177	6999	178	0	next
321	Response	1	4549607	6850	1
323	Picture	c001	4568589	0	1	6016	160	0	next
323	Response	1	4574604	6015	1
325	Picture	c001	4592088	0	176	8332	178	0	next
325	Response	1	4600373	8285	1
327	Picture	b003	4620919	0	1	9336	173	0	next
327	Response	2	4630254	9335	1
329	Picture	a004	4646585	0	175	20831	177	0	next
329	Response	2	4667385	20800	1
331	Picture	b002	4685582	0	2	9075	104	0	next
331	Response	2	4694656	9074	1
333	Picture	c001	4714248	0	175	13332	176	0	next
333	Response	1	4727437	13189	1
335	Picture	a005	4746246	0	1	15817	191	0	next
335	Response	1	4762063	15817	1
337	Picture	b011	4779911	0	175	10999	176	0	next
337	Response	2	4790848	10937	1
339	Picture	c001	4810576	0	1	8793	50	0	next
339	Response	1	4819368	8792	2
341	Picture	c001	4835575	0	175	6165	177	0	next
341	Response	1	4841688	6113	2
343	Picture	c001	4860573	0	1	5995	174	0	next
343	Response	1	4866567	5994	2
345	Picture	b001	4884906	0	174	14165	175	0	next
345	Response	1	4898988	14082	1
347	Picture	c001	4916237	0	1	6770	72	0	next
347	Response	1	4923006	6769	1
349	Picture	a002	4940736	0	177	8499	178	0	next
349	Response	1	4949139	8403	1
351	Picture	b012	4968567	0	2	8521	149	0	next
351	Response	2	4977087	8520	1
353	Picture	a013	4996233	0	173	24165	174	0	next
353	Response	1	5020262	24029	1
355	Picture	a009	5040397	0	1	7010	158	0	next
355	Response	1	5047406	7009	1
357	Picture	a010	5065896	0	178	7499	179	0	next
357	Response	1	5073358	7462	2
359	Picture	a015	5093560	0	2	5186	159	0	next
359	Response	1	5098745	5185	1
361	Picture	a012	5116059	0	2	6833	4	0	next
361	Response	1	5122732	6673	2
363	Picture	b008	5141225	0	1	11901	110	0	next
363	Response	2	5153125	11900	2
365	Picture	c001	5170724	0	175	13998	177	0	next
365	Response	1	5184627	13903	1
367	Picture	a011	5204055	0	1	7391	118	0	next
367	Response	1	5211445	7390	1
369	Picture	b013	5231387	0	175	9832	177	0	next
369	Response	2	5241126	9739	2
371	Picture	a001	5259719	0	1	15703	131	0	next
371	Response	1	5275421	15702	1
373	Picture	b009	5293717	0	175	8999	176	0	next
373	Response	2	5302568	8851	1
375	Picture	a006	5320382	0	1	6294	47	0	next
375	Response	1	5326675	6293	2
377	Picture	a008	5345048	0	175	10665	177	0	next
377	Response	1	5355642	10594	1
379	Picture	a003	5375046	0	1	9411	98	0	next
379	Response	1	5384456	9410	1
381	Picture	b014	5404711	0	175	16999	176	0	next
381	Response	2	5421609	16898	1
383	Picture	b015	5439709	0	1	5022	154	0	next
383	Response	2	5444731	5022	1
385	Picture	b006	5464708	0	175	7999	176	0	next
385	Response	2	5472534	7826	1
387	Picture	a016	5491040	0	1	10461	48	0	next
387	Response	1	5501500	10460	2
389	Picture	b005	5520539	0	175	7665	177	0	next
389	Response	2	5528139	7600	1
391	Picture	a014	5547037	0	1	5952	57	0	next
391	Response	1	5552988	5951	1
393	Picture	b007	5572703	0	175	7665	176	0	next
393	Response	2	5580186	7483	1
395	Picture	c001	5598534	0	1	6023	153	0	next
395	Response	1	5604556	6022	1
397	Picture	c001	5621033	0	175	4833	176	0	next
397	Response	1	5625645	4612	2
399	Picture	b004	5642865	0	1	7390	119	0	next
399	Response	2	5650255	7390	1
402	Response	3	5775981	8289	1
404	Picture	c001	5786357	0	1	5960	50	0	next
404	Response	1	5792316	5959	1
406	Picture	c001	5803690	0	175	4999	177	0	next
406	Response	1	5808526	4836	1
408	Picture	b109	5821522	0	2	9471	40	0	next
408	Response	2	5830993	9471	1
410	Picture	b112	5844188	0	170	6332	172	0	next
410	Response	2	5850484	6296	1
412	Picture	c101	5862853	0	2	7119	59	0	next
412	Response	1	5869971	7118	2
414	Picture	c101	5883852	0	1	5000	2	0	next
414	Response	1	5888773	4921	1
416	Picture	b107	5903018	0	1	4171	164	0	next
416	Response	1	5907188	4170	1
418	Picture	a103	5918351	0	167	7499	168	0	next
418	Response	1	5925475	7124	1
420	Picture	c101	5940515	0	2	12306	32	0	next
420	Response	1	5952820	12305	2
422	Picture	b108	5964015	0	174	7499	175	0	next
422	Response	2	5971351	7336	2
424	Picture	a114	5983513	0	2	6765	72	0	next
424	Response	1	5990277	6764	1
426	Picture	a104	6002180	0	176	12831	178	0	next
426	Response	1	6014979	12799	1
428	Picture	c101	6029678	0	1	6309	33	0	next
428	Response	1	6035985	6307	1
430	Picture	c101	6048677	0	176	9499	177	0	next
430	Response	1	6058063	9386	1
432	Picture	a116	6071675	0	2	7040	138	0	next
432	Response	1	6078714	7039	2
434	Picture	c101	6091675	0	174	9332	175	0	next
434	Response	1	6100939	9264	1
436	Picture	c101	6114673	0	1	5243	99	0	next
436	Response	1	6119915	5242	1
438	Picture	a102	6132673	0	174	11832	175	0	next
438	Response	1	6144343	11670	1
440	Picture	a109	6156004	0	2	12499	177	0	next
440	Response	1	6168501	12497	2
442	Picture	c101	6181337	0	167	5999	168	0	next
442	Response	1	6187241	5904	1
444	Picture	b103	6201168	0	2	7321	182	0	next
444	Response	2	6208487	7319	1
446	Picture	a112	6221335	0	167	6832	168	0	next
446	Response	1	6228068	6733	1
448	Picture	a101	6240833	0	2	8930	81	0	next
448	Response	1	6249762	8929	1
450	Picture	a110	6263499	0	175	5666	176	0	next
450	Response	1	6269011	5512	2
452	Picture	b105	6282331	0	1	7572	103	0	next
452	Response	2	6289902	7571	2
454	Picture	b101	6304330	0	175	8166	176	0	next
454	Response	2	6312310	7980	1
456	Picture	b116	6324495	0	2	10375	135	0	next
456	Response	2	6334869	10374	1
458	Picture	b111	6346828	0	169	8165	171	0	next
458	Response	2	6354865	8037	1
460	Picture	a113	6369826	0	2	7179	164	0	next
460	Response	1	6377003	7177	2
462	Picture	c101	6388326	0	176	6499	177	0	next
462	Response	1	6394707	6381	1
464	Picture	a108	6407324	0	2	6067	110	0	next
464	Response	1	6413389	6065	2
466	Picture	a111	6426657	0	175	8832	177	0	next
466	Response	1	6435383	8726	1
468	Picture	c101	6448822	0	1	6019	155	0	next
468	Response	1	6454840	6018	1
470	Picture	b113	6467988	0	175	6666	176	0	next
470	Response	2	6474535	6547	1
472	Picture	c101	6487987	0	1	5533	144	0	next
472	Response	1	6493519	5532	1
474	Picture	c101	6508486	0	176	6832	178	0	next
474	Response	1	6515207	6721	1
476	Picture	b115	6529484	0	2	6286	58	0	next
476	Response	2	6535768	6284	2
478	Picture	b110	6549984	0	177	6665	179	0	next
478	Response	2	6556594	6610	1
480	Picture	a115	6570649	0	1	6359	150	0	next
480	Response	1	6577006	6357	2
482	Picture	c101	6591482	0	174	6165	176	0	next
482	Response	1	6597596	6114	1
484	Picture	a106	6609980	0	1	12170	174	0	next
484	Response	1	6622149	12169	1
486	Picture	a105	6636313	0	167	5998	169	0	next
486	Response	1	6642231	5918	1
488	Picture	c101	6655144	0	2	6666	178	0	next
488	Response	1	6661809	6665	1
490	Picture	a107	6674977	0	177	6332	179	0	next
490	Response	1	6681208	6231	1
492	Picture	b102	6695309	0	1	8069	107	0	next
492	Response	2	6703377	8068	1
494	Picture	b104	6717309	0	167	10831	169	0	next
494	Response	2	6728019	10710	1
496	Picture	b114	6742306	0	2	12147	198	0	next
496	Response	2	6754451	12145	1
498	Picture	c101	6766139	0	175	6499	176	0	next
498	Response	1	6772591	6452	2
500	Picture	b106	6787637	0	2	8675	170	0	next
500	Response	2	6796311	8674	1
502	Picture	c101	6807470	0	176	5999	177	0	next
502	Response	1	6813291	5821	1
505	Response	3	6938272	9809	1
507	Picture	b101	6948629	0	1	12332	3	0	next
507	Response	2	6960864	12235	1
509	Picture	b116	6975960	0	2	5762	84	0	next
509	Response	2	6981721	5761	1
511	Picture	a110	6995127	0	175	8499	176	0	next
511	Response	1	7003566	8439	1
513	Picture	c101	7018292	0	1	6016	159	0	next
513	Response	1	7024307	6015	1
515	Picture	b112	7039125	0	175	5998	177	0	next
515	Response	2	7044985	5860	2
517	Picture	b105	7059123	0	1	7859	143	0	next
517	Response	2	7066981	7858	1
519	Picture	b102	7081456	0	175	6665	177	0	next
519	Response	2	7088020	6564	1
521	Picture	c101	7099454	0	1	8649	193	0	next
521	Response	1	7108102	8648	1
523	Picture	a102	7121120	0	175	9499	176	0	next
523	Response	1	7130568	9448	1
525	Picture	a108	7141952	0	1	5126	43	0	next
525	Response	1	7147077	5125	1
527	Picture	a105	7158451	0	1	5999	3	0	next
527	Response	1	7164392	5941	1
529	Picture	a111	7176617	0	1	5596	81	0	next
529	Response	1	7182212	5595	1
531	Picture	b115	7196450	0	177	6665	178	0	next
531	Response	2	7203010	6560	2
533	Picture	c101	7216615	0	1	5470	32	0	next
533	Response	1	7222084	5469	1
535	Picture	a104	7236281	0	174	6165	176	0	next
535	Response	2	7242314	6033	1
537	Picture	b107	7253946	0	1	6368	141	0	next
537	Response	2	7260313	6367	2
539	Picture	b108	7272946	0	175	9498	177	0	next
539	Response	2	7282370	9424	1
541	Picture	b103	7294277	0	1	6360	150	0	next
541	Response	2	7300636	6359	2
543	Picture	c101	7312110	0	175	6666	176	0	next
543	Response	2	7318638	6528	1
545	Picture	c101	7332275	0	1	5677	158	0	next
545	Response	1	7337951	5676	1
547	Picture	b109	7350442	0	174	9165	175	0	next
547	Response	2	7359495	9053	1
549	Picture	c101	7374606	0	2	5097	80	0	next
549	Response	1	7379702	5096	1
551	Picture	a107	7392105	0	2	8833	3	0	next
551	Response	1	7400795	8690	1
553	Picture	a115	7413104	0	2	6492	185	0	next
553	Response	1	7419596	6492	1
555	Picture	a114	7431271	0	174	10498	176	0	next
555	Response	1	7441734	10463	1
557	Picture	b106	7457102	0	1	13117	58	0	next
557	Response	2	7470218	13116	2
559	Picture	c101	7481768	0	175	6332	176	0	next
559	Response	1	7488009	6241	1
561	Picture	a116	7501099	0	2	11196	148	0	next
561	Response	1	7512294	11195	1
563	Picture	c101	7523432	0	175	5832	177	0	next
563	Response	1	7529127	5695	2
565	Picture	b104	7540931	0	1	10667	168	0	next
565	Response	2	7551597	10666	1
567	Picture	c101	7563097	0	167	4666	168	0	next
567	Response	1	7567596	4499	1
569	Picture	a101	7582262	0	1	9176	159	0	next
569	Response	1	7591437	9175	1
571	Picture	b110	7606428	0	175	7165	177	0	next
571	Response	2	7613457	7029	1
573	Picture	c101	7628426	0	1	5350	160	0	next
573	Response	1	7633775	5349	1
575	Picture	c101	7648259	0	167	5832	169	0	next
575	Response	1	7654009	5750	1
577	Picture	c101	7666591	0	1	3717	118	0	next
577	Response	1	7670307	3716	1
579	Picture	c101	7681591	0	175	4332	176	0	next
579	Response	1	7685653	4062	2
581	Picture	b114	7700089	0	1	8870	139	0	next
581	Response	2	7708958	8869	1
583	Picture	b113	7721255	0	175	20498	177	0	next
583	Response	2	7741615	20360	1
585	Picture	a109	7756253	0	1	8252	83	0	next
585	Response	1	7764503	8250	2
587	Picture	a112	7775586	0	175	16164	177	0	next
587	Response	1	7791678	16092	1
589	Picture	b111	7804417	0	1	9011	165	0	next
589	Response	2	7813427	9010	1
591	Picture	a106	7827750	0	174	9498	176	0	next
591	Response	1	7837152	9402	1
593	Picture	c101	7851748	0	1	6116	60	0	next
593	Response	1	7857863	6115	1
595	Picture	a113	7871080	0	177	6499	179	0	next
595	Response	1	7877474	6394	1
597	Picture	a103	7892579	0	1	4748	87	0	next
597	Response	1	7897326	4747	1
599	Picture	c101	7909745	0	169	9832	170	0	next
599	Response	1	7919404	9659	2
601	Picture	c101	7934243	0	2	4526	153	0	next
601	Response	1	7938768	4525	1
