# Supplementary material for: The relationship between Chinese college students’ mate preferences and their parents’ education level
Source: Front Psychol. 2022 Nov 1;13:907315. doi: 10.3389/fpsyg.2022.907315 (PMC9664191; doi:10.3389/fpsyg.2022.907315)
Supplement: Supplementary file 2 [file Data_Sheet_1.ZIP › raw data/│┬╩└╤╫/part1.log]

Scenario - For expli1
Logfile written - 2018/5/24 16:03:16

Trial	Event Type	Code	Time	TTime	Uncertainty	Duration	Uncertainty	ReqTime	ReqDur

1	Response	3	75644	75644	1
3	Picture	a002	86165	0	1	14928	76	0	next
3	Response	1	101092	14927	1
5	Picture	a016	120831	0	2	11000	3	0	next
5	Response	1	131760	10929	1
7	Picture	b005	150831	0	1	8581	92	0	next
7	Response	2	159411	8580	1
9	Picture	a011	176331	0	171	11999	173	0	next
9	Response	1	188259	11928	1
11	Picture	a001	204997	0	1	10167	2	0	next
11	Response	1	214987	9990	1
13	Picture	c001	232664	0	171	29665	173	0	next
13	Response	2	262203	29539	1
15	Picture	a009	280163	0	1	15576	95	0	next
15	Response	1	295738	15575	1
17	Picture	a006	314996	0	172	10666	174	0	next
17	Response	1	325514	10518	1
19	Picture	b006	344495	0	2	8108	65	0	next
19	Response	2	352602	8107	1
21	Picture	a015	370329	0	170	7332	172	0	next
21	Response	1	377510	7181	1
23	Picture	a010	394328	0	1	8833	3	0	next
23	Response	1	403011	8683	1
25	Picture	c001	421329	0	171	9165	173	0	next
25	Response	2	430332	9003	1
27	Picture	b007	448494	0	2	8446	60	0	next
27	Response	2	456939	8445	1
29	Picture	c001	476661	0	168	8833	169	0	next
29	Response	2	485370	8709	1
31	Picture	c001	504327	0	1	5561	111	0	next
31	Response	2	509887	5560	2
33	Picture	a013	526827	0	1	11499	3	0	next
33	Response	1	538169	11342	2
35	Picture	c001	556160	0	1	7603	68	0	next
35	Response	2	563762	7602	1
37	Picture	c001	583660	0	169	6999	171	0	next
37	Response	2	590580	6920	1
39	Picture	b012	608326	0	1	7333	2	0	next
39	Response	2	615572	7246	1
41	Picture	a003	632326	0	173	10332	175	0	next
41	Response	1	642630	10304	2
43	Picture	a008	660325	0	2	7839	167	0	next
43	Response	1	668164	7839	1
45	Picture	c001	686826	0	170	8999	171	0	next
45	Response	2	695637	8811	1
47	Picture	c001	714325	0	1	6579	259	0	next
47	Response	2	720903	6578	1
49	Picture	b015	737492	0	170	7999	171	0	next
49	Response	2	745449	7957	1
51	Picture	c001	762657	0	2	5850	156	0	next
51	Response	2	768506	5849	1
53	Picture	b016	785491	0	170	13999	171	0	next
53	Response	2	799418	13927	2
55	Picture	b001	818823	0	2	34978	195	0	next
55	Response	2	853800	34977	1
57	Picture	c001	873157	0	172	7499	173	0	next
57	Response	2	880558	7401	1
59	Picture	c001	900822	0	2	5667	3	0	next
59	Response	2	906330	5508	1
61	Picture	b008	925156	0	1	13332	3	0	next
61	Response	2	938459	13303	1
63	Picture	c001	956488	0	2	6159	181	0	next
63	Response	2	962646	6158	2
65	Picture	b004	979989	0	170	9832	172	0	next
65	Response	2	989644	9655	1
67	Picture	c001	1009655	0	1	5849	155	0	next
67	Response	2	1015503	5848	1
69	Picture	b013	1035655	0	170	7666	171	0	next
69	Response	2	1043157	7502	1
71	Picture	b010	1060821	0	1	6678	161	0	next
71	Response	2	1067499	6678	1
73	Picture	b011	1084154	0	171	7500	172	0	next
73	Response	2	1091480	7326	1
75	Picture	a007	1108820	0	1	5000	2	0	next
75	Response	2	1113640	4820	1
77	Picture	a012	1130986	0	2	6834	3	0	next
77	Response	1	1137767	6781	2
79	Picture	b003	1158153	0	1	6670	168	0	next
79	Response	2	1164822	6669	1
81	Picture	c001	1181653	0	170	6666	171	0	next
81	Response	2	1188234	6581	1
83	Picture	c001	1207986	0	1	5750	89	0	next
83	Response	2	1213734	5748	2
85	Picture	a014	1231653	0	170	7165	172	0	next
85	Response	1	1238700	7047	1
87	Picture	c001	1258152	0	1	5833	2	0	next
87	Response	2	1263962	5810	1
89	Picture	a004	1283318	0	1	11000	2	0	next
89	Response	2	1294185	10867	1
91	Picture	b014	1313651	0	1	6547	125	0	next
91	Response	2	1320197	6546	1
93	Picture	a005	1338485	0	170	7165	172	0	next
93	Response	1	1345489	7004	1
95	Picture	b009	1363984	0	1	7097	74	0	next
95	Response	2	1371080	7096	1
97	Picture	b002	1388984	0	172	6999	174	0	next
97	Response	2	1395866	6882	1
100	Response	3	1558206	44057	1
102	Picture	c001	1568482	0	1	11332	3	0	next
102	Response	2	1579652	11170	2
104	Picture	c001	1592648	0	1	6957	48	0	next
104	Response	2	1599605	6957	1
106	Picture	b202	1612648	0	171	17333	172	0	next
106	Response	2	1629861	17213	1
108	Picture	b210	1642814	0	1	7500	2	0	next
108	Response	2	1650137	7323	1
110	Picture	c201	1663981	0	170	6999	172	0	next
110	Response	2	1670896	6915	2
112	Picture	c201	1685480	0	2	3500	3	0	next
112	Response	2	1688877	3397	1
114	Picture	a210	1703481	0	170	13165	172	0	next
114	Response	1	1716620	13139	1
116	Picture	b216	1731313	0	1	7493	179	0	next
116	Response	2	1738804	7491	2
118	Picture	c201	1751813	0	171	7833	172	0	next
118	Response	2	1759504	7691	1
120	Picture	a214	1771146	0	1	13591	80	0	next
120	Response	1	1784736	13590	1
122	Picture	a212	1796146	0	172	7333	173	0	next
122	Response	1	1803430	7284	1
124	Picture	b208	1817145	0	2	9000	3	0	next
124	Response	2	1825974	8829	1
126	Picture	c201	1839812	0	1	5666	3	0	next
126	Response	1	1845385	5573	1
128	Picture	b215	1860312	0	1	5972	33	0	next
128	Response	2	1866283	5971	2
130	Picture	b205	1879979	0	171	6165	173	0	next
130	Response	2	1886084	6105	1
132	Picture	b212	1897645	0	1	5223	116	0	next
132	Response	2	1902867	5222	1
134	Picture	a208	1915812	0	170	10665	172	0	next
134	Response	1	1926430	10618	1
136	Picture	c201	1939977	0	2	5860	145	0	next
136	Response	2	1945836	5859	1
138	Picture	c201	1957145	0	170	5832	171	0	next
138	Response	2	1962801	5656	1
140	Picture	a207	1975477	0	1	36866	139	0	next
140	Response	1	2012342	36865	1
142	Picture	c201	2026477	0	171	6332	173	0	next
142	Response	2	2032706	6229	2
144	Picture	a215	2047476	0	1	10000	2	0	next
144	Response	1	2057313	9837	1
146	Picture	c201	2072477	0	170	6665	172	0	next
146	Response	2	2079021	6544	1
148	Picture	b207	2093642	0	2	15215	125	0	next
148	Response	2	2108856	15214	1
150	Picture	a213	2120309	0	170	23332	172	0	next
150	Response	1	2143494	23185	1
152	Picture	b203	2155475	0	1	5965	41	0	next
152	Response	2	2161439	5964	1
154	Picture	a209	2173808	0	1	13166	3	0	next
154	Response	1	2186817	13009	1
156	Picture	b214	2199808	0	1	8450	55	0	next
156	Response	2	2208257	8449	1
158	Picture	b209	2220142	0	170	7332	171	0	next
158	Response	2	2227305	7163	2
160	Picture	c201	2241307	0	2	13411	97	0	next
160	Response	2	2254716	13409	2
162	Picture	c201	2267974	0	169	7833	170	0	next
162	Response	2	2275711	7737	1
164	Picture	b201	2287640	0	2	5833	4	0	next
164	Response	2	2293450	5810	1
166	Picture	b206	2306474	0	170	6832	172	0	next
166	Response	2	2313250	6776	1
168	Picture	a204	2326473	0	1	11650	189	0	next
168	Response	2	2338122	11649	1
170	Picture	a205	2352640	0	170	7832	172	0	next
170	Response	1	2360367	7727	1
172	Picture	a206	2373639	0	1	6500	172	0	next
172	Response	1	2380138	6499	1
174	Picture	a211	2392306	0	170	4999	172	0	next
174	Response	1	2397245	4939	1
176	Picture	a202	2409972	0	2	4918	88	0	next
176	Response	1	2414890	4918	1
178	Picture	b213	2428639	0	170	6499	172	0	next
178	Response	2	2435016	6377	1
180	Picture	a203	2450138	0	2	9335	171	0	next
180	Response	1	2459472	9334	1
182	Picture	a201	2472972	0	170	8833	171	0	next
182	Response	1	2481631	8659	1
184	Picture	c201	2494138	0	1	6602	403	0	next
184	Response	2	2500739	6601	1
186	Picture	b204	2512638	0	1	10666	2	0	next
186	Response	2	2523226	10588	2
188	Picture	c201	2536804	0	1	5833	2	0	next
188	Response	2	2542573	5769	1
190	Picture	a216	2555638	0	172	15832	173	0	next
190	Response	2	2571300	15662	1
192	Picture	c201	2582970	0	1	12459	46	0	next
192	Response	2	2595428	12458	2
194	Picture	c201	2609970	0	172	6166	174	0	next
194	Response	2	2616030	6060	2
196	Picture	b211	2630636	0	2	7000	3	0	next
196	Response	2	2637531	6895	2
198	Picture	c201	2649803	0	171	4499	173	0	next
198	Response	2	2654164	4361	1
200	Picture	c201	2666302	0	2	4667	3	0	next
200	Response	2	2670887	4585	1
203	Response	3	2842060	58925	1
205	Picture	a213	2852467	0	1	8115	57	0	next
205	Response	1	2860581	8114	1
207	Picture	a206	2871967	0	171	6333	172	0	next
207	Response	1	2878144	6177	1
209	Picture	c201	2890467	0	1	7024	147	0	next
209	Response	2	2897490	7023	1
211	Picture	b214	2909467	0	172	16999	173	0	next
211	Response	2	2926364	16897	1
213	Picture	b210	2939799	0	2	6929	77	0	next
213	Response	2	2946727	6928	1
215	Picture	c201	2958467	0	171	7498	173	0	next
215	Response	2	2965808	7341	2
217	Picture	b203	2979966	0	1	5040	131	0	next
217	Response	2	2985005	5039	1
219	Picture	b204	2999965	0	2	7500	3	0	next
219	Response	2	3007282	7317	2
221	Picture	a205	3020132	0	1	6649	189	0	next
221	Response	1	3026780	6648	1
223	Picture	a204	3039799	0	170	11166	171	0	next
223	Response	2	3050940	11141	1
225	Picture	b209	3063631	0	2	6000	4	0	next
225	Response	2	3069482	5851	2
227	Picture	a209	3081465	0	170	7832	172	0	next
227	Response	1	3089162	7697	2
229	Picture	c201	3101298	0	1	19249	89	0	next
229	Response	2	3120546	19248	1
231	Picture	b213	3134298	0	170	5332	172	0	next
231	Response	2	3139477	5179	1
233	Picture	a208	3151464	0	1	4166	3	0	next
233	Response	2	3155574	4110	1
235	Picture	c201	3166964	0	171	4333	172	0	next
235	Response	2	3171191	4227	2
237	Picture	c201	3185796	0	2	4536	137	0	next
237	Response	2	3190331	4535	1
239	Picture	c201	3203130	0	171	4333	172	0	next
239	Response	2	3207354	4224	2
241	Picture	a210	3220963	0	1	23870	136	0	next
241	Response	1	3244832	23869	1
243	Picture	a216	3259796	0	1	11333	2	0	next
243	Response	1	3271021	11225	2
245	Picture	c201	3284629	0	1	5833	2	0	next
245	Response	2	3290372	5743	1
247	Picture	a211	3301629	0	171	5166	172	0	next
247	Response	2	3306647	5018	1
249	Picture	a201	3320128	0	2	12379	127	0	next
249	Response	1	3332506	12378	1
251	Picture	c201	3347462	0	170	8332	172	0	next
251	Response	2	3355738	8276	2
253	Picture	b211	3370128	0	1	13105	66	0	next
253	Response	2	3383232	13104	2
255	Picture	b208	3395295	0	170	6499	171	0	next
255	Response	2	3401652	6357	2
257	Picture	c201	3416461	0	1	2423	82	0	next
257	Response	2	3418883	2422	1
259	Picture	a214	3431128	0	170	6999	171	0	next
259	Response	1	3437965	6837	2
261	Picture	a203	3450127	0	1	5604	69	0	next
261	Response	2	3455730	5603	2
263	Picture	c201	3469794	0	170	6332	172	0	next
263	Response	2	3476064	6270	1
265	Picture	b216	3489293	0	1	7333	3	0	next
265	Response	2	3496517	7224	1
267	Picture	b207	3511127	0	170	5999	171	0	next
267	Response	2	3517002	5875	2
269	Picture	a202	3532126	0	1	5988	184	0	next
269	Response	1	3538113	5987	2
271	Picture	b205	3552460	0	169	13832	171	0	next
271	Response	2	3566240	13780	1
273	Picture	b215	3580625	0	2	11175	165	0	next
273	Response	2	3591799	11174	1
275	Picture	b212	3604959	0	171	6333	172	0	next
275	Response	2	3611115	6156	1
277	Picture	c201	3622625	0	2	8677	162	0	next
277	Response	2	3631301	8676	1
279	Picture	a215	3643292	0	172	7999	174	0	next
279	Response	1	3651182	7890	1
281	Picture	c201	3664124	0	2	4942	64	0	next
281	Response	1	3669065	4941	2
283	Picture	c201	3681292	0	170	4332	172	0	next
283	Response	2	3685576	4284	1
285	Picture	a207	3700291	0	1	6310	195	0	next
285	Response	1	3706600	6309	1
287	Picture	c201	3719958	0	171	5499	172	0	next
287	Response	2	3725381	5423	1
289	Picture	a212	3737790	0	2	9123	51	0	next
289	Response	1	3746911	9121	1
291	Picture	b206	3761457	0	171	7333	172	0	next
291	Response	2	3768620	7163	1
293	Picture	c201	3780957	0	1	7703	135	0	next
293	Response	2	3788658	7701	2
295	Picture	c201	3801457	0	170	4832	172	0	next
295	Response	2	3806244	4787	1
297	Picture	b201	3817789	0	2	12833	4	0	next
297	Response	2	3830549	12760	2
299	Picture	b202	3844790	0	172	6832	174	0	next
299	Response	2	3851453	6663	1
302	Response	3	4107728	143440	2
305	Picture	c001	4137953	0	170	13499	172	0	next
305	Response	1	4151299	13346	1
307	Picture	a009	4168452	0	1	9167	2	0	next
307	Response	1	4177480	9028	1
309	Picture	b007	4196119	0	170	10666	171	0	next
309	Response	2	4206705	10586	1
311	Picture	b004	4226285	0	1	6451	54	0	next
311	Response	2	4232735	6450	1
313	Picture	b009	4251119	0	170	8165	172	0	next
313	Response	2	4259156	8037	2
315	Picture	b005	4278284	0	2	5445	61	0	next
315	Response	2	4283728	5444	1
317	Picture	b001	4300285	0	170	11165	172	0	next
317	Response	2	4311281	10996	1
319	Picture	c001	4329617	0	2	8804	37	0	next
319	Response	1	4338420	8803	1
321	Picture	a012	4358283	0	2	7667	3	0	next
321	Response	1	4365909	7626	1
323	Picture	c001	4384950	0	1	10006	165	0	next
323	Response	1	4394955	10005	2
325	Picture	b010	4413449	0	2	7000	4	0	next
325	Response	2	4420330	6881	1
327	Picture	b014	4439282	0	2	21561	279	0	next
327	Response	2	4460842	21560	1
329	Picture	c001	4478949	0	171	6499	173	0	next
329	Response	1	4485293	6344	1
331	Picture	b012	4502115	0	1	8106	66	0	next
331	Response	2	4510219	8104	1
333	Picture	a011	4528949	0	170	23665	172	0	next
333	Response	1	4552433	23484	1
335	Picture	a013	4572614	0	2	5967	39	0	next
335	Response	1	4578580	5966	1
337	Picture	a007	4598614	0	1	6333	2	0	next
337	Response	1	4604759	6145	1
339	Picture	a001	4622114	0	1	18319	185	0	next
339	Response	1	4640432	18318	1
341	Picture	c001	4660114	0	170	8332	172	0	next
341	Response	1	4668372	8258	1
343	Picture	c001	4688280	0	1	5225	113	0	next
343	Response	1	4693504	5224	1
345	Picture	c001	4712113	0	1	6833	2	0	next
345	Response	1	4718877	6764	1
347	Picture	a015	4736446	0	1	5333	2	0	next
347	Response	1	4741626	5180	1
349	Picture	b008	4758946	0	170	3333	171	0	next
349	Response	1	4762252	3306	1
351	Picture	a006	4779445	0	2	9283	57	0	next
351	Response	1	4788727	9282	1
353	Picture	a010	4805946	0	170	6665	172	0	next
353	Response	1	4812521	6575	1
355	Picture	b003	4829611	0	2	5000	4	0	next
355	Response	2	4834549	4938	1
357	Picture	b016	4851278	0	171	6499	173	0	next
357	Response	2	4857744	6466	1
359	Picture	c001	4876944	0	1	6351	154	0	next
359	Response	1	4883294	6350	2
361	Picture	b006	4899778	0	170	5499	171	0	next
361	Response	2	4905236	5458	2
363	Picture	a004	4923610	0	2	6132	41	0	next
363	Response	2	4929741	6131	1
365	Picture	c001	4947611	0	170	7165	172	0	next
365	Response	1	4954695	7084	1
367	Picture	c001	4972276	0	2	5673	167	0	next
367	Response	1	4977948	5672	1
369	Picture	a002	4994444	0	170	17665	172	0	next
369	Response	1	5011950	17506	1
371	Picture	c001	5029776	0	1	7999	3	0	next
371	Response	1	5037650	7874	1
373	Picture	c001	5057443	0	170	5166	171	0	next
373	Response	1	5062454	5011	1
375	Picture	a016	5080275	0	2	11585	88	0	next
375	Response	1	5091859	11584	1
377	Picture	c001	5109442	0	171	6999	173	0	next
377	Response	1	5116397	6955	2
379	Picture	c001	5134441	0	2	4333	4	0	next
379	Response	1	5138665	4224	1
381	Picture	a003	5157275	0	170	6166	171	0	next
381	Response	1	5163412	6137	1
383	Picture	b013	5182774	0	2	3744	95	0	next
383	Response	1	5186517	3743	1
385	Picture	a008	5203108	0	170	5832	172	0	next
385	Response	1	5208782	5674	2
387	Picture	a005	5226440	0	2	5667	3	0	next
387	Response	1	5231946	5506	1
389	Picture	a014	5251774	0	170	5999	171	0	next
389	Response	1	5257735	5961	2
391	Picture	c001	5275106	0	2	6833	4	0	next
391	Response	1	5281823	6717	1
393	Picture	b015	5301607	0	170	14999	171	0	next
393	Response	2	5316476	14869	1
395	Picture	c001	5335272	0	2	15505	168	0	next
395	Response	1	5350776	15504	2
397	Picture	b002	5367606	0	170	9832	172	0	next
397	Response	2	5377282	9676	1
399	Picture	b011	5396272	0	1	26333	2	0	next
399	Response	2	5422542	26270	2
402	Response	3	5551508	10737	1
404	Picture	c001	5561936	0	2	11333	4	0	next
404	Response	1	5573183	11247	1
406	Picture	c001	5585437	0	170	3499	171	0	next
406	Response	1	5588913	3476	1
408	Picture	a106	5601436	0	1	10463	42	0	next
408	Response	1	5611898	10462	2
410	Picture	c101	5624269	0	1	4333	2	0	next
410	Response	1	5628463	4194	1
412	Picture	a112	5641936	0	1	5719	118	0	next
412	Response	1	5647654	5718	1
414	Picture	a105	5658936	0	170	5666	171	0	next
414	Response	1	5664486	5550	1
416	Picture	b115	5678768	0	2	5029	144	0	next
416	Response	2	5683796	5028	1
418	Picture	c101	5696269	0	170	6832	172	0	next
418	Response	1	5702928	6659	1
420	Picture	a103	5717935	0	1	5799	39	0	next
420	Response	1	5723733	5798	1
422	Picture	b105	5738102	0	171	7999	172	0	next
422	Response	2	5746058	7956	1
424	Picture	a114	5760434	0	1	5000	2	0	next
424	Response	1	5765251	4817	1
426	Picture	a113	5778268	0	170	5999	171	0	next
426	Response	1	5784175	5907	1
428	Picture	c101	5797934	0	1	5499	3	0	next
428	Response	1	5803398	5464	2
430	Picture	c101	5816101	0	170	4166	171	0	next
430	Response	1	5820231	4130	1
432	Picture	a108	5835100	0	1	4384	121	0	next
432	Response	1	5839483	4383	1
434	Picture	c101	5850934	0	169	6665	171	0	next
434	Response	1	5857512	6578	1
436	Picture	b101	5871266	0	2	4667	3	0	next
436	Response	1	5875897	4631	1
438	Picture	c101	5889600	0	170	6499	172	0	next
438	Response	1	5896016	6416	1
440	Picture	c101	5910099	0	1	4500	2	0	next
440	Response	1	5914522	4423	1
442	Picture	c101	5926766	0	172	4166	173	0	next
442	Response	1	5930790	4024	1
444	Picture	b114	5944099	0	1	5333	2	0	next
444	Response	2	5949385	5286	1
446	Picture	b109	5962099	0	171	8333	172	0	next
446	Response	2	5970254	8155	1
448	Picture	c101	5983932	0	1	6323	182	0	next
448	Response	1	5990254	6322	1
450	Picture	b110	6002599	0	170	10165	172	0	next
450	Response	2	6012732	10133	1
452	Picture	b113	6027764	0	2	7329	178	0	next
452	Response	2	6035092	7328	1
454	Picture	b116	6047098	0	171	18832	173	0	next
454	Response	2	6065779	18681	1
456	Picture	a107	6080931	0	1	10341	164	0	next
456	Response	1	6091271	10340	1
458	Picture	c101	6104598	0	170	6665	172	0	next
458	Response	1	6111185	6587	1
460	Picture	c101	6126263	0	2	3700	140	0	next
460	Response	1	6129962	3699	1
462	Picture	a116	6143097	0	170	7499	172	0	next
462	Response	1	6150528	7431	1
464	Picture	a111	6165430	0	1	5245	93	0	next
464	Response	1	6170674	5244	1
466	Picture	a101	6184096	0	1	3666	3	0	next
466	Response	1	6187719	3623	1
468	Picture	c101	6201429	0	2	3869	139	0	next
468	Response	1	6205297	3868	1
470	Picture	a104	6220430	0	170	6165	172	0	next
470	Response	1	6226518	6088	1
472	Picture	b108	6240095	0	2	5711	130	0	next
472	Response	2	6245805	5710	1
474	Picture	c101	6257596	0	172	5166	173	0	next
474	Response	1	6262609	5013	1
476	Picture	b104	6275928	0	2	5666	174	0	next
476	Response	2	6281593	5665	1
478	Picture	c101	6295262	0	170	6666	171	0	next
478	Response	1	6301862	6600	2
480	Picture	a110	6317095	0	1	7755	83	0	next
480	Response	1	6324849	7754	1
482	Picture	c101	6337595	0	171	6332	173	0	next
482	Response	1	6343776	6181	1
484	Picture	b102	6357427	0	2	5064	109	0	next
484	Response	2	6362490	5063	1
486	Picture	b103	6377428	0	170	11332	172	0	next
486	Response	2	6388641	11213	1
488	Picture	b112	6403760	0	2	51833	3	0	next
488	Response	2	6455540	51780	1
490	Picture	a102	6469094	0	170	5832	171	0	next
490	Response	1	6474824	5730	2
492	Picture	b106	6488093	0	1	14762	76	0	next
492	Response	2	6502854	14761	1
494	Picture	b107	6516592	0	2	6500	3	0	next
494	Response	2	6523034	6442	2
496	Picture	b111	6536925	0	2	9000	4	0	next
496	Response	2	6545808	8883	1
498	Picture	c101	6558092	0	1	6500	2	0	next
498	Response	2	6564523	6431	1
500	Picture	a115	6577092	0	1	6205	133	0	next
500	Response	1	6583296	6204	2
502	Picture	a109	6595425	0	171	9333	172	0	next
502	Response	1	6604731	9306	1
505	Response	3	6728795	10038	1
507	Picture	a103	6738924	0	170	6999	171	0	next
507	Response	1	6745875	6951	2
509	Picture	c101	6759090	0	1	5833	2	0	next
509	Response	1	6764829	5739	1
511	Picture	c101	6779923	0	171	4833	172	0	next
511	Response	1	6784587	4664	1
513	Picture	c101	6799422	0	2	4000	4	0	next
513	Response	1	6803391	3969	1
515	Picture	c101	6818256	0	171	4833	172	0	next
515	Response	1	6822908	4652	2
517	Picture	c101	6838255	0	2	3427	79	0	next
517	Response	1	6841681	3426	1
519	Picture	c101	6855589	0	171	4499	173	0	next
519	Response	1	6860035	4446	1
521	Picture	a106	6871588	0	2	5877	129	0	next
521	Response	1	6877464	5876	1
523	Picture	c101	6892255	0	170	4166	172	0	next
523	Response	1	6896386	4131	2
525	Picture	c101	6909421	0	2	3667	3	0	next
525	Response	1	6913010	3589	1
527	Picture	b108	6926254	0	2	7833	4	0	next
527	Response	2	6933961	7707	1
529	Picture	c101	6946254	0	1	5380	125	0	next
529	Response	1	6951633	5379	1
531	Picture	a110	6966088	0	170	6666	171	0	next
531	Response	1	6972587	6499	1
533	Picture	b115	6986754	0	1	8333	2	0	next
533	Response	2	6995004	8250	1
535	Picture	c101	7009921	0	171	5332	173	0	next
535	Response	1	7015122	5201	1
537	Picture	b112	7029253	0	2	6333	4	0	next
537	Response	2	7035449	6196	1
539	Picture	c101	7048587	0	170	5332	172	0	next
539	Response	1	7053751	5164	1
541	Picture	c101	7068253	0	1	4844	161	0	next
541	Response	1	7073096	4843	1
543	Picture	a105	7087253	0	172	21499	174	0	next
543	Response	1	7108588	21335	1
545	Picture	b109	7123419	0	1	5555	116	0	next
545	Response	2	7128973	5554	1
547	Picture	b107	7144086	0	171	22332	173	0	next
547	Response	2	7166321	22235	1
549	Picture	b110	7179585	0	1	4445	60	0	next
549	Response	2	7184029	4444	2
551	Picture	b104	7197919	0	170	12832	171	0	next
551	Response	2	7210685	12766	1
553	Picture	b106	7224251	0	1	5779	59	0	next
553	Response	2	7230029	5778	2
555	Picture	c101	7244418	0	170	6332	172	0	next
555	Response	1	7250593	6175	2
557	Picture	b103	7263251	0	1	5193	145	0	next
557	Response	2	7268443	5192	1
559	Picture	b101	7280584	0	172	16166	173	0	next
559	Response	2	7296595	16011	1
561	Picture	a101	7310750	0	1	3965	39	0	next
561	Response	2	7314714	3964	1
563	Picture	c101	7326250	0	1	6000	2	0	next
563	Response	1	7332095	5845	1
565	Picture	a114	7343916	0	2	5613	60	0	next
565	Response	1	7349527	5611	2
567	Picture	a111	7360916	0	1	4166	3	0	next
567	Response	1	7364958	4042	1
569	Picture	a108	7377083	0	1	7514	157	0	next
569	Response	1	7384596	7513	1
571	Picture	c101	7399583	0	171	6166	172	0	next
571	Response	1	7405702	6119	1
573	Picture	b111	7420082	0	1	6991	181	0	next
573	Response	2	7427072	6990	1
575	Picture	b113	7438249	0	171	6833	172	0	next
575	Response	2	7444949	6700	1
577	Picture	a115	7459248	0	2	6479	194	0	next
577	Response	1	7465726	6478	1
579	Picture	a102	7476916	0	169	6832	170	0	next
579	Response	1	7483632	6716	1
581	Picture	b114	7496581	0	2	5526	147	0	next
581	Response	2	7502106	5525	1
583	Picture	a116	7513915	0	172	7333	173	0	next
583	Response	1	7521035	7120	1
585	Picture	b102	7533581	0	1	8999	3	0	next
585	Response	2	7542557	8976	1
587	Picture	b116	7554248	0	170	6666	171	0	next
587	Response	2	7560824	6576	1
589	Picture	a104	7575913	0	2	10401	107	0	next
589	Response	1	7586313	10400	1
591	Picture	b105	7601414	0	170	5499	172	0	next
591	Response	2	7606876	5462	2
593	Picture	a112	7621413	0	2	11195	144	0	next
593	Response	1	7632607	11194	1
595	Picture	a109	7644580	0	171	7499	173	0	next
595	Response	1	7651948	7368	2
597	Picture	a113	7665746	0	1	8203	137	0	next
597	Response	1	7673948	8202	1
599	Picture	c101	7685080	0	170	7332	172	0	next
599	Response	1	7692277	7197	1
601	Picture	a107	7704745	0	2	12167	3	0	next
601	Response	1	7716811	12066	1
