# Supplementary material for: The relationship between Chinese college students’ mate preferences and their parents’ education level
Source: Front Psychol. 2022 Nov 1;13:907315. doi: 10.3389/fpsyg.2022.907315 (PMC9664191; doi:10.3389/fpsyg.2022.907315)
Supplement: Supplementary file 2 [file Data_Sheet_1.ZIP › raw data/│┬└÷μ├/part1.log]

Scenario - For expli1
Logfile written - 2018/6/5 13:55:58

Trial	Event Type	Code	Time	TTime	Uncertainty	Duration	Uncertainty	ReqTime	ReqDur

1	Response	3	1087013	1087013	1
4	Picture	b002	1117740	0	1	11169	339	0	next
4	Response	2	1128908	11168	1
6	Picture	c001	1148571	0	175	15998	176	0	next
6	Response	1	1164416	15845	1
8	Picture	c001	1181401	0	1	7218	125	0	next
8	Response	1	1188618	7217	1
10	Picture	c001	1205566	0	177	6999	178	0	next
10	Response	1	1212399	6833	1
12	Picture	b012	1232230	0	1	8211	131	0	next
12	Response	2	1240440	8210	1
14	Picture	c001	1260229	0	167	6665	168	0	next
14	Response	1	1266861	6632	1
16	Picture	c001	1285392	0	2	4949	54	0	next
16	Response	1	1290340	4948	1
18	Picture	b010	1307725	0	176	14497	178	0	next
18	Response	2	1322154	14429	1
20	Picture	c001	1339221	0	2	5845	165	0	next
20	Response	1	1345065	5844	1
22	Picture	c001	1364220	0	174	5165	176	0	next
22	Response	1	1369355	5135	1
24	Picture	a016	1389550	0	2	7513	164	0	next
24	Response	1	1397062	7512	2
26	Picture	a011	1415050	0	174	5831	175	0	next
26	Response	1	1420697	5647	1
28	Picture	c001	1437546	0	2	6273	71	0	next
28	Response	1	1443818	6272	1
30	Picture	a008	1464212	0	168	7498	170	0	next
30	Response	1	1471583	7371	2
32	Picture	c001	1492209	0	1	5584	91	0	next
32	Response	1	1497792	5583	1
34	Picture	b003	1515208	0	173	5998	174	0	next
34	Response	2	1521089	5881	1
36	Picture	a001	1541538	0	1	7170	168	0	next
36	Response	1	1548707	7169	1
38	Picture	b005	1565370	0	175	7832	176	0	next
38	Response	2	1573084	7714	1
40	Picture	a014	1593034	0	1	6440	69	0	next
40	Response	1	1599473	6439	1
42	Picture	a015	1619365	0	175	7166	176	0	next
42	Response	1	1626489	7124	1
44	Picture	c001	1647029	0	2	5699	145	0	next
44	Response	1	1652727	5698	1
46	Picture	a007	1672694	0	175	5999	176	0	next
46	Response	1	1678635	5941	2
48	Picture	b007	1697192	0	1	6725	111	0	next
48	Response	2	1703916	6724	1
50	Picture	a004	1722857	0	175	7165	177	0	next
50	Response	1	1729856	6999	2
52	Picture	b009	1749354	0	1	6741	101	0	next
52	Response	2	1756094	6740	1
54	Picture	c001	1772353	0	174	4999	175	0	next
54	Response	1	1777326	4973	2
56	Picture	a009	1797517	0	1	6558	118	0	next
56	Response	1	1804074	6557	1
58	Picture	a013	1822015	0	176	10499	177	0	next
58	Response	1	1832408	10393	1
60	Picture	b014	1852846	0	1	6665	177	0	next
60	Response	2	1859510	6664	1
62	Picture	c001	1876344	0	177	5332	179	0	next
62	Response	1	1881608	5264	1
64	Picture	b015	1898842	0	1	5557	119	0	next
64	Response	2	1904398	5556	1
66	Picture	a012	1923340	0	175	6666	176	0	next
66	Response	1	1929978	6638	1
68	Picture	c001	1948338	0	1	5029	147	0	next
68	Response	1	1953366	5028	1
70	Picture	a006	1970337	0	167	6165	168	0	next
70	Response	1	1976394	6057	2
72	Picture	a003	1996167	0	1	5564	112	0	next
72	Response	1	2001730	5563	1
74	Picture	b008	2018999	0	175	7665	177	0	next
74	Response	2	2026530	7531	1
76	Picture	c001	2044830	0	1	6860	149	0	next
76	Response	2	2051689	6859	2
78	Picture	c001	2068162	0	167	5165	169	0	next
78	Response	1	2073163	5001	1
80	Picture	b013	2093492	0	2	5880	130	0	next
80	Response	2	2099371	5879	1
82	Picture	a010	2118658	0	176	7332	177	0	next
82	Response	1	2125820	7162	1
84	Picture	b001	2142822	0	1	9774	60	0	next
84	Response	1	2152595	9773	1
86	Picture	b011	2172487	0	174	9998	175	0	next
86	Response	2	2182367	9880	2
88	Picture	a005	2200983	0	2	9905	99	0	next
88	Response	1	2210887	9904	1
90	Picture	b004	2227649	0	174	10831	176	0	next
90	Response	2	2238357	10708	1
92	Picture	b016	2255146	0	1	9601	74	0	next
92	Response	2	2264746	9600	1
94	Picture	c001	2282811	0	176	6332	177	0	next
94	Response	1	2288826	6015	1
96	Picture	b006	2306308	0	1	8608	62	0	next
96	Response	2	2314915	8607	1
98	Picture	a002	2333140	0	167	6332	168	0	next
98	Response	1	2339443	6303	2
101	Response	3	2604041	144245	1
103	Picture	c001	2614117	0	175	8665	176	0	next
103	Response	1	2622606	8489	1
105	Picture	c001	2635948	0	1	6241	101	0	next
105	Response	1	2642188	6240	2
107	Picture	c101	2656780	0	176	5499	177	0	next
107	Response	1	2662217	5437	2
109	Picture	c101	2677278	0	1	4672	163	0	next
109	Response	1	2681949	4671	1
111	Picture	a110	2696277	0	176	5998	178	0	next
111	Response	1	2702223	5946	1
113	Picture	b116	2717108	0	1	7185	150	0	next
113	Response	1	2724292	7184	1
115	Picture	c101	2736107	0	174	7665	175	0	next
115	Response	1	2743604	7497	2
117	Picture	c101	2755604	0	2	6625	52	0	next
117	Response	1	2762227	6623	2
119	Picture	c101	2774104	0	174	5498	176	0	next
119	Response	1	2779533	5429	1
121	Picture	b107	2791935	0	1	7183	159	0	next
121	Response	2	2799117	7182	1
123	Picture	b103	2810767	0	175	8165	177	0	next
123	Response	2	2818823	8056	2
125	Picture	a108	2832765	0	1	9124	51	0	next
125	Response	1	2841888	9123	1
127	Picture	a109	2855764	0	176	7498	177	0	next
127	Response	1	2863147	7383	1
129	Picture	c101	2876428	0	1	5015	161	0	next
129	Response	1	2881442	5014	1
131	Picture	a107	2896260	0	168	9832	169	0	next
131	Response	1	2905913	9653	1
133	Picture	c101	2918091	0	1	6658	184	0	next
133	Response	1	2924748	6657	1
135	Picture	b114	2936757	0	167	6665	169	0	next
135	Response	2	2943253	6496	1
137	Picture	b102	2955755	0	1	7116	59	0	next
137	Response	2	2962870	7115	1
139	Picture	c101	2974421	0	167	6332	168	0	next
139	Response	1	2980566	6145	1
141	Picture	a101	2992085	0	1	8335	167	0	next
141	Response	1	3000418	8333	2
143	Picture	a111	3014584	0	167	6998	169	0	next
143	Response	1	3021502	6918	1
145	Picture	a112	3034415	0	1	6373	136	0	next
145	Response	1	3040787	6372	1
147	Picture	b111	3055247	0	178	6165	180	0	next
147	Response	2	3061331	6084	2
149	Picture	b105	3075578	0	1	6088	88	0	next
149	Response	2	3081665	6087	1
151	Picture	b104	3095910	0	175	8665	177	0	next
151	Response	1	3104488	8578	2
153	Picture	b101	3119241	0	1	6423	86	0	next
153	Response	2	3125663	6422	1
155	Picture	c101	3139407	0	167	7165	168	0	next
155	Response	1	3146388	6981	1
157	Picture	a116	3161904	0	2	7908	96	0	next
157	Response	1	3169811	7907	1
159	Picture	c101	3184570	0	176	7665	177	0	next
159	Response	1	3192066	7496	1
161	Picture	c101	3204734	0	1	6077	99	0	next
161	Response	1	3210810	6076	1
163	Picture	c101	3223067	0	168	6665	169	0	next
163	Response	1	3229645	6578	1
165	Picture	c101	3244064	0	2	5529	150	0	next
165	Response	1	3249592	5528	1
167	Picture	a104	3264563	0	167	7665	169	0	next
167	Response	1	3272058	7495	1
169	Picture	b109	3286394	0	1	6777	65	0	next
169	Response	2	3293170	6776	1
171	Picture	a106	3305893	0	167	7332	168	0	next
171	Response	1	3313087	7194	1
173	Picture	b108	3328391	0	1	6170	165	0	next
173	Response	2	3334560	6169	1
175	Picture	a113	3349389	0	175	8332	177	0	next
175	Response	1	3357655	8266	2
177	Picture	b110	3370554	0	1	11245	98	0	next
177	Response	2	3381798	11244	2
179	Picture	a105	3392886	0	175	6665	177	0	next
179	Response	1	3399526	6640	1
181	Picture	b115	3412884	0	1	7246	95	0	next
181	Response	2	3420129	7245	1
183	Picture	a103	3431550	0	168	7498	169	0	next
183	Response	1	3438875	7325	1
185	Picture	a115	3451380	0	2	5642	35	0	next
185	Response	1	3457020	5640	2
187	Picture	b106	3471879	0	176	6832	178	0	next
187	Response	2	3478616	6737	2
189	Picture	c101	3491044	0	1	5992	183	0	next
189	Response	1	3497035	5991	1
191	Picture	a114	3511043	0	176	5498	178	0	next
191	Response	1	3516408	5365	1
193	Picture	a102	3530040	0	2	4874	137	0	next
193	Response	1	3534913	4873	1
195	Picture	c101	3549706	0	175	5499	176	0	next
195	Response	1	3555068	5362	1
197	Picture	c101	3569871	0	1	4904	105	0	next
197	Response	1	3574774	4903	1
199	Picture	b113	3588703	0	171	5999	172	0	next
199	Response	2	3594658	5955	1
201	Picture	b112	3608701	0	1	7194	141	0	next
201	Response	2	3615893	7192	1
204	Response	3	3742411	14219	1
206	Picture	c101	3752856	0	1	4192	150	0	next
206	Response	1	3757047	4191	1
208	Picture	c101	3771355	0	168	4332	169	0	next
208	Response	1	3775581	4226	2
210	Picture	a105	3788686	0	1	5221	114	0	next
210	Response	2	3793906	5220	1
212	Picture	b105	3808852	0	169	5332	170	0	next
212	Response	2	3814122	5270	1
214	Picture	b104	3827849	0	2	6429	82	0	next
214	Response	2	3834277	6428	1
216	Picture	a101	3846015	0	169	6332	171	0	next
216	Response	1	3852210	6195	2
218	Picture	c101	3865180	0	1	5686	156	0	next
218	Response	1	3870865	5685	1
220	Picture	b107	3883346	0	175	6665	176	0	next
220	Response	2	3889911	6565	1
222	Picture	a116	3905176	0	2	6182	162	0	next
222	Response	1	3911357	6181	1
224	Picture	a108	3922842	0	168	9832	169	0	next
224	Response	1	3932559	9717	1
226	Picture	a111	3945340	0	1	7105	64	0	next
226	Response	1	3952444	7104	2
228	Picture	b103	3966339	0	174	5665	175	0	next
228	Response	2	3971941	5602	1
230	Picture	c101	3986170	0	1	5658	177	0	next
230	Response	1	3991827	5657	1
232	Picture	a106	4006669	0	174	6332	175	0	next
232	Response	1	4012823	6154	1
234	Picture	c101	4025333	0	1	8939	63	0	next
234	Response	1	4034271	8938	2
236	Picture	a109	4048499	0	174	9831	176	0	next
236	Response	1	4058146	9647	2
238	Picture	c101	4070663	0	1	4791	51	0	next
238	Response	1	4075453	4790	2
240	Picture	a102	4087162	0	167	5665	169	0	next
240	Response	1	4092761	5599	1
242	Picture	a114	4104827	0	1	4493	176	0	next
242	Response	1	4109319	4492	1
244	Picture	b112	4121159	0	177	6499	178	0	next
244	Response	2	4127616	6457	1
246	Picture	b109	4142323	0	2	8390	120	0	next
246	Response	2	4150712	8389	1
248	Picture	a113	4162156	0	175	6498	177	0	next
248	Response	1	4168528	6372	1
250	Picture	c101	4181320	0	2	5387	123	0	next
250	Response	1	4186706	5386	1
252	Picture	a103	4199320	0	174	10664	176	0	next
252	Response	1	4209952	10632	1
254	Picture	c101	4223317	0	1	5504	167	0	next
254	Response	1	4228820	5503	1
256	Picture	c101	4243316	0	176	4499	177	0	next
256	Response	1	4247748	4432	1
258	Picture	a110	4262147	0	1	8187	155	0	next
258	Response	1	4270333	8186	1
260	Picture	b101	4281479	0	175	6666	176	0	next
260	Response	2	4287968	6489	1
262	Picture	b102	4299977	0	1	6199	144	0	next
262	Response	2	4306175	6198	1
264	Picture	c101	4317476	0	175	5666	176	0	next
264	Response	1	4323033	5557	1
266	Picture	c101	4334641	0	1	4861	142	0	next
266	Response	1	4339501	4860	1
268	Picture	c101	4351807	0	174	4332	175	0	next
268	Response	1	4356088	4281	1
270	Picture	c101	4368972	0	1	4184	158	0	next
270	Response	1	4373155	4183	1
272	Picture	b108	4385471	0	175	7665	176	0	next
272	Response	2	4393103	7632	2
274	Picture	a104	4406302	0	1	8817	192	0	next
274	Response	1	4415118	8816	1
276	Picture	c101	4426301	0	167	6165	169	0	next
276	Response	1	4432364	6063	1
278	Picture	b115	4445965	0	1	5208	135	0	next
278	Response	2	4451172	5207	1
280	Picture	b114	4464964	0	175	6665	177	0	next
280	Response	2	4471597	6633	1
282	Picture	b116	4482962	0	1	6815	194	0	next
282	Response	2	4489776	6814	1
284	Picture	b106	4500961	0	175	6499	176	0	next
284	Response	2	4507325	6364	1
286	Picture	b113	4522292	0	2	5404	106	0	next
286	Response	2	4527695	5403	1
288	Picture	a115	4541958	0	168	6832	169	0	next
288	Response	1	4548691	6733	1
290	Picture	b111	4561956	0	1	7639	36	0	next
290	Response	2	4569594	7638	1
292	Picture	a107	4583288	0	174	8498	176	0	next
292	Response	1	4591759	8471	1
294	Picture	c101	4605452	0	1	5893	115	0	next
294	Response	1	4611344	5892	1
296	Picture	a112	4625784	0	177	7166	178	0	next
296	Response	1	4632761	6977	1
298	Picture	c101	4645949	0	1	5292	50	0	next
298	Response	1	4651239	5290	2
300	Picture	b110	4663115	0	174	7998	175	0	next
300	Response	1	4670945	7830	1
303	Response	3	4958762	175825	2
305	Picture	b001	4968923	0	170	7498	172	0	next
305	Response	2	4976371	7448	1
307	Picture	b016	4995420	0	1	8484	192	0	next
307	Response	2	5003902	8482	1
309	Picture	c001	5021918	0	176	10998	178	0	next
309	Response	1	5032783	10865	1
311	Picture	a013	5049915	0	2	11598	71	0	next
311	Response	1	5061512	11597	1
313	Picture	c001	5078580	0	168	6666	169	0	next
313	Response	2	5085173	6593	1
315	Picture	c001	5103411	0	1	4797	40	0	next
315	Response	2	5108207	4796	1
317	Picture	b012	5126410	0	174	6498	176	0	next
317	Response	2	5132798	6388	1
319	Picture	c001	5152574	0	1	4995	182	0	next
319	Response	2	5157568	4994	1
321	Picture	a016	5175572	0	169	5832	171	0	next
321	Response	1	5181287	5715	1
323	Picture	b009	5199403	0	1	10402	107	0	next
323	Response	2	5209804	10401	1
325	Picture	b003	5226402	0	174	5831	176	0	next
325	Response	2	5232083	5681	1
327	Picture	c001	5249399	0	1	5745	97	0	next
327	Response	2	5255143	5744	1
329	Picture	c001	5274564	0	175	4166	176	0	next
329	Response	2	5278682	4118	1
331	Picture	c001	5295895	0	2	4080	98	0	next
331	Response	2	5299974	4079	2
333	Picture	c001	5316727	0	175	4166	176	0	next
333	Response	2	5320785	4058	1
335	Picture	a003	5340891	0	2	5385	118	0	next
335	Response	1	5346275	5384	1
337	Picture	b014	5364057	0	174	5332	175	0	next
337	Response	2	5369301	5244	1
339	Picture	b011	5386388	0	1	5857	152	0	next
339	Response	2	5392243	5855	2
341	Picture	a008	5410720	0	174	5498	176	0	next
341	Response	2	5416109	5389	1
343	Picture	a010	5433384	0	1	4608	67	0	next
343	Response	1	5437991	4607	1
345	Picture	a007	5455383	0	174	8498	175	0	next
345	Response	1	5463753	8370	1
347	Picture	b002	5481880	0	1	7877	130	0	next
347	Response	2	5489756	7876	1
349	Picture	c001	5506545	0	175	5665	177	0	next
349	Response	1	5512067	5522	1
351	Picture	c001	5531209	0	1	5840	169	0	next
351	Response	2	5537048	5839	1
353	Picture	c001	5554041	0	167	4832	169	0	next
353	Response	2	5558727	4686	1
355	Picture	b015	5576539	0	1	8544	131	0	next
355	Response	2	5585082	8543	1
357	Picture	b007	5602871	0	175	8165	176	0	next
357	Response	2	5610871	8000	2
359	Picture	c001	5631201	0	1	7736	108	0	next
359	Response	2	5638936	7735	1
361	Picture	c001	5655366	0	167	4665	169	0	next
361	Response	2	5659925	4559	1
363	Picture	b006	5679363	0	2	5662	180	0	next
363	Response	2	5685024	5661	1
365	Picture	a005	5701362	0	169	6166	170	0	next
365	Response	1	5707455	6093	1
367	Picture	c001	5728026	0	2	5009	168	0	next
367	Response	2	5733034	5008	1
369	Picture	a014	5749692	0	168	6665	169	0	next
369	Response	1	5756332	6640	1
371	Picture	c001	5775689	0	1	5680	162	0	next
371	Response	2	5781368	5679	1
373	Picture	a015	5800188	0	174	6332	175	0	next
373	Response	1	5806407	6219	1
375	Picture	a009	5825185	0	1	6317	192	0	next
375	Response	2	5831501	6316	2
377	Picture	a012	5850517	0	174	6332	175	0	next
377	Response	1	5856806	6289	1
379	Picture	b013	5875181	0	1	6724	118	0	next
379	Response	2	5881904	6723	1
381	Picture	a011	5901513	0	174	6165	175	0	next
381	Response	1	5907537	6024	2
383	Picture	a004	5925843	0	2	6999	4	0	next
383	Response	2	5932816	6973	1
385	Picture	a002	5951508	0	171	5832	173	0	next
385	Response	1	5957254	5746	1
387	Picture	b008	5975506	0	1	5918	91	0	next
387	Response	2	5981422	5916	2
389	Picture	c001	6001504	0	175	7499	176	0	next
389	Response	2	6008832	7328	1
391	Picture	b010	6026335	0	1	5466	43	0	next
391	Response	2	6031800	5465	1
393	Picture	b005	6049500	0	168	4999	169	0	next
393	Response	2	6054315	4815	2
395	Picture	a006	6072998	0	1	6293	49	0	next
395	Response	1	6079290	6292	1
397	Picture	a001	6098830	0	167	7331	169	0	next
397	Response	1	6106129	7299	1
399	Picture	b004	6124993	0	2	6835	177	0	next
399	Response	2	6131827	6834	1
402	Response	3	6280800	31483	1
404	Picture	c001	6291313	0	1	7004	172	0	next
404	Response	2	6298316	7003	1
406	Picture	c001	6309979	0	169	5498	171	0	next
406	Response	2	6315351	5372	1
408	Picture	a201	6329476	0	2	7410	93	0	next
408	Response	1	6336885	7409	1
410	Picture	c201	6350975	0	175	5999	176	0	next
410	Response	2	6356795	5820	2
412	Picture	a202	6369473	0	2	6278	60	0	next
412	Response	1	6375750	6277	1
414	Picture	b203	6387972	0	175	6166	176	0	next
414	Response	2	6394072	6100	1
416	Picture	b210	6407303	0	2	8420	90	0	next
416	Response	2	6415722	8419	1
418	Picture	a205	6430469	0	175	5832	176	0	next
418	Response	1	6436174	5705	1
420	Picture	b216	6448467	0	1	6151	191	0	next
420	Response	2	6454617	6150	1
422	Picture	b211	6468966	0	169	6998	171	0	next
422	Response	2	6475908	6942	1
424	Picture	b201	6487797	0	1	5234	108	0	next
424	Response	2	6493030	5233	1
426	Picture	b205	6505296	0	174	6665	176	0	next
426	Response	2	6511804	6508	1
428	Picture	a204	6525294	0	1	8404	102	0	next
428	Response	1	6533697	8403	1
430	Picture	c201	6545626	0	174	5665	176	0	next
430	Response	2	6551178	5552	1
432	Picture	b209	6564457	0	1	6070	99	0	next
432	Response	2	6570526	6069	1
434	Picture	b212	6584289	0	175	6832	177	0	next
434	Response	2	6590979	6690	2
436	Picture	c201	6605287	0	1	6894	115	0	next
436	Response	2	6612180	6893	2
438	Picture	b206	6623453	0	169	5999	170	0	next
438	Response	2	6629304	5851	2
440	Picture	b215	6643450	0	2	6217	121	0	next
440	Response	2	6649666	6216	1
442	Picture	a215	6664116	0	175	5499	176	0	next
442	Response	1	6669460	5344	1
444	Picture	c201	6684114	0	1	5290	51	0	next
444	Response	2	6689403	5289	1
446	Picture	b208	6703613	0	174	5999	175	0	next
446	Response	2	6709493	5880	1
448	Picture	c201	6722111	0	1	5976	33	0	next
448	Response	2	6728086	5975	1
450	Picture	c201	6742943	0	175	5332	177	0	next
450	Response	2	6748179	5236	1
452	Picture	a214	6759774	0	2	5411	100	0	next
452	Response	1	6765183	5409	2
454	Picture	c201	6777440	0	176	5332	178	0	next
454	Response	2	6782696	5256	1
456	Picture	a213	6797438	0	1	6488	187	0	next
456	Response	1	6803924	6486	2
458	Picture	a211	6817104	0	174	6498	176	0	next
458	Response	1	6823476	6372	2
460	Picture	c201	6837435	0	1	5712	123	0	next
460	Response	1	6843146	5711	1
462	Picture	c201	6854601	0	167	5498	169	0	next
462	Response	2	6860027	5426	2
464	Picture	b213	6872432	0	1	5255	87	0	next
464	Response	2	6877686	5254	1
466	Picture	a208	6892098	0	174	8331	176	0	next
466	Response	1	6900388	8290	1
468	Picture	a210	6912595	0	1	9356	153	0	next
468	Response	2	6921950	9355	1
470	Picture	b214	6936094	0	175	5665	177	0	next
470	Response	2	6941710	5616	1
472	Picture	a207	6953258	0	2	5673	170	0	next
472	Response	1	6958930	5672	1
474	Picture	c201	6972924	0	176	5332	178	0	next
474	Response	1	6978154	5230	1
476	Picture	a216	6992755	0	1	6629	46	0	next
476	Response	1	6999383	6628	1
478	Picture	b202	7010921	0	169	9332	170	0	next
478	Response	2	7020133	9212	1
480	Picture	c201	7033252	0	1	4392	117	0	next
480	Response	2	7037642	4390	1
482	Picture	a206	7051918	0	168	5665	169	0	next
482	Response	1	7057432	5514	1
484	Picture	b207	7071249	0	1	6631	45	0	next
484	Response	2	7077879	6630	1
486	Picture	c201	7091414	0	175	4499	177	0	next
486	Response	2	7095749	4335	1
488	Picture	c201	7109579	0	1	4429	80	0	next
488	Response	2	7114008	4429	1
490	Picture	a209	7127411	0	177	8499	178	0	next
490	Response	1	7135776	8365	1
492	Picture	a212	7149575	0	2	7609	69	0	next
492	Response	1	7157183	7608	1
494	Picture	a203	7171908	0	174	5999	175	0	next
494	Response	1	7177723	5815	1
496	Picture	c201	7189906	0	1	8089	80	0	next
496	Response	2	7197994	8088	1
498	Picture	b204	7211905	0	174	10498	175	0	next
498	Response	2	7222254	10349	1
500	Picture	c201	7234569	0	1	5796	46	0	next
500	Response	1	7240364	5795	2
502	Picture	c201	7253234	0	168	6499	169	0	next
502	Response	2	7259642	6408	2
505	Response	3	7383574	10350	2
507	Picture	c201	7393723	0	178	5998	180	0	next
507	Response	2	7399649	5926	2
509	Picture	b202	7412721	0	1	5582	91	0	next
509	Response	2	7418301	5580	2
511	Picture	b208	7432720	0	178	5498	180	0	next
511	Response	2	7438061	5341	1
513	Picture	a207	7453384	0	1	6686	156	0	next
513	Response	1	7460069	6685	1
515	Picture	c201	7474049	0	175	6666	176	0	next
515	Response	2	7480608	6559	2
517	Picture	b215	7494880	0	2	7018	161	0	next
517	Response	2	7501898	7018	1
519	Picture	a214	7514879	0	175	6499	176	0	next
519	Response	1	7521329	6450	2
521	Picture	c201	7533211	0	1	10667	174	0	next
521	Response	1	7543877	10666	1
523	Picture	a206	7556543	0	168	7331	170	0	next
523	Response	1	7563782	7239	1
525	Picture	c201	7575707	0	1	8047	121	0	next
525	Response	2	7583753	8046	1
527	Picture	a212	7595206	0	169	7166	170	0	next
527	Response	1	7602193	6987	1
529	Picture	a215	7615537	0	1	7229	115	0	next
529	Response	1	7622765	7228	1
531	Picture	a203	7634370	0	168	8498	169	0	next
531	Response	1	7642765	8395	1
533	Picture	c201	7657200	0	2	8447	63	0	next
533	Response	1	7665646	8446	1
535	Picture	a211	7680033	0	174	7998	175	0	next
535	Response	2	7687899	7866	1
537	Picture	b206	7700697	0	1	5515	161	0	next
537	Response	2	7706211	5514	1
539	Picture	a202	7720863	0	167	7331	169	0	next
539	Response	1	7728039	7176	1
541	Picture	a204	7740027	0	1	11792	43	0	next
541	Response	1	7751818	11791	1
543	Picture	b201	7764192	0	171	8832	172	0	next
543	Response	2	7772866	8674	1
545	Picture	c201	7786356	0	2	5430	81	0	next
545	Response	2	7791785	5429	1
547	Picture	c201	7803022	0	175	7332	177	0	next
547	Response	2	7810284	7262	2
549	Picture	b209	7821853	0	2	6993	180	0	next
549	Response	2	7828845	6992	1
551	Picture	c201	7843852	0	175	11332	176	0	next
551	Response	2	7855084	11232	1
553	Picture	c201	7869849	0	2	4636	42	0	next
553	Response	2	7874484	4635	1
555	Picture	a213	7888015	0	176	5832	178	0	next
555	Response	1	7893796	5781	1
557	Picture	b213	7908180	0	2	6605	72	0	next
557	Response	2	7914784	6604	1
559	Picture	a216	7926512	0	175	7999	176	0	next
559	Response	1	7934486	7974	2
561	Picture	a205	7947176	0	2	6502	177	0	next
561	Response	1	7953677	6501	1
563	Picture	b216	7967175	0	175	9499	176	0	next
563	Response	2	7976527	9352	1
565	Picture	c201	7988506	0	2	9494	182	0	next
565	Response	2	7997999	9493	1
567	Picture	c201	8009839	0	175	9998	176	0	next
567	Response	2	8019679	9840	1
569	Picture	b207	8031669	0	2	7263	73	0	next
569	Response	2	8038931	7262	1
571	Picture	c201	8052668	0	175	8665	177	0	next
571	Response	1	8061246	8578	1
573	Picture	b214	8076332	0	2	5659	185	0	next
573	Response	2	8081990	5658	1
575	Picture	b210	8093832	0	174	6831	176	0	next
575	Response	2	8100555	6723	2
577	Picture	c201	8114329	0	2	6827	183	0	next
577	Response	2	8121155	6826	1
579	Picture	a209	8136161	0	175	6832	177	0	next
579	Response	1	8142895	6734	1
581	Picture	b211	8157659	0	1	5719	117	0	next
581	Response	2	8163377	5718	1
583	Picture	c201	8177991	0	175	6332	177	0	next
583	Response	2	8184248	6257	1
585	Picture	a208	8196323	0	1	7300	35	0	next
585	Response	1	8203622	7299	1
587	Picture	a210	8218655	0	167	6498	169	0	next
587	Response	1	8225060	6405	1
589	Picture	b205	8236486	0	1	7225	117	0	next
589	Response	2	8243710	7224	2
591	Picture	b203	8257318	0	174	5665	176	0	next
591	Response	2	8262814	5496	2
593	Picture	c201	8278315	0	2	5675	169	0	next
593	Response	2	8283989	5674	2
595	Picture	c201	8295148	0	177	6332	179	0	next
595	Response	2	8301444	6296	1
597	Picture	a201	8314646	0	1	7732	110	0	next
597	Response	1	8322377	7731	1
599	Picture	b204	8334979	0	174	11664	176	0	next
599	Response	2	8346484	11505	1
601	Picture	b212	8360809	0	1	5947	55	0	next
601	Response	2	8366755	5946	1
