# Supplementary material for: The relationship between Chinese college students’ mate preferences and their parents’ education level
Source: Front Psychol. 2022 Nov 1;13:907315. doi: 10.3389/fpsyg.2022.907315 (PMC9664191; doi:10.3389/fpsyg.2022.907315)
Supplement: Supplementary file 2 [file Data_Sheet_1.ZIP › raw data/│┬╝╬├⌠1/part1.log]

Scenario - For expli1
Logfile written - 2018/5/19 14:08:05

Trial	Event Type	Code	Time	TTime	Uncertainty	Duration	Uncertainty	ReqTime	ReqDur

1	Response	3	279160	278995	1
3	Picture	a011	289658	0	1	7556	116	0	next
3	Response	1	297213	7555	1
5	Picture	a005	315158	0	170	8999	171	0	next
5	Response	1	324053	8895	1
7	Picture	c001	341323	0	1	12649	356	0	next
7	Response	1	353970	12647	2
9	Picture	b011	372156	0	172	12832	174	0	next
9	Response	2	384847	12691	2
11	Picture	a004	401988	0	1	17709	129	0	next
11	Response	1	419696	17708	1
13	Picture	b002	438155	0	170	7332	171	0	next
13	Response	2	445311	7156	1
15	Picture	c001	465653	0	1	6615	57	0	next
15	Response	2	472267	6614	1
17	Picture	c001	489653	0	170	12165	172	0	next
17	Response	1	501765	12112	1
19	Picture	c001	520151	0	2	6834	3	0	next
19	Response	2	526813	6662	1
21	Picture	c001	544152	0	170	6332	171	0	next
21	Response	2	550333	6181	1
23	Picture	a007	570317	0	1	9844	162	0	next
23	Response	1	580160	9843	1
25	Picture	b004	597650	0	170	6499	172	0	next
25	Response	2	604097	6447	1
27	Picture	b005	622315	0	2	6828	178	0	next
27	Response	2	629142	6827	1
29	Picture	a016	648815	0	172	6833	173	0	next
29	Response	1	655592	6777	1
31	Picture	c001	672481	0	1	8340	165	0	next
31	Response	2	680820	8339	1
33	Picture	b008	700647	0	172	6333	173	0	next
33	Response	2	706851	6204	1
35	Picture	c001	726479	0	2	7448	392	0	next
35	Response	2	733926	7447	1
37	Picture	b012	751479	0	171	11832	173	0	next
37	Response	2	763242	11763	1
39	Picture	c001	780645	0	1	6474	31	0	next
39	Response	2	787118	6473	1
41	Picture	a015	803978	0	170	10332	172	0	next
41	Response	1	814165	10187	1
43	Picture	a014	830976	0	2	6083	91	0	next
43	Response	1	837059	6083	1
45	Picture	b015	854976	0	1	6166	3	0	next
45	Response	2	860999	6023	1
47	Picture	b001	879142	0	1	6454	53	0	next
47	Response	2	885595	6453	1
49	Picture	b013	902475	0	172	6166	173	0	next
49	Response	2	908546	6071	1
51	Picture	c001	925807	0	2	4080	93	0	next
51	Response	2	929886	4079	1
53	Picture	b016	947807	0	172	14999	174	0	next
53	Response	2	962643	14836	1
55	Picture	a001	979972	0	2	7927	81	0	next
55	Response	1	987899	7927	1
57	Picture	a006	1007472	0	171	7333	172	0	next
57	Response	1	1014618	7146	1
59	Picture	a010	1034804	0	2	6751	89	0	next
59	Response	1	1041553	6749	2
61	Picture	c001	1057970	0	2	8000	3	0	next
61	Response	2	1065881	7911	1
63	Picture	a003	1085469	0	2	9500	4	0	next
63	Response	1	1094870	9401	1
65	Picture	b007	1111470	0	170	7498	172	0	next
65	Response	2	1118808	7338	2
67	Picture	b014	1138635	0	1	4680	159	0	next
67	Response	2	1143314	4679	2
69	Picture	c001	1162801	0	1	12333	2	0	next
69	Response	2	1174960	12159	1
71	Picture	b009	1192800	0	2	8968	40	0	next
71	Response	2	1201767	8967	1
73	Picture	c001	1221467	0	171	5665	173	0	next
73	Response	2	1227025	5558	1
75	Picture	b006	1247299	0	1	7283	56	0	next
75	Response	2	1254581	7282	1
77	Picture	c001	1272632	0	170	18332	171	0	next
77	Response	2	1290866	18234	2
79	Picture	a012	1308297	0	1	13023	149	0	next
79	Response	1	1321319	13022	2
81	Picture	a002	1337630	0	170	7999	171	0	next
81	Response	1	1345500	7870	1
83	Picture	c001	1363295	0	2	6833	174	0	next
83	Response	1	1370127	6832	1
85	Picture	b010	1390295	0	171	4666	173	0	next
85	Response	2	1394872	4577	1
87	Picture	a009	1413461	0	1	7894	111	0	next
87	Response	1	1421354	7893	1
89	Picture	a008	1440127	0	1	9666	2	0	next
89	Response	1	1449628	9501	2
91	Picture	c001	1467959	0	2	4167	3	0	next
91	Response	2	1472015	4056	1
93	Picture	c001	1491959	0	171	4166	172	0	next
93	Response	2	1496073	4114	2
95	Picture	a013	1516458	0	1	7708	131	0	next
95	Response	1	1524165	7707	2
97	Picture	b003	1541791	0	1	5999	3	0	next
97	Response	2	1547714	5923	1
100	Response	3	1777557	109270	1
102	Picture	c001	1787618	0	170	7999	171	0	next
102	Response	2	1795549	7931	1
104	Picture	c001	1809950	0	1	5594	79	0	next
104	Response	2	1815542	5592	2
106	Picture	b206	1829784	0	171	6832	172	0	next
106	Response	2	1836584	6800	1
108	Picture	c201	1848449	0	1	4631	41	0	next
108	Response	2	1853079	4630	1
110	Picture	a207	1867783	0	171	24831	173	0	next
110	Response	1	1892467	24684	1
112	Picture	a212	1906947	0	2	6291	49	0	next
112	Response	1	1913237	6290	1
114	Picture	c201	1925281	0	170	5166	171	0	next
114	Response	1	1930363	5082	1
116	Picture	c201	1945613	0	1	4177	163	0	next
116	Response	2	1949790	4177	1
118	Picture	a214	1963947	0	170	7665	172	0	next
118	Response	1	1971486	7539	1
120	Picture	b216	1983779	0	1	6416	89	0	next
120	Response	2	1990194	6415	1
122	Picture	b215	2003612	0	170	5666	171	0	next
122	Response	2	2009140	5528	1
124	Picture	a210	2024111	0	1	6963	42	0	next
124	Response	1	2031073	6962	1
126	Picture	b201	2043278	0	170	7499	171	0	next
126	Response	2	2050619	7341	1
128	Picture	c201	2064443	0	2	8650	189	0	next
128	Response	2	2073092	8649	1
130	Picture	a205	2087277	0	171	8165	173	0	next
130	Response	1	2095323	8046	2
132	Picture	b212	2109275	0	2	5298	43	0	next
132	Response	2	2114572	5297	1
134	Picture	c201	2127942	0	170	7166	171	0	next
134	Response	2	2135011	7069	1
136	Picture	b211	2149108	0	1	5568	104	0	next
136	Response	2	2154675	5567	1
138	Picture	a201	2168441	0	170	7332	172	0	next
138	Response	1	2175683	7242	1
140	Picture	a213	2189440	0	1	6717	122	0	next
140	Response	1	2196156	6716	1
142	Picture	a206	2208606	0	1	6666	3	0	next
142	Response	1	2215227	6621	1
144	Picture	a204	2228439	0	1	8339	166	0	next
144	Response	1	2236777	8338	1
146	Picture	b202	2248106	0	170	6999	171	0	next
146	Response	2	2254977	6871	1
148	Picture	b208	2269604	0	2	7101	72	0	next
148	Response	2	2276705	7101	1
150	Picture	a208	2289605	0	170	8498	172	0	next
150	Response	1	2297951	8346	1
152	Picture	b213	2310770	0	1	5329	176	0	next
152	Response	2	2316098	5328	1
154	Picture	c201	2328770	0	172	5833	173	0	next
154	Response	2	2334415	5645	1
156	Picture	a209	2347102	0	2	6350	157	0	next
156	Response	1	2353451	6349	1
158	Picture	c201	2367602	0	171	20499	172	0	next
158	Response	2	2388061	20459	2
160	Picture	b204	2402934	0	1	8833	3	0	next
160	Response	2	2411612	8678	1
162	Picture	b214	2423768	0	170	5332	171	0	next
162	Response	2	2429009	5241	1
164	Picture	c201	2443766	0	2	5385	122	0	next
164	Response	2	2449150	5384	1
166	Picture	a203	2463433	0	170	13999	171	0	next
166	Response	1	2477243	13810	2
168	Picture	c201	2491265	0	1	6602	70	0	next
168	Response	2	2497866	6601	1
170	Picture	c201	2510932	0	171	7332	173	0	next
170	Response	2	2518185	7253	2
172	Picture	a211	2529764	0	1	7338	167	0	next
172	Response	1	2537101	7337	1
174	Picture	b205	2549264	0	172	7166	173	0	next
174	Response	2	2556352	7088	1
176	Picture	c201	2569430	0	1	5662	176	0	next
176	Response	2	2575092	5662	1
178	Picture	a202	2586263	0	170	6332	172	0	next
178	Response	1	2592483	6220	2
180	Picture	b203	2605595	0	2	5167	3	0	next
180	Response	2	2610658	5063	1
182	Picture	a216	2624096	0	170	7165	172	0	next
182	Response	1	2631158	7062	1
184	Picture	b209	2644261	0	1	6087	87	0	next
184	Response	2	2650347	6086	1
186	Picture	c201	2664428	0	172	4999	173	0	next
186	Response	2	2669384	4956	1
188	Picture	c201	2683093	0	2	5687	155	0	next
188	Response	2	2688779	5686	1
190	Picture	b207	2700094	0	170	5832	171	0	next
190	Response	2	2705752	5658	1
192	Picture	a215	2718759	0	1	12334	171	0	next
192	Response	2	2731092	12333	2
194	Picture	b210	2743926	0	170	9998	172	0	next
194	Response	2	2753806	9880	2
196	Picture	c201	2765758	0	1	5499	3	0	next
196	Response	2	2771227	5469	1
198	Picture	c201	2783758	0	170	5499	171	0	next
198	Response	2	2789127	5369	1
200	Picture	c201	2804256	0	2	5819	188	0	next
200	Response	2	2810074	5818	1
203	Response	3	2957514	34926	1
205	Picture	c201	2967919	0	1	6633	39	0	next
205	Response	2	2974551	6632	1
207	Picture	b204	2989252	0	1	3333	2	0	next
207	Response	2	2992541	3289	1
209	Picture	c201	3007585	0	1	5903	102	0	next
209	Response	2	3013487	5902	1
211	Picture	a203	3028251	0	172	6166	173	0	next
211	Response	1	3034195	5944	1
213	Picture	b201	3048583	0	2	16366	140	0	next
213	Response	1	3064948	16365	1
215	Picture	a215	3077750	0	171	6666	172	0	next
215	Response	1	3084316	6566	1
217	Picture	a212	3096416	0	1	6432	73	0	next
217	Response	1	3102847	6431	1
219	Picture	b216	3117582	0	171	5499	173	0	next
219	Response	2	3122962	5380	1
221	Picture	c201	3135081	0	2	5271	69	0	next
221	Response	2	3140351	5270	1
223	Picture	a206	3152915	0	170	7999	171	0	next
223	Response	1	3160763	7848	1
225	Picture	c201	3174413	0	2	5212	128	0	next
225	Response	1	3179624	5211	1
227	Picture	a209	3190914	0	171	4999	172	0	next
227	Response	2	3195816	4902	1
229	Picture	b205	3208246	0	1	11298	40	0	next
229	Response	2	3219543	11297	2
231	Picture	b202	3233413	0	170	5498	172	0	next
231	Response	2	3238876	5463	1
233	Picture	b211	3252745	0	1	5551	121	0	next
233	Response	2	3258295	5550	1
235	Picture	b210	3270411	0	171	5499	173	0	next
235	Response	2	3275801	5390	2
237	Picture	a207	3289577	0	1	8362	144	0	next
237	Response	1	3297938	8361	1
239	Picture	a205	3310577	0	171	7166	172	0	next
239	Response	1	3317631	7054	2
241	Picture	c201	3331576	0	1	7066	106	0	next
241	Response	2	3338641	7065	1
243	Picture	c201	3349909	0	171	6000	172	0	next
243	Response	2	3355728	5819	2
245	Picture	c201	3369408	0	2	4965	42	0	next
245	Response	2	3374371	4963	2
247	Picture	b215	3387908	0	172	6499	174	0	next
247	Response	2	3394087	6179	1
249	Picture	b207	3407740	0	2	5407	100	0	next
249	Response	2	3413147	5407	1
251	Picture	c201	3424907	0	1	4999	3	0	next
251	Response	2	3429844	4937	2
253	Picture	a201	3442406	0	2	9218	122	0	next
253	Response	1	3451622	9216	2
255	Picture	c201	3464406	0	171	6833	172	0	next
255	Response	2	3471050	6644	1
257	Picture	a214	3484572	0	1	7363	142	0	next
257	Response	1	3491934	7362	1
259	Picture	a208	3505239	0	170	9998	172	0	next
259	Response	1	3515150	9911	2
261	Picture	c201	3528571	0	1	17329	176	0	next
261	Response	2	3545898	17327	2
263	Picture	b213	3560403	0	1	5666	3	0	next
263	Response	2	3565944	5541	2
265	Picture	a204	3577903	0	1	8179	159	0	next
265	Response	2	3586081	8178	1
267	Picture	b209	3600069	0	171	6166	172	0	next
267	Response	2	3606128	6059	1
269	Picture	a210	3619401	0	2	6027	147	0	next
269	Response	1	3625427	6026	1
271	Picture	c201	3640235	0	172	6665	174	0	next
271	Response	2	3646791	6556	1
273	Picture	c201	3662067	0	2	5253	87	0	next
273	Response	2	3667319	5252	1
275	Picture	c201	3682067	0	170	5166	171	0	next
275	Response	2	3687067	5000	2
277	Picture	a216	3699399	0	2	19789	51	0	next
277	Response	1	3719187	19788	1
279	Picture	a211	3731899	0	171	4666	172	0	next
279	Response	1	3736398	4499	2
281	Picture	b208	3751398	0	1	6306	33	0	next
281	Response	2	3757703	6305	2
283	Picture	b212	3771398	0	170	6166	171	0	next
283	Response	2	3777479	6081	1
285	Picture	a202	3791730	0	1	6665	175	0	next
285	Response	1	3798394	6664	1
287	Picture	b214	3812397	0	170	5666	171	0	next
287	Response	2	3818024	5627	1
289	Picture	c201	3832229	0	1	7000	2	0	next
289	Response	2	3839116	6887	2
291	Picture	a213	3853063	0	170	5998	172	0	next
291	Response	1	3858957	5894	1
293	Picture	b203	3872061	0	2	5990	183	0	next
293	Response	2	3878050	5989	1
295	Picture	c201	3889228	0	170	7166	171	0	next
295	Response	2	3896214	6986	1
297	Picture	b206	3910394	0	1	5929	76	0	next
297	Response	2	3916322	5928	2
299	Picture	c201	3930894	0	170	6165	172	0	next
299	Response	2	3936934	6040	1
302	Response	3	4213470	162913	2
305	Picture	c001	4243719	0	170	5665	172	0	next
305	Response	1	4249326	5607	1
307	Picture	c001	4266217	0	2	7881	292	0	next
307	Response	1	4274096	7879	2
309	Picture	a016	4291217	0	172	7499	174	0	next
309	Response	1	4298664	7447	1
311	Picture	a004	4317049	0	2	4537	136	0	next
311	Response	1	4321585	4536	1
313	Picture	a003	4340383	0	170	6165	172	0	next
313	Response	1	4346477	6094	1
315	Picture	b006	4365548	0	1	9920	86	0	next
315	Response	2	4375467	9919	1
317	Picture	b009	4393381	0	171	6499	173	0	next
317	Response	2	4399732	6351	1
319	Picture	a007	4418880	0	1	7477	194	0	next
319	Response	1	4426356	7476	1
321	Picture	b005	4444713	0	1	6666	2	0	next
321	Response	2	4451281	6568	1
323	Picture	c001	4471212	0	1	4514	158	0	next
323	Response	1	4475725	4513	2
325	Picture	c001	4493045	0	170	6499	172	0	next
325	Response	1	4499393	6348	1
327	Picture	b014	4518211	0	1	5091	81	0	next
327	Response	2	4523301	5090	2
329	Picture	b004	4540877	0	171	6166	172	0	next
329	Response	2	4546969	6092	1
331	Picture	a006	4564543	0	1	6482	189	0	next
331	Response	1	4571024	6481	1
333	Picture	b013	4587709	0	171	6333	172	0	next
333	Response	2	4593857	6148	1
335	Picture	b012	4611375	0	1	5701	137	0	next
335	Response	2	4617075	5700	1
337	Picture	c001	4635541	0	171	5999	173	0	next
337	Response	1	4641515	5974	1
339	Picture	c001	4658207	0	1	5166	3	0	next
339	Response	1	4663239	5032	2
341	Picture	b002	4679874	0	170	4832	171	0	next
341	Response	1	4684667	4793	1
343	Picture	a001	4704539	0	1	9333	2	0	next
343	Response	1	4713712	9173	1
345	Picture	a013	4731039	0	170	6499	171	0	next
345	Response	1	4737501	6462	1
347	Picture	c001	4755038	0	1	5683	155	0	next
347	Response	1	4760721	5683	1
349	Picture	a011	4778538	0	171	10998	173	0	next
349	Response	1	4789409	10871	1
351	Picture	c001	4806203	0	1	5861	144	0	next
351	Response	1	4812063	5860	1
353	Picture	a002	4831203	0	170	6332	172	0	next
353	Response	1	4837347	6144	1
355	Picture	c001	4856535	0	1	7203	136	0	next
355	Response	1	4863737	7202	1
357	Picture	a012	4880868	0	170	6333	171	0	next
357	Response	1	4887015	6147	2
359	Picture	c001	4906367	0	1	5928	79	0	next
359	Response	1	4912294	5927	1
361	Picture	b007	4928534	0	170	11665	171	0	next
361	Response	2	4940053	11519	1
363	Picture	c001	4960032	0	1	6972	33	0	next
363	Response	1	4967003	6971	1
365	Picture	b003	4984699	0	170	6332	171	0	next
365	Response	2	4990911	6212	1
367	Picture	b011	5009197	0	2	5350	157	0	next
367	Response	2	5014546	5349	1
369	Picture	c001	5031364	0	172	8166	173	0	next
369	Response	1	5039465	8101	1
371	Picture	c001	5056196	0	1	5500	2	0	next
371	Response	1	5061667	5471	1
373	Picture	c001	5079029	0	1	5166	3	0	next
373	Response	1	5084047	5018	1
375	Picture	b010	5101362	0	1	9134	38	0	next
375	Response	2	5110495	9133	1
377	Picture	a008	5129195	0	172	10666	173	0	next
377	Response	1	5139684	10489	2
379	Picture	a010	5159360	0	1	6977	195	0	next
379	Response	1	5166336	6976	1
381	Picture	b001	5184860	0	172	6999	173	0	next
381	Response	1	5191677	6817	1
383	Picture	c001	5209192	0	1	7908	97	0	next
383	Response	1	5217099	7907	2
385	Picture	a014	5237025	0	1	6332	3	0	next
385	Response	1	5243308	6283	1
387	Picture	a009	5262024	0	1	5609	64	0	next
387	Response	1	5267633	5609	1
389	Picture	a005	5284857	0	1	5833	2	0	next
389	Response	1	5290557	5700	1
391	Picture	b008	5309023	0	1	6131	41	0	next
391	Response	2	5315153	6130	1
393	Picture	b016	5335356	0	170	5332	172	0	next
393	Response	2	5340643	5287	1
395	Picture	b015	5359021	0	2	11593	80	0	next
395	Response	2	5370613	11592	1
397	Picture	c001	5388354	0	171	6166	173	0	next
397	Response	1	5394399	6045	2
399	Picture	a015	5415020	0	1	14881	124	0	next
399	Response	2	5429901	14881	1
402	Response	3	5597949	49932	1
404	Picture	c001	5608348	0	1	5264	75	0	next
404	Response	1	5613611	5263	2
406	Picture	c001	5628348	0	170	3832	172	0	next
406	Response	1	5632017	3669	1
408	Picture	a112	5644347	0	1	7812	194	0	next
408	Response	1	5652158	7811	1
410	Picture	c101	5664180	0	171	6833	172	0	next
410	Response	1	5670864	6684	1
412	Picture	b102	5682513	0	1	6667	172	0	next
412	Response	2	5689179	6666	2
414	Picture	c101	5702513	0	170	6832	171	0	next
414	Response	1	5709167	6654	1
416	Picture	c101	5721678	0	2	5241	99	0	next
416	Response	1	5726918	5240	1
418	Picture	a113	5738345	0	172	6332	174	0	next
418	Response	1	5744550	6205	1
420	Picture	c101	5756677	0	2	6075	98	0	next
420	Response	1	5762751	6074	1
422	Picture	c101	5775511	0	170	4999	171	0	next
422	Response	1	5780326	4815	1
424	Picture	b106	5791843	0	1	10450	55	0	next
424	Response	2	5802292	10449	1
426	Picture	c101	5815510	0	170	6499	171	0	next
426	Response	1	5821949	6439	1
428	Picture	c101	5833508	0	2	5804	37	0	next
428	Response	1	5839311	5803	1
430	Picture	b110	5853675	0	172	14832	174	0	next
430	Response	1	5868477	14802	1
432	Picture	c101	5881007	0	2	7343	164	0	next
432	Response	1	5888349	7342	1
434	Picture	c101	5901341	0	170	5999	171	0	next
434	Response	1	5907208	5867	2
436	Picture	a103	5920173	0	1	10495	176	0	next
436	Response	1	5930667	10494	1
438	Picture	a104	5942840	0	170	8165	171	0	next
438	Response	1	5950958	8118	1
440	Picture	c101	5964005	0	1	5393	112	0	next
440	Response	1	5969397	5392	1
442	Picture	a108	5984338	0	171	7666	172	0	next
442	Response	1	5991900	7562	1
444	Picture	c101	6003337	0	2	5667	3	0	next
444	Response	1	6008872	5535	1
446	Picture	a106	6022504	0	170	6332	172	0	next
446	Response	1	6028771	6267	1
448	Picture	b109	6040170	0	1	10293	45	0	next
448	Response	1	6050463	10293	1
450	Picture	b105	6064003	0	170	5499	171	0	next
450	Response	2	6069378	5375	1
452	Picture	a111	6081668	0	2	7940	67	0	next
452	Response	1	6089606	7938	2
454	Picture	a110	6100835	0	170	6666	171	0	next
454	Response	1	6107357	6522	2
456	Picture	b115	6121834	0	1	5431	74	0	next
456	Response	2	6127264	5430	1
458	Picture	b116	6138667	0	1	4666	3	0	next
458	Response	2	6143160	4493	1
460	Picture	a101	6156000	0	1	7031	141	0	next
460	Response	1	6163030	7030	2
462	Picture	a114	6175833	0	170	5999	172	0	next
462	Response	1	6181800	5967	1
464	Picture	b107	6196165	0	2	6554	119	0	next
464	Response	2	6202718	6553	1
466	Picture	a105	6216832	0	170	8166	171	0	next
466	Response	1	6224830	7998	1
468	Picture	b111	6238164	0	2	5972	35	0	next
468	Response	2	6244135	5971	2
470	Picture	a102	6257164	0	172	6666	173	0	next
470	Response	1	6263707	6543	1
472	Picture	b114	6277497	0	1	4833	2	0	next
472	Response	2	6282296	4799	2
474	Picture	b103	6296663	0	171	6666	172	0	next
474	Response	2	6303211	6548	1
476	Picture	b104	6317162	0	1	5619	53	0	next
476	Response	2	6322780	5618	2
478	Picture	b101	6335662	0	172	5666	173	0	next
478	Response	2	6341214	5552	1
480	Picture	a109	6354161	0	1	8776	63	0	next
480	Response	1	6362936	8775	1
482	Picture	c101	6376161	0	171	4666	172	0	next
482	Response	1	6380749	4588	1
484	Picture	a116	6395493	0	2	7131	42	0	next
484	Response	1	6402624	7131	1
486	Picture	b113	6417160	0	170	6332	172	0	next
486	Response	2	6423451	6291	1
488	Picture	a115	6435325	0	2	7337	170	0	next
488	Response	1	6442661	7336	1
490	Picture	c101	6454326	0	171	4999	172	0	next
490	Response	1	6459276	4950	1
492	Picture	a107	6472658	0	1	8046	126	0	next
492	Response	1	6480703	8045	1
494	Picture	b108	6495158	0	170	10332	172	0	next
494	Response	2	6505387	10229	1
496	Picture	c101	6520157	0	1	5546	126	0	next
496	Response	1	6525702	5545	2
498	Picture	b112	6539490	0	170	9499	171	0	next
498	Response	2	6548895	9405	1
500	Picture	c101	6560822	0	2	6509	164	0	next
500	Response	1	6567330	6508	1
502	Picture	c101	6581989	0	170	5999	171	0	next
502	Response	1	6587920	5931	2
505	Response	3	6737508	34356	1
507	Picture	a101	6747651	0	171	7999	172	0	next
507	Response	1	6755559	7908	1
509	Picture	a115	6770650	0	1	4457	48	0	next
509	Response	1	6775106	4456	1
511	Picture	a110	6787483	0	168	5999	170	0	next
511	Response	1	6793453	5970	2
513	Picture	a109	6806649	0	1	5666	3	0	next
513	Response	1	6812217	5568	1
515	Picture	a107	6825816	0	170	6332	171	0	next
515	Response	1	6832089	6273	2
517	Picture	b112	6845648	0	1	7959	46	0	next
517	Response	2	6853606	7958	1
519	Picture	a113	6866815	0	170	7165	172	0	next
519	Response	1	6873835	7020	1
521	Picture	c101	6885480	0	1	6333	3	0	next
521	Response	1	6891701	6221	1
523	Picture	b111	6905813	0	1	6499	3	0	next
523	Response	2	6912258	6445	1
525	Picture	b110	6925979	0	1	7333	2	0	next
525	Response	2	6933176	7197	1
527	Picture	b106	6945312	0	1	5333	2	0	next
527	Response	2	6950534	5222	1
529	Picture	c101	6963645	0	1	6313	192	0	next
529	Response	1	6969956	6311	2
531	Picture	c101	6983645	0	172	6332	173	0	next
531	Response	1	6989798	6153	1
533	Picture	a106	7001477	0	1	6666	173	0	next
533	Response	1	7008142	6665	1
535	Picture	b115	7020810	0	172	11333	173	0	next
535	Response	2	7031959	11149	1
537	Picture	a105	7047475	0	2	6385	123	0	next
537	Response	1	7053859	6384	1
539	Picture	a114	7065309	0	170	6332	172	0	next
539	Response	1	7071518	6209	1
541	Picture	b109	7085141	0	2	16052	121	0	next
541	Response	1	7101192	16051	1
543	Picture	c101	7116307	0	2	7500	3	0	next
543	Response	1	7123721	7414	2
545	Picture	c101	7138306	0	2	5555	119	0	next
545	Response	1	7143860	5554	1
547	Picture	a116	7157640	0	170	7166	171	0	next
547	Response	1	7164777	7137	1
549	Picture	c101	7177972	0	2	9304	36	0	next
549	Response	1	7187275	9303	1
551	Picture	c101	7201472	0	171	5499	173	0	next
551	Response	1	7206910	5438	1
553	Picture	c101	7218637	0	2	4167	4	0	next
553	Response	1	7222656	4019	1
555	Picture	b113	7237304	0	1	5833	2	0	next
555	Response	2	7243067	5763	1
557	Picture	a103	7256303	0	2	6872	135	0	next
557	Response	1	7263174	6871	2
559	Picture	b116	7274636	0	2	9666	4	0	next
559	Response	2	7284150	9514	1
561	Picture	a111	7296302	0	2	6281	59	0	next
561	Response	1	7302582	6280	2
563	Picture	b114	7315303	0	170	5665	172	0	next
563	Response	2	7320844	5541	1
565	Picture	c101	7332468	0	1	6241	98	0	next
565	Response	1	7338708	6240	1
567	Picture	c101	7351302	0	170	5332	171	0	next
567	Response	1	7356548	5246	1
569	Picture	b105	7369467	0	1	11437	69	0	next
569	Response	2	7380903	11436	1
571	Picture	b107	7393467	0	171	7332	173	0	next
571	Response	2	7400622	7155	1
573	Picture	a112	7413966	0	1	5391	114	0	next
573	Response	2	7419355	5389	2
575	Picture	c101	7433966	0	167	5166	168	0	next
575	Response	1	7439015	5049	1
577	Picture	a102	7453465	0	1	8353	154	0	next
577	Response	1	7461817	8352	2
579	Picture	c101	7475798	0	169	5332	171	0	next
579	Response	1	7481066	5268	1
581	Picture	a104	7493464	0	1	13065	107	0	next
581	Response	1	7506528	13064	1
583	Picture	b101	7520797	0	172	6665	174	0	next
583	Response	2	7527386	6589	1
585	Picture	c101	7540796	0	1	5922	83	0	next
585	Response	1	7546717	5921	2
587	Picture	c101	7560129	0	170	5332	172	0	next
587	Response	1	7565394	5265	1
589	Picture	b108	7578961	0	2	6577	96	0	next
589	Response	2	7585537	6576	1
591	Picture	b103	7597294	0	1	10000	2	0	next
591	Response	2	7607258	9964	1
593	Picture	a108	7618794	0	1	6124	48	0	next
593	Response	1	7624917	6123	1
595	Picture	b104	7638294	0	171	6999	172	0	next
595	Response	2	7645266	6972	1
597	Picture	c101	7657126	0	1	7591	81	0	next
597	Response	1	7664716	7590	1
599	Picture	c101	7675959	0	171	9833	172	0	next
599	Response	1	7685757	9798	1
601	Picture	b102	7697125	0	1	5160	178	0	next
601	Response	2	7702284	5159	1
