# Supplementary material for: The relationship between Chinese college students’ mate preferences and their parents’ education level
Source: Front Psychol. 2022 Nov 1;13:907315. doi: 10.3389/fpsyg.2022.907315 (PMC9664191; doi:10.3389/fpsyg.2022.907315)
Supplement: Supplementary file 2 [file Data_Sheet_1.ZIP › raw data/│┬╝╬╙¿/part1.log]

Scenario - For expli1
Logfile written - 2018/5/24 12:32:05

Trial	Event Type	Code	Time	TTime	Uncertainty	Duration	Uncertainty	ReqTime	ReqDur

1	Response	3	498146	498146	1
4	Picture	b006	528992	0	1	16719	120	0	next
4	Response	2	545710	16718	1
6	Picture	a006	564992	0	1	11499	3	0	next
6	Response	1	576388	11396	1
8	Picture	c001	594491	0	2	7219	120	0	next
8	Response	1	601708	7217	2
10	Picture	b016	618825	0	170	8832	172	0	next
10	Response	2	627508	8683	1
12	Picture	c001	645491	0	1	7663	175	0	next
12	Response	1	653153	7662	1
14	Picture	a010	673158	0	169	6832	170	0	next
14	Response	1	679909	6751	2
16	Picture	a001	698990	0	1	6332	173	0	next
16	Response	1	705321	6331	1
18	Picture	b002	722490	0	1	7666	2	0	next
18	Response	2	730039	7549	1
20	Picture	c001	747823	0	1	6337	167	0	next
20	Response	1	754159	6336	1
22	Picture	a004	772323	0	171	8832	173	0	next
22	Response	1	780971	8648	1
24	Picture	a002	800822	0	1	8666	3	0	next
24	Response	1	809316	8494	1
26	Picture	b005	828155	0	1	10166	3	0	next
26	Response	2	838193	10038	2
28	Picture	c001	857154	0	2	5671	169	0	next
28	Response	1	862825	5671	1
30	Picture	a014	879155	0	170	6499	171	0	next
30	Response	1	885626	6471	1
32	Picture	a013	902321	0	1	7159	179	0	next
32	Response	1	909479	7158	2
34	Picture	a016	929820	0	1	15333	2	0	next
34	Response	1	944864	15044	2
36	Picture	c001	963653	0	1	5787	51	0	next
36	Response	1	969439	5786	1
38	Picture	c001	987987	0	170	5499	171	0	next
38	Response	1	993348	5361	1
40	Picture	b003	1012152	0	2	6667	3	0	next
40	Response	2	1018730	6578	1
42	Picture	a008	1038986	0	170	13499	171	0	next
42	Response	1	1052383	13397	1
44	Picture	a015	1071652	0	1	7253	85	0	next
44	Response	1	1078903	7251	2
46	Picture	a009	1096819	0	170	10499	171	0	next
46	Response	1	1107132	10313	2
48	Picture	b010	1126484	0	2	6167	3	0	next
48	Response	2	1132532	6048	1
50	Picture	b012	1149818	0	170	6166	171	0	next
50	Response	2	1155877	6059	2
52	Picture	b015	1175984	0	1	5666	2	0	next
52	Response	2	1181529	5545	1
54	Picture	c001	1197984	0	170	8666	171	0	next
54	Response	1	1206604	8620	1
56	Picture	a011	1226483	0	1	11855	150	0	next
56	Response	1	1238337	11854	1
58	Picture	b011	1254650	0	171	10165	173	0	next
58	Response	2	1264735	10085	1
60	Picture	a005	1283482	0	1	7171	167	0	next
60	Response	1	1290652	7170	1
62	Picture	c001	1307483	0	170	6665	172	0	next
62	Response	1	1313994	6511	1
64	Picture	c001	1330981	0	2	5548	125	0	next
64	Response	1	1336528	5547	1
66	Picture	c001	1353315	0	172	6166	173	0	next
66	Response	1	1359357	6042	1
68	Picture	c001	1377814	0	2	5281	58	0	next
68	Response	1	1383094	5280	1
70	Picture	a003	1399648	0	168	9999	169	0	next
70	Response	1	1409613	9965	1
72	Picture	c001	1429647	0	1	5333	2	0	next
72	Response	1	1434936	5289	2
74	Picture	b007	1452981	0	169	8332	170	0	next
74	Response	2	1461275	8294	2
76	Picture	a012	1481313	0	1	6780	58	0	next
76	Response	1	1488093	6780	1
78	Picture	b001	1504480	0	170	8166	171	0	next
78	Response	2	1512574	8094	1
80	Picture	b009	1531479	0	1	12914	91	0	next
80	Response	2	1544392	12913	1
82	Picture	b013	1563979	0	170	8499	172	0	next
82	Response	2	1572352	8373	1
84	Picture	b014	1590978	0	1	5828	179	0	next
84	Response	2	1596805	5827	1
86	Picture	c001	1613312	0	171	5832	173	0	next
86	Response	1	1618980	5668	1
88	Picture	b008	1638644	0	1	6916	89	0	next
88	Response	2	1645559	6915	1
90	Picture	b004	1663478	0	169	6499	170	0	next
90	Response	2	1669794	6316	1
92	Picture	c001	1689310	0	1	5746	92	0	next
92	Response	1	1695055	5745	1
94	Picture	c001	1714977	0	170	5999	171	0	next
94	Response	1	1720914	5937	2
96	Picture	c001	1738976	0	1	5491	180	0	next
96	Response	1	1744466	5490	1
98	Picture	a007	1762143	0	170	8332	172	0	next
98	Response	1	1770326	8183	1
101	Response	3	1989110	99969	1
103	Picture	c001	1999140	0	169	10499	170	0	next
103	Response	1	2009454	10314	1
105	Picture	c001	2022639	0	1	7166	3	0	next
105	Response	1	2029707	7068	1
107	Picture	a103	2041806	0	170	10166	171	0	next
107	Response	1	2051856	10050	1
109	Picture	a113	2063805	0	1	8644	194	0	next
109	Response	1	2072448	8643	1
111	Picture	a106	2085805	0	1	10666	2	0	next
111	Response	1	2096333	10528	1
113	Picture	c101	2110638	0	1	7754	84	0	next
113	Response	1	2118391	7753	1
115	Picture	c101	2129805	0	170	5832	172	0	next
115	Response	1	2135589	5784	1
117	Picture	a101	2147637	0	2	7667	3	0	next
117	Response	1	2155222	7585	2
119	Picture	c101	2168471	0	170	6166	171	0	next
119	Response	1	2174462	5991	1
121	Picture	a110	2188970	0	1	5500	2	0	next
121	Response	1	2194362	5392	1
123	Picture	c101	2207137	0	171	5499	173	0	next
123	Response	1	2212526	5389	1
125	Picture	c101	2227803	0	1	5104	67	0	next
125	Response	1	2232907	5104	1
127	Picture	c101	2246470	0	170	6166	171	0	next
127	Response	1	2252446	5976	1
129	Picture	b106	2265969	0	1	9075	97	0	next
129	Response	2	2275044	9075	1
131	Picture	b109	2289136	0	172	10332	174	0	next
131	Response	2	2299382	10246	1
133	Picture	b116	2311635	0	1	7528	144	0	next
133	Response	2	2319162	7527	2
135	Picture	a108	2330969	0	171	11999	172	0	next
135	Response	1	2342868	11899	1
137	Picture	a114	2355801	0	2	7894	112	0	next
137	Response	1	2363694	7893	1
139	Picture	a111	2378302	0	170	15332	171	0	next
139	Response	1	2393569	15267	2
141	Picture	c101	2408300	0	2	18621	52	0	next
141	Response	1	2426920	18620	1
143	Picture	a115	2438301	0	170	18332	171	0	next
143	Response	1	2456468	18167	1
145	Picture	b102	2470633	0	1	7472	34	0	next
145	Response	2	2478104	7471	1
147	Picture	c101	2491633	0	169	6499	171	0	next
147	Response	1	2498097	6464	1
149	Picture	c101	2509799	0	1	5982	191	0	next
149	Response	1	2515780	5981	1
151	Picture	a112	2530800	0	171	8332	172	0	next
151	Response	1	2539099	8299	1
153	Picture	b101	2551299	0	1	9052	119	0	next
153	Response	2	2560350	9051	1
155	Picture	c101	2572133	0	169	9498	171	0	next
155	Response	1	2581602	9469	1
157	Picture	b113	2593798	0	1	6833	2	0	next
157	Response	2	2600603	6805	2
159	Picture	a107	2614799	0	171	6999	172	0	next
159	Response	1	2621610	6811	1
161	Picture	a109	2634797	0	2	5989	184	0	next
161	Response	1	2640786	5989	1
163	Picture	a104	2655798	0	172	9499	173	0	next
163	Response	1	2665121	9323	2
165	Picture	b111	2678464	0	1	8206	132	0	next
165	Response	2	2686669	8205	1
167	Picture	b103	2699964	0	170	5999	171	0	next
167	Response	2	2705912	5948	1
169	Picture	b112	2720796	0	2	6368	138	0	next
169	Response	2	2727163	6367	1
171	Picture	b107	2741297	0	170	6999	171	0	next
171	Response	2	2748175	6878	1
173	Picture	b108	2762796	0	1	7739	99	0	next
173	Response	2	2770534	7738	1
175	Picture	c101	2785296	0	170	6666	171	0	next
175	Response	1	2791842	6546	1
177	Picture	c101	2806795	0	2	6267	72	0	next
177	Response	1	2813061	6266	1
179	Picture	b110	2827296	0	169	7166	170	0	next
179	Response	2	2834281	6985	1
181	Picture	a105	2848628	0	1	11004	168	0	next
181	Response	1	2859632	11004	1
183	Picture	b105	2871795	0	170	7166	171	0	next
183	Response	2	2878813	7018	1
185	Picture	c101	2890627	0	2	5744	98	0	next
185	Response	1	2896370	5743	1
187	Picture	b104	2910628	0	170	7166	171	0	next
187	Response	2	2917616	6988	1
189	Picture	b114	2930460	0	2	6753	86	0	next
189	Response	2	2937212	6752	1
191	Picture	a102	2948461	0	169	27165	170	0	next
191	Response	1	2975573	27112	1
193	Picture	c101	2989459	0	2	6523	150	0	next
193	Response	1	2995981	6522	1
195	Picture	a116	3007460	0	170	7665	172	0	next
195	Response	1	3015044	7584	1
197	Picture	c101	3028959	0	1	5682	156	0	next
197	Response	1	3034640	5681	1
199	Picture	c101	3048459	0	171	5666	172	0	next
199	Response	1	3053965	5506	1
201	Picture	b115	3068458	0	2	6869	139	0	next
201	Response	2	3075326	6868	2
204	Response	3	3201854	15063	1
206	Picture	b109	3212290	0	1	21497	174	0	next
206	Response	2	3233786	21496	1
208	Picture	b105	3247123	0	171	8499	173	0	next
208	Response	2	3255538	8415	1
210	Picture	b112	3267289	0	1	6229	109	0	next
210	Response	2	3273517	6228	1
212	Picture	a108	3287456	0	170	7666	171	0	next
212	Response	1	3295060	7604	1
214	Picture	a101	3306789	0	1	5977	194	0	next
214	Response	1	3312765	5976	2
216	Picture	c101	3326455	0	1	6333	2	0	next
216	Response	1	3332719	6264	1
218	Picture	a111	3346455	0	1	8885	121	0	next
218	Response	1	3355339	8884	1
220	Picture	b108	3369622	0	171	6999	172	0	next
220	Response	2	3376463	6841	1
222	Picture	c101	3390787	0	2	5934	72	0	next
222	Response	1	3396720	5933	1
224	Picture	c101	3410955	0	169	8165	171	0	next
224	Response	1	3419012	8057	1
226	Picture	c101	3432454	0	1	5973	31	0	next
226	Response	1	3438426	5972	1
228	Picture	c101	3453287	0	170	6333	171	0	next
228	Response	1	3459458	6171	2
230	Picture	c101	3471620	0	1	5036	135	0	next
230	Response	1	3476655	5035	1
232	Picture	a109	3489454	0	169	31331	171	0	next
232	Response	1	3520636	31182	1
234	Picture	b103	3533952	0	2	10804	36	0	next
234	Response	2	3544755	10803	1
236	Picture	c101	3558619	0	172	5666	173	0	next
236	Response	1	3564229	5610	1
238	Picture	a106	3576285	0	1	7120	51	0	next
238	Response	1	3583404	7119	1
240	Picture	a110	3597119	0	170	5665	172	0	next
240	Response	1	3602729	5610	1
242	Picture	b101	3616951	0	1	7474	31	0	next
242	Response	2	3624424	7473	2
244	Picture	c101	3637952	0	170	5999	171	0	next
244	Response	1	3643780	5828	1
246	Picture	a103	3657117	0	2	20069	104	0	next
246	Response	1	3677185	20068	1
248	Picture	c101	3689284	0	170	5999	172	0	next
248	Response	1	3695253	5969	1
250	Picture	a116	3708450	0	2	5862	144	0	next
250	Response	1	3714311	5861	1
252	Picture	b113	3727117	0	170	6499	171	0	next
252	Response	2	3733511	6394	1
254	Picture	b104	3744949	0	2	6167	3	0	next
254	Response	2	3751042	6093	1
256	Picture	c101	3764617	0	169	7165	171	0	next
256	Response	1	3771717	7100	1
258	Picture	b107	3783782	0	2	6389	119	0	next
258	Response	2	3790170	6388	1
260	Picture	a115	3803449	0	171	5833	172	0	next
260	Response	1	3809195	5746	1
262	Picture	a112	3821282	0	1	5833	2	0	next
262	Response	1	3827025	5743	1
264	Picture	c101	3839616	0	169	6498	171	0	next
264	Response	1	3845961	6345	1
266	Picture	c101	3857448	0	1	6162	176	0	next
266	Response	1	3863609	6161	1
268	Picture	c101	3877115	0	170	5166	171	0	next
268	Response	1	3882216	5101	1
270	Picture	a107	3895947	0	2	7362	144	0	next
270	Response	1	3903308	7361	1
272	Picture	b110	3915114	0	172	6999	174	0	next
272	Response	2	3922061	6947	1
274	Picture	a102	3936447	0	1	7965	40	0	next
274	Response	1	3944411	7964	1
276	Picture	b102	3956614	0	170	7499	171	0	next
276	Response	2	3963974	7360	1
278	Picture	a113	3978780	0	1	6375	129	0	next
278	Response	1	3985154	6374	1
280	Picture	a104	3996280	0	172	7332	174	0	next
280	Response	1	4003461	7181	1
282	Picture	c101	4016946	0	1	6230	108	0	next
282	Response	1	4023175	6229	1
284	Picture	b111	4037946	0	170	6499	172	0	next
284	Response	2	4044388	6442	1
286	Picture	a105	4058612	0	1	6632	39	0	next
286	Response	1	4065243	6631	1
288	Picture	b106	4079946	0	169	17832	170	0	next
288	Response	2	4097655	17709	1
290	Picture	b114	4111778	0	1	7357	148	0	next
290	Response	2	4119134	7356	2
292	Picture	a114	4133112	0	169	6332	170	0	next
292	Response	1	4139416	6304	1
294	Picture	c101	4154111	0	1	4271	67	0	next
294	Response	1	4158382	4271	1
296	Picture	c101	4169611	0	172	4832	174	0	next
296	Response	1	4174353	4742	1
298	Picture	b116	4189610	0	1	6975	30	0	next
298	Response	2	4196583	6973	2
300	Picture	b115	4207944	0	170	11499	171	0	next
300	Response	2	4219413	11469	1
303	Response	3	4499202	166094	2
305	Picture	a015	4509273	0	170	16166	171	0	next
305	Response	1	4525328	16055	1
307	Picture	c001	4545439	0	1	9605	66	0	next
307	Response	2	4555043	9604	1
309	Picture	c001	4571272	0	171	7166	173	0	next
309	Response	2	4578380	7108	1
311	Picture	c001	4596105	0	1	5194	144	0	next
311	Response	2	4601299	5194	1
313	Picture	c001	4620605	0	170	6333	171	0	next
313	Response	2	4626760	6155	1
315	Picture	a008	4647437	0	2	7962	44	0	next
315	Response	1	4655398	7961	1
317	Picture	b007	4672438	0	169	6499	170	0	next
317	Response	2	4678882	6444	2
319	Picture	a014	4698937	0	1	9751	87	0	next
319	Response	1	4708687	9750	2
321	Picture	c001	4727270	0	170	4833	171	0	next
321	Response	2	4732023	4753	1
323	Picture	a011	4751103	0	1	6480	191	0	next
323	Response	1	4757582	6479	1
325	Picture	c001	4778102	0	2	34166	4	0	next
325	Response	2	4812219	34117	1
327	Picture	a013	4830601	0	2	7334	3	0	next
327	Response	1	4837832	7231	1
329	Picture	b013	4854602	0	170	14665	172	0	next
329	Response	2	4869138	14536	1
331	Picture	b002	4889434	0	1	6725	113	0	next
331	Response	2	4896158	6724	1
333	Picture	a012	4916268	0	171	5666	172	0	next
333	Response	1	4921745	5477	2
335	Picture	b009	4940600	0	1	5737	101	0	next
335	Response	2	4946336	5736	2
337	Picture	a006	4963434	0	172	7832	174	0	next
337	Response	1	4971232	7798	1
339	Picture	b010	4990099	0	2	5820	186	0	next
339	Response	2	4995918	5819	1
341	Picture	a005	5015767	0	170	8665	172	0	next
341	Response	1	5024326	8559	1
343	Picture	b012	5043099	0	1	5560	111	0	next
343	Response	2	5048658	5559	1
345	Picture	c001	5068266	0	171	4332	173	0	next
345	Response	2	5072479	4213	1
347	Picture	c001	5092431	0	2	5130	43	0	next
347	Response	2	5097560	5129	2
349	Picture	b014	5114599	0	169	6998	171	0	next
349	Response	2	5121507	6908	1
351	Picture	a009	5138597	0	2	9167	3	0	next
351	Response	1	5147637	9040	1
353	Picture	c001	5165265	0	169	6332	170	0	next
353	Response	2	5171463	6198	1
355	Picture	b011	5191430	0	1	11171	167	0	next
355	Response	2	5202600	11170	1
357	Picture	b016	5220264	0	170	10332	171	0	next
357	Response	2	5230502	10238	1
359	Picture	a007	5248429	0	2	6882	124	0	next
359	Response	1	5255310	6881	1
361	Picture	b006	5272763	0	171	7332	173	0	next
361	Response	2	5280064	7301	1
363	Picture	c001	5298595	0	2	4009	164	0	next
363	Response	2	5302603	4008	1
365	Picture	a010	5321429	0	170	7499	171	0	next
365	Response	1	5328819	7390	1
367	Picture	c001	5347761	0	2	5275	65	0	next
367	Response	2	5353035	5274	1
369	Picture	b004	5369928	0	1	6666	2	0	next
369	Response	2	5376472	6544	2
371	Picture	c001	5394761	0	1	4757	81	0	next
371	Response	2	5399517	4756	1
373	Picture	a004	5418428	0	170	6332	172	0	next
373	Response	1	5424632	6204	1
375	Picture	c001	5443927	0	1	5371	134	0	next
375	Response	2	5449297	5370	1
377	Picture	b003	5469426	0	2	7000	4	0	next
377	Response	2	5476261	6835	1
379	Picture	a002	5495426	0	1	6608	65	0	next
379	Response	1	5502033	6607	1
381	Picture	c001	5520260	0	170	4665	172	0	next
381	Response	2	5524776	4516	1
383	Picture	b008	5541592	0	1	8666	3	0	next
383	Response	2	5550161	8569	1
385	Picture	c001	5568426	0	170	5999	171	0	next
385	Response	2	5574378	5952	1
387	Picture	a016	5591758	0	1	6661	177	0	next
387	Response	1	5598418	6660	1
389	Picture	b015	5615592	0	170	10499	171	0	next
389	Response	2	5625960	10368	1
391	Picture	a001	5644091	0	1	7884	121	0	next
391	Response	1	5651974	7883	1
393	Picture	b005	5669091	0	170	6999	172	0	next
393	Response	2	5676009	6918	2
395	Picture	c001	5695923	0	2	5469	37	0	next
395	Response	2	5701391	5468	1
397	Picture	a003	5721425	0	169	6831	171	0	next
397	Response	1	5728155	6730	1
399	Picture	b001	5746923	0	1	6669	169	0	next
399	Response	2	5753591	6668	1
402	Response	3	5931347	58592	1
404	Picture	c001	5941753	0	2	6167	3	0	next
404	Response	2	5947735	5982	1
406	Picture	c001	5961753	0	1	7167	2	0	next
406	Response	2	5968806	7053	1
408	Picture	a216	5980753	0	1	9666	3	0	next
408	Response	1	5990325	9572	1
410	Picture	b206	6002586	0	1	5833	2	0	next
410	Response	2	6008306	5720	2
412	Picture	c201	6021419	0	1	6668	170	0	next
412	Response	2	6028086	6667	1
414	Picture	a201	6041253	0	170	6999	171	0	next
414	Response	1	6048133	6880	2
416	Picture	a205	6063418	0	2	6802	38	0	next
416	Response	1	6070219	6801	1
418	Picture	c201	6084920	0	166	6331	168	0	next
418	Response	2	6091077	6157	1
420	Picture	a212	6105418	0	1	5954	52	0	next
420	Response	1	6111371	5953	1
422	Picture	c201	6125252	0	170	5332	171	0	next
422	Response	2	6130547	5295	1
424	Picture	a203	6144417	0	2	6500	4	0	next
424	Response	1	6150839	6422	1
426	Picture	b216	6163751	0	170	7999	172	0	next
426	Response	2	6171666	7915	2
428	Picture	a211	6186250	0	2	6853	154	0	next
428	Response	1	6193102	6852	2
430	Picture	a206	6204751	0	167	6485	349	0	next
430	Response	1	6211234	6483	1
432	Picture	c201	6224916	0	2	5082	91	0	next
432	Response	2	6229997	5081	1
434	Picture	c201	6242750	0	171	5499	173	0	next
434	Response	2	6248162	5412	1
436	Picture	c201	6262416	0	1	6696	142	0	next
436	Response	2	6269111	6695	1
438	Picture	c201	6281250	0	169	7166	170	0	next
438	Response	2	6288232	6982	1
440	Picture	b205	6299749	0	1	7520	151	0	next
440	Response	2	6307267	7518	2
442	Picture	c201	6322082	0	170	5333	171	0	next
442	Response	2	6327351	5269	1
444	Picture	b213	6339415	0	1	6425	80	0	next
444	Response	2	6345839	6424	1
446	Picture	c201	6360415	0	170	5999	172	0	next
446	Response	2	6366369	5954	1
448	Picture	a208	6381414	0	2	6266	73	0	next
448	Response	1	6387679	6265	2
450	Picture	a207	6402748	0	170	6165	172	0	next
450	Response	1	6408778	6030	1
452	Picture	b203	6422414	0	1	6148	190	0	next
452	Response	2	6428561	6147	1
454	Picture	b215	6441081	0	170	6999	171	0	next
454	Response	2	6448012	6931	1
456	Picture	b201	6459413	0	2	8233	106	0	next
456	Response	1	6467645	8232	1
458	Picture	c201	6481247	0	170	8832	172	0	next
458	Response	2	6490019	8772	1
460	Picture	c201	6501579	0	2	6485	188	0	next
460	Response	2	6508063	6484	1
462	Picture	b204	6521413	0	170	12499	171	0	next
462	Response	2	6533866	12453	1
464	Picture	c201	6547912	0	2	6217	122	0	next
464	Response	2	6554128	6216	1
466	Picture	b211	6567412	0	1	6666	3	0	next
466	Response	2	6574025	6613	2
468	Picture	a215	6588578	0	2	6908	98	0	next
468	Response	1	6595485	6907	2
470	Picture	b214	6610245	0	1	18999	3	0	next
470	Response	2	6629168	18923	1
472	Picture	b202	6642744	0	1	7576	96	0	next
472	Response	2	6650319	7575	1
474	Picture	b207	6661578	0	170	7332	172	0	next
474	Response	2	6668841	7263	1
476	Picture	a210	6683744	0	1	5775	63	0	next
476	Response	1	6689518	5774	2
478	Picture	c201	6703077	0	170	6833	171	0	next
478	Response	2	6709870	6793	1
480	Picture	a204	6721910	0	1	11160	179	0	next
480	Response	1	6733069	11159	1
482	Picture	a213	6746910	0	171	9166	172	0	next
482	Response	1	6755997	9087	1
484	Picture	c201	6770576	0	1	5802	36	0	next
484	Response	2	6776377	5801	1
486	Picture	c201	6788410	0	169	5999	170	0	next
486	Response	2	6794301	5891	1
488	Picture	c201	6808575	0	2	6080	93	0	next
488	Response	2	6814654	6079	1
490	Picture	a209	6825742	0	170	7499	172	0	next
490	Response	1	6833149	7407	2
492	Picture	b208	6847908	0	2	6666	173	0	next
492	Response	2	6854573	6665	2
494	Picture	b210	6867409	0	171	6665	173	0	next
494	Response	2	6873994	6585	2
496	Picture	a214	6888908	0	1	7146	191	0	next
496	Response	1	6896053	7145	2
498	Picture	b209	6910909	0	169	7665	170	0	next
498	Response	2	6918469	7560	1
500	Picture	b212	6929907	0	1	5885	120	0	next
500	Response	2	6935792	5885	1
502	Picture	a202	6950241	0	169	8165	171	0	next
502	Response	1	6958330	8089	1
505	Response	3	7108329	38257	1
507	Picture	a207	7118405	0	170	11499	172	0	next
507	Response	1	7129845	11440	1
509	Picture	b208	7143737	0	2	6167	3	0	next
509	Response	2	7149744	6007	1
511	Picture	b209	7161905	0	170	7498	172	0	next
511	Response	2	7169251	7346	1
513	Picture	a212	7183737	0	1	5470	36	0	next
513	Response	1	7189206	5469	1
515	Picture	c201	7203071	0	170	8165	172	0	next
515	Response	2	7211137	8066	1
517	Picture	a201	7226403	0	1	6255	84	0	next
517	Response	1	7232657	6254	2
519	Picture	c201	7247569	0	2	6167	3	0	next
519	Response	2	7253665	6096	2
521	Picture	b216	7268736	0	1	6062	109	0	next
521	Response	2	7274797	6061	1
523	Picture	b211	7287070	0	169	6832	170	0	next
523	Response	2	7293741	6671	2
525	Picture	b202	7308569	0	1	7200	138	0	next
525	Response	2	7315768	7199	1
527	Picture	c201	7328902	0	170	5333	171	0	next
527	Response	2	7334202	5300	1
529	Picture	a215	7345901	0	2	5570	103	0	next
529	Response	1	7351469	5568	2
531	Picture	c201	7364069	0	169	6499	170	0	next
531	Response	2	7370526	6457	1
533	Picture	b215	7384401	0	1	12618	53	0	next
533	Response	2	7397018	12617	1
535	Picture	c201	7408902	0	171	7998	173	0	next
535	Response	2	7416770	7868	2
537	Picture	a203	7429400	0	2	5000	4	0	next
537	Response	1	7434303	4903	1
539	Picture	c201	7447567	0	171	4833	172	0	next
539	Response	2	7452346	4779	1
541	Picture	a205	7464400	0	1	6466	39	0	next
541	Response	1	7470865	6465	1
543	Picture	b214	7485234	0	170	6499	171	0	next
543	Response	2	7491601	6367	1
545	Picture	b212	7503232	0	2	6803	37	0	next
545	Response	2	7510034	6802	1
547	Picture	c201	7521400	0	170	6165	172	0	next
547	Response	2	7527534	6134	1
549	Picture	c201	7541232	0	1	5970	35	0	next
549	Response	2	7547201	5969	1
551	Picture	a202	7558399	0	170	6999	172	0	next
551	Response	1	7565005	6606	1
553	Picture	a208	7576898	0	2	7167	3	0	next
553	Response	1	7583883	6985	1
555	Picture	b205	7598565	0	170	6333	171	0	next
555	Response	2	7604861	6296	1
557	Picture	b204	7616565	0	1	6941	63	0	next
557	Response	2	7623505	6940	1
559	Picture	a213	7635232	0	170	8499	171	0	next
559	Response	1	7643700	8468	1
561	Picture	a206	7655564	0	1	7314	191	0	next
561	Response	1	7662877	7313	1
563	Picture	c201	7674231	0	172	7166	173	0	next
563	Response	2	7681306	7075	1
565	Picture	a204	7693897	0	1	7430	76	0	next
565	Response	1	7701326	7429	1
567	Picture	c201	7713397	0	170	6333	171	0	next
567	Response	2	7719664	6267	1
569	Picture	b210	7732730	0	1	6777	61	0	next
569	Response	2	7739506	6776	1
571	Picture	c201	7753063	0	172	7166	173	0	next
571	Response	2	7760068	7005	1
573	Picture	a209	7775062	0	2	5630	43	0	next
573	Response	1	7780691	5629	1
575	Picture	a211	7792063	0	170	6332	172	0	next
575	Response	1	7798371	6308	1
577	Picture	c201	7811729	0	1	7644	193	0	next
577	Response	2	7819372	7643	1
579	Picture	a210	7831062	0	170	6499	172	0	next
579	Response	1	7837448	6386	1
581	Picture	b213	7849228	0	1	7333	3	0	next
581	Response	2	7856411	7183	2
583	Picture	c201	7870395	0	170	6499	172	0	next
583	Response	2	7876819	6424	1
585	Picture	b207	7890061	0	1	5911	94	0	next
585	Response	2	7895971	5910	1
587	Picture	a216	7907228	0	170	7499	171	0	next
587	Response	1	7914705	7477	1
589	Picture	b206	7929727	0	1	8382	123	0	next
589	Response	2	7938108	8381	1
591	Picture	b203	7952561	0	170	6165	172	0	next
591	Response	2	7958577	6016	1
593	Picture	c201	7972060	0	1	6538	133	0	next
593	Response	2	7978597	6537	1
595	Picture	a214	7992560	0	170	6666	171	0	next
595	Response	1	7999126	6566	1
597	Picture	b201	8011559	0	2	7553	120	0	next
597	Response	2	8019111	7552	1
599	Picture	c201	8033560	0	171	6165	173	0	next
599	Response	2	8039583	6023	1
601	Picture	c201	8051392	0	1	8089	83	0	next
601	Response	2	8059480	8088	1
