# Supplementary material for: The relationship between Chinese college students’ mate preferences and their parents’ education level
Source: Front Psychol. 2022 Nov 1;13:907315. doi: 10.3389/fpsyg.2022.907315 (PMC9664191; doi:10.3389/fpsyg.2022.907315)
Supplement: Supplementary file 2 [file Data_Sheet_1.ZIP › raw data/│┬╩Ñ0/part1.log]

Scenario - For expli1
Logfile written - 2018/5/19 19:16:46

Trial	Event Type	Code	Time	TTime	Uncertainty	Duration	Uncertainty	ReqTime	ReqDur

1	Response	3	833684	833684	1
4	Picture	b012	864476	0	1	16541	131	0	next
4	Response	2	881016	16540	1
6	Picture	a002	900975	0	172	7717	289	0	next
6	Response	1	908690	7715	1
8	Picture	a001	927807	0	1	6853	152	0	next
8	Response	1	934659	6852	1
10	Picture	b001	953141	0	170	6998	172	0	next
10	Response	2	960089	6948	1
12	Picture	c001	976806	0	1	20963	41	0	next
12	Response	1	997768	20962	1
14	Picture	b010	1016972	0	171	9832	173	0	next
14	Response	2	1026760	9788	1
16	Picture	a012	1045304	0	1	14209	129	0	next
16	Response	1	1059512	14208	1
18	Picture	a010	1076470	0	171	12333	172	0	next
18	Response	1	1088709	12239	1
20	Picture	c001	1107469	0	1	11155	183	0	next
20	Response	1	1118623	11154	1
22	Picture	a014	1136802	0	1	30499	2	0	next
22	Response	1	1167127	30325	1
24	Picture	b002	1185800	0	2	10344	163	0	next
24	Response	2	1196143	10343	2
26	Picture	c001	1214967	0	170	9332	171	0	next
26	Response	1	1224177	9210	1
28	Picture	a013	1242132	0	1	11245	93	0	next
28	Response	1	1253376	11244	2
30	Picture	b011	1272465	0	170	7499	171	0	next
30	Response	2	1279888	7423	1
32	Picture	b016	1300130	0	2	14988	185	0	next
32	Response	2	1315117	14987	1
34	Picture	b014	1332297	0	170	18498	172	0	next
34	Response	2	1350651	18354	1
36	Picture	b015	1369462	0	1	16485	186	0	next
36	Response	2	1385946	16484	1
38	Picture	b003	1405795	0	171	8999	172	0	next
38	Response	2	1414698	8903	1
40	Picture	c001	1431794	0	1	6783	55	0	next
40	Response	1	1438576	6782	1
42	Picture	c001	1457793	0	171	5833	172	0	next
42	Response	1	1463473	5680	1
44	Picture	b013	1482959	0	1	6166	3	0	next
44	Response	2	1488968	6009	1
46	Picture	b009	1505625	0	171	8500	172	0	next
46	Response	2	1513950	8325	1
48	Picture	b004	1534124	0	1	14333	2	0	next
48	Response	2	1548313	14189	1
50	Picture	c001	1568290	0	171	8666	173	0	next
50	Response	1	1576796	8506	1
52	Picture	c001	1597456	0	1	7315	189	0	next
52	Response	1	1604770	7314	1
54	Picture	b005	1624789	0	170	6332	172	0	next
54	Response	2	1631009	6220	2
56	Picture	c001	1648454	0	2	7361	147	0	next
56	Response	1	1655814	7360	1
58	Picture	a005	1675454	0	170	6333	171	0	next
58	Response	2	1681698	6244	1
60	Picture	c001	1700286	0	2	4850	156	0	next
60	Response	1	1705135	4849	1
62	Picture	a016	1722120	0	170	6665	172	0	next
62	Response	1	1728686	6566	2
64	Picture	c001	1749285	0	1	5016	157	0	next
64	Response	1	1754300	5015	2
66	Picture	c001	1770952	0	170	5165	172	0	next
66	Response	1	1776087	5135	1
68	Picture	a003	1795284	0	1	9194	144	0	next
68	Response	1	1804477	9193	1
70	Picture	a006	1821450	0	172	6166	173	0	next
70	Response	1	1827581	6131	1
72	Picture	b007	1845949	0	1	6500	2	0	next
72	Response	1	1852388	6439	1
74	Picture	a007	1871615	0	1	6333	2	0	next
74	Response	1	1877916	6301	1
76	Picture	a004	1895781	0	1	12981	190	0	next
76	Response	2	1908761	12980	1
78	Picture	a009	1926114	0	170	5332	172	0	next
78	Response	1	1931378	5264	1
80	Picture	a011	1948280	0	1	7241	97	0	next
80	Response	1	1955520	7240	1
82	Picture	c001	1975613	0	170	6665	172	0	next
82	Response	1	1982182	6569	1
84	Picture	c001	2001278	0	2	4721	118	0	next
84	Response	1	2005998	4720	1
86	Picture	a008	2023278	0	170	5166	171	0	next
86	Response	1	2028350	5072	1
88	Picture	a015	2046444	0	1	6951	53	0	next
88	Response	1	2053394	6950	1
90	Picture	b006	2071277	0	169	6499	170	0	next
90	Response	2	2077602	6325	1
92	Picture	c001	2098276	0	1	5500	171	0	next
92	Response	1	2103775	5499	2
94	Picture	c001	2121109	0	170	4999	171	0	next
94	Response	1	2125950	4841	2
96	Picture	b008	2145274	0	2	5990	183	0	next
96	Response	2	2151263	5989	1
98	Picture	c001	2171275	0	169	5498	171	0	next
98	Response	1	2176634	5359	1
101	Response	3	2357627	62023	1
103	Picture	c001	2367769	0	170	7832	172	0	next
103	Response	1	2375533	7764	1
105	Picture	c001	2389934	0	2	5150	189	0	next
105	Response	1	2395083	5149	1
107	Picture	b114	2410101	0	172	6666	173	0	next
107	Response	2	2416719	6618	2
109	Picture	b110	2428600	0	1	5667	2	0	next
109	Response	2	2434091	5491	1
111	Picture	c101	2445434	0	170	5332	171	0	next
111	Response	1	2450677	5243	1
113	Picture	a111	2465266	0	1	6420	84	0	next
113	Response	1	2471685	6419	1
115	Picture	a116	2486099	0	170	6499	171	0	next
115	Response	1	2492452	6353	1
117	Picture	a115	2507098	0	1	16402	104	0	next
117	Response	1	2523499	16401	1
119	Picture	c101	2535431	0	170	5666	171	0	next
119	Response	1	2540921	5490	2
121	Picture	b108	2554263	0	2	9250	91	0	next
121	Response	2	2563512	9249	1
123	Picture	c101	2576263	0	172	6000	173	0	next
123	Response	1	2582081	5818	2
125	Picture	c101	2593929	0	1	4411	260	0	next
125	Response	1	2598339	4410	1
127	Picture	b109	2611429	0	170	13165	172	0	next
127	Response	2	2624483	13054	1
129	Picture	b112	2639761	0	1	7045	126	0	next
129	Response	2	2646805	7044	1
131	Picture	b113	2660094	0	171	10666	172	0	next
131	Response	2	2670709	10615	1
133	Picture	b103	2683260	0	1	6575	96	0	next
133	Response	2	2689834	6574	1
135	Picture	b106	2701927	0	171	6665	173	0	next
135	Response	2	2708481	6554	1
137	Picture	a106	2720425	0	2	7334	3	0	next
137	Response	1	2727574	7149	1
139	Picture	a114	2740759	0	170	6832	172	0	next
139	Response	1	2747481	6722	1
141	Picture	b101	2760424	0	2	7024	149	0	next
141	Response	2	2767447	7023	2
143	Picture	b104	2778758	0	170	8999	171	0	next
143	Response	2	2787590	8832	2
145	Picture	a108	2800257	0	1	5650	188	0	next
145	Response	1	2805906	5649	1
147	Picture	a107	2820090	0	170	19832	172	0	next
147	Response	1	2839823	19733	1
149	Picture	a105	2854922	0	1	10153	185	0	next
149	Response	1	2865074	10152	1
151	Picture	b107	2877922	0	169	9999	170	0	next
151	Response	2	2887877	9955	1
153	Picture	c101	2901920	0	2	5923	83	0	next
153	Response	1	2907841	5921	2
155	Picture	c101	2921587	0	170	7999	172	0	next
155	Response	1	2929417	7830	1
157	Picture	c101	2943919	0	2	4803	39	0	next
157	Response	1	2948721	4802	2
159	Picture	c101	2963752	0	2	5167	3	0	next
159	Response	1	2968743	4991	1
161	Picture	c101	2984085	0	1	4770	68	0	next
161	Response	1	2988854	4769	2
163	Picture	c101	3002085	0	170	5332	172	0	next
163	Response	1	3007321	5236	1
165	Picture	a103	3020917	0	2	7262	79	0	next
165	Response	1	3028178	7261	1
167	Picture	a102	3041584	0	171	6332	173	0	next
167	Response	1	3047845	6261	1
169	Picture	a109	3062250	0	1	4601	70	0	next
169	Response	1	3066850	4600	2
171	Picture	c101	3079916	0	171	8333	172	0	next
171	Response	1	3088214	8298	1
173	Picture	b105	3103082	0	1	6199	139	0	next
173	Response	2	3109279	6197	1
175	Picture	c101	3121415	0	171	7666	172	0	next
175	Response	1	3129031	7616	1
177	Picture	a113	3140414	0	1	17752	86	0	next
177	Response	1	3158165	17751	1
179	Picture	b111	3169914	0	170	7332	172	0	next
179	Response	2	3177112	7198	1
181	Picture	c101	3191746	0	1	6000	2	0	next
181	Response	1	3197669	5923	1
183	Picture	b102	3212580	0	170	8498	172	0	next
183	Response	2	3221009	8429	1
185	Picture	a101	3232412	0	1	9784	54	0	next
185	Response	1	3242195	9783	1
187	Picture	a110	3253412	0	170	14332	171	0	next
187	Response	2	3267686	14274	1
189	Picture	c101	3281744	0	1	5480	191	0	next
189	Response	1	3287223	5479	1
191	Picture	a112	3299577	0	1	7832	3	0	next
191	Response	1	3307245	7668	1
193	Picture	c101	3321909	0	2	4855	151	0	next
193	Response	1	3326763	4854	1
195	Picture	b116	3338576	0	170	6166	171	0	next
195	Response	2	3344662	6086	1
197	Picture	b115	3358908	0	2	15124	49	0	next
197	Response	2	3374031	15123	1
199	Picture	c101	3386242	0	169	5332	170	0	next
199	Response	1	3391513	5271	1
201	Picture	a104	3405907	0	1	10080	91	0	next
201	Response	1	3415986	10079	1
204	Response	3	3547767	17363	1
206	Picture	c101	3558236	0	2	6181	160	0	next
206	Response	1	3564417	6181	1
208	Picture	a102	3576570	0	170	11998	172	0	next
208	Response	1	3588474	11904	1
210	Picture	b109	3601235	0	1	18833	2	0	next
210	Response	2	3619940	18705	1
212	Picture	c101	3632568	0	170	8499	172	0	next
212	Response	1	3640945	8377	2
214	Picture	b103	3653734	0	1	8131	40	0	next
214	Response	2	3661864	8130	1
216	Picture	c101	3673900	0	171	5333	172	0	next
216	Response	1	3679139	5239	1
218	Picture	b114	3693733	0	1	5041	130	0	next
218	Response	2	3698773	5040	1
220	Picture	a115	3711399	0	171	5499	173	0	next
220	Response	1	3716732	5333	1
222	Picture	c101	3730065	0	1	4894	111	0	next
222	Response	1	3734958	4893	1
224	Picture	a104	3749065	0	171	8166	172	0	next
224	Response	2	3757099	8034	2
226	Picture	a109	3768897	0	2	5275	64	0	next
226	Response	1	3774171	5274	1
228	Picture	a111	3786397	0	171	5333	172	0	next
228	Response	1	3791563	5166	2
230	Picture	a103	3805729	0	2	8220	120	0	next
230	Response	1	3813948	8219	1
232	Picture	b101	3827063	0	170	9332	172	0	next
232	Response	2	3836301	9238	1
234	Picture	a105	3851562	0	1	6073	98	0	next
234	Response	1	3857634	6072	1
236	Picture	b107	3869729	0	169	5332	170	0	next
236	Response	2	3874970	5241	1
238	Picture	a110	3889561	0	1	11078	93	0	next
238	Response	1	3900638	11077	1
240	Picture	b105	3914561	0	170	6832	171	0	next
240	Response	2	3921347	6786	1
242	Picture	c101	3934893	0	1	5666	2	0	next
242	Response	1	3940384	5491	1
244	Picture	c101	3954226	0	170	5999	172	0	next
244	Response	1	3960139	5913	2
246	Picture	b110	3972558	0	2	13520	153	0	next
246	Response	2	3986077	13519	1
248	Picture	c101	3998225	0	168	7499	169	0	next
248	Response	1	4005627	7402	1
250	Picture	c101	4019224	0	1	7666	3	0	next
250	Response	1	4026848	7624	1
252	Picture	b116	4041057	0	171	10166	172	0	next
252	Response	2	4051143	10086	1
254	Picture	c101	4064223	0	1	6436	70	0	next
254	Response	1	4070658	6435	1
256	Picture	c101	4085389	0	172	4666	173	0	next
256	Response	1	4089937	4548	2
258	Picture	c101	4104388	0	2	4080	93	0	next
258	Response	1	4108467	4079	2
260	Picture	b115	4123388	0	170	6166	171	0	next
260	Response	2	4129475	6087	1
262	Picture	a114	4142220	0	2	5545	129	0	next
262	Response	1	4147764	5544	1
264	Picture	a108	4162721	0	171	9165	173	0	next
264	Response	1	4171700	8979	1
266	Picture	c101	4183719	0	2	5557	116	0	next
266	Response	1	4189276	5557	1
268	Picture	b104	4200886	0	1	9666	2	0	next
268	Response	2	4210407	9521	2
270	Picture	b113	4223052	0	1	8156	182	0	next
270	Response	2	4231207	8155	1
272	Picture	b111	4245052	0	170	8165	172	0	next
272	Response	2	4253051	7999	1
274	Picture	b106	4266384	0	1	8898	106	0	next
274	Response	2	4275281	8897	1
276	Picture	b112	4287051	0	170	8165	172	0	next
276	Response	2	4295034	7983	1
278	Picture	a116	4308216	0	1	6810	194	0	next
278	Response	1	4315025	6809	2
280	Picture	c101	4326383	0	170	5665	172	0	next
280	Response	1	4331909	5526	1
282	Picture	a112	4344048	0	2	11261	78	0	next
282	Response	1	4355308	11260	1
284	Picture	b108	4367382	0	170	6665	172	0	next
284	Response	2	4374015	6633	1
286	Picture	b102	4386047	0	2	5688	151	0	next
286	Response	2	4391734	5687	1
288	Picture	c101	4404881	0	172	9332	173	0	next
288	Response	1	4414084	9203	1
290	Picture	c101	4426213	0	1	4785	53	0	next
290	Response	1	4430997	4784	1
292	Picture	c101	4443380	0	170	4665	172	0	next
292	Response	1	4447973	4593	1
294	Picture	a106	4461212	0	1	6000	2	0	next
294	Response	1	4467161	5949	1
296	Picture	a107	4480379	0	171	21165	172	0	next
296	Response	2	4501436	21057	1
298	Picture	a101	4516710	0	2	5375	131	0	next
298	Response	1	4522084	5374	1
300	Picture	a113	4535211	0	169	5665	171	0	next
300	Response	1	4540732	5521	1
303	Response	3	4779936	126229	1
305	Picture	a009	4790037	0	170	9999	171	0	next
305	Response	1	4799898	9861	1
307	Picture	c001	4819369	0	1	7039	132	0	next
307	Response	2	4826407	7038	1
309	Picture	b004	4844202	0	170	8999	172	0	next
309	Response	2	4853064	8862	1
311	Picture	b013	4873034	0	1	6117	56	0	next
311	Response	2	4879150	6116	2
313	Picture	a014	4897868	0	169	5832	170	0	next
313	Response	1	4903594	5726	1
315	Picture	a006	4923366	0	2	14655	184	0	next
315	Response	1	4938020	14654	1
317	Picture	c001	4956033	0	170	7165	172	0	next
317	Response	2	4963034	7001	1
319	Picture	b005	4981531	0	2	9230	109	0	next
319	Response	2	4990760	9229	1
321	Picture	c001	5010364	0	170	8333	171	0	next
321	Response	2	5018366	8002	1
323	Picture	b012	5038029	0	2	11590	83	0	next
323	Response	2	5049617	11588	2
325	Picture	b015	5068196	0	170	6332	172	0	next
325	Response	2	5074448	6252	1
327	Picture	c001	5092695	0	1	7659	179	0	next
327	Response	2	5100354	7659	1
329	Picture	c001	5119861	0	171	7333	172	0	next
329	Response	2	5127096	7235	1
331	Picture	a016	5145027	0	1	6065	107	0	next
331	Response	1	5151091	6064	1
333	Picture	c001	5168694	0	169	5332	170	0	next
333	Response	1	5173894	5200	1
335	Picture	c001	5192692	0	2	6060	114	0	next
335	Response	2	5198751	6059	1
337	Picture	a001	5218025	0	172	5666	174	0	next
337	Response	1	5223611	5586	1
339	Picture	b002	5242191	0	1	5238	100	0	next
339	Response	2	5247429	5238	1
341	Picture	a008	5266357	0	1	8333	2	0	next
341	Response	1	5274650	8293	1
343	Picture	a015	5291523	0	1	8261	78	0	next
343	Response	1	5299783	8260	1
345	Picture	b016	5318189	0	168	5833	169	0	next
345	Response	2	5323839	5650	1
347	Picture	b007	5342188	0	1	5528	144	0	next
347	Response	2	5347715	5527	1
349	Picture	c001	5365355	0	171	7499	172	0	next
349	Response	2	5372697	7342	1
351	Picture	a003	5393020	0	1	5615	57	0	next
351	Response	1	5398634	5614	1
353	Picture	c001	5415854	0	171	5832	172	0	next
353	Response	2	5421522	5668	1
355	Picture	a007	5440852	0	1	5530	143	0	next
355	Response	1	5446381	5529	2
357	Picture	a013	5463852	0	170	6666	171	0	next
357	Response	1	5470467	6615	1
359	Picture	b008	5490851	0	1	4928	77	0	next
359	Response	2	5495778	4927	1
361	Picture	b003	5514518	0	169	5165	171	0	next
361	Response	2	5519534	5016	1
363	Picture	c001	5536850	0	1	5604	67	0	next
363	Response	1	5542453	5603	1
365	Picture	b011	5561850	0	171	9498	173	0	next
365	Response	2	5571221	9371	1
367	Picture	b009	5588515	0	1	5147	191	0	next
367	Response	2	5593661	5146	1
369	Picture	a002	5610348	0	168	5333	169	0	next
369	Response	2	5615503	5155	1
371	Picture	c001	5634680	0	2	5981	192	0	next
371	Response	2	5640660	5980	2
373	Picture	a011	5660680	0	170	5999	172	0	next
373	Response	1	5666536	5856	2
375	Picture	c001	5686846	0	1	5388	116	0	next
375	Response	2	5692233	5387	2
377	Picture	b001	5712346	0	170	12332	171	0	next
377	Response	1	5724626	12280	1
379	Picture	b006	5744177	0	2	8757	82	0	next
379	Response	1	5752933	8756	1
381	Picture	c001	5770511	0	170	6832	171	0	next
381	Response	2	5777292	6781	1
383	Picture	a005	5796343	0	1	5777	61	0	next
383	Response	1	5802119	5776	1
385	Picture	b014	5821675	0	1	5000	2	0	next
385	Response	2	5826624	4949	1
387	Picture	a010	5846175	0	1	12722	115	0	next
387	Response	1	5858896	12721	1
389	Picture	a012	5876841	0	170	10332	172	0	next
389	Response	1	5886989	10148	1
391	Picture	c001	5907340	0	1	5805	33	0	next
391	Response	2	5913144	5804	1
393	Picture	a004	5930506	0	172	5999	174	0	next
393	Response	2	5936420	5914	1
395	Picture	b010	5957005	0	1	5622	49	0	next
395	Response	2	5962626	5621	1
397	Picture	c001	5979338	0	170	10166	171	0	next
397	Response	2	5989370	10032	1
399	Picture	c001	6009170	0	1	7122	50	0	next
399	Response	2	6016291	7121	1
402	Response	3	6156198	22197	1
404	Picture	c001	6166666	0	1	8629	42	0	next
404	Response	2	6175294	8628	1
406	Picture	c001	6187999	0	171	4833	172	0	next
406	Response	2	6192775	4776	1
408	Picture	c201	6205498	0	2	10792	47	0	next
408	Response	2	6216289	10791	1
410	Picture	b205	6228332	0	170	6165	172	0	next
410	Response	2	6234422	6090	1
412	Picture	b204	6248164	0	1	5801	37	0	next
412	Response	2	6253964	5800	1
414	Picture	a210	6265664	0	170	7999	171	0	next
414	Response	1	6273534	7870	1
416	Picture	a213	6287663	0	1	6792	46	0	next
416	Response	1	6294454	6791	1
418	Picture	b210	6308496	0	170	5832	172	0	next
418	Response	2	6314268	5772	1
420	Picture	b209	6326328	0	2	10176	164	0	next
420	Response	2	6336503	10175	1
422	Picture	a208	6349995	0	170	6999	171	0	next
422	Response	1	6356884	6889	2
424	Picture	b214	6369827	0	1	5408	97	0	next
424	Response	2	6375234	5407	1
426	Picture	a215	6389827	0	170	11332	172	0	next
426	Response	1	6401053	11226	1
428	Picture	c201	6414159	0	2	6232	107	0	next
428	Response	2	6420390	6231	1
430	Picture	c201	6431659	0	170	5833	171	0	next
430	Response	2	6437393	5734	1
432	Picture	a203	6450992	0	1	5588	83	0	next
432	Response	1	6456579	5587	1
434	Picture	c201	6467991	0	1	5666	3	0	next
434	Response	2	6473556	5565	1
436	Picture	b212	6487324	0	1	5328	176	0	next
436	Response	2	6492651	5327	1
438	Picture	b216	6505324	0	171	10499	172	0	next
438	Response	2	6515721	10397	1
440	Picture	c201	6527823	0	1	5709	130	0	next
440	Response	2	6533531	5708	1
442	Picture	c201	6546823	0	171	6999	172	0	next
442	Response	2	6553672	6849	1
444	Picture	c201	6568988	0	2	4406	100	0	next
444	Response	2	6573393	4405	1
446	Picture	c201	6587822	0	172	4499	173	0	next
446	Response	2	6592218	4396	2
448	Picture	b203	6606654	0	1	7166	172	0	next
448	Response	2	6613820	7166	1
450	Picture	c201	6627154	0	169	4666	170	0	next
450	Response	2	6631658	4504	1
452	Picture	b206	6645820	0	1	18678	159	0	next
452	Response	2	6664497	18677	1
454	Picture	a211	6676320	0	170	23665	171	0	next
454	Response	1	6699874	23554	2
456	Picture	c201	6712151	0	2	5715	124	0	next
456	Response	2	6717865	5714	1
458	Picture	b207	6729151	0	172	10332	174	0	next
458	Response	2	6739320	10169	1
460	Picture	c201	6753817	0	1	9739	99	0	next
460	Response	2	6763555	9738	1
462	Picture	a216	6777317	0	170	10332	171	0	next
462	Response	1	6787462	10145	1
464	Picture	b202	6801315	0	2	6886	120	0	next
464	Response	2	6808200	6885	1
466	Picture	c201	6822482	0	170	6332	172	0	next
466	Response	2	6828729	6247	1
468	Picture	a201	6843814	0	2	6401	105	0	next
468	Response	1	6850214	6400	1
470	Picture	a212	6861315	0	170	6332	171	0	next
470	Response	1	6867577	6262	1
472	Picture	c201	6880647	0	1	5401	103	0	next
472	Response	2	6886048	5401	1
474	Picture	a206	6900480	0	170	6332	172	0	next
474	Response	1	6906665	6185	2
476	Picture	c201	6921312	0	2	7649	190	0	next
476	Response	2	6928959	7647	1
478	Picture	a207	6943979	0	170	6332	172	0	next
478	Response	1	6950145	6166	1
480	Picture	b208	6962144	0	2	8621	52	0	next
480	Response	2	6970764	8620	2
482	Picture	a209	6982311	0	170	5499	172	0	next
482	Response	1	6987675	5364	1
484	Picture	a202	6999480	0	168	5410	258	0	next
484	Response	1	7004889	5409	1
486	Picture	a205	7018644	0	170	6499	171	0	next
486	Response	1	7024972	6328	1
488	Picture	a214	7038309	0	2	4984	188	0	next
488	Response	1	7043292	4983	1
490	Picture	c201	7057476	0	170	5832	171	0	next
490	Response	2	7063283	5807	1
492	Picture	b211	7076141	0	2	7878	128	0	next
492	Response	2	7084018	7877	2
494	Picture	c201	7097808	0	170	8499	171	0	next
494	Response	2	7106130	8322	1
496	Picture	b201	7119307	0	1	10821	183	0	next
496	Response	2	7130127	10820	2
498	Picture	a204	7142473	0	171	6333	172	0	next
498	Response	1	7148742	6269	1
500	Picture	b213	7163472	0	2	5505	168	0	next
500	Response	2	7168976	5504	1
502	Picture	b215	7183806	0	170	13332	171	0	next
502	Response	2	7197009	13203	1
505	Response	3	7320579	11277	1
507	Picture	b211	7330635	0	170	5832	172	0	next
507	Response	2	7336419	5784	1
509	Picture	b202	7348301	0	1	5843	161	0	next
509	Response	2	7354143	5842	2
511	Picture	c201	7365301	0	168	6332	169	0	next
511	Response	2	7371445	6144	2
513	Picture	b208	7384466	0	2	4641	32	0	next
513	Response	2	7389106	4640	1
515	Picture	b212	7400800	0	171	6499	172	0	next
515	Response	2	7407216	6416	1
517	Picture	b204	7418799	0	1	9543	130	0	next
517	Response	2	7428341	9542	1
519	Picture	c201	7443299	0	170	5665	172	0	next
519	Response	2	7448933	5634	1
521	Picture	c201	7461631	0	1	5502	169	0	next
521	Response	2	7467132	5501	1
523	Picture	c201	7480131	0	172	5166	173	0	next
523	Response	2	7485239	5108	1
525	Picture	a209	7498297	0	1	5230	108	0	next
525	Response	2	7503526	5229	2
527	Picture	c201	7518463	0	1	4833	2	0	next
527	Response	1	7523216	4753	1
529	Picture	a207	7536296	0	1	5804	35	0	next
529	Response	1	7542100	5804	1
531	Picture	c201	7556796	0	170	8499	171	0	next
531	Response	2	7565111	8315	1
533	Picture	b205	7578961	0	1	6203	135	0	next
533	Response	2	7585163	6202	1
535	Picture	a211	7596628	0	172	10332	173	0	next
535	Response	1	7606770	10142	2
537	Picture	c201	7621960	0	1	5610	61	0	next
537	Response	2	7627569	5609	1
539	Picture	b214	7639960	0	170	5499	171	0	next
539	Response	2	7645288	5328	1
541	Picture	a206	7659959	0	1	9060	111	0	next
541	Response	1	7669018	9059	1
543	Picture	a204	7682292	0	170	9499	172	0	next
543	Response	2	7691677	9385	1
545	Picture	c201	7706457	0	2	13800	41	0	next
545	Response	2	7720257	13800	1
547	Picture	a201	7733458	0	171	7832	172	0	next
547	Response	1	7741179	7721	1
549	Picture	c201	7755956	0	2	9015	158	0	next
549	Response	2	7764970	9014	1
551	Picture	c201	7777123	0	170	5166	171	0	next
551	Response	2	7782183	5060	2
553	Picture	a216	7797455	0	1	10877	129	0	next
553	Response	1	7808331	10876	2
555	Picture	b203	7820289	0	169	6498	171	0	next
555	Response	2	7826719	6430	1
557	Picture	a205	7839121	0	1	8519	151	0	next
557	Response	1	7847639	8518	1
559	Picture	a210	7860621	0	171	10665	173	0	next
559	Response	1	7871189	10568	2
561	Picture	b216	7883619	0	2	8833	4	0	next
561	Response	2	7892355	8736	1
563	Picture	a212	7905620	0	169	8165	171	0	next
563	Response	1	7913638	8018	2
565	Picture	b206	7927785	0	1	10810	194	0	next
565	Response	1	7938594	10809	1
567	Picture	a208	7952618	0	170	20165	172	0	next
567	Response	1	7972672	20054	1
569	Picture	b215	7984283	0	2	17770	69	0	next
569	Response	2	8002052	17769	2
571	Picture	a202	8014283	0	170	6332	172	0	next
571	Response	1	8020552	6269	1
573	Picture	b209	8035282	0	1	7659	179	0	next
573	Response	2	8042940	7658	1
575	Picture	a213	8055616	0	170	6498	172	0	next
575	Response	1	8061977	6361	1
577	Picture	c201	8073448	0	1	16653	185	0	next
577	Response	2	8090100	16652	1
579	Picture	c201	8102448	0	170	6665	171	0	next
579	Response	2	8109074	6626	2
581	Picture	b210	8122946	0	2	7496	176	0	next
581	Response	2	8130441	7495	1
583	Picture	c201	8142280	0	170	6999	171	0	next
583	Response	2	8149118	6838	1
585	Picture	c201	8161279	0	1	8127	46	0	next
585	Response	2	8169405	8126	2
587	Picture	b201	8182279	0	170	35664	172	0	next
587	Response	2	8217785	35506	1
589	Picture	b207	8230943	0	2	8386	120	0	next
589	Response	2	8239328	8385	1
591	Picture	a203	8251944	0	170	5832	171	0	next
591	Response	1	8257645	5701	1
593	Picture	c201	8269776	0	1	5351	153	0	next
593	Response	2	8275126	5350	1
595	Picture	a215	8288943	0	170	7665	171	0	next
595	Response	1	8296431	7488	2
597	Picture	b213	8311775	0	1	5788	50	0	next
597	Response	2	8317562	5787	1
599	Picture	c201	8331608	0	170	11165	172	0	next
599	Response	2	8342606	10998	1
601	Picture	a214	8357273	0	2	5148	191	0	next
601	Response	1	8362420	5147	1
