# Supplementary material for: The relationship between Chinese college students’ mate preferences and their parents’ education level
Source: Front Psychol. 2022 Nov 1;13:907315. doi: 10.3389/fpsyg.2022.907315 (PMC9664191; doi:10.3389/fpsyg.2022.907315)
Supplement: Supplementary file 2 [file Data_Sheet_1.ZIP › raw data/│┬μ├1/part1.log]

Scenario - For expli1
Logfile written - 2018/5/19 17:33:43

Trial	Event Type	Code	Time	TTime	Uncertainty	Duration	Uncertainty	ReqTime	ReqDur

1	Response	3	424812	424812	1
3	Picture	c001	435328	0	1	9361	144	0	next
3	Response	2	444688	9360	1
5	Picture	c001	461495	0	170	6166	171	0	next
5	Response	2	467488	5993	2
7	Picture	b002	485161	0	1	5990	183	0	next
7	Response	2	491150	5989	1
9	Picture	a011	509328	0	170	4832	172	0	next
9	Response	1	514032	4704	1
11	Picture	a012	534327	0	1	7002	170	0	next
11	Response	1	541329	7002	1
13	Picture	a008	560661	0	170	5332	171	0	next
13	Response	1	565817	5156	1
15	Picture	c001	583160	0	1	4944	61	0	next
15	Response	2	588103	4943	1
17	Picture	c001	604826	0	1	5166	3	0	next
17	Response	2	609913	5087	2
19	Picture	b013	630659	0	2	8833	4	0	next
19	Response	2	639382	8723	1
21	Picture	b004	658492	0	1	5500	2	0	next
21	Response	2	663962	5470	2
23	Picture	c001	681492	0	1	5650	189	0	next
23	Response	2	687141	5649	1
25	Picture	a010	705492	0	172	6333	173	0	next
25	Response	2	711750	6258	1
27	Picture	b014	728491	0	2	5013	160	0	next
27	Response	2	733503	5012	1
29	Picture	a004	750992	0	170	4999	171	0	next
29	Response	2	755938	4946	1
31	Picture	c001	772824	0	2	5194	146	0	next
31	Response	2	778017	5193	1
33	Picture	b016	796825	0	170	5332	172	0	next
33	Response	2	801998	5173	2
35	Picture	b007	818824	0	1	4654	184	0	next
35	Response	2	823477	4653	1
37	Picture	b009	842657	0	173	5333	174	0	next
37	Response	2	847907	5250	1
39	Picture	a014	865823	0	2	5591	82	0	next
39	Response	2	871413	5590	1
41	Picture	b001	889824	0	170	4165	172	0	next
41	Response	2	893932	4108	1
43	Picture	c001	913656	0	1	6734	106	0	next
43	Response	2	920389	6733	1
45	Picture	c001	940323	0	172	5332	174	0	next
45	Response	2	945505	5182	1
47	Picture	c001	963489	0	1	5192	146	0	next
47	Response	2	968680	5191	2
49	Picture	b011	986156	0	171	4166	172	0	next
49	Response	1	990190	4034	1
51	Picture	c001	1008155	0	1	23864	141	0	next
51	Response	2	1032018	23863	2
53	Picture	c001	1051655	0	170	6166	171	0	next
53	Response	2	1057732	6077	2
55	Picture	b015	1075321	0	1	6243	96	0	next
55	Response	2	1081563	6242	2
57	Picture	b005	1100321	0	172	4999	174	0	next
57	Response	2	1105187	4866	2
59	Picture	a006	1122820	0	2	7571	103	0	next
59	Response	1	1130390	7570	1
61	Picture	a007	1147487	0	173	5000	174	0	next
61	Response	2	1152318	4831	1
63	Picture	a013	1169153	0	2	6583	90	0	next
63	Response	1	1175735	6582	1
65	Picture	a005	1192820	0	170	5666	172	0	next
65	Response	1	1198320	5500	1
67	Picture	b012	1216653	0	1	5919	85	0	next
67	Response	1	1222571	5918	1
69	Picture	b003	1240987	0	170	4832	171	0	next
69	Response	2	1245665	4678	1
71	Picture	c001	1265152	0	2	5779	61	0	next
71	Response	2	1270930	5778	1
73	Picture	b008	1287319	0	171	4833	172	0	next
73	Response	2	1292111	4792	1
75	Picture	b006	1312152	0	1	5639	32	0	next
75	Response	2	1317790	5638	1
77	Picture	c001	1334486	0	170	7165	172	0	next
77	Response	2	1341620	7134	1
79	Picture	b010	1360485	0	1	5565	108	0	next
79	Response	2	1366049	5564	1
81	Picture	c001	1385318	0	170	8666	171	0	next
81	Response	2	1393847	8529	1
83	Picture	c001	1412984	0	1	10806	33	0	next
83	Response	2	1423789	10805	1
85	Picture	a009	1441984	0	170	11833	171	0	next
85	Response	1	1453730	11746	1
87	Picture	a003	1472983	0	2	8906	101	0	next
87	Response	2	1481888	8905	2
89	Picture	a002	1498317	0	170	6999	172	0	next
89	Response	1	1505185	6868	1
91	Picture	c001	1523150	0	1	6079	93	0	next
91	Response	2	1529228	6078	2
93	Picture	a015	1548650	0	170	6332	172	0	next
93	Response	2	1554937	6287	1
95	Picture	a001	1572149	0	2	5309	31	0	next
95	Response	1	1577457	5308	1
97	Picture	a016	1594649	0	172	8499	174	0	next
97	Response	1	1603050	8401	1
99	Response	3	1639909	19927	1
100	Response	3	1787471	67157	1
102	Picture	c001	1797647	0	170	9332	172	0	next
102	Response	2	1806840	9193	1
103	Response	1	1815623	8644	2
104	Picture	c001	1820646	0	2	4371	136	0	next
104	Response	2	1825016	4370	2
106	Picture	b208	1840147	0	170	6832	172	0	next
106	Response	2	1846943	6796	1
108	Picture	a207	1859813	0	1	6666	2	0	next
108	Response	1	1866366	6553	1
110	Picture	b211	1877980	0	170	7332	171	0	next
110	Response	2	1885135	7155	1
112	Picture	b206	1898312	0	1	6342	164	0	next
112	Response	2	1904654	6342	1
114	Picture	a212	1917146	0	170	5166	171	0	next
114	Response	1	1922259	5113	2
116	Picture	a210	1933645	0	1	7175	165	0	next
116	Response	2	1940819	7174	1
118	Picture	a203	1951979	0	170	5499	171	0	next
118	Response	1	1957322	5343	1
120	Picture	b210	1969478	0	1	5333	3	0	next
120	Response	2	1974782	5304	1
122	Picture	b215	1986812	0	171	6499	172	0	next
122	Response	2	1993221	6409	2
124	Picture	c201	2008144	0	2	10374	133	0	next
124	Response	2	2018517	10373	1
126	Picture	c201	2029811	0	1	11166	2	0	next
126	Response	1	2040894	11083	2
127	Response	2	2042677	1700	2
128	Picture	c201	2053643	0	2	7570	104	0	next
128	Response	2	2061212	7569	1
130	Picture	c201	2075311	0	170	4999	171	0	next
130	Response	2	2080132	4821	2
132	Picture	a201	2092977	0	1	5747	91	0	next
132	Response	1	2098723	5746	1
134	Picture	b216	2111477	0	170	5832	172	0	next
134	Response	2	2117223	5746	1
136	Picture	c201	2128810	0	1	7599	72	0	next
136	Response	1	2136408	7598	1
138	Picture	b203	2149977	0	170	4832	172	0	next
138	Response	2	2154699	4722	2
140	Picture	a213	2168309	0	2	6471	37	0	next
140	Response	1	2174779	6470	1
142	Picture	a215	2188810	0	170	8499	171	0	next
142	Response	1	2197182	8372	1
144	Picture	b202	2211475	0	2	4325	181	0	next
144	Response	2	2215799	4324	1
146	Picture	c201	2228309	0	170	6166	171	0	next
146	Response	2	2234392	6083	2
148	Picture	c201	2247475	0	1	4972	33	0	next
148	Response	2	2252446	4971	1
150	Picture	c201	2267309	0	170	4999	171	0	next
150	Response	2	2272168	4859	1
152	Picture	a209	2284641	0	2	7013	160	0	next
152	Response	1	2291653	7012	1
154	Picture	b212	2306808	0	171	6333	172	0	next
154	Response	2	2313048	6240	1
156	Picture	b209	2325141	0	1	10072	101	0	next
156	Response	2	2335212	10071	2
158	Picture	c201	2348975	0	171	8999	172	0	next
158	Response	2	2357915	8940	2
160	Picture	a214	2372807	0	1	5337	168	0	next
160	Response	1	2378143	5336	1
162	Picture	b214	2392641	0	170	5332	172	0	next
162	Response	2	2397896	5255	1
164	Picture	b207	2411140	0	1	5405	100	0	next
164	Response	2	2416544	5404	2
166	Picture	c201	2429140	0	170	4999	172	0	next
166	Response	2	2434058	4918	1
168	Picture	c201	2448473	0	1	4833	2	0	next
168	Response	2	2453127	4654	1
170	Picture	c201	2465640	0	171	4666	172	0	next
170	Response	2	2470223	4583	1
172	Picture	a216	2484972	0	2	5391	116	0	next
172	Response	1	2490362	5390	1
174	Picture	a202	2501473	0	170	8999	171	0	next
174	Response	1	2510295	8822	1
176	Picture	c201	2522472	0	1	4448	58	0	next
176	Response	2	2526918	4446	2
178	Picture	b213	2540973	0	170	5832	171	0	next
178	Response	2	2546522	5549	1
180	Picture	c201	2561638	0	2	5059	281	0	next
180	Response	2	2566695	5057	2
182	Picture	a206	2579805	0	171	6666	173	0	next
182	Response	1	2586388	6583	2
184	Picture	a208	2597805	0	1	7476	29	0	next
184	Response	1	2605280	7475	1
186	Picture	a205	2618305	0	171	7332	173	0	next
186	Response	1	2625599	7294	1
188	Picture	c201	2637804	0	1	5047	125	0	next
188	Response	2	2642850	5046	1
190	Picture	c201	2655805	0	171	13665	173	0	next
190	Response	2	2669368	13563	1
192	Picture	b205	2681470	0	2	5477	30	0	next
192	Response	2	2686946	5476	1
194	Picture	b201	2700304	0	171	5999	173	0	next
194	Response	2	2706250	5946	2
196	Picture	b204	2719637	0	1	5413	92	0	next
196	Response	2	2725049	5412	1
198	Picture	a204	2736804	0	170	4999	171	0	next
198	Response	2	2741733	4929	1
200	Picture	a211	2755970	0	1	4621	50	0	next
200	Response	1	2760590	4620	1
203	Response	3	2896579	24444	1
205	Picture	b201	2907134	0	2	8487	188	0	next
205	Response	2	2915620	8486	1
207	Picture	b210	2927468	0	172	7499	174	0	next
207	Response	2	2934920	7452	1
209	Picture	b214	2948801	0	1	3871	134	0	next
209	Response	2	2952671	3870	1
211	Picture	a215	2964635	0	170	4332	172	0	next
211	Response	2	2968841	4206	1
213	Picture	a208	2981800	0	2	5300	40	0	next
213	Response	1	2987099	5299	1
215	Picture	c201	3001468	0	170	5499	171	0	next
215	Response	2	3006788	5320	1
217	Picture	c201	3021300	0	1	4044	128	0	next
217	Response	2	3025343	4043	2
219	Picture	b207	3038634	0	172	5499	173	0	next
219	Response	2	3044105	5471	1
221	Picture	c201	3055800	0	1	4357	148	0	next
221	Response	2	3060156	4356	1
223	Picture	b209	3074133	0	1	6000	2	0	next
223	Response	2	3079960	5827	1
225	Picture	b202	3092799	0	2	5001	172	0	next
225	Response	1	3097799	5000	1
227	Picture	a211	3109800	0	171	5165	173	0	next
227	Response	1	3114899	5099	1
229	Picture	c201	3129132	0	2	4146	195	0	next
229	Response	2	3133277	4145	2
231	Picture	a203	3147133	0	170	5832	171	0	next
231	Response	2	3152786	5653	1
233	Picture	c201	3165632	0	1	3710	129	0	next
233	Response	1	3169341	3709	1
235	Picture	b215	3182466	0	170	4332	171	0	next
235	Response	2	3186526	4060	1
237	Picture	a204	3201631	0	2	5685	155	0	next
237	Response	2	3207315	5684	1
239	Picture	c201	3219965	0	171	5499	173	0	next
239	Response	2	3225422	5457	2
241	Picture	a216	3236798	0	1	4977	196	0	next
241	Response	1	3241774	4976	1
243	Picture	b206	3254465	0	170	4999	171	0	next
243	Response	2	3259348	4883	1
245	Picture	a201	3270797	0	2	5196	144	0	next
245	Response	1	3275992	5195	1
247	Picture	b203	3288298	0	170	5165	172	0	next
247	Response	2	3293390	5092	2
249	Picture	b213	3305130	0	2	6101	73	0	next
249	Response	2	3311230	6100	1
251	Picture	c201	3323297	0	173	6333	174	0	next
251	Response	2	3329516	6219	2
253	Picture	c201	3343963	0	2	5124	51	0	next
253	Response	2	3349086	5123	1
255	Picture	a206	3363130	0	170	7666	171	0	next
255	Response	1	3370738	7608	2
257	Picture	c201	3383296	0	1	5253	88	0	next
257	Response	2	3388548	5252	1
259	Picture	a207	3400463	0	170	5166	171	0	next
259	Response	2	3405471	5008	1
261	Picture	a213	3418462	0	2	5775	65	0	next
261	Response	1	3424236	5774	2
263	Picture	a209	3436796	0	170	5166	171	0	next
263	Response	1	3441898	5102	1
265	Picture	c201	3457129	0	1	5109	63	0	next
265	Response	2	3462237	5108	1
267	Picture	a214	3473462	0	170	6499	172	0	next
267	Response	1	3479922	6460	1
269	Picture	b211	3493962	0	1	6867	138	0	next
269	Response	2	3500828	6866	1
271	Picture	a202	3514295	0	171	6499	173	0	next
271	Response	1	3520695	6400	2
273	Picture	c201	3533461	0	2	4568	104	0	next
273	Response	2	3538028	4567	1
275	Picture	b205	3551961	0	1	4666	3	0	next
275	Response	2	3556459	4498	1
277	Picture	c201	3567961	0	1	5801	38	0	next
277	Response	2	3573761	5800	1
279	Picture	a210	3585961	0	170	4499	172	0	next
279	Response	1	3590349	4388	1
281	Picture	b212	3604294	0	1	4283	56	0	next
281	Response	2	3608576	4282	2
283	Picture	a212	3619794	0	171	4833	172	0	next
283	Response	1	3624567	4773	1
285	Picture	c201	3637127	0	1	5552	119	0	next
285	Response	2	3642678	5551	2
287	Picture	b208	3657294	0	170	6499	171	0	next
287	Response	2	3663709	6415	1
289	Picture	c201	3677460	0	1	3945	61	0	next
289	Response	1	3681404	3944	1
291	Picture	b204	3694293	0	171	5166	173	0	next
291	Response	2	3699428	5135	1
293	Picture	c201	3713792	0	2	4014	159	0	next
293	Response	2	3717804	4012	2
295	Picture	b216	3731460	0	170	5332	172	0	next
295	Response	2	3736654	5194	1
297	Picture	a205	3751292	0	1	6068	103	0	next
297	Response	2	3757359	6067	1
299	Picture	c201	3769793	0	170	4999	171	0	next
299	Response	2	3774749	4956	1
302	Response	3	3970593	82969	2
305	Picture	c001	4000790	0	171	5166	172	0	next
305	Response	1	4005923	5133	2
307	Picture	a012	4025456	0	1	4362	143	0	next
307	Response	2	4029817	4361	1
309	Picture	b007	4047456	0	1	5333	2	0	next
309	Response	2	4052691	5235	1
311	Picture	a016	4069789	0	1	7086	86	0	next
311	Response	1	4076874	7085	2
313	Picture	c001	4094456	0	170	7999	171	0	next
313	Response	2	4102342	7886	1
315	Picture	c001	4119288	0	1	4442	63	0	next
315	Response	1	4123729	4441	1
317	Picture	c001	4142122	0	170	4832	172	0	next
317	Response	1	4146574	4452	1
319	Picture	b014	4163954	0	2	4992	182	0	next
319	Response	2	4168945	4991	1
321	Picture	b005	4188622	0	170	4998	172	0	next
321	Response	2	4193483	4861	1
323	Picture	b010	4210287	0	2	9381	125	0	next
323	Response	2	4219667	9380	1
325	Picture	a010	4239621	0	170	5666	171	0	next
325	Response	1	4245252	5631	1
327	Picture	a013	4264953	0	2	5321	186	0	next
327	Response	1	4270273	5320	2
329	Picture	a014	4288287	0	171	6833	172	0	next
329	Response	1	4294939	6652	2
331	Picture	c001	4314119	0	2	6231	109	0	next
331	Response	1	4320349	6230	2
333	Picture	a005	4340120	0	170	5832	172	0	next
333	Response	1	4345876	5756	1
335	Picture	a011	4362619	0	1	5569	103	0	next
335	Response	1	4368187	5568	1
337	Picture	a001	4386119	0	173	5666	174	0	next
337	Response	1	4391688	5569	1
339	Picture	c001	4412118	0	2	6317	190	0	next
339	Response	1	4418434	6316	1
341	Picture	b013	4438119	0	170	9499	171	0	next
341	Response	2	4447443	9324	2
343	Picture	c001	4465951	0	1	4667	172	0	next
343	Response	1	4470617	4666	2
345	Picture	a009	4490118	0	170	5499	172	0	next
345	Response	1	4495428	5310	1
347	Picture	c001	4514284	0	1	5481	190	0	next
347	Response	1	4519764	5480	1
349	Picture	c001	4538284	0	170	4999	172	0	next
349	Response	1	4543120	4836	1
351	Picture	a006	4561117	0	1	5326	176	0	next
351	Response	1	4566442	5325	1
353	Picture	b004	4586783	0	1	7166	3	0	next
353	Response	2	4593787	7004	1
355	Picture	c001	4611449	0	2	7063	111	0	next
355	Response	1	4618511	7062	1
357	Picture	c001	4637450	0	170	4832	172	0	next
357	Response	1	4642161	4711	2
359	Picture	b001	4662282	0	2	6034	139	0	next
359	Response	2	4668315	6033	1
361	Picture	b008	4686949	0	170	5333	171	0	next
361	Response	2	4692175	5226	1
363	Picture	b006	4709948	0	2	5519	154	0	next
363	Response	2	4715467	5519	1
365	Picture	b003	4732949	0	170	5666	171	0	next
365	Response	2	4738550	5601	1
367	Picture	a002	4757614	0	2	4857	150	0	next
367	Response	1	4762470	4856	1
369	Picture	b002	4779782	0	170	5832	172	0	next
369	Response	2	4785495	5713	1
371	Picture	a007	4806280	0	2	6468	39	0	next
371	Response	1	4812747	6467	1
373	Picture	b012	4832448	0	170	5499	171	0	next
373	Response	2	4837857	5409	1
375	Picture	c001	4856780	0	2	6247	92	0	next
375	Response	1	4863026	6246	1
377	Picture	c001	4881447	0	170	5666	171	0	next
377	Response	1	4887034	5587	2
379	Picture	b015	4905613	0	1	5193	146	0	next
379	Response	2	4910805	5192	1
381	Picture	c001	4928613	0	171	6666	173	0	next
381	Response	1	4935201	6588	2
383	Picture	c001	4952946	0	1	4778	62	0	next
383	Response	1	4957723	4777	1
385	Picture	b009	4975780	0	170	5165	172	0	next
385	Response	1	4980838	5058	2
387	Picture	a015	4999445	0	2	6000	174	0	next
387	Response	1	5005444	5999	1
389	Picture	b011	5024613	0	172	10665	173	0	next
389	Response	2	5035138	10525	1
391	Picture	a003	5052778	0	1	4432	75	0	next
391	Response	1	5057209	4431	1
393	Picture	a008	5075112	0	170	5165	172	0	next
393	Response	2	5080234	5122	1
395	Picture	c001	5100444	0	2	5377	130	0	next
395	Response	1	5105820	5376	1
397	Picture	a004	5125278	0	171	6832	173	0	next
397	Response	1	5132005	6727	1
399	Picture	b016	5148777	0	1	6255	84	0	next
399	Response	2	5155030	6253	1
402	Response	3	5302407	30297	1
404	Picture	c001	5312775	0	2	4352	156	0	next
404	Response	1	5317126	4351	2
406	Picture	c001	5332109	0	170	5166	171	0	next
406	Response	1	5337202	5093	1
408	Picture	a108	5349775	0	1	5897	108	0	next
408	Response	1	5355671	5896	1
410	Picture	a116	5368609	0	170	6165	172	0	next
410	Response	1	5374678	6069	1
412	Picture	c101	5388441	0	1	5392	113	0	next
412	Response	1	5393832	5391	1
414	Picture	c101	5406275	0	170	3999	171	0	next
414	Response	1	5410157	3882	1
416	Picture	b106	5424941	0	1	4787	52	0	next
416	Response	2	5429727	4786	2
418	Picture	a106	5443274	0	172	4999	174	0	next
418	Response	2	5448105	4831	1
420	Picture	c101	5461107	0	1	4928	77	0	next
420	Response	1	5466034	4927	1
422	Picture	a102	5477941	0	171	5332	173	0	next
422	Response	1	5483162	5221	1
424	Picture	c101	5497440	0	1	4755	83	0	next
424	Response	1	5502194	4754	1
426	Picture	c101	5514273	0	1	4666	3	0	next
426	Response	1	5518844	4571	1
428	Picture	c101	5532439	0	2	4548	126	0	next
428	Response	1	5536986	4547	1
430	Picture	a104	5548273	0	171	13999	173	0	next
430	Response	1	5562246	13973	1
432	Picture	c101	5574272	0	2	4362	146	0	next
432	Response	1	5578633	4361	1
434	Picture	b112	5591440	0	171	4665	173	0	next
434	Response	1	5595966	4526	1
436	Picture	b101	5608272	0	1	5477	195	0	next
436	Response	2	5613748	5476	2
438	Picture	c101	5626939	0	171	6166	172	0	next
438	Response	1	5633049	6110	1
440	Picture	b108	5648105	0	1	5468	37	0	next
440	Response	2	5653572	5467	1
442	Picture	a113	5668106	0	171	6832	172	0	next
442	Response	1	5674901	6795	1
444	Picture	b114	5689438	0	1	5182	157	0	next
444	Response	2	5694619	5181	1
446	Picture	b110	5708272	0	170	5832	171	0	next
446	Response	1	5714008	5736	1
448	Picture	b103	5726271	0	1	7786	52	0	next
448	Response	2	5734056	7785	1
450	Picture	a115	5746439	0	166	5665	167	0	next
450	Response	1	5751956	5517	1
452	Picture	c101	5767104	0	1	8354	151	0	next
452	Response	1	5775457	8353	1
454	Picture	c101	5787271	0	169	5332	171	0	next
454	Response	1	5792560	5289	1
456	Picture	a114	5804603	0	2	5352	156	0	next
456	Response	1	5809954	5351	1
458	Picture	a101	5824604	0	171	5499	172	0	next
458	Response	1	5830002	5398	1
460	Picture	b111	5842769	0	2	11334	3	0	next
460	Response	2	5853954	11185	1
462	Picture	c101	5868103	0	171	5166	172	0	next
462	Response	1	5873227	5124	1
464	Picture	a110	5888436	0	1	6984	188	0	next
464	Response	1	5895419	6983	1
466	Picture	b115	5910436	0	172	4499	174	0	next
466	Response	2	5914845	4409	2
468	Picture	c101	5929602	0	1	5262	76	0	next
468	Response	1	5934863	5261	2
470	Picture	b107	5946936	0	170	5665	172	0	next
470	Response	2	5952437	5501	2
472	Picture	a103	5964268	0	2	5333	4	0	next
472	Response	1	5969504	5236	2
474	Picture	a107	5983269	0	170	8332	171	0	next
474	Response	2	5991516	8247	1
476	Picture	c101	6005267	0	2	5851	156	0	next
476	Response	1	6011117	5850	2
478	Picture	b109	6024435	0	171	4999	172	0	next
478	Response	1	6029317	4882	1
480	Picture	b105	6040767	0	2	4575	100	0	next
480	Response	2	6045341	4574	1
482	Picture	b104	6057601	0	173	8332	175	0	next
482	Response	2	6065773	8172	1
484	Picture	b113	6080100	0	2	5633	40	0	next
484	Response	2	6085732	5632	1
486	Picture	c101	6097767	0	171	5666	173	0	next
486	Response	1	6103335	5568	1
488	Picture	b116	6118600	0	1	4900	105	0	next
488	Response	2	6123499	4899	1
490	Picture	a109	6136934	0	170	7165	172	0	next
490	Response	1	6143992	7058	1
492	Picture	a112	6158266	0	1	4908	98	0	next
492	Response	1	6163173	4907	1
494	Picture	c101	6175100	0	172	6832	174	0	next
494	Response	1	6181875	6775	1
496	Picture	a105	6195432	0	2	11257	249	0	next
496	Response	1	6206688	11256	1
498	Picture	c101	6221265	0	2	5333	4	0	next
498	Response	1	6226495	5230	1
500	Picture	b102	6238932	0	1	10589	83	0	next
500	Response	2	6249520	10588	2
502	Picture	a111	6262432	0	171	5166	172	0	next
502	Response	1	6267570	5138	1
505	Response	3	6429977	48047	1
507	Picture	b111	6440097	0	170	5666	171	0	next
507	Response	2	6445592	5495	1
509	Picture	a108	6460096	0	2	5242	100	0	next
509	Response	1	6465337	5241	2
511	Picture	a115	6479763	0	172	9666	173	0	next
511	Response	1	6489258	9495	2
513	Picture	a106	6502096	0	1	5691	148	0	next
513	Response	1	6507786	5690	1
515	Picture	b112	6518929	0	171	6333	172	0	next
515	Response	2	6525211	6282	1
517	Picture	c101	6538928	0	2	5044	130	0	next
517	Response	1	6543971	5043	1
519	Picture	b102	6556262	0	171	5499	173	0	next
519	Response	2	6561635	5373	1
521	Picture	c101	6574428	0	2	5346	160	0	next
521	Response	1	6579774	5346	1
523	Picture	b110	6592928	0	1	5666	3	0	next
523	Response	2	6598450	5522	1
525	Picture	b114	6610428	0	1	4732	107	0	next
525	Response	2	6615159	4731	1
527	Picture	c101	6628594	0	2	5000	3	0	next
527	Response	1	6633566	4972	1
529	Picture	a104	6647427	0	2	5000	4	0	next
529	Response	2	6652272	4845	1
531	Picture	c101	6665095	0	170	5165	172	0	next
531	Response	1	6670139	5044	1
533	Picture	c101	6684260	0	2	4466	41	0	next
533	Response	1	6688725	4465	1
535	Picture	c101	6703927	0	1	5666	3	0	next
535	Response	1	6709428	5501	1
537	Picture	a105	6721093	0	2	5766	76	0	next
537	Response	1	6726858	5765	1
539	Picture	b105	6741094	0	170	4665	172	0	next
539	Response	2	6745623	4529	1
541	Picture	c101	6758926	0	2	4865	141	0	next
541	Response	1	6763790	4864	1
543	Picture	a109	6777427	0	170	4165	172	0	next
543	Response	1	6781484	4057	1
545	Picture	a101	6796426	0	1	8500	2	0	next
545	Response	1	6804748	8322	1
547	Picture	c101	6816259	0	1	4833	2	0	next
547	Response	1	6820952	4693	2
549	Picture	b116	6833925	0	2	5288	53	0	next
549	Response	2	6839212	5287	1
551	Picture	c101	6852426	0	172	7332	174	0	next
551	Response	1	6859728	7302	1
553	Picture	a110	6872425	0	1	6163	177	0	next
553	Response	1	6878587	6162	1
555	Picture	c101	6890425	0	171	5333	172	0	next
555	Response	2	6895596	5171	1
557	Picture	c101	6910591	0	2	5408	99	0	next
557	Response	1	6915998	5407	1
559	Picture	a111	6929092	0	171	5665	173	0	next
559	Response	1	6934732	5640	2
561	Picture	b115	6947424	0	2	4911	96	0	next
561	Response	2	6952334	4910	1
563	Picture	c101	6965258	0	172	3666	173	0	next
563	Response	1	6968887	3629	1
565	Picture	a112	6982757	0	2	6266	74	0	next
565	Response	1	6989022	6265	1
567	Picture	a107	7000258	0	170	4832	171	0	next
567	Response	1	7005018	4760	2
569	Picture	a116	7018757	0	1	5166	3	0	next
569	Response	1	7023842	5085	1
571	Picture	b113	7036924	0	171	5332	173	0	next
571	Response	2	7042070	5146	2
573	Picture	b106	7054090	0	1	6891	114	0	next
573	Response	2	7060979	6889	2
575	Picture	b108	7073757	0	170	7499	171	0	next
575	Response	2	7081230	7473	1
577	Picture	b101	7093089	0	2	5533	142	0	next
577	Response	2	7098622	5533	1
579	Picture	a113	7111256	0	172	5999	174	0	next
579	Response	1	7117206	5950	1
581	Picture	c101	7129922	0	2	5601	72	0	next
581	Response	1	7135522	5600	1
583	Picture	b104	7149423	0	171	7665	173	0	next
583	Response	2	7156936	7513	1
585	Picture	c101	7172088	0	2	5397	110	0	next
585	Response	1	7177484	5396	1
587	Picture	c101	7189422	0	170	4833	171	0	next
587	Response	1	7194192	4770	2
589	Picture	c101	7208421	0	2	3793	47	0	next
589	Response	1	7212213	3792	1
591	Picture	a114	7225089	0	171	5165	173	0	next
591	Response	2	7230174	5085	1
593	Picture	b107	7245254	0	2	5646	194	0	next
593	Response	2	7250899	5645	2
595	Picture	b109	7264421	0	170	6666	172	0	next
595	Response	2	7271062	6641	1
597	Picture	a102	7282754	0	1	4810	29	0	next
597	Response	1	7287563	4809	1
599	Picture	a103	7300588	0	170	5165	172	0	next
599	Response	1	7305611	5023	1
601	Picture	b103	7317754	0	1	5012	159	0	next
601	Response	2	7322766	5012	1
