# Supplementary material for: The relationship between Chinese college students’ mate preferences and their parents’ education level
Source: Front Psychol. 2022 Nov 1;13:907315. doi: 10.3389/fpsyg.2022.907315 (PMC9664191; doi:10.3389/fpsyg.2022.907315)
Supplement: Supplementary file 2 [file Data_Sheet_1.ZIP › raw data/│┬╫╙╛n0/part1.log]

Scenario - For expli1
Logfile written - 2018/5/19 17:55:09

Trial	Event Type	Code	Time	TTime	Uncertainty	Duration	Uncertainty	ReqTime	ReqDur

1	Response	3	1400738	1400738	1
4	Picture	c001	1431538	0	1	7153	189	0	next
4	Response	1	1438690	7152	1
6	Picture	b005	1458536	0	175	5499	176	0	next
6	Response	2	1463958	5422	1
8	Picture	b015	1481034	0	1	5706	137	0	next
8	Response	2	1486739	5705	1
10	Picture	b013	1505532	0	175	5832	176	0	next
10	Response	2	1511196	5664	1
12	Picture	a005	1528696	0	1	5162	174	0	next
12	Response	1	1533857	5161	1
14	Picture	c001	1550361	0	177	6999	178	0	next
14	Response	1	1557203	6842	1
16	Picture	c001	1574025	0	2	5359	152	0	next
16	Response	1	1579383	5358	1
18	Picture	b010	1599524	0	175	6998	177	0	next
18	Response	2	1606448	6924	1
20	Picture	a008	1626854	0	1	6091	85	0	next
20	Response	1	1632944	6090	1
22	Picture	c001	1650186	0	175	6332	176	0	next
22	Response	1	1656475	6289	1
24	Picture	b004	1676016	0	2	6056	122	0	next
24	Response	2	1682070	6054	2
26	Picture	c001	1698348	0	175	6332	177	0	next
26	Response	1	1704640	6292	1
28	Picture	a009	1724012	0	1	5927	84	0	next
28	Response	1	1729938	5926	1
30	Picture	b006	1746344	0	175	7498	177	0	next
30	Response	2	1753676	7332	1
32	Picture	a007	1770674	0	2	8541	137	0	next
32	Response	1	1779214	8540	1
34	Picture	c001	1797840	0	171	6998	172	0	next
34	Response	1	1804658	6818	1
36	Picture	b003	1823836	0	2	5640	39	0	next
36	Response	2	1829475	5639	1
38	Picture	b012	1846835	0	175	7832	176	0	next
38	Response	2	1854620	7785	1
40	Picture	b001	1874499	0	1	5897	113	0	next
40	Response	2	1880395	5896	1
42	Picture	c001	1900497	0	171	6165	173	0	next
42	Response	1	1906620	6123	1
44	Picture	b007	1923994	0	2	7952	57	0	next
44	Response	2	1931945	7951	1
46	Picture	a012	1950159	0	175	6165	177	0	next
46	Response	1	1956161	6002	1
48	Picture	b011	1976823	0	1	7091	77	0	next
48	Response	2	1983913	7090	1
50	Picture	a002	2003988	0	175	5665	177	0	next
50	Response	1	2009597	5609	2
52	Picture	b014	2027652	0	1	5264	79	0	next
52	Response	2	2032914	5262	2
54	Picture	b002	2050317	0	176	6665	178	0	next
54	Response	2	2056860	6543	1
56	Picture	a003	2073981	0	1	6616	61	0	next
56	Response	1	2080596	6615	1
58	Picture	b008	2097813	0	174	6165	175	0	next
58	Response	2	2103854	6041	1
60	Picture	c001	2124476	0	2	5726	119	0	next
60	Response	1	2130201	5725	2
62	Picture	a014	2149808	0	168	6499	169	0	next
62	Response	1	2156187	6379	2
64	Picture	c001	2172972	0	1	7703	140	0	next
64	Response	1	2180673	7701	2
66	Picture	b009	2200804	0	175	6831	177	0	next
66	Response	2	2207527	6723	1
68	Picture	c001	2226467	0	2	5940	71	0	next
68	Response	1	2232406	5939	2
70	Picture	a013	2249633	0	175	6831	177	0	next
70	Response	1	2256322	6689	1
72	Picture	b016	2276796	0	2	8536	142	0	next
72	Response	2	2285331	8535	2
74	Picture	c001	2304628	0	174	5998	176	0	next
74	Response	1	2310538	5910	1
76	Picture	a015	2327792	0	1	6574	102	0	next
76	Response	1	2334365	6573	1
78	Picture	a010	2351957	0	175	9498	177	0	next
78	Response	1	2361309	9352	1
80	Picture	c001	2381287	0	1	5886	124	0	next
80	Response	1	2387172	5885	1
82	Picture	a011	2405286	0	177	6331	179	0	next
82	Response	1	2411541	6255	1
84	Picture	a001	2428449	0	2	6410	94	0	next
84	Response	1	2434858	6409	1
86	Picture	c001	2451781	0	169	6332	171	0	next
86	Response	1	2457934	6153	2
88	Picture	a004	2478112	0	1	5270	73	0	next
88	Response	2	2483381	5269	1
90	Picture	c001	2502277	0	175	5832	176	0	next
90	Response	1	2507919	5642	1
92	Picture	a006	2525774	0	1	5823	187	0	next
92	Response	1	2531595	5821	2
94	Picture	a016	2549273	0	175	7331	177	0	next
94	Response	1	2556441	7168	1
96	Picture	c001	2573770	0	1	5628	48	0	next
96	Response	1	2579396	5626	2
98	Picture	c001	2598435	0	177	5832	178	0	next
98	Response	1	2604149	5714	1
101	Response	3	2776248	53825	1
103	Picture	c001	2786418	0	176	6665	178	0	next
103	Response	1	2792977	6559	1
105	Picture	c001	2807082	0	2	5440	71	0	next
105	Response	1	2812521	5439	1
107	Picture	a102	2823915	0	174	6998	176	0	next
107	Response	1	2830830	6915	2
109	Picture	c101	2845746	0	1	5551	119	0	next
109	Response	1	2851296	5550	1
111	Picture	b107	2864745	0	175	5998	177	0	next
111	Response	2	2870654	5909	1
113	Picture	c101	2884742	0	2	6771	65	0	next
113	Response	1	2891513	6771	1
115	Picture	b115	2906408	0	175	6665	176	0	next
115	Response	2	2912940	6532	1
117	Picture	b104	2927738	0	2	6001	176	0	next
117	Response	2	2933738	6000	1
119	Picture	a104	2948571	0	175	8165	176	0	next
119	Response	1	2956634	8063	2
121	Picture	c101	2968068	0	2	5503	175	0	next
121	Response	1	2973570	5502	1
123	Picture	c101	2987567	0	176	5499	177	0	next
123	Response	1	2992901	5334	1
125	Picture	a107	3008065	0	1	7614	62	0	next
125	Response	1	3015678	7613	1
127	Picture	c101	3027897	0	168	6498	170	0	next
127	Response	1	3034234	6337	2
129	Picture	c101	3047228	0	1	5319	191	0	next
129	Response	1	3052546	5318	1
131	Picture	b111	3063894	0	175	6832	176	0	next
131	Response	2	3070679	6785	1
133	Picture	b105	3082558	0	2	6045	133	0	next
133	Response	2	3088602	6044	2
135	Picture	a110	3100724	0	175	10498	176	0	next
135	Response	1	3111106	10382	2
137	Picture	c101	3124721	0	1	6617	61	0	next
137	Response	1	3131337	6616	1
139	Picture	b102	3143053	0	177	7332	179	0	next
139	Response	2	3150340	7287	1
141	Picture	b106	3163051	0	1	6768	75	0	next
141	Response	2	3169818	6767	1
143	Picture	a103	3183550	0	176	6165	177	0	next
143	Response	1	3189627	6077	1
145	Picture	a109	3201048	0	1	6623	53	0	next
145	Response	1	3207670	6622	1
147	Picture	b110	3220713	0	175	8332	176	0	next
147	Response	2	3228890	8177	1
149	Picture	b113	3243544	0	1	6056	120	0	next
149	Response	2	3249599	6055	1
151	Picture	a112	3261210	0	175	7831	177	0	next
151	Response	1	3268898	7688	1
153	Picture	c101	3281040	0	2	7311	200	0	next
153	Response	1	3288350	7310	1
155	Picture	c101	3300373	0	174	6832	175	0	next
155	Response	1	3307084	6711	2
157	Picture	a105	3320704	0	1	7395	114	0	next
157	Response	1	3328098	7394	1
159	Picture	c101	3341869	0	176	6832	177	0	next
159	Response	1	3348539	6670	1
161	Picture	c101	3361033	0	2	5551	119	0	next
161	Response	1	3366583	5550	1
163	Picture	a116	3379699	0	175	7665	177	0	next
163	Response	1	3387293	7594	1
165	Picture	b116	3400530	0	1	11251	84	0	next
165	Response	2	3411780	11250	1
167	Picture	a111	3422862	0	176	7998	178	0	next
167	Response	1	3430724	7862	1
169	Picture	a113	3443026	0	1	12334	175	0	next
169	Response	1	3455358	12332	2
171	Picture	c101	3470024	0	175	4499	177	0	next
171	Response	1	3474361	4337	2
173	Picture	a115	3488022	0	1	5700	144	0	next
173	Response	1	3493721	5699	1
175	Picture	a114	3508855	0	176	5831	178	0	next
175	Response	1	3514638	5783	2
177	Picture	b112	3526185	0	2	5781	64	0	next
177	Response	2	3531964	5779	2
179	Picture	c101	3546851	0	175	6665	176	0	next
179	Response	1	3553421	6570	1
181	Picture	b108	3566182	0	1	5999	178	0	next
181	Response	2	3572180	5998	1
183	Picture	b103	3584681	0	176	5832	177	0	next
183	Response	2	3590458	5777	2
185	Picture	a106	3602345	0	2	5942	69	0	next
185	Response	1	3608286	5941	2
187	Picture	c101	3620178	0	175	5998	177	0	next
187	Response	1	3626148	5970	1
189	Picture	b114	3640009	0	1	4509	160	0	next
189	Response	2	3644517	4508	1
191	Picture	c101	3659508	0	175	5832	176	0	next
191	Response	1	3665162	5654	1
193	Picture	b101	3679505	0	2	6224	120	0	next
193	Response	2	3685728	6223	1
195	Picture	c101	3700004	0	178	6165	180	0	next
195	Response	1	3705987	5983	1
197	Picture	b109	3718002	0	1	9384	125	0	next
197	Response	2	3727385	9383	1
199	Picture	a101	3741667	0	176	7832	177	0	next
199	Response	1	3749322	7655	1
201	Picture	a108	3762664	0	2	5661	184	0	next
201	Response	1	3768324	5660	1
204	Response	3	3903736	20248	1
206	Picture	a111	3914151	0	1	6857	153	0	next
206	Response	1	3921007	6856	1
208	Picture	b112	3934983	0	168	5499	169	0	next
208	Response	2	3940369	5386	1
210	Picture	c101	3951814	0	2	5940	71	0	next
210	Response	1	3957753	5939	1
212	Picture	c101	3971313	0	168	4666	169	0	next
212	Response	1	3975944	4631	1
214	Picture	b105	3990144	0	2	5820	191	0	next
214	Response	2	3995964	5820	1
216	Picture	a109	4008310	0	177	7165	179	0	next
216	Response	1	4015444	7134	1
218	Picture	c101	4028641	0	1	6315	195	0	next
218	Response	1	4034956	6315	1
220	Picture	b110	4046640	0	176	8498	178	0	next
220	Response	2	4055069	8429	1
222	Picture	a103	4069470	0	2	5945	67	0	next
222	Response	1	4075414	5944	1
224	Picture	c101	4089636	0	175	5665	177	0	next
224	Response	1	4095226	5590	1
226	Picture	c101	4107800	0	2	5380	130	0	next
226	Response	1	4113179	5379	1
228	Picture	a102	4124966	0	176	5999	177	0	next
228	Response	1	4130802	5836	1
230	Picture	a105	4143131	0	1	6675	163	0	next
230	Response	1	4149805	6674	1
232	Picture	c101	4162630	0	177	5498	179	0	next
232	Response	1	4168090	5460	1
234	Picture	c101	4183294	0	1	4668	174	0	next
234	Response	1	4187961	4667	1
236	Picture	a116	4201793	0	175	6498	177	0	next
236	Response	1	4208219	6426	1
238	Picture	c101	4221124	0	1	7780	63	0	next
238	Response	1	4228903	7779	1
240	Picture	b116	4243622	0	175	11165	177	0	next
240	Response	2	4254675	11053	2
242	Picture	b109	4268953	0	1	6311	24	0	next
242	Response	2	4275263	6310	2
244	Picture	a110	4287119	0	175	6665	176	0	next
244	Response	1	4293632	6513	1
246	Picture	c101	4307282	0	2	7182	163	0	next
246	Response	1	4314463	7181	1
248	Picture	b102	4328948	0	168	5499	169	0	next
248	Response	2	4334332	5384	1
250	Picture	b113	4346779	0	2	5415	96	0	next
250	Response	2	4352193	5414	1
252	Picture	a104	4366278	0	175	7332	176	0	next
252	Response	2	4373500	7222	1
254	Picture	c101	4388609	0	1	5329	181	0	next
254	Response	1	4393937	5328	1
256	Picture	a107	4407108	0	175	9498	177	0	next
256	Response	2	4416562	9454	1
258	Picture	b104	4429105	0	2	11642	36	0	next
258	Response	2	4440746	11641	1
260	Picture	b106	4455770	0	176	6999	177	0	next
260	Response	2	4462654	6884	1
262	Picture	a113	4477434	0	2	9672	172	0	next
262	Response	1	4487105	9671	2
264	Picture	a112	4499933	0	168	6498	170	0	next
264	Response	1	4506316	6383	2
266	Picture	a115	4519597	0	2	8990	187	0	next
266	Response	1	4528585	8988	2
268	Picture	b103	4542430	0	176	6331	178	0	next
268	Response	2	4548664	6234	2
270	Picture	b107	4563427	0	1	11431	78	0	next
270	Response	2	4574857	11430	1
272	Picture	c101	4586925	0	168	5666	169	0	next
272	Response	1	4592480	5555	1
274	Picture	a114	4606423	0	1	5959	51	0	next
274	Response	1	4612381	5958	1
276	Picture	c101	4627422	0	167	6332	168	0	next
276	Response	1	4633629	6207	1
278	Picture	b101	4646253	0	1	5989	187	0	next
278	Response	2	4652241	5988	1
280	Picture	c101	4666252	0	175	7498	176	0	next
280	Response	1	4673580	7328	1
282	Picture	b114	4689082	0	2	6199	146	0	next
282	Response	2	4695280	6198	2
284	Picture	b115	4708581	0	176	6165	178	0	next
284	Response	2	4714581	6000	1
286	Picture	b111	4727912	0	2	12413	98	0	next
286	Response	2	4740324	12412	1
288	Picture	a101	4752411	0	175	7665	176	0	next
288	Response	1	4760010	7599	2
290	Picture	b108	4773075	0	1	11873	136	0	next
290	Response	2	4784947	11872	1
292	Picture	a106	4798407	0	175	8331	177	0	next
292	Response	1	4806645	8238	1
294	Picture	c101	4818571	0	1	6626	50	0	next
294	Response	1	4825196	6625	2
296	Picture	a108	4839236	0	177	6832	179	0	next
296	Response	1	4845998	6762	1
298	Picture	c101	4857401	0	1	6399	110	0	next
298	Response	1	4863799	6398	2
300	Picture	c101	4877566	0	176	5999	177	0	next
300	Response	1	4883461	5895	1
303	Response	3	5134869	136648	1
305	Picture	b002	5145042	0	171	10499	172	0	next
305	Response	2	5155371	10329	1
307	Picture	b007	5173873	0	1	5442	69	0	next
307	Response	2	5179314	5441	1
309	Picture	a016	5198538	0	167	7331	169	0	next
309	Response	1	5205837	7299	2
311	Picture	c001	5224035	0	1	4669	174	0	next
311	Response	2	5228703	4668	1
313	Picture	c001	5246867	0	176	4665	178	0	next
313	Response	2	5251421	4554	1
315	Picture	a006	5269364	0	1	6182	161	0	next
315	Response	1	5275545	6181	1
317	Picture	c001	5292029	0	175	7332	177	0	next
317	Response	2	5299281	7252	1
319	Picture	b009	5316193	0	2	6943	68	0	next
319	Response	2	5323135	6942	1
321	Picture	c001	5343192	0	175	7331	177	0	next
321	Response	2	5350435	7243	2
323	Picture	c001	5370855	0	1	5564	113	0	next
323	Response	2	5376418	5563	1
325	Picture	c001	5395854	0	175	6665	176	0	next
325	Response	2	5402342	6488	1
327	Picture	c001	5420017	0	2	6839	171	0	next
327	Response	2	5426855	6838	1
329	Picture	a002	5445349	0	175	6832	177	0	next
329	Response	1	5452147	6798	2
331	Picture	b013	5472013	0	1	5250	85	0	next
331	Response	2	5477262	5249	1
333	Picture	b014	5496178	0	168	7332	169	0	next
333	Response	2	5503364	7186	1
335	Picture	b016	5521175	0	1	8051	125	0	next
335	Response	2	5529225	8050	1
337	Picture	a014	5547007	0	175	6665	176	0	next
337	Response	1	5553590	6583	1
339	Picture	c001	5574170	0	2	6395	115	0	next
339	Response	2	5580563	6393	2
341	Picture	b012	5599002	0	176	6499	177	0	next
341	Response	2	5605435	6433	1
343	Picture	b010	5624999	0	2	5609	69	0	next
343	Response	2	5630607	5608	1
345	Picture	b004	5647665	0	175	7831	177	0	next
345	Response	2	5655450	7785	1
347	Picture	a008	5675161	0	2	7831	180	0	next
347	Response	1	5682991	7830	1
349	Picture	a011	5699827	0	174	6165	175	0	next
349	Response	1	5705948	6121	2
351	Picture	c001	5724990	0	2	7393	118	0	next
351	Response	2	5732382	7392	1
353	Picture	c001	5749489	0	177	6665	179	0	next
353	Response	2	5755997	6508	1
355	Picture	a007	5775486	0	1	12940	69	0	next
355	Response	2	5788425	12939	1
357	Picture	c001	5807984	0	175	7498	177	0	next
357	Response	1	5815453	7469	1
359	Picture	b006	5835647	0	2	6303	34	0	next
359	Response	2	5841949	6302	1
361	Picture	c001	5861812	0	176	6165	178	0	next
361	Response	2	5867842	6030	1
363	Picture	a003	5887643	0	1	7174	169	0	next
363	Response	1	5894815	7172	2
365	Picture	a013	5914474	0	177	8999	178	0	next
365	Response	1	5923435	8961	1
367	Picture	c001	5940638	0	1	11209	133	0	next
367	Response	1	5951846	11208	1
369	Picture	b015	5971969	0	175	5832	177	0	next
369	Response	2	5977768	5799	1
371	Picture	b003	5994966	0	2	4948	63	0	next
371	Response	2	5999913	4947	1
373	Picture	b008	6016632	0	174	9165	175	0	next
373	Response	2	6025712	9080	1
375	Picture	b005	6045795	0	2	5313	190	0	next
375	Response	2	6051107	5312	1
377	Picture	b001	6069627	0	176	6999	177	0	next
377	Response	2	6076444	6817	1
379	Picture	c001	6093458	0	1	6143	33	0	next
379	Response	2	6099599	6141	2
381	Picture	a009	6119623	0	177	7665	178	0	next
381	Response	1	6127130	7507	2
383	Picture	a001	6147286	0	2	8906	105	0	next
383	Response	1	6156191	8905	1
385	Picture	a015	6175618	0	175	8831	177	0	next
385	Response	1	6184327	8709	1
387	Picture	b011	6203615	0	1	6092	84	0	next
387	Response	2	6209706	6091	1
389	Picture	a010	6227946	0	175	7832	177	0	next
389	Response	1	6235731	7785	1
391	Picture	a012	6255277	0	1	7746	89	0	next
391	Response	1	6263021	7744	2
393	Picture	c001	6282608	0	175	8499	176	0	next
393	Response	2	6290972	8364	1
395	Picture	a004	6311272	0	1	7593	83	0	next
395	Response	2	6318864	7592	2
397	Picture	c001	6337103	0	176	5499	177	0	next
397	Response	1	6342561	5458	1
399	Picture	a005	6362267	0	2	7801	43	0	next
399	Response	1	6370067	7800	1
402	Response	3	6537263	48840	1
404	Picture	c001	6547751	0	1	5093	83	0	next
404	Response	2	6552843	5092	1
406	Picture	c001	6567083	0	176	5332	177	0	next
406	Response	2	6572314	5231	1
408	Picture	a209	6585081	0	1	5746	97	0	next
408	Response	1	6590826	5745	1
410	Picture	c201	6602247	0	167	6498	169	0	next
410	Response	2	6608712	6465	1
412	Picture	b214	6623577	0	2	4757	89	0	next
412	Response	2	6628332	4755	2
414	Picture	c201	6639577	0	174	5665	175	0	next
414	Response	2	6645077	5500	2
416	Picture	c201	6657241	0	1	4493	182	0	next
416	Response	2	6661733	4492	1
418	Picture	b210	6673240	0	175	6999	176	0	next
418	Response	2	6680214	6974	1
420	Picture	a215	6692905	0	1	6151	190	0	next
420	Response	1	6699055	6150	1
422	Picture	b208	6712903	0	176	6499	177	0	next
422	Response	2	6719220	6317	1
424	Picture	b203	6734234	0	2	5836	175	0	next
424	Response	2	6740069	5835	1
426	Picture	a206	6754066	0	176	7332	178	0	next
426	Response	1	6761369	7303	1
428	Picture	b216	6776397	0	1	6128	49	0	next
428	Response	2	6782524	6127	1
430	Picture	c201	6795896	0	177	6832	178	0	next
430	Response	2	6802597	6701	1
432	Picture	b205	6815393	0	2	5596	83	0	next
432	Response	2	6820988	5595	2
434	Picture	c201	6835059	0	176	6165	178	0	next
434	Response	2	6841090	6031	1
436	Picture	c201	6855057	0	1	4997	180	0	next
436	Response	2	6860053	4996	1
438	Picture	a207	6874556	0	176	9665	177	0	next
438	Response	1	6884042	9486	2
440	Picture	a203	6896886	0	2	5523	155	0	next
440	Response	1	6902408	5522	1
442	Picture	a212	6914052	0	175	6165	177	0	next
442	Response	1	6920175	6123	1
444	Picture	a205	6935216	0	2	7126	52	0	next
444	Response	1	6942341	7125	2
446	Picture	b201	6953882	0	176	7498	178	0	next
446	Response	2	6961278	7396	1
448	Picture	c201	6975879	0	2	5981	189	0	next
448	Response	2	6981859	5980	2
450	Picture	a216	6994545	0	176	9498	178	0	next
450	Response	1	7004000	9455	1
452	Picture	a211	7015876	0	1	11613	63	0	next
452	Response	1	7027488	11612	1
454	Picture	c201	7041208	0	176	7165	177	0	next
454	Response	2	7048193	6985	2
456	Picture	c201	7060705	0	2	4474	29	0	next
456	Response	2	7065178	4473	2
458	Picture	c201	7078871	0	176	5332	177	0	next
458	Response	2	7084079	5208	1
460	Picture	b212	7098202	0	1	6668	175	0	next
460	Response	2	7104869	6667	1
462	Picture	b211	7118034	0	170	10499	171	0	next
462	Response	2	7128356	10322	2
464	Picture	c201	7143531	0	2	6242	102	0	next
464	Response	2	7149772	6241	1
466	Picture	b202	7160864	0	175	9165	176	0	next
466	Response	1	7169992	9128	1
468	Picture	c201	7184194	0	2	5336	175	0	next
468	Response	2	7189529	5335	1
470	Picture	b207	7203860	0	172	5499	173	0	next
470	Response	2	7209209	5349	1
472	Picture	b215	7220691	0	1	6311	199	0	next
472	Response	2	7227001	6310	2
474	Picture	b204	7238857	0	175	5665	177	0	next
474	Response	2	7244436	5579	1
476	Picture	c201	7256855	0	1	5496	180	0	next
476	Response	2	7262350	5495	1
478	Picture	a204	7276520	0	168	5665	170	0	next
478	Response	2	7282030	5510	1
480	Picture	a213	7296018	0	1	6293	50	0	next
480	Response	1	7302310	6292	1
482	Picture	a214	7315017	0	176	5665	177	0	next
482	Response	1	7320586	5569	1
484	Picture	a210	7333681	0	1	5333	175	0	next
484	Response	1	7339013	5332	1
486	Picture	b206	7351014	0	176	5831	178	0	next
486	Response	2	7356779	5765	1
488	Picture	a208	7368678	0	1	11530	146	0	next
488	Response	1	7380207	11529	1
490	Picture	c201	7392677	0	175	6331	177	0	next
490	Response	2	7398932	6255	1
492	Picture	c201	7412008	0	1	7147	194	0	next
492	Response	2	7419154	7146	1
494	Picture	a201	7430840	0	167	9498	168	0	next
494	Response	1	7440154	9314	1
496	Picture	c201	7452004	0	1	6365	145	0	next
496	Response	2	7458368	6364	1
498	Picture	a202	7471336	0	176	7166	177	0	next
498	Response	1	7478201	6865	2
500	Picture	b213	7493167	0	1	5288	55	0	next
500	Response	2	7498454	5287	1
502	Picture	b209	7513499	0	176	7332	177	0	next
502	Response	2	7520711	7212	2
505	Response	3	7650937	16783	1
507	Picture	a205	7660986	0	176	7332	177	0	next
507	Response	1	7668202	7216	1
509	Picture	b215	7682150	0	2	6361	149	0	next
509	Response	2	7688510	6360	1
511	Picture	b210	7700649	0	175	6499	176	0	next
511	Response	2	7706996	6347	1
513	Picture	c201	7721313	0	2	6293	52	0	next
513	Response	2	7727605	6292	1
515	Picture	a204	7741312	0	168	6832	170	0	next
515	Response	2	7748036	6724	2
517	Picture	b214	7762476	0	2	6743	94	0	next
517	Response	2	7769218	6742	1
519	Picture	c201	7781475	0	171	6666	172	0	next
519	Response	2	7787965	6490	1
521	Picture	b201	7800140	0	1	7177	166	0	next
521	Response	2	7807316	7176	1
523	Picture	c201	7819472	0	176	5665	178	0	next
523	Response	2	7825020	5548	1
525	Picture	b209	7840303	0	1	5656	187	0	next
525	Response	2	7845958	5655	1
527	Picture	a208	7857469	0	175	7998	176	0	next
527	Response	1	7865282	7813	1
529	Picture	b213	7877800	0	1	5422	87	0	next
529	Response	2	7883220	5420	2
531	Picture	b206	7895299	0	176	6665	177	0	next
531	Response	2	7901791	6492	1
533	Picture	b204	7914296	0	2	5741	103	0	next
533	Response	2	7920036	5740	1
535	Picture	c201	7931796	0	168	6165	169	0	next
535	Response	2	7937800	6004	2
537	Picture	a207	7952460	0	1	10595	82	0	next
537	Response	1	7963054	10594	1
539	Picture	c201	7977791	0	175	5999	176	0	next
539	Response	2	7983608	5817	1
541	Picture	c201	7998122	0	2	6757	88	0	next
541	Response	2	8004878	6756	1
543	Picture	a203	8018288	0	175	6332	176	0	next
543	Response	1	8024559	6271	1
545	Picture	c201	8038452	0	1	5622	54	0	next
545	Response	2	8044073	5621	1
547	Picture	a206	8056284	0	177	7499	178	0	next
547	Response	1	8063731	7447	1
549	Picture	c201	8076449	0	1	6193	142	0	next
549	Response	2	8082641	6192	1
551	Picture	a202	8096614	0	176	6832	177	0	next
551	Response	1	8103379	6765	1
553	Picture	b207	8115945	0	1	7248	95	0	next
553	Response	2	8123191	7246	2
555	Picture	b202	8136944	0	175	7498	177	0	next
555	Response	2	8144408	7464	1
557	Picture	b205	8158775	0	1	5950	60	0	next
557	Response	2	8164724	5949	1
559	Picture	c201	8176607	0	177	6332	178	0	next
559	Response	2	8182823	6216	1
561	Picture	a212	8194771	0	2	7411	100	0	next
561	Response	1	8202181	7410	1
563	Picture	a201	8216937	0	174	9998	175	0	next
563	Response	1	8226879	9942	1
565	Picture	b203	8241100	0	2	6492	185	0	next
565	Response	2	8247591	6491	1
567	Picture	a215	8259933	0	175	6832	176	0	next
567	Response	1	8266707	6774	1
569	Picture	a211	8280264	0	1	6171	164	0	next
569	Response	1	8286434	6170	1
571	Picture	b212	8299929	0	173	6499	174	0	next
571	Response	2	8306246	6317	1
573	Picture	c201	8321427	0	1	6817	192	0	next
573	Response	2	8328243	6816	1
575	Picture	c201	8339593	0	175	6832	176	0	next
575	Response	2	8346254	6661	1
577	Picture	a213	8360590	0	1	6253	90	0	next
577	Response	1	8366842	6252	1
579	Picture	c201	8379922	0	176	9166	177	0	next
579	Response	1	8388902	8980	1
581	Picture	b211	8400753	0	2	9915	88	0	next
581	Response	2	8410667	9914	1
583	Picture	a209	8424085	0	175	6499	176	0	next
583	Response	1	8430447	6362	1
585	Picture	b208	8443083	0	1	6429	72	0	next
585	Response	2	8449511	6428	1
587	Picture	c201	8460582	0	177	5832	178	0	next
587	Response	2	8466324	5742	1
589	Picture	a210	8479746	0	1	7528	149	0	next
589	Response	2	8487273	7527	1
591	Picture	c201	8499412	0	176	6165	177	0	next
591	Response	2	8505524	6112	1
593	Picture	a216	8520243	0	1	7277	66	0	next
593	Response	1	8527519	7276	1
595	Picture	a214	8539908	0	176	8332	177	0	next
595	Response	1	8548050	8142	1
597	Picture	b216	8561406	0	1	6821	180	0	next
597	Response	2	8568226	6820	1
599	Picture	c201	8580738	0	174	6665	176	0	next
599	Response	2	8587318	6580	1
601	Picture	c201	8601569	0	1	6279	64	0	next
601	Response	2	8607847	6278	1
