# Supplementary material for: The relationship between Chinese college students’ mate preferences and their parents’ education level
Source: Front Psychol. 2022 Nov 1;13:907315. doi: 10.3389/fpsyg.2022.907315 (PMC9664191; doi:10.3389/fpsyg.2022.907315)
Supplement: Supplementary file 2 [file Data_Sheet_1.ZIP › raw data/│┬├≈╙ú/part1.log]

Scenario - For expli1
Logfile written - 2018/5/24 16:46:07

Trial	Event Type	Code	Time	TTime	Uncertainty	Duration	Uncertainty	ReqTime	ReqDur

1	Response	3	832693	832693	1
4	Picture	b007	863488	0	1	6499	3	0	next
4	Response	2	869869	6381	1
6	Picture	c001	888988	0	171	7666	172	0	next
6	Response	1	896532	7544	2
8	Picture	c001	915487	0	1	6125	47	0	next
8	Response	1	921610	6123	2
10	Picture	a015	938987	0	171	7499	173	0	next
10	Response	1	946390	7403	1
12	Picture	a004	965486	0	2	7596	78	0	next
12	Response	1	973081	7595	1
14	Picture	c001	990487	0	170	5165	172	0	next
14	Response	1	995492	5005	1
16	Picture	c001	1014652	0	2	3670	171	0	next
16	Response	1	1018320	3668	2
18	Picture	c001	1036653	0	170	4332	172	0	next
18	Response	1	1040821	4168	2
20	Picture	a001	1057985	0	1	5576	97	0	next
20	Response	1	1063560	5575	1
22	Picture	b001	1081652	0	171	5166	172	0	next
22	Response	2	1086778	5126	1
24	Picture	c001	1107484	0	2	4188	153	0	next
24	Response	1	1111670	4186	2
26	Picture	b012	1128818	0	170	5499	172	0	next
26	Response	2	1134202	5384	1
28	Picture	a008	1152151	0	1	5870	135	0	next
28	Response	1	1158020	5869	1
30	Picture	c001	1177484	0	171	4333	172	0	next
30	Response	1	1181779	4295	1
32	Picture	a013	1198983	0	2	4515	159	0	next
32	Response	1	1203497	4514	1
34	Picture	c001	1223816	0	2	6333	4	0	next
34	Response	1	1230010	6194	1
36	Picture	b014	1250149	0	2	6137	39	0	next
36	Response	2	1256285	6136	1
38	Picture	b008	1273982	0	2	7667	3	0	next
38	Response	1	1281508	7526	1
40	Picture	b009	1299315	0	2	5382	125	0	next
40	Response	1	1304696	5381	1
42	Picture	c001	1323982	0	171	5666	172	0	next
42	Response	1	1329497	5515	1
44	Picture	b004	1349148	0	1	7107	64	0	next
44	Response	1	1356254	7106	1
46	Picture	a005	1374815	0	171	7166	172	0	next
46	Response	1	1381903	7088	1
48	Picture	c001	1398981	0	1	4947	58	0	next
48	Response	1	1403927	4946	1
50	Picture	b013	1423481	0	171	6332	173	0	next
50	Response	2	1429696	6215	1
52	Picture	b015	1450146	0	2	3848	159	0	next
52	Response	2	1453992	3846	2
54	Picture	a010	1472813	0	1	6166	3	0	next
54	Response	1	1478826	6013	1
56	Picture	a007	1497813	0	1	5166	173	0	next
56	Response	1	1502978	5165	2
58	Picture	b016	1519646	0	171	5499	173	0	next
58	Response	2	1525034	5388	1
60	Picture	b006	1544478	0	2	4615	59	0	next
60	Response	2	1549092	4614	1
62	Picture	a012	1568146	0	172	7499	173	0	next
62	Response	1	1575607	7461	2
64	Picture	a014	1593645	0	1	5968	37	0	next
64	Response	2	1599612	5967	2
66	Picture	a006	1616978	0	171	7999	173	0	next
66	Response	1	1624862	7884	1
68	Picture	b003	1643977	0	2	5661	179	0	next
68	Response	2	1649637	5660	2
70	Picture	b002	1668644	0	168	7999	170	0	next
70	Response	2	1676513	7869	1
72	Picture	a002	1696643	0	2	5549	124	0	next
72	Response	1	1702191	5548	2
74	Picture	a011	1721977	0	172	6166	173	0	next
74	Response	1	1728019	6042	2
76	Picture	a009	1746476	0	2	5334	173	0	next
76	Response	1	1751809	5333	1
78	Picture	c001	1770810	0	170	5165	172	0	next
78	Response	1	1775867	5057	1
80	Picture	a016	1793475	0	2	5762	78	0	next
80	Response	2	1799236	5761	1
82	Picture	b010	1817642	0	171	6499	173	0	next
82	Response	2	1824014	6372	2
84	Picture	a003	1843475	0	1	5646	192	0	next
84	Response	1	1849119	5644	2
86	Picture	b005	1866309	0	171	9332	172	0	next
86	Response	1	1875515	9206	1
88	Picture	c001	1895474	0	1	4872	135	0	next
88	Response	1	1900345	4871	1
90	Picture	c001	1917641	0	170	4666	171	0	next
90	Response	1	1922218	4577	1
92	Picture	c001	1940640	0	2	4231	109	0	next
92	Response	1	1944871	4231	1
94	Picture	c001	1961307	0	170	4499	172	0	next
94	Response	1	1965691	4384	1
96	Picture	c001	1984306	0	2	3377	130	0	next
96	Response	1	1987682	3376	1
98	Picture	b011	2005640	0	169	6332	171	0	next
98	Response	2	2011920	6280	1
101	Response	3	2153280	20976	1
103	Picture	c001	2163305	0	170	5999	171	0	next
103	Response	1	2169141	5836	2
105	Picture	c001	2181804	0	1	3824	181	0	next
105	Response	1	2185627	3823	1
107	Picture	b101	2198304	0	170	6166	171	0	next
107	Response	2	2204389	6085	2
109	Picture	b114	2218303	0	2	4816	190	0	next
109	Response	2	2223118	4815	1
111	Picture	c101	2235137	0	170	5666	171	0	next
111	Response	1	2240685	5548	1
113	Picture	b106	2252803	0	1	6499	174	0	next
113	Response	2	2259301	6498	1
115	Picture	c101	2271970	0	171	4832	173	0	next
115	Response	1	2276753	4783	1
117	Picture	a112	2289302	0	2	5833	4	0	next
117	Response	1	2295098	5796	1
119	Picture	c101	2307969	0	171	5833	172	0	next
119	Response	1	2313682	5713	1
121	Picture	c101	2326468	0	2	4930	77	0	next
121	Response	1	2331397	4929	1
123	Picture	b105	2343969	0	171	5999	172	0	next
123	Response	2	2349921	5952	1
125	Picture	a116	2364468	0	1	4964	41	0	next
125	Response	1	2369431	4963	1
127	Picture	b107	2382468	0	171	5833	172	0	next
127	Response	2	2388253	5785	1
129	Picture	a113	2401301	0	1	5863	142	0	next
129	Response	1	2407163	5862	1
131	Picture	c101	2419968	0	171	5666	172	0	next
131	Response	1	2425567	5599	1
133	Picture	c101	2438967	0	1	4676	163	0	next
133	Response	1	2443642	4675	2
135	Picture	c101	2458134	0	170	4666	171	0	next
135	Response	1	2462737	4603	1
137	Picture	a107	2475800	0	1	6898	107	0	next
137	Response	2	2482696	6896	2
139	Picture	b108	2494134	0	172	7499	173	0	next
139	Response	2	2501493	7359	1
141	Picture	b110	2514299	0	2	6229	111	0	next
141	Response	2	2520527	6228	1
143	Picture	a104	2534966	0	171	5333	172	0	next
143	Response	2	2540130	5164	1
145	Picture	c101	2554299	0	1	5225	114	0	next
145	Response	1	2559523	5224	1
147	Picture	b102	2571299	0	170	6666	171	0	next
147	Response	2	2577898	6599	1
149	Picture	c101	2590298	0	2	4982	191	0	next
149	Response	1	2595279	4981	1
151	Picture	a101	2606799	0	170	8165	172	0	next
151	Response	1	2614937	8138	1
153	Picture	b112	2627631	0	1	5224	115	0	next
153	Response	2	2632854	5223	1
155	Picture	c101	2644132	0	170	6165	172	0	next
155	Response	1	2650119	5987	2
157	Picture	a114	2665130	0	2	5998	175	0	next
157	Response	1	2671127	5997	1
159	Picture	c101	2683298	0	171	5665	173	0	next
159	Response	1	2688837	5539	1
161	Picture	c101	2702630	0	1	4166	3	0	next
161	Response	1	2706758	4128	1
163	Picture	a105	2719797	0	1	6999	3	0	next
163	Response	1	2726747	6950	1
165	Picture	b113	2738463	0	1	9802	37	0	next
165	Response	2	2748264	9801	1
167	Picture	b104	2760297	0	170	11832	171	0	next
167	Response	2	2771996	11699	1
169	Picture	c101	2785629	0	1	6452	54	0	next
169	Response	1	2792080	6451	1
171	Picture	a110	2806129	0	171	8000	172	0	next
171	Response	1	2813833	7704	1
173	Picture	b111	2827629	0	1	5499	3	0	next
173	Response	2	2833040	5411	1
175	Picture	b109	2846962	0	172	5499	174	0	next
175	Response	2	2852365	5403	1
177	Picture	b103	2865795	0	1	4877	128	0	next
177	Response	2	2870671	4876	1
179	Picture	c101	2882295	0	171	7333	172	0	next
179	Response	1	2889486	7191	1
181	Picture	a109	2903461	0	1	6875	130	0	next
181	Response	1	2910335	6874	1
183	Picture	a115	2924128	0	171	6666	172	0	next
183	Response	1	2930614	6486	1
185	Picture	a102	2944627	0	1	5333	2	0	next
185	Response	1	2949878	5251	1
187	Picture	a108	2964627	0	171	8666	172	0	next
187	Response	1	2973218	8591	1
189	Picture	b115	2985960	0	1	6315	189	0	next
189	Response	2	2992274	6314	1
191	Picture	c101	3006627	0	170	7499	171	0	next
191	Response	1	3013997	7370	2
193	Picture	c101	3025459	0	2	4295	45	0	next
193	Response	1	3029753	4294	1
195	Picture	b116	3041460	0	170	5999	171	0	next
195	Response	2	3047399	5939	2
197	Picture	a111	3059292	0	1	5870	136	0	next
197	Response	1	3065161	5869	1
199	Picture	a103	3079625	0	1	5500	2	0	next
199	Response	1	3085049	5424	1
201	Picture	a106	3098958	0	2	4784	56	0	next
201	Response	1	3103741	4783	1
204	Response	3	3227456	8665	1
206	Picture	a105	3237956	0	2	5674	166	0	next
206	Response	1	3243629	5673	2
208	Picture	c101	3257290	0	170	5332	172	0	next
208	Response	1	3262530	5240	1
210	Picture	c101	3274456	0	1	5599	73	0	next
210	Response	1	3280054	5598	2
212	Picture	b106	3292790	0	170	6332	172	0	next
212	Response	2	3299012	6222	1
214	Picture	c101	3313622	0	2	5185	155	0	next
214	Response	1	3318806	5184	1
216	Picture	a106	3332289	0	171	5332	173	0	next
216	Response	1	3337556	5267	1
218	Picture	c101	3350122	0	1	4953	52	0	next
218	Response	1	3355074	4952	1
220	Picture	b110	3368289	0	170	5165	172	0	next
220	Response	2	3373344	5055	1
222	Picture	c101	3385288	0	1	4078	94	0	next
222	Response	2	3389365	4077	1
224	Picture	b104	3403122	0	170	8998	172	0	next
224	Response	2	3412005	8883	2
226	Picture	c101	3427121	0	1	3394	110	0	next
226	Response	1	3430514	3393	1
228	Picture	b103	3444454	0	171	6000	172	0	next
228	Response	2	3450280	5826	1
230	Picture	a109	3461953	0	2	5666	174	0	next
230	Response	1	3467618	5665	1
232	Picture	c101	3481454	0	170	4332	172	0	next
232	Response	1	3485708	4254	1
234	Picture	c101	3499286	0	2	4509	164	0	next
234	Response	1	3503794	4508	1
236	Picture	b109	3515953	0	172	6833	173	0	next
236	Response	2	3522750	6797	2
238	Picture	b112	3536786	0	1	2975	30	0	next
238	Response	1	3539760	2974	1
240	Picture	b101	3554120	0	172	8665	174	0	next
240	Response	2	3562620	8500	1
242	Picture	a101	3576785	0	2	7281	59	0	next
242	Response	1	3584065	7280	1
244	Picture	c101	3598952	0	171	5666	172	0	next
244	Response	1	3604554	5602	1
246	Picture	a103	3615951	0	2	9394	113	0	next
246	Response	1	3625344	9393	1
248	Picture	c101	3638785	0	171	7166	172	0	next
248	Response	1	3645865	7080	2
249	Response	3	3648112	2161	2
250	Picture	a113	3659618	0	1	5382	123	0	next
250	Response	1	3664999	5381	1
252	Picture	a111	3678451	0	171	6333	172	0	next
252	Response	1	3684650	6199	1
254	Picture	a110	3696617	0	1	6166	3	0	next
254	Response	1	3702682	6065	1
256	Picture	a104	3714451	0	171	5832	173	0	next
256	Response	2	3720142	5691	1
258	Picture	c101	3733117	0	1	5292	46	0	next
258	Response	1	3738407	5290	2
260	Picture	b116	3751284	0	170	7999	171	0	next
260	Response	1	3759164	7880	1
262	Picture	b102	3770616	0	1	6431	75	0	next
262	Response	2	3777046	6430	2
264	Picture	a116	3792116	0	171	6999	173	0	next
264	Response	1	3799029	6913	2
266	Picture	b111	3812282	0	2	6125	48	0	next
266	Response	2	3818406	6124	1
268	Picture	a107	3829949	0	170	9333	171	0	next
268	Response	1	3839122	9173	1
270	Picture	a115	3852282	0	1	12389	116	0	next
270	Response	1	3864670	12388	1
272	Picture	b105	3879781	0	2	8167	3	0	next
272	Response	2	3887792	8011	1
274	Picture	b108	3902448	0	1	10409	96	0	next
274	Response	2	3912856	10408	1
276	Picture	c101	3926115	0	170	5499	171	0	next
276	Response	1	3931487	5372	1
278	Picture	c101	3946280	0	2	9526	148	0	next
278	Response	1	3955805	9525	1
280	Picture	c101	3970947	0	171	4166	173	0	next
280	Response	1	3975004	4057	2
282	Picture	b113	3987947	0	1	6765	74	0	next
282	Response	2	3994711	6764	1
284	Picture	a102	4006947	0	171	7666	172	0	next
284	Response	1	4014448	7501	1
286	Picture	a112	4027946	0	1	16297	42	0	next
286	Response	2	4044242	16296	1
288	Picture	a114	4058446	0	170	5999	172	0	next
288	Response	1	4064392	5946	2
290	Picture	b115	4077779	0	1	15276	62	0	next
290	Response	1	4093054	15275	1
292	Picture	a108	4104779	0	171	7166	172	0	next
292	Response	1	4111919	7140	1
294	Picture	b114	4125278	0	1	5690	149	0	next
294	Response	2	4130967	5689	1
296	Picture	c101	4143612	0	171	5832	173	0	next
296	Response	1	4149417	5805	2
298	Picture	c101	4162111	0	1	5000	2	0	next
298	Response	1	4167088	4977	2
300	Picture	b107	4178778	0	170	5832	172	0	next
300	Response	2	4184552	5774	1
303	Response	3	4373217	74941	2
305	Picture	b014	4383442	0	170	7666	171	0	next
305	Response	2	4390951	7509	1
307	Picture	b011	4408274	0	2	6337	171	0	next
307	Response	1	4414610	6336	1
309	Picture	a010	4431108	0	170	6166	171	0	next
309	Response	1	4437216	6108	1
311	Picture	b010	4455774	0	1	5163	175	0	next
311	Response	2	4460936	5162	1
313	Picture	c001	4478774	0	170	3333	171	0	next
313	Response	2	4481926	3152	1
315	Picture	c001	4500606	0	2	3541	133	0	next
315	Response	2	4504146	3540	1
317	Picture	b012	4522774	0	171	5832	172	0	next
317	Response	2	4528461	5687	1
319	Picture	b009	4546772	0	2	4061	113	0	next
319	Response	2	4550832	4060	2
321	Picture	c001	4568773	0	168	6166	169	0	next
321	Response	2	4574851	6078	1
323	Picture	b016	4593105	0	2	4269	71	0	next
323	Response	2	4597373	4268	1
325	Picture	c001	4615439	0	170	6666	171	0	next
325	Response	2	4622014	6575	2
327	Picture	a005	4641771	0	2	10797	43	0	next
327	Response	1	4652566	10795	2
329	Picture	c001	4670605	0	170	6999	171	0	next
329	Response	2	4677545	6940	2
331	Picture	b008	4695937	0	2	5265	75	0	next
331	Response	2	4701201	5264	2
333	Picture	a014	4719438	0	170	5832	171	0	next
333	Response	1	4725154	5716	1
335	Picture	c001	4743603	0	2	6889	118	0	next
335	Response	1	4750491	6888	1
337	Picture	c001	4769770	0	170	5333	171	0	next
337	Response	2	4774961	5191	1
339	Picture	b005	4793603	0	1	5977	194	0	next
339	Response	2	4799579	5976	1
341	Picture	a006	4816770	0	170	5665	172	0	next
341	Response	1	4822369	5599	1
343	Picture	c001	4842102	0	1	6167	2	0	next
343	Response	2	4848093	5991	2
345	Picture	a008	4867436	0	170	8332	171	0	next
345	Response	1	4875639	8203	1
347	Picture	a007	4893601	0	2	6667	3	0	next
347	Response	2	4900195	6594	2
349	Picture	b003	4917935	0	172	5166	173	0	next
349	Response	2	4923046	5111	1
351	Picture	c001	4940101	0	1	5049	123	0	next
351	Response	1	4945148	5047	2
353	Picture	a004	4963268	0	172	12999	173	0	next
353	Response	1	4976142	12874	1
355	Picture	c001	4993100	0	2	4965	41	0	next
355	Response	2	4998063	4963	2
357	Picture	c001	5015600	0	172	4333	173	0	next
357	Response	2	5019770	4170	1
359	Picture	a003	5039766	0	1	6115	57	0	next
359	Response	1	5045880	6114	1
361	Picture	a009	5064100	0	170	6332	171	0	next
361	Response	1	5070289	6189	1
363	Picture	c001	5087099	0	1	7268	71	0	next
363	Response	2	5094366	7267	1
365	Picture	b006	5114099	0	170	6832	172	0	next
365	Response	2	5120780	6681	1
367	Picture	c001	5141098	0	1	11094	78	0	next
367	Response	2	5152191	11093	1
369	Picture	b013	5168432	0	171	4999	172	0	next
369	Response	2	5173331	4899	1
371	Picture	a002	5190764	0	1	5443	64	0	next
371	Response	1	5196206	5442	1
373	Picture	c001	5214098	0	170	4999	171	0	next
373	Response	2	5218994	4896	1
375	Picture	b007	5237430	0	1	4770	69	0	next
375	Response	2	5242199	4769	1
377	Picture	a011	5259930	0	171	6499	173	0	next
377	Response	1	5266272	6342	2
379	Picture	b002	5285096	0	1	6166	3	0	next
379	Response	2	5291150	6054	2
381	Picture	a013	5310097	0	171	7499	172	0	next
381	Response	2	5317416	7319	1
383	Picture	a012	5337762	0	1	5374	132	0	next
383	Response	1	5343135	5373	1
385	Picture	a001	5363262	0	172	7333	173	0	next
385	Response	1	5370472	7210	1
387	Picture	b001	5388595	0	1	6462	44	0	next
387	Response	2	5395056	6461	1
389	Picture	c001	5414595	0	170	7499	172	0	next
389	Response	1	5422039	7444	1
391	Picture	a015	5440927	0	2	7053	121	0	next
391	Response	2	5447979	7052	1
393	Picture	a016	5467094	0	171	8166	172	0	next
393	Response	2	5475103	8009	1
395	Picture	c001	5492593	0	2	6739	101	0	next
395	Response	2	5499331	6738	2
397	Picture	b015	5519427	0	169	8332	171	0	next
397	Response	2	5527719	8292	2
399	Picture	b004	5544426	0	1	10877	128	0	next
399	Response	2	5555302	10876	1
402	Response	3	5695478	23720	2
404	Picture	c001	5705924	0	1	5589	83	0	next
404	Response	2	5711512	5588	1
406	Picture	c001	5725424	0	171	4499	173	0	next
406	Response	2	5729806	4382	2
408	Picture	c201	5742923	0	2	4070	104	0	next
408	Response	2	5746992	4069	2
410	Picture	b204	5759257	0	170	6332	172	0	next
410	Response	2	5765437	6180	1
412	Picture	c201	5779423	0	1	4042	130	0	next
412	Response	2	5783464	4041	1
414	Picture	c201	5795423	0	169	4999	171	0	next
414	Response	2	5800383	4960	1
416	Picture	b205	5811756	0	1	5000	2	0	next
416	Response	2	5816678	4922	2
418	Picture	c201	5831423	0	170	6832	172	0	next
418	Response	2	5838179	6756	1
420	Picture	b213	5850755	0	2	7072	101	0	next
420	Response	2	5857826	7071	1
422	Picture	b201	5871089	0	170	6999	171	0	next
422	Response	2	5877978	6889	2
424	Picture	c201	5891421	0	2	5216	126	0	next
424	Response	2	5896636	5215	1
426	Picture	b214	5910088	0	171	5666	173	0	next
426	Response	2	5915592	5504	1
428	Picture	a209	5928254	0	2	7822	186	0	next
428	Response	2	5936075	7821	1
430	Picture	a206	5949088	0	170	10166	171	0	next
430	Response	1	5959168	10080	2
432	Picture	a205	5973420	0	2	6323	183	0	next
432	Response	1	5979742	6322	2
434	Picture	a204	5992087	0	171	11166	172	0	next
434	Response	2	6003191	11104	1
436	Picture	c201	6017920	0	1	6053	120	0	next
436	Response	2	6023972	6052	1
438	Picture	a214	6037420	0	170	6666	171	0	next
438	Response	1	6043944	6524	1
440	Picture	a208	6057086	0	1	10249	90	0	next
440	Response	2	6067334	10248	1
442	Picture	a212	6079920	0	169	7999	170	0	next
442	Response	1	6087882	7962	1
444	Picture	b206	6103085	0	2	6000	3	0	next
444	Response	2	6109035	5950	1
446	Picture	b212	6121586	0	170	5999	171	0	next
446	Response	2	6127401	5815	1
448	Picture	b208	6139252	0	1	6848	154	0	next
448	Response	2	6146099	6847	1
450	Picture	c201	6158086	0	171	13832	172	0	next
450	Response	2	6171797	13711	2
452	Picture	c201	6185918	0	1	7572	100	0	next
452	Response	2	6193489	7571	1
454	Picture	a216	6205751	0	171	8999	173	0	next
454	Response	1	6214608	8857	1
456	Picture	b202	6227917	0	1	5837	165	0	next
456	Response	2	6233753	5836	1
458	Picture	a213	6246917	0	171	6166	172	0	next
458	Response	1	6253046	6129	2
460	Picture	a201	6268250	0	1	8464	42	0	next
460	Response	2	6276713	8463	1
462	Picture	b211	6289083	0	171	12666	173	0	next
462	Response	2	6301638	12555	2
464	Picture	b210	6316749	0	1	5769	70	0	next
464	Response	2	6322517	5768	1
466	Picture	c201	6336583	0	171	6999	172	0	next
466	Response	2	6343429	6846	1
468	Picture	c201	6355915	0	2	16188	152	0	next
468	Response	2	6372102	16187	2
470	Picture	a211	6384582	0	171	6333	172	0	next
470	Response	1	6390826	6244	1
472	Picture	c201	6404748	0	1	5403	103	0	next
472	Response	1	6410150	5402	1
474	Picture	c201	6422915	0	170	5166	171	0	next
474	Response	2	6427974	5059	1
476	Picture	b207	6442748	0	1	3557	115	0	next
476	Response	2	6446304	3556	1
478	Picture	c201	6458248	0	170	4332	172	0	next
478	Response	2	6462444	4196	1
480	Picture	a210	6477080	0	2	5667	3	0	next
480	Response	2	6482635	5555	2
482	Picture	c201	6497247	0	171	5166	173	0	next
482	Response	2	6502344	5097	2
484	Picture	c201	6516413	0	2	5434	73	0	next
484	Response	2	6521846	5433	1
486	Picture	b203	6535413	0	1	5833	2	0	next
486	Response	2	6541196	5783	1
488	Picture	a207	6554413	0	1	13176	162	0	next
488	Response	1	6567588	13175	1
490	Picture	a215	6579413	0	171	11499	172	0	next
490	Response	1	6590888	11475	1
492	Picture	b209	6605245	0	2	12847	161	0	next
492	Response	2	6618091	12846	1
494	Picture	b215	6630079	0	171	11332	173	0	next
494	Response	2	6641279	11200	2
496	Picture	a203	6655745	0	1	16303	36	0	next
496	Response	2	6672047	16302	1
498	Picture	c201	6683578	0	171	9166	172	0	next
498	Response	2	6692657	9079	2
500	Picture	a202	6707911	0	1	6528	144	0	next
500	Response	1	6714438	6527	1
502	Picture	b216	6729577	0	1	6166	3	0	next
502	Response	2	6735620	6043	1
505	Response	3	6917054	68312	2
507	Picture	a205	6927242	0	171	6665	173	0	next
507	Response	1	6933774	6532	2
509	Picture	c201	6947574	0	1	4802	37	0	next
509	Response	2	6952375	4801	1
511	Picture	a213	6964909	0	170	5498	171	0	next
511	Response	1	6970347	5438	1
513	Picture	c201	6981907	0	1	4977	196	0	next
513	Response	1	6986883	4976	1
515	Picture	c201	7002073	0	2	3333	4	0	next
515	Response	2	7005364	3291	1
517	Picture	b213	7019407	0	1	5248	90	0	next
517	Response	2	7024654	5247	1
519	Picture	c201	7037574	0	171	4832	173	0	next
519	Response	2	7042267	4693	1
521	Picture	a214	7054906	0	1	5725	114	0	next
521	Response	1	7060630	5724	1
523	Picture	c201	7075406	0	171	5333	172	0	next
523	Response	1	7080670	5264	1
525	Picture	a210	7094405	0	2	5827	180	0	next
525	Response	2	7100231	5826	1
527	Picture	c201	7111906	0	172	6832	174	0	next
527	Response	2	7118652	6746	1
529	Picture	b203	7133572	0	1	4702	137	0	next
529	Response	2	7138273	4701	1
531	Picture	a202	7149739	0	171	6165	173	0	next
531	Response	1	7155738	5999	1
533	Picture	b208	7168071	0	2	5105	68	0	next
533	Response	2	7173175	5104	1
535	Picture	a209	7187405	0	171	5999	173	0	next
535	Response	1	7193247	5842	2
537	Picture	a216	7206404	0	2	11293	48	0	next
537	Response	2	7217696	11292	1
539	Picture	c201	7230238	0	171	5165	173	0	next
539	Response	2	7235341	5103	1
541	Picture	b209	7248403	0	2	7222	118	0	next
541	Response	2	7255624	7221	1
543	Picture	b216	7269571	0	170	6165	172	0	next
543	Response	2	7275547	5976	1
545	Picture	b207	7289736	0	2	5345	162	0	next
545	Response	2	7295080	5344	1
547	Picture	a207	7309903	0	171	7499	173	0	next
547	Response	1	7317338	7435	1
549	Picture	c201	7332402	0	2	5431	78	0	next
549	Response	2	7337832	5430	1
551	Picture	a212	7350236	0	1	6333	2	0	next
551	Response	1	7356496	6260	1
553	Picture	b201	7368235	0	2	5221	119	0	next
553	Response	2	7373455	5220	1
555	Picture	c201	7386236	0	170	14832	171	0	next
555	Response	2	7400925	14689	1
557	Picture	a201	7415401	0	2	7303	37	0	next
557	Response	1	7422703	7302	1
559	Picture	b206	7435569	0	171	6998	173	0	next
559	Response	2	7442503	6934	1
561	Picture	a203	7456901	0	1	6631	41	0	next
561	Response	1	7463531	6630	1
563	Picture	b214	7476068	0	170	5999	171	0	next
563	Response	2	7481957	5889	1
565	Picture	c201	7493567	0	1	7654	184	0	next
565	Response	2	7501220	7653	1
567	Picture	a208	7515401	0	170	10499	171	0	next
567	Response	1	7525875	10474	1
569	Picture	a211	7539733	0	1	10080	91	0	next
569	Response	2	7549812	10079	1
571	Picture	c201	7561067	0	170	6999	171	0	next
571	Response	2	7567905	6838	2
573	Picture	b210	7579566	0	1	15335	170	0	next
573	Response	2	7594900	15334	1
575	Picture	b212	7608733	0	170	5499	171	0	next
575	Response	2	7613921	5188	1
577	Picture	b215	7629065	0	2	10442	65	0	next
577	Response	2	7639505	10440	2
579	Picture	c201	7653232	0	171	5499	173	0	next
579	Response	2	7658649	5417	1
581	Picture	a204	7670231	0	2	14690	150	0	next
581	Response	2	7684920	14689	1
583	Picture	b211	7698398	0	172	7499	174	0	next
583	Response	2	7705803	7405	2
585	Picture	c201	7720731	0	1	7362	143	0	next
585	Response	2	7728092	7361	1
587	Picture	b202	7742731	0	171	9666	172	0	next
587	Response	2	7752299	9568	1
589	Picture	c201	7764563	0	2	5443	64	0	next
589	Response	2	7770004	5441	2
591	Picture	a206	7783397	0	171	7832	173	0	next
591	Response	2	7791095	7698	1
593	Picture	b204	7802730	0	1	7028	144	0	next
593	Response	2	7809757	7027	1
595	Picture	c201	7821230	0	170	17666	171	0	next
595	Response	2	7838757	17527	1
597	Picture	b205	7850895	0	2	5720	121	0	next
597	Response	2	7856614	5719	1
599	Picture	c201	7869729	0	171	6333	172	0	next
599	Response	2	7875877	6148	1
601	Picture	a215	7888562	0	1	11195	144	0	next
601	Response	2	7899756	11194	1
