# Supplementary material for: The relationship between Chinese college students’ mate preferences and their parents’ education level
Source: Front Psychol. 2022 Nov 1;13:907315. doi: 10.3389/fpsyg.2022.907315 (PMC9664191; doi:10.3389/fpsyg.2022.907315)
Supplement: Supplementary file 2 [file Data_Sheet_1.ZIP › raw data/│┬╙±└╝1/part1.log]

Scenario - For expli1
Logfile written - 2018/5/19 13:55:37

Trial	Event Type	Code	Time	TTime	Uncertainty	Duration	Uncertainty	ReqTime	ReqDur

1	Response	3	330684	330684	2
3	Picture	b013	341135	0	1	16776	66	0	next
3	Response	2	357910	16775	1
5	Picture	c001	377132	0	168	9998	170	0	next
5	Response	2	386963	9831	2
7	Picture	c001	405462	0	2	8667	170	0	next
7	Response	2	414128	8666	1
9	Picture	b008	432627	0	175	12665	176	0	next
9	Response	2	445128	12501	1
11	Picture	b014	464624	0	1	6528	147	0	next
11	Response	2	471151	6527	1
13	Picture	a007	491289	0	175	7498	176	0	next
13	Response	1	498677	7388	1
15	Picture	a010	516786	0	1	9269	74	0	next
15	Response	1	526054	9268	1
17	Picture	c001	545451	0	175	9164	177	0	next
17	Response	2	554481	9030	1
19	Picture	b007	572781	0	1	10728	114	0	next
19	Response	2	583508	10727	1
21	Picture	c001	601946	0	167	9331	169	0	next
21	Response	2	611212	9266	1
23	Picture	c001	631776	0	1	8641	34	0	next
23	Response	2	640416	8640	1
25	Picture	a003	659607	0	176	8665	177	0	next
25	Response	1	668184	8577	1
27	Picture	b005	688437	0	2	7904	106	0	next
27	Response	2	696340	7903	1
29	Picture	a002	712602	0	175	8666	176	0	next
29	Response	1	721082	8480	1
31	Picture	b010	737933	0	1	10261	75	0	next
31	Response	2	748193	10260	2
33	Picture	c001	767097	0	178	9499	179	0	next
33	Response	2	776500	9403	1
35	Picture	c001	793761	0	1	6281	62	0	next
35	Response	2	800041	6280	1
37	Picture	b004	817760	0	175	8165	176	0	next
37	Response	2	825861	8101	2
39	Picture	a006	845090	0	1	7161	181	0	next
39	Response	1	852250	7160	1
41	Picture	b006	868922	0	175	8665	176	0	next
41	Response	2	877471	8549	1
43	Picture	c001	898085	0	2	8204	140	0	next
43	Response	2	906288	8203	1
45	Picture	c001	926417	0	174	9331	176	0	next
45	Response	2	935678	9261	1
47	Picture	a001	953747	0	1	7756	87	0	next
47	Response	1	961502	7755	1
49	Picture	c001	980079	0	175	7831	177	0	next
49	Response	2	987777	7698	1
51	Picture	b003	1006742	0	2	9290	55	0	next
51	Response	2	1016031	9289	1
53	Picture	c001	1035240	0	175	9665	177	0	next
53	Response	2	1044759	9519	1
55	Picture	a015	1063237	0	1	10010	160	0	next
55	Response	1	1073246	10009	1
57	Picture	c001	1092569	0	175	9165	176	0	next
57	Response	2	1101555	8986	1
59	Picture	a013	1118566	0	1	8809	200	0	next
59	Response	1	1127374	8808	2
61	Picture	c001	1144731	0	174	7331	176	0	next
61	Response	2	1151912	7181	1
63	Picture	a004	1169061	0	1	26664	177	0	next
63	Response	1	1195724	26663	2
65	Picture	a008	1214725	0	167	7998	168	0	next
65	Response	1	1222563	7838	2
67	Picture	a009	1239388	0	2	6906	105	0	next
67	Response	1	1246292	6904	2
69	Picture	a012	1264720	0	177	8165	179	0	next
69	Response	1	1272842	8122	1
71	Picture	a011	1290717	0	1	10443	68	0	next
71	Response	1	1301159	10442	2
73	Picture	c001	1319048	0	175	7999	176	0	next
73	Response	2	1326989	7941	1
75	Picture	a005	1347212	0	1	9896	112	0	next
75	Response	1	1357107	9895	1
77	Picture	a014	1376210	0	177	8998	179	0	next
77	Response	1	1385125	8915	1
79	Picture	c001	1402374	0	1	9534	142	0	next
79	Response	2	1411907	9533	1
81	Picture	b016	1430039	0	178	20164	179	0	next
81	Response	2	1450015	19976	1
83	Picture	b002	1468868	0	1	35638	28	0	next
83	Response	2	1504505	35637	1
85	Picture	b011	1520864	0	177	9665	178	0	next
85	Response	2	1530382	9518	1
87	Picture	c001	1548694	0	1	12062	114	0	next
87	Response	2	1560755	12061	2
89	Picture	b001	1577192	0	176	10165	178	0	next
89	Response	2	1587179	9987	1
91	Picture	b012	1604023	0	1	9882	127	0	next
91	Response	2	1613904	9881	1
93	Picture	a016	1630188	0	175	8165	176	0	next
93	Response	1	1638324	8136	1
95	Picture	b015	1658018	0	1	7307	36	0	next
95	Response	2	1665324	7306	2
97	Picture	b009	1683850	0	176	8664	178	0	next
97	Response	2	1692431	8581	2
100	Response	3	1891965	79628	1
102	Picture	c001	1901997	0	176	9831	178	0	next
102	Response	2	1911696	9699	2
104	Picture	c001	1923328	0	1	7533	143	0	next
104	Response	2	1930861	7533	1
106	Picture	c201	1945660	0	174	6998	176	0	next
106	Response	2	1952514	6854	1
108	Picture	a208	1967324	0	1	10748	94	0	next
108	Response	1	1978071	10747	1
110	Picture	a205	1989322	0	168	6999	169	0	next
110	Response	1	1996247	6925	2
112	Picture	c201	2010820	0	1	8080	96	0	next
112	Response	2	2018899	8079	1
114	Picture	b205	2032985	0	175	10665	176	0	next
114	Response	2	2043615	10630	1
116	Picture	c201	2057482	0	2	11802	35	0	next
116	Response	2	2069283	11801	1
118	Picture	a207	2083814	0	175	12498	176	0	next
118	Response	1	2096236	12422	1
120	Picture	c201	2108644	0	2	9277	67	0	next
120	Response	2	2117920	9276	2
122	Picture	b203	2129810	0	177	14498	178	0	next
122	Response	2	2144189	14379	1
124	Picture	a214	2158473	0	2	14512	165	0	next
124	Response	1	2172984	14511	1
126	Picture	c201	2185972	0	175	9165	176	0	next
126	Response	2	2195093	9121	1
128	Picture	b210	2209635	0	2	16567	110	0	next
128	Response	2	2226201	16566	1
130	Picture	c201	2239467	0	175	11331	177	0	next
130	Response	2	2250767	11300	1
132	Picture	a211	2265130	0	2	11377	134	0	next
132	Response	1	2276506	11376	2
134	Picture	b215	2289129	0	176	12332	177	0	next
134	Response	2	2301433	12304	2
136	Picture	a206	2313126	0	2	9400	112	0	next
136	Response	1	2322524	9398	2
138	Picture	a204	2334625	0	175	13165	176	0	next
138	Response	1	2347602	12977	2
140	Picture	c201	2359622	0	2	8797	40	0	next
140	Response	2	2368419	8797	1
142	Picture	c201	2381454	0	176	11165	178	0	next
142	Response	2	2392509	11055	1
144	Picture	b206	2406785	0	1	12834	174	0	next
144	Response	2	2419618	12833	1
146	Picture	b213	2432616	0	176	11332	177	0	next
146	Response	2	2443767	11151	1
148	Picture	b204	2457947	0	1	14674	168	0	next
148	Response	2	2472620	14673	1
150	Picture	c201	2487278	0	175	12165	176	0	next
150	Response	2	2499368	12090	1
152	Picture	a216	2511275	0	2	10649	195	0	next
152	Response	1	2521923	10648	1
154	Picture	c201	2534774	0	177	13165	178	0	next
154	Response	2	2547898	13124	2
156	Picture	b214	2560104	0	2	13920	90	0	next
156	Response	2	2574023	13919	1
158	Picture	a215	2588436	0	175	9165	176	0	next
158	Response	1	2597516	9080	1
160	Picture	b202	2611767	0	1	11186	158	0	next
160	Response	2	2622952	11185	2
162	Picture	c201	2635765	0	177	10165	178	0	next
162	Response	2	2645873	10108	1
164	Picture	a210	2657762	0	2	11869	142	0	next
164	Response	1	2669629	11867	2
166	Picture	c201	2683594	0	176	8665	178	0	next
166	Response	2	2692095	8501	1
168	Picture	c201	2704092	0	1	8918	91	0	next
168	Response	2	2713009	8917	1
170	Picture	b212	2725424	0	176	12664	178	0	next
170	Response	2	2737965	12541	1
172	Picture	c201	2753420	0	2	26919	89	0	next
172	Response	2	2780338	26918	2
174	Picture	b201	2795084	0	175	11999	176	0	next
174	Response	2	2806856	11772	1
176	Picture	b216	2819081	0	2	13211	133	0	next
176	Response	2	2832291	13210	2
178	Picture	b208	2843913	0	171	9832	172	0	next
178	Response	2	2853651	9738	1
180	Picture	a212	2867910	0	2	7129	49	0	next
180	Response	1	2875038	7128	1
182	Picture	a202	2886243	0	175	7998	177	0	next
182	Response	1	2894122	7879	1
184	Picture	a201	2906074	0	1	9312	197	0	next
184	Response	1	2915385	9311	1
186	Picture	b209	2927739	0	175	15331	177	0	next
186	Response	2	2942945	15206	1
188	Picture	b207	2957236	0	1	9220	123	0	next
188	Response	2	2966454	9218	1
190	Picture	b211	2980401	0	176	12165	177	0	next
190	Response	2	2992512	12111	1
192	Picture	a209	3007565	0	1	16289	53	0	next
192	Response	1	3023853	16288	1
194	Picture	a213	3038063	0	175	11498	176	0	next
194	Response	1	3049533	11470	1
196	Picture	c201	3061393	0	2	9706	139	0	next
196	Response	2	3071098	9705	1
198	Picture	c201	3086058	0	176	7499	177	0	next
198	Response	2	3093512	7454	1
200	Picture	a203	3106223	0	1	13622	54	0	next
200	Response	1	3119844	13621	1
203	Response	3	3265676	31964	1
205	Picture	c201	3276041	0	1	9039	137	0	next
205	Response	2	3285079	9038	1
207	Picture	a203	3299206	0	176	12165	177	0	next
207	Response	1	3311324	12118	1
209	Picture	c201	3326037	0	1	10454	55	0	next
209	Response	2	3336490	10453	1
211	Picture	a210	3348868	0	175	10999	176	0	next
211	Response	1	3359708	10840	2
213	Picture	c201	3374199	0	1	9211	133	0	next
213	Response	2	3383409	9210	1
215	Picture	a213	3395864	0	175	14831	177	0	next
215	Response	1	3410559	14695	2
217	Picture	b210	3424028	0	1	9510	158	0	next
217	Response	2	3433537	9509	2
219	Picture	a214	3448693	0	168	11498	169	0	next
219	Response	1	3460144	11451	2
221	Picture	a212	3473357	0	1	16536	139	0	next
221	Response	1	3489892	16535	2
223	Picture	c201	3502188	0	176	13165	177	0	next
223	Response	2	3515286	13098	1
225	Picture	c201	3527352	0	1	7469	41	0	next
225	Response	2	3534820	7468	1
227	Picture	a209	3546518	0	174	7831	176	0	next
227	Response	1	3554256	7738	1
229	Picture	b208	3568848	0	2	15666	177	0	next
229	Response	2	3584513	15665	1
231	Picture	c201	3598013	0	175	20664	176	0	next
231	Response	2	3618490	20477	1
233	Picture	a208	3631509	0	2	8518	160	0	next
233	Response	1	3640026	8517	1
235	Picture	b202	3652508	0	168	10332	169	0	next
235	Response	2	3662817	10309	1
237	Picture	a206	3677839	0	1	9064	278	0	next
237	Response	1	3686901	9062	2
239	Picture	c201	3699671	0	175	8665	176	0	next
239	Response	2	3708286	8615	1
241	Picture	c201	3719668	0	2	12071	106	0	next
241	Response	2	3731738	12070	1
243	Picture	b213	3744667	0	172	17664	173	0	next
243	Response	2	3762149	17482	1
245	Picture	a216	3773997	0	1	14604	72	0	next
245	Response	1	3788600	14603	1
247	Picture	b214	3800162	0	176	9665	177	0	next
247	Response	2	3809745	9583	1
249	Picture	c201	3823492	0	2	11415	88	0	next
249	Response	2	3834906	11414	2
251	Picture	a205	3849824	0	176	15165	177	0	next
251	Response	1	3864803	14979	1
253	Picture	b205	3879487	0	2	8773	71	0	next
253	Response	2	3888259	8772	1
255	Picture	b203	3902653	0	175	6332	176	0	next
255	Response	2	3908865	6212	1
257	Picture	c201	3920484	0	1	10940	69	0	next
257	Response	2	3931422	10938	2
259	Picture	a202	3945649	0	170	9332	171	0	next
259	Response	1	3954934	9285	1
261	Picture	a211	3967313	0	1	20251	91	0	next
261	Response	1	3987563	20250	1
263	Picture	c201	3998978	0	177	8998	178	0	next
263	Response	2	4007924	8946	1
265	Picture	a215	4021308	0	2	10758	79	0	next
265	Response	1	4032065	10757	1
267	Picture	a201	4046307	0	175	11164	177	0	next
267	Response	1	4057318	11011	2
269	Picture	c201	4072304	0	2	10896	114	0	next
269	Response	2	4083199	10895	1
271	Picture	b211	4096302	0	176	11165	177	0	next
271	Response	2	4107427	11125	1
273	Picture	b206	4121633	0	1	8768	75	0	next
273	Response	2	4130400	8767	1
275	Picture	c201	4143631	0	176	11832	177	0	next
275	Response	2	4155414	11783	1
277	Picture	c201	4167462	0	1	12960	49	0	next
277	Response	2	4180421	12959	1
279	Picture	c201	4193627	0	176	10165	177	0	next
279	Response	2	4203749	10122	1
281	Picture	b209	4217624	0	2	8285	59	0	next
281	Response	2	4225908	8284	1
283	Picture	b215	4237456	0	175	10832	176	0	next
283	Response	2	4248192	10736	1
285	Picture	a204	4263287	0	1	7493	183	0	next
285	Response	2	4270779	7492	1
287	Picture	c201	4281952	0	176	11998	178	0	next
287	Response	2	4293810	11858	1
289	Picture	b204	4308116	0	1	8186	150	0	next
289	Response	2	4316301	8185	1
291	Picture	b207	4330115	0	175	10831	177	0	next
291	Response	2	4340921	10806	1
293	Picture	b216	4353445	0	2	7205	140	0	next
293	Response	2	4360649	7204	2
295	Picture	b212	4372778	0	167	25330	168	0	next
295	Response	2	4398012	25234	1
297	Picture	a207	4411274	0	1	14233	108	0	next
297	Response	1	4425506	14232	1
299	Picture	b201	4436772	0	176	16331	178	0	next
299	Response	2	4453063	16291	2
302	Response	3	4800267	232507	1
305	Picture	c001	4830571	0	177	9665	178	0	next
305	Response	1	4840055	9484	1
307	Picture	c001	4857567	0	2	7442	69	0	next
307	Response	1	4865008	7441	1
309	Picture	b014	4881899	0	172	7999	173	0	next
309	Response	2	4889716	7817	1
311	Picture	b011	4906730	0	1	7485	191	0	next
311	Response	2	4914215	7485	1
313	Picture	c001	4930562	0	175	9498	176	0	next
313	Response	1	4940004	9442	1
315	Picture	b007	4957559	0	1	7099	77	0	next
315	Response	2	4964657	7098	1
317	Picture	b010	4983224	0	174	7498	175	0	next
317	Response	2	4990625	7401	1
319	Picture	a012	5008387	0	2	8340	171	0	next
319	Response	1	5016727	8340	1
321	Picture	b012	5033219	0	176	6499	177	0	next
321	Response	2	5039669	6450	1
323	Picture	a003	5059383	0	1	10753	90	0	next
323	Response	1	5070135	10752	1
325	Picture	b002	5087214	0	176	13165	177	0	next
325	Response	2	5100211	12997	1
327	Picture	a014	5119544	0	2	7787	57	0	next
327	Response	1	5127330	7786	1
329	Picture	b006	5145376	0	175	9665	176	0	next
329	Response	2	5154970	9594	1
331	Picture	b015	5171873	0	1	8854	155	0	next
331	Response	2	5180726	8853	1
333	Picture	c001	5200371	0	176	8665	178	0	next
333	Response	1	5208965	8594	1
335	Picture	c001	5228201	0	2	10327	185	0	next
335	Response	1	5238527	10326	1
337	Picture	a007	5256866	0	176	12498	178	0	next
337	Response	1	5269195	12329	1
339	Picture	c001	5286196	0	1	8068	109	0	next
339	Response	1	5294263	8067	1
341	Picture	c001	5310695	0	168	7331	170	0	next
341	Response	1	5317976	7281	1
343	Picture	c001	5335192	0	1	8864	145	0	next
343	Response	1	5344055	8863	1
345	Picture	c001	5361190	0	176	10165	177	0	next
345	Response	1	5371218	10028	1
347	Picture	a011	5390687	0	1	11109	67	0	next
347	Response	1	5401795	11108	1
349	Picture	c001	5421185	0	175	9665	176	0	next
349	Response	1	5430662	9477	1
351	Picture	b004	5448182	0	1	9674	161	0	next
351	Response	2	5457855	9673	1
353	Picture	b013	5474513	0	176	8332	178	0	next
353	Response	2	5482803	8290	1
355	Picture	b003	5499677	0	1	10887	123	0	next
355	Response	2	5510563	10886	1
357	Picture	b008	5526842	0	170	9832	171	0	next
357	Response	2	5536489	9647	1
359	Picture	c001	5554339	0	1	7278	65	0	next
359	Response	1	5561616	7277	2
361	Picture	b001	5581171	0	175	11498	176	0	next
361	Response	2	5592616	11445	1
363	Picture	a006	5610001	0	1	9512	157	0	next
363	Response	1	5619512	9511	2
365	Picture	a001	5639332	0	175	10165	176	0	next
365	Response	1	5649366	10034	1
367	Picture	b005	5669329	0	1	9505	171	0	next
367	Response	2	5678833	9504	1
369	Picture	a002	5698994	0	176	7831	178	0	next
369	Response	1	5706802	7808	1
371	Picture	a005	5723991	0	1	9433	77	0	next
371	Response	1	5733423	9432	2
373	Picture	c001	5751655	0	176	8332	178	0	next
373	Response	1	5759897	8242	1
375	Picture	a004	5776819	0	2	14826	184	0	next
375	Response	1	5791644	14825	1
377	Picture	a015	5809317	0	176	8665	178	0	next
377	Response	1	5817848	8531	1
379	Picture	c001	5835981	0	1	7557	119	0	next
379	Response	1	5843537	7556	1
381	Picture	c001	5863312	0	175	7499	176	0	next
381	Response	1	5870638	7326	1
383	Picture	a016	5890476	0	1	8699	143	0	next
383	Response	1	5899174	8698	1
385	Picture	a009	5917974	0	177	6665	179	0	next
385	Response	1	5924593	6619	1
387	Picture	a010	5942138	0	2	9316	195	0	next
387	Response	1	5951453	9315	1
389	Picture	c001	5971303	0	177	7498	179	0	next
389	Response	1	5978641	7338	1
391	Picture	a013	5999133	0	1	7897	281	0	next
391	Response	1	6007029	7896	1
393	Picture	b009	6025298	0	175	11331	177	0	next
393	Response	2	6036525	11227	2
395	Picture	a008	6054795	0	1	8531	144	0	next
395	Response	1	6063325	8530	1
397	Picture	b016	6082126	0	175	8665	177	0	next
397	Response	2	6090633	8507	1
399	Picture	c001	6109290	0	1	10814	192	0	next
399	Response	1	6120103	10813	1
402	Response	3	6306869	68257	1
404	Picture	c001	6317605	0	1	9203	135	0	next
404	Response	1	6326806	9201	2
406	Picture	c001	6339270	0	175	8332	176	0	next
406	Response	1	6347463	8193	2
408	Picture	c101	6361934	0	1	8642	27	0	next
408	Response	1	6370574	8640	2
410	Picture	c101	6382266	0	176	9332	177	0	next
410	Response	1	6391529	9263	2
412	Picture	a104	6405930	0	2	12458	53	0	next
412	Response	1	6418387	12457	2
414	Picture	a107	6430762	0	176	7665	178	0	next
414	Response	1	6438322	7560	1
416	Picture	c101	6449760	0	1	7539	136	0	next
416	Response	1	6457298	7538	2
418	Picture	a106	6468925	0	175	6499	176	0	next
418	Response	1	6475344	6419	1
420	Picture	c101	6489923	0	1	8321	188	0	next
420	Response	1	6498242	8319	2
422	Picture	a102	6511922	0	170	9664	172	0	next
422	Response	1	6521532	9610	2
424	Picture	b109	6536085	0	2	8324	187	0	next
424	Response	2	6544407	8322	2
426	Picture	b110	6559084	0	175	9498	177	0	next
426	Response	2	6568486	9402	1
428	Picture	c101	6581748	0	1	9585	92	0	next
428	Response	1	6591332	9584	1
430	Picture	a111	6606413	0	175	12998	177	0	next
430	Response	1	6619308	12895	1
432	Picture	b107	6633243	0	2	12234	110	0	next
432	Response	2	6645476	12233	1
434	Picture	b112	6660408	0	177	16165	178	0	next
434	Response	2	6676530	16122	1
436	Picture	c101	6691071	0	2	11330	173	0	next
436	Response	1	6702400	11329	1
438	Picture	c101	6717237	0	174	11165	175	0	next
438	Response	1	6728215	10978	1
440	Picture	b108	6742900	0	2	9842	170	0	next
440	Response	2	6752740	9840	2
442	Picture	b114	6765399	0	175	11332	176	0	next
442	Response	2	6776557	11158	1
444	Picture	c101	6788396	0	2	9692	152	0	next
444	Response	1	6798087	9691	1
446	Picture	c101	6812395	0	175	10498	177	0	next
446	Response	1	6822800	10405	1
448	Picture	b106	6836392	0	1	9540	136	0	next
448	Response	2	6845931	9539	1
450	Picture	a103	6860891	0	176	12664	178	0	next
450	Response	1	6873520	12629	1
452	Picture	a113	6887554	0	2	10141	33	0	next
452	Response	1	6897694	10140	1
454	Picture	c101	6910720	0	175	11998	176	0	next
454	Response	1	6922587	11867	1
456	Picture	a101	6937216	0	2	11790	54	0	next
456	Response	1	6949004	11788	2
458	Picture	c101	6960715	0	176	9332	177	0	next
458	Response	1	6969904	9189	2
460	Picture	a109	6981879	0	1	10369	141	0	next
460	Response	1	6992247	10368	1
462	Picture	b103	7006544	0	168	10165	170	0	next
462	Response	2	7016656	10112	2
464	Picture	b104	7029042	0	1	11250	92	0	next
464	Response	2	7040291	11249	1
466	Picture	a115	7051874	0	175	8665	176	0	next
466	Response	1	7060420	8546	1
468	Picture	a105	7074038	0	1	8432	78	0	next
468	Response	1	7082469	8431	1
470	Picture	b115	7094370	0	177	10332	178	0	next
470	Response	2	7104514	10144	1
472	Picture	a114	7118367	0	1	12390	118	0	next
472	Response	1	7130755	12388	2
474	Picture	b101	7142366	0	174	12165	175	0	next
474	Response	2	7154355	11989	1
476	Picture	c101	7166530	0	1	11063	113	0	next
476	Response	1	7177592	11062	1
478	Picture	b113	7189529	0	176	11830	178	0	next
478	Response	2	7201283	11754	1
480	Picture	a108	7212692	0	1	14798	45	0	next
480	Response	1	7227489	14797	1
482	Picture	c101	7239857	0	167	12498	168	0	next
482	Response	1	7252255	12398	1
484	Picture	b102	7265187	0	2	9708	136	0	next
484	Response	2	7274894	9707	1
486	Picture	c101	7286353	0	175	9831	177	0	next
486	Response	1	7296153	9800	1
488	Picture	a112	7311183	0	2	14719	122	0	next
488	Response	1	7325900	14717	2
490	Picture	b116	7340515	0	175	10331	177	0	next
490	Response	2	7350817	10302	2
492	Picture	a110	7364845	0	2	9870	142	0	next
492	Response	1	7374713	9868	2
494	Picture	c101	7389010	0	176	9999	177	0	next
494	Response	1	7398887	9877	1
496	Picture	c101	7411341	0	2	7461	50	0	next
496	Response	1	7418801	7460	1
498	Picture	b111	7430507	0	173	9165	174	0	next
498	Response	2	7439552	9045	1
500	Picture	a116	7452671	0	1	9190	153	0	next
500	Response	1	7461860	9189	1
502	Picture	b105	7475669	0	179	9665	181	0	next
502	Response	2	7485191	9522	1
505	Response	3	7655118	55127	2
507	Picture	a111	7665153	0	167	11498	168	0	next
507	Response	1	7676499	11346	2
509	Picture	a104	7690983	0	1	12596	72	0	next
509	Response	1	7703578	12595	1
511	Picture	b104	7716648	0	176	9332	177	0	next
511	Response	2	7725863	9215	1
513	Picture	a114	7740145	0	2	11369	142	0	next
513	Response	1	7751513	11368	1
515	Picture	b112	7764144	0	175	12664	177	0	next
515	Response	2	7776657	12513	1
517	Picture	b111	7791974	0	2	10350	160	0	next
517	Response	2	7802323	10349	1
519	Picture	c101	7813973	0	175	13664	177	0	next
519	Response	1	7827599	13626	1
521	Picture	c101	7839137	0	1	10448	60	0	next
521	Response	1	7849584	10447	1
523	Picture	c101	7861969	0	175	9331	177	0	next
523	Response	1	7871147	9178	1
525	Picture	c101	7886132	0	2	11616	61	0	next
525	Response	1	7897747	11615	2
527	Picture	c101	7909131	0	177	11165	178	0	next
527	Response	1	7920211	11080	2
529	Picture	b113	7933462	0	1	9693	149	0	next
529	Response	2	7943153	9691	1
531	Picture	b102	7957794	0	176	12164	178	0	next
531	Response	2	7969842	12048	1
533	Picture	c101	7982290	0	2	8458	53	0	next
533	Response	1	7990746	8456	2
535	Picture	a107	8003623	0	174	12998	175	0	next
535	Response	1	8016480	12857	1
537	Picture	a108	8029620	0	1	10797	47	0	next
537	Response	1	8040416	10796	1
539	Picture	a116	8053118	0	176	11165	177	0	next
539	Response	1	8064110	10992	1
541	Picture	a110	8079449	0	1	9673	169	0	next
541	Response	1	8089121	9672	1
543	Picture	c101	8100947	0	174	11998	176	0	next
543	Response	1	8112784	11837	1
545	Picture	b103	8126444	0	2	9854	157	0	next
545	Response	2	8136297	9853	1
547	Picture	b105	8149443	0	176	10665	177	0	next
547	Response	2	8160018	10575	2
549	Picture	a103	8172274	0	1	11828	173	0	next
549	Response	1	8184101	11827	1
551	Picture	b114	8197605	0	175	9665	177	0	next
551	Response	2	8207168	9563	1
553	Picture	b110	8221603	0	1	9290	52	0	next
553	Response	2	8230892	9289	1
555	Picture	b101	8245268	0	168	10998	169	0	next
555	Response	2	8256172	10904	2
557	Picture	b115	8268432	0	1	9247	96	0	next
557	Response	2	8277677	9245	2
559	Picture	a101	8290097	0	175	10499	176	0	next
559	Response	1	8300407	10310	1
561	Picture	c101	8313928	0	1	8560	108	0	next
561	Response	1	8322487	8559	1
563	Picture	c101	8334093	0	176	13165	177	0	next
563	Response	1	8347083	12990	1
565	Picture	c101	8359091	0	1	12348	160	0	next
565	Response	1	8371438	12347	1
567	Picture	a113	8386422	0	175	11831	177	0	next
567	Response	1	8398158	11736	1
569	Picture	c101	8409753	0	1	9941	68	0	next
569	Response	1	8419693	9940	1
571	Picture	a115	8432252	0	167	9498	168	0	next
571	Response	1	8441618	9366	1
573	Picture	c101	8453582	0	1	10560	115	0	next
573	Response	1	8464141	10559	1
575	Picture	a112	8479247	0	175	13998	176	0	next
575	Response	1	8493082	13835	2
577	Picture	a105	8508411	0	1	10674	168	0	next
577	Response	1	8519084	10673	1
579	Picture	c101	8531576	0	175	7498	177	0	next
579	Response	1	8538999	7423	1
581	Picture	a106	8551240	0	1	8117	59	0	next
581	Response	1	8559355	8115	2
583	Picture	c101	8572905	0	176	8499	177	0	next
583	Response	1	8581334	8429	1
585	Picture	a109	8592903	0	1	8311	200	0	next
585	Response	1	8601213	8310	1
587	Picture	b107	8615902	0	175	8165	176	0	next
587	Response	2	8624032	8130	1
589	Picture	c101	8638566	0	1	8673	170	0	next
589	Response	1	8647238	8672	2
591	Picture	b109	8659065	0	174	10331	175	0	next
591	Response	2	8669304	10239	2
593	Picture	c101	8681395	0	2	8208	136	0	next
593	Response	1	8689601	8206	2
595	Picture	b108	8702727	0	177	16165	178	0	next
595	Response	2	8718803	16076	1
597	Picture	b106	8733391	0	1	6583	93	0	next
597	Response	2	8739972	6581	2
599	Picture	b116	8753056	0	175	7665	177	0	next
599	Response	2	8760573	7517	1
601	Picture	a102	8772554	0	1	5594	83	0	next
601	Response	1	8778147	5593	1
