# Supplementary material for: The relationship between Chinese college students’ mate preferences and their parents’ education level
Source: Front Psychol. 2022 Nov 1;13:907315. doi: 10.3389/fpsyg.2022.907315 (PMC9664191; doi:10.3389/fpsyg.2022.907315)
Supplement: Supplementary file 2 [file Data_Sheet_1.ZIP › raw data/│┬Φ┤╤■/part1.log]

Scenario - For expli1
Logfile written - 2018/5/26 17:56:15

Trial	Event Type	Code	Time	TTime	Uncertainty	Duration	Uncertainty	ReqTime	ReqDur

1	Response	3	414607	414607	1
4	Picture	a006	445305	0	2	13333	3	0	next
4	Response	1	458548	13243	1
6	Picture	c001	476138	0	170	11665	171	0	next
6	Response	1	487750	11612	2
8	Picture	b016	506135	0	1	6664	175	0	next
8	Response	2	512798	6663	1
10	Picture	b006	532801	0	170	6332	171	0	next
10	Response	2	539040	6239	1
12	Picture	a014	559132	0	1	10335	170	0	next
12	Response	1	569466	10334	1
14	Picture	b007	588298	0	170	6331	172	0	next
14	Response	2	594488	6190	1
16	Picture	b013	615128	0	2	9500	3	0	next
16	Response	1	624497	9369	1
18	Picture	c001	643128	0	168	7665	169	0	next
18	Response	1	650618	7490	1
20	Picture	c001	669459	0	1	7462	43	0	next
20	Response	1	676919	7460	2
22	Picture	a002	693958	0	171	7332	172	0	next
22	Response	1	701218	7260	1
24	Picture	b001	717956	0	1	14317	184	0	next
24	Response	1	732272	14316	1
26	Picture	b015	751788	0	171	233485	172	0	next
26	Response	2	985239	233451	2
28	Picture	c001	1004939	0	1	6812	193	0	next
28	Response	1	1011750	6811	1
30	Picture	a010	1030771	0	171	7165	173	0	next
30	Response	1	1037782	7011	2
32	Picture	b003	1058102	0	1	7333	2	0	next
32	Response	2	1065253	7151	1
34	Picture	a009	1082601	0	171	6166	172	0	next
34	Response	1	1088595	5994	2
36	Picture	b009	1106266	0	1	9080	93	0	next
36	Response	2	1115345	9079	1
38	Picture	b002	1132932	0	170	6165	171	0	next
38	Response	2	1139017	6085	2
40	Picture	a001	1156096	0	2	11736	103	0	next
40	Response	1	1167831	11735	1
42	Picture	c001	1187262	0	171	8165	172	0	next
42	Response	1	1195302	8040	1
44	Picture	c001	1213426	0	1	5105	67	0	next
44	Response	1	1218530	5104	1
46	Picture	a008	1238259	0	170	5165	171	0	next
46	Response	1	1243341	5082	2
48	Picture	c001	1263090	0	1	6855	150	0	next
48	Response	1	1269944	6854	1
50	Picture	c001	1290089	0	168	5499	169	0	next
50	Response	1	1295470	5381	2
52	Picture	a011	1313587	0	1	15391	113	0	next
52	Response	1	1328976	15389	1
54	Picture	a005	1346752	0	170	6499	171	0	next
54	Response	1	1353068	6316	1
56	Picture	a015	1372583	0	2	5625	48	0	next
56	Response	1	1378207	5624	1
58	Picture	a016	1397582	0	171	7166	173	0	next
58	Response	1	1404602	7020	1
60	Picture	b012	1421580	0	2	6008	163	0	next
60	Response	2	1427587	6007	2
62	Picture	b011	1447746	0	171	5499	172	0	next
62	Response	2	1453144	5398	1
64	Picture	b005	1470077	0	2	5333	174	0	next
64	Response	2	1475409	5332	1
66	Picture	a003	1492910	0	172	6332	174	0	next
66	Response	1	1499170	6260	1
68	Picture	a012	1516741	0	2	5653	188	0	next
68	Response	1	1522393	5652	2
70	Picture	c001	1540907	0	172	5999	173	0	next
70	Response	1	1546756	5849	1
72	Picture	c001	1566238	0	2	4372	135	0	next
72	Response	1	1570609	4371	1
74	Picture	b010	1587738	0	172	5998	174	0	next
74	Response	2	1593626	5888	1
76	Picture	c001	1611902	0	2	5166	4	0	next
76	Response	1	1616969	5067	1
78	Picture	c001	1636568	0	171	4999	172	0	next
78	Response	1	1641390	4822	1
80	Picture	c001	1659233	0	1	4483	188	0	next
80	Response	1	1663715	4482	1
82	Picture	a007	1683899	0	171	6832	172	0	next
82	Response	1	1690677	6778	1
84	Picture	b004	1710063	0	2	5427	79	0	next
84	Response	2	1715489	5426	1
86	Picture	c001	1734562	0	1	5166	2	0	next
86	Response	1	1739607	5045	1
88	Picture	b014	1759060	0	2	4790	50	0	next
88	Response	1	1763848	4788	2
90	Picture	b008	1780559	0	1	10999	2	0	next
90	Response	2	1791468	10909	2
92	Picture	c001	1808391	0	1	5375	130	0	next
92	Response	1	1813765	5374	1
94	Picture	a004	1832890	0	171	7665	172	0	next
94	Response	1	1840369	7479	1
96	Picture	a013	1859221	0	1	10473	32	0	next
96	Response	1	1869693	10472	1
98	Picture	c001	1886887	0	170	6498	172	0	next
98	Response	1	1893277	6390	1
101	Response	3	2168918	157540	1
103	Picture	c001	2179036	0	171	7165	172	0	next
103	Response	1	2186075	7039	1
105	Picture	c001	2198701	0	1	5514	158	0	next
105	Response	1	2204214	5513	1
107	Picture	c101	2216700	0	172	4166	173	0	next
107	Response	1	2220803	4103	1
109	Picture	c101	2235865	0	2	4398	108	0	next
109	Response	1	2240262	4397	2
111	Picture	a111	2253698	0	171	5332	173	0	next
111	Response	1	2258916	5218	1
113	Picture	b115	2270696	0	2	5666	4	0	next
113	Response	2	2276283	5587	1
115	Picture	b114	2289363	0	171	4832	172	0	next
115	Response	2	2294009	4646	1
117	Picture	a106	2306861	0	1	4181	159	0	next
117	Response	1	2311041	4180	1
119	Picture	c101	2324360	0	172	6166	173	0	next
119	Response	1	2330499	6139	1
121	Picture	c101	2343025	0	2	4166	4	0	next
121	Response	1	2347057	4032	1
123	Picture	c101	2360858	0	171	4666	172	0	next
123	Response	1	2365499	4641	1
125	Picture	b112	2379690	0	1	5447	58	0	next
125	Response	2	2385136	5446	1
127	Picture	c101	2399522	0	1	4666	3	0	next
127	Response	1	2404114	4592	1
129	Picture	a114	2415688	0	1	5823	182	0	next
129	Response	1	2421510	5822	1
131	Picture	b109	2433187	0	171	6832	173	0	next
131	Response	2	2439861	6674	1
133	Picture	a109	2453352	0	1	5219	120	0	next
133	Response	1	2458570	5218	1
135	Picture	c101	2470185	0	171	6832	172	0	next
135	Response	1	2476832	6647	1
137	Picture	a102	2489516	0	2	8777	63	0	next
137	Response	1	2498292	8776	1
139	Picture	a112	2510849	0	171	7499	172	0	next
139	Response	1	2518258	7409	1
141	Picture	c101	2532514	0	1	5166	3	0	next
141	Response	1	2537567	5053	2
143	Picture	a108	2550679	0	2	5833	4	0	next
143	Response	1	2556342	5663	2
145	Picture	a113	2568512	0	1	5833	2	0	next
145	Response	1	2574218	5706	1
147	Picture	a101	2587677	0	2	7000	3	0	next
147	Response	1	2594544	6867	1
149	Picture	b103	2606676	0	2	5952	221	0	next
149	Response	2	2612627	5951	1
151	Picture	a105	2627342	0	1	5999	3	0	next
151	Response	1	2633221	5879	1
153	Picture	c101	2646007	0	1	5267	72	0	next
153	Response	1	2651273	5266	1
155	Picture	b104	2662507	0	170	7332	171	0	next
155	Response	2	2669717	7210	2
157	Picture	b106	2684005	0	2	5230	110	0	next
157	Response	2	2689234	5229	1
159	Picture	b102	2702338	0	171	4999	172	0	next
159	Response	2	2707288	4950	1
161	Picture	c101	2721836	0	1	5569	103	0	next
161	Response	1	2727404	5568	1
163	Picture	b105	2740835	0	172	6666	173	0	next
163	Response	2	2747340	6505	1
165	Picture	b116	2760334	0	1	9332	3	0	next
165	Response	2	2769548	9214	1
167	Picture	c101	2782333	0	170	6999	171	0	next
167	Response	1	2789243	6910	1
169	Picture	a107	2801665	0	1	7576	95	0	next
169	Response	1	2809240	7575	1
171	Picture	c101	2820997	0	171	8666	172	0	next
171	Response	1	2829565	8568	2
173	Picture	a103	2844662	0	1	27291	46	0	next
173	Response	1	2871952	27290	1
175	Picture	a104	2886327	0	170	6998	172	0	next
175	Response	1	2893232	6905	2
177	Picture	b108	2904825	0	2	6197	144	0	next
177	Response	2	2911021	6196	1
179	Picture	a116	2925491	0	170	6499	171	0	next
179	Response	1	2931824	6333	1
181	Picture	c101	2945823	0	1	6089	83	0	next
181	Response	1	2951910	6087	2
183	Picture	b107	2963989	0	170	6332	171	0	next
183	Response	2	2970233	6244	2
185	Picture	c101	2983987	0	1	5496	176	0	next
185	Response	1	2989481	5494	1
187	Picture	c101	3002487	0	170	6998	172	0	next
187	Response	1	3009391	6904	2
189	Picture	b110	3023151	0	2	6270	70	0	next
189	Response	2	3029420	6269	2
191	Picture	b113	3041151	0	172	7832	173	0	next
191	Response	2	3048937	7786	1
193	Picture	b111	3062816	0	1	9797	208	0	next
193	Response	2	3072612	9796	2
195	Picture	a115	3086148	0	170	6999	171	0	next
195	Response	1	3092965	6817	1
197	Picture	b101	3108146	0	2	5832	174	0	next
197	Response	2	3113976	5830	2
199	Picture	a110	3127146	0	171	6832	172	0	next
199	Response	1	3133792	6646	1
201	Picture	c101	3145644	0	1	6564	108	0	next
201	Response	1	3152207	6563	1
204	Response	3	3349441	82304	1
206	Picture	a105	3359964	0	2	6186	155	0	next
206	Response	1	3366149	6185	1
208	Picture	c101	3377964	0	171	8999	172	0	next
208	Response	1	3386862	8898	2
210	Picture	b103	3399962	0	1	8603	69	0	next
210	Response	2	3408564	8602	1
212	Picture	b111	3422462	0	171	6831	173	0	next
212	Response	2	3429126	6664	1
214	Picture	b101	3443459	0	2	5066	108	0	next
214	Response	2	3448524	5065	2
216	Picture	b108	3462792	0	171	5332	173	0	next
216	Response	2	3468100	5308	1
218	Picture	b112	3481457	0	2	5833	3	0	next
218	Response	2	3487109	5652	1
220	Picture	b105	3501123	0	173	6166	174	0	next
220	Response	2	3507162	6039	1
222	Picture	b114	3519288	0	2	8530	143	0	next
222	Response	2	3527817	8529	1
224	Picture	a111	3542454	0	1	10665	3	0	next
224	Response	1	3553014	10560	1
226	Picture	b102	3568119	0	1	6027	145	0	next
226	Response	2	3574145	6026	1
228	Picture	a112	3587618	0	1	5999	3	0	next
228	Response	1	3593541	5923	1
230	Picture	c101	3608450	0	1	6014	158	0	next
230	Response	1	3614463	6013	1
232	Picture	a104	3626449	0	171	11665	173	0	next
232	Response	1	3637956	11507	1
234	Picture	a101	3652613	0	2	10277	63	0	next
234	Response	1	3662889	10276	1
236	Picture	c101	3675780	0	170	6165	172	0	next
236	Response	1	3681840	6060	1
238	Picture	a115	3695944	0	2	7500	3	0	next
238	Response	1	3703362	7418	1
240	Picture	a106	3716611	0	170	8331	172	0	next
240	Response	1	3724823	8212	1
242	Picture	b115	3739609	0	1	9576	97	0	next
242	Response	2	3749184	9575	2
244	Picture	c101	3764108	0	170	6165	172	0	next
244	Response	1	3770105	5997	1
246	Picture	c101	3782606	0	1	5500	2	0	next
246	Response	1	3787918	5312	1
248	Picture	a107	3799606	0	170	7498	172	0	next
248	Response	1	3806954	7348	1
250	Picture	b116	3822104	0	1	7688	150	0	next
250	Response	2	3829791	7687	1
252	Picture	c101	3843603	0	171	5499	172	0	next
252	Response	2	3848978	5375	2
254	Picture	a103	3861935	0	1	6499	2	0	next
254	Response	1	3868347	6412	1
256	Picture	c101	3879933	0	2	12999	4	0	next
256	Response	1	3892588	12655	1
258	Picture	b106	3908265	0	2	6083	90	0	next
258	Response	2	3914347	6082	1
260	Picture	a109	3926931	0	1	10999	2	0	next
260	Response	1	3937811	10880	1
262	Picture	a110	3949596	0	1	9231	107	0	next
262	Response	1	3958826	9230	1
264	Picture	b107	3972261	0	2	10499	4	0	next
264	Response	2	3982712	10451	1
266	Picture	c101	3997093	0	1	5196	143	0	next
266	Response	1	4002288	5195	1
268	Picture	b110	4014593	0	171	5998	173	0	next
268	Response	2	4020431	5838	2
270	Picture	c101	4035258	0	1	5527	144	0	next
270	Response	1	4040785	5527	1
272	Picture	a102	4052756	0	2	6666	4	0	next
272	Response	1	4059342	6586	1
274	Picture	a108	4071422	0	1	7706	134	0	next
274	Response	1	4079127	7705	1
276	Picture	c101	4091088	0	170	5666	171	0	next
276	Response	1	4096584	5496	1
278	Picture	a113	4110086	0	2	5930	77	0	next
278	Response	1	4116015	5929	1
280	Picture	a116	4130753	0	170	5998	172	0	next
280	Response	1	4136607	5854	1
282	Picture	c101	4150584	0	1	4919	86	0	next
282	Response	1	4155502	4918	1
284	Picture	c101	4169750	0	171	5832	173	0	next
284	Response	1	4175441	5691	2
286	Picture	c101	4190248	0	2	4950	57	0	next
286	Response	1	4195197	4949	1
288	Picture	c101	4210248	0	171	3832	172	0	next
288	Response	1	4213910	3662	1
290	Picture	c101	4225746	0	1	4424	82	0	next
290	Response	1	4230169	4423	1
292	Picture	b113	4244579	0	171	12999	172	0	next
292	Response	2	4257401	12822	1
294	Picture	b104	4269410	0	2	6253	87	0	next
294	Response	2	4275662	6252	1
296	Picture	a114	4290410	0	170	8831	172	0	next
296	Response	1	4299128	8718	1
298	Picture	c101	4313241	0	1	4780	59	0	next
298	Response	1	4318020	4779	1
300	Picture	b109	4330741	0	170	6832	171	0	next
300	Response	2	4337450	6709	1
303	Response	3	4581725	132159	1
305	Picture	b015	4591892	0	171	12165	172	0	next
305	Response	2	4603877	11985	1
307	Picture	a010	4623556	0	1	5970	36	0	next
307	Response	1	4629524	5968	2
309	Picture	c001	4648722	0	170	4832	171	0	next
309	Response	2	4653409	4687	1
311	Picture	c001	4670720	0	1	6779	59	0	next
311	Response	2	4677498	6778	1
313	Picture	b004	4696885	0	171	5832	173	0	next
313	Response	2	4702574	5689	1
315	Picture	c001	4722716	0	2	5354	153	0	next
315	Response	2	4728069	5353	1
317	Picture	a001	4744882	0	1	6332	3	0	next
317	Response	1	4751114	6232	1
319	Picture	c001	4769214	0	1	5003	169	0	next
319	Response	2	4774216	5002	1
321	Picture	a015	4794046	0	171	9165	173	0	next
321	Response	1	4803055	9009	1
323	Picture	b005	4820211	0	1	6038	135	0	next
323	Response	2	4826248	6037	1
325	Picture	c001	4845543	0	172	4332	174	0	next
325	Response	2	4849769	4226	1
327	Picture	a005	4867541	0	1	8800	39	0	next
327	Response	1	4876339	8798	2
329	Picture	a007	4894540	0	171	7832	173	0	next
329	Response	1	4902252	7712	1
331	Picture	b003	4919371	0	2	5925	83	0	next
331	Response	2	4925294	5923	2
333	Picture	b010	4942371	0	171	8665	172	0	next
333	Response	2	4950968	8597	1
335	Picture	c001	4969535	0	1	10666	2	0	next
335	Response	2	4980047	10512	1
337	Picture	b001	5000201	0	170	6332	171	0	next
337	Response	2	5006465	6264	2
339	Picture	b007	5026865	0	1	4375	130	0	next
339	Response	2	5031239	4374	1
341	Picture	a016	5050198	0	170	6832	171	0	next
341	Response	1	5056910	6712	1
343	Picture	a011	5075529	0	1	6934	71	0	next
343	Response	1	5082462	6933	1
345	Picture	c001	5098861	0	1	6832	3	0	next
345	Response	2	5105594	6733	1
347	Picture	a012	5122859	0	2	6016	157	0	next
347	Response	1	5128874	6015	1
349	Picture	b006	5147525	0	171	5499	172	0	next
349	Response	2	5152962	5437	1
351	Picture	c001	5173189	0	2	6402	106	0	next
351	Response	2	5179590	6401	1
353	Picture	b012	5196689	0	171	6499	172	0	next
353	Response	2	5203137	6448	1
355	Picture	c001	5220520	0	1	5808	31	0	next
355	Response	2	5226327	5807	1
357	Picture	c001	5245353	0	170	6832	171	0	next
357	Response	2	5252117	6764	1
359	Picture	b009	5270517	0	2	8348	158	0	next
359	Response	1	5278864	8347	1
361	Picture	b014	5296516	0	171	5999	172	0	next
361	Response	2	5302411	5895	1
363	Picture	a013	5320181	0	1	5869	133	0	next
363	Response	1	5326049	5868	1
365	Picture	b008	5343847	0	170	5998	172	0	next
365	Response	2	5349692	5845	1
367	Picture	a006	5368011	0	2	5333	3	0	next
367	Response	2	5373299	5288	1
369	Picture	a009	5391511	0	170	6498	172	0	next
369	Response	1	5397865	6354	1
371	Picture	a008	5415675	0	1	5772	67	0	next
371	Response	1	5421446	5771	1
373	Picture	c001	5439841	0	170	7165	172	0	next
373	Response	2	5446877	7036	1
375	Picture	a004	5467339	0	1	6761	77	0	next
375	Response	1	5474099	6760	1
377	Picture	b011	5491671	0	171	6332	173	0	next
377	Response	2	5497945	6274	1
379	Picture	a002	5516002	0	2	6476	31	0	next
379	Response	1	5522477	6475	1
381	Picture	b002	5541168	0	170	5666	171	0	next
381	Response	2	5546652	5484	2
383	Picture	c001	5564833	0	1	6356	149	0	next
383	Response	2	5571188	6355	1
385	Picture	c001	5588499	0	171	6998	173	0	next
385	Response	2	5595394	6895	1
387	Picture	c001	5613163	0	2	3895	112	0	next
387	Response	2	5617057	3894	1
389	Picture	c001	5636329	0	171	4832	173	0	next
389	Response	2	5640995	4666	1
391	Picture	a003	5659827	0	2	6659	181	0	next
391	Response	1	5666484	6657	2
393	Picture	b013	5684659	0	1	5499	3	0	next
393	Response	2	5690116	5457	1
395	Picture	b016	5707157	0	2	9500	3	0	next
395	Response	2	5716501	9344	2
397	Picture	c001	5736657	0	170	5832	171	0	next
397	Response	2	5742410	5753	2
399	Picture	a014	5760488	0	1	7024	148	0	next
399	Response	1	5767511	7023	1
402	Response	3	5971716	84068	2
404	Picture	c001	5982141	0	2	7536	137	0	next
404	Response	2	5989676	7535	1
406	Picture	c001	6002141	0	170	4332	171	0	next
406	Response	2	6006291	4150	1
408	Picture	b203	6020639	0	2	5764	76	0	next
408	Response	2	6026402	5763	1
410	Picture	a213	6038805	0	1	5499	2	0	next
410	Response	1	6044121	5316	1
412	Picture	c201	6056137	0	1	6184	155	0	next
412	Response	2	6062320	6183	1
414	Picture	a207	6073969	0	1	8333	2	0	next
414	Response	1	6082191	8222	1
416	Picture	b215	6097134	0	2	5859	148	0	next
416	Response	2	6102991	5857	2
418	Picture	a216	6114301	0	171	6498	173	0	next
418	Response	1	6120772	6471	1
420	Picture	b216	6133132	0	2	5666	4	0	next
420	Response	2	6138700	5568	1
422	Picture	a202	6150798	0	171	11332	173	0	next
422	Response	1	6162040	11242	1
424	Picture	a206	6176796	0	2	6763	77	0	next
424	Response	1	6183558	6762	1
426	Picture	c201	6197962	0	171	7499	172	0	next
426	Response	2	6205371	7409	2
428	Picture	c201	6219460	0	2	4333	4	0	next
428	Response	2	6223686	4226	1
430	Picture	c201	6237627	0	171	5998	173	0	next
430	Response	2	6243467	5840	2
432	Picture	b214	6256458	0	2	7499	4	0	next
432	Response	2	6263815	7357	1
434	Picture	a209	6276124	0	172	6499	173	0	next
434	Response	1	6282581	6457	1
436	Picture	c201	6294289	0	2	5172	168	0	next
436	Response	2	6299460	5171	1
438	Picture	a214	6313455	0	171	6666	172	0	next
438	Response	1	6320051	6596	1
440	Picture	c201	6333787	0	1	4103	69	0	next
440	Response	2	6337889	4102	1
442	Picture	b212	6351786	0	172	5999	174	0	next
442	Response	2	6357758	5972	1
444	Picture	c201	6370451	0	2	5804	37	0	next
444	Response	2	6376254	5803	1
446	Picture	a215	6388951	0	170	6832	171	0	next
446	Response	1	6395738	6787	1
448	Picture	c201	6408949	0	1	5315	192	0	next
448	Response	2	6414263	5314	1
450	Picture	b204	6428282	0	171	4999	172	0	next
450	Response	2	6433177	4895	1
452	Picture	b202	6445614	0	1	5666	2	0	next
452	Response	2	6451225	5611	1
454	Picture	b205	6464946	0	1	5999	3	0	next
454	Response	2	6470857	5911	1
456	Picture	a212	6484778	0	1	6612	60	0	next
456	Response	1	6491389	6611	1
458	Picture	a203	6505277	0	171	6999	172	0	next
458	Response	1	6512183	6906	1
460	Picture	b211	6526442	0	1	7413	94	0	next
460	Response	2	6533854	7412	1
462	Picture	b209	6548275	0	171	8832	172	0	next
462	Response	2	6556953	8678	1
464	Picture	c201	6569106	0	1	10333	2	0	next
464	Response	2	6579305	10199	1
466	Picture	c201	6593272	0	172	5999	173	0	next
466	Response	2	6599089	5817	1
468	Picture	b208	6614437	0	1	5841	164	0	next
468	Response	2	6620277	5840	1
470	Picture	c201	6632103	0	170	6165	172	0	next
470	Response	2	6638149	6046	1
472	Picture	b206	6650101	0	2	6370	137	0	next
472	Response	2	6656470	6369	1
474	Picture	a210	6667768	0	170	7332	171	0	next
474	Response	1	6675060	7292	1
476	Picture	c201	6688099	0	1	6235	105	0	next
476	Response	2	6694333	6234	1
478	Picture	c201	6707932	0	171	5165	173	0	next
478	Response	2	6712950	5018	1
480	Picture	c201	6726597	0	1	5270	68	0	next
480	Response	2	6731866	5269	1
482	Picture	c201	6744596	0	171	5166	172	0	next
482	Response	2	6749586	4990	1
484	Picture	b201	6762261	0	2	20499	3	0	next
484	Response	2	6782668	20407	1
486	Picture	a204	6797594	0	170	9164	172	0	next
486	Response	1	6806599	9005	2
488	Picture	a208	6820591	0	1	6654	185	0	next
488	Response	1	6827244	6653	1
490	Picture	a201	6841258	0	167	8498	168	0	next
490	Response	1	6849686	8428	1
492	Picture	c201	6863922	0	1	6261	77	0	next
492	Response	2	6870182	6260	1
494	Picture	a205	6883088	0	170	8165	172	0	next
494	Response	1	6891189	8101	1
496	Picture	b213	6904086	0	1	8166	3	0	next
496	Response	2	6912078	7992	1
498	Picture	b207	6923419	0	170	6499	171	0	next
498	Response	2	6929765	6346	2
500	Picture	a211	6944917	0	2	8158	181	0	next
500	Response	1	6953074	8157	1
502	Picture	b210	6967583	0	172	4832	174	0	next
502	Response	2	6972290	4707	1
505	Response	3	7202418	117676	1
507	Picture	a207	7212734	0	2	7333	4	0	next
507	Response	1	7219990	7256	1
509	Picture	b207	7234733	0	1	5488	184	0	next
509	Response	2	7240220	5487	1
511	Picture	c201	7254899	0	168	7665	170	0	next
511	Response	2	7262421	7522	1
513	Picture	b214	7274731	0	1	5678	161	0	next
513	Response	2	7280408	5677	1
515	Picture	a204	7293397	0	170	6832	171	0	next
515	Response	1	7300068	6671	1
517	Picture	a215	7313228	0	2	5664	174	0	next
517	Response	1	7318890	5662	2
519	Picture	c201	7331728	0	171	5665	173	0	next
519	Response	2	7337327	5599	2
521	Picture	a211	7352059	0	2	7467	40	0	next
521	Response	1	7359525	7466	2
523	Picture	b208	7371392	0	170	6499	171	0	next
523	Response	2	7377814	6422	1
525	Picture	a209	7389557	0	1	4928	78	0	next
525	Response	1	7394483	4926	2
527	Picture	a205	7409223	0	171	6666	172	0	next
527	Response	1	7415821	6598	2
529	Picture	b211	7431055	0	1	5685	153	0	next
529	Response	2	7436738	5683	2
531	Picture	c201	7449721	0	171	5832	172	0	next
531	Response	1	7455500	5779	1
533	Picture	b212	7467386	0	1	7237	101	0	next
533	Response	2	7474622	7236	1
535	Picture	b202	7488552	0	172	10832	173	0	next
535	Response	2	7499302	10750	1
537	Picture	c201	7513716	0	2	5725	115	0	next
537	Response	2	7519440	5724	1
539	Picture	b209	7532383	0	170	6498	172	0	next
539	Response	2	7538801	6418	1
541	Picture	a214	7551548	0	1	6735	103	0	next
541	Response	1	7558282	6734	1
543	Picture	c201	7570547	0	170	7665	172	0	next
543	Response	2	7578064	7517	1
545	Picture	b203	7590545	0	1	9241	98	0	next
545	Response	2	7599785	9240	1
547	Picture	a202	7614544	0	171	6832	173	0	next
547	Response	1	7621326	6782	2
549	Picture	b201	7633876	0	1	5800	39	0	next
549	Response	2	7639675	5799	2
551	Picture	c201	7654542	0	167	5499	168	0	next
551	Response	2	7659934	5392	1
553	Picture	c201	7674540	0	1	5263	74	0	next
553	Response	2	7679802	5262	1
555	Picture	b215	7694706	0	1	8332	3	0	next
555	Response	2	7702868	8162	1
557	Picture	c201	7716371	0	1	5469	36	0	next
557	Response	2	7721839	5468	1
559	Picture	c201	7734537	0	171	5499	172	0	next
559	Response	2	7739915	5378	1
561	Picture	c201	7752535	0	2	4473	34	0	next
561	Response	2	7757007	4472	1
563	Picture	c201	7770868	0	171	5332	173	0	next
563	Response	2	7776038	5170	1
565	Picture	b213	7789867	0	1	6787	51	0	next
565	Response	2	7796653	6786	1
567	Picture	a216	7810699	0	171	20998	173	0	next
567	Response	1	7831523	20824	1
569	Picture	b210	7843363	0	2	5727	115	0	next
569	Response	2	7849089	5726	1
571	Picture	b204	7860363	0	171	6165	173	0	next
571	Response	2	7866478	6115	2
573	Picture	a208	7878694	0	2	5833	175	0	next
573	Response	1	7884526	5832	2
575	Picture	a210	7896694	0	1	6666	2	0	next
575	Response	1	7903231	6537	2
577	Picture	a203	7918526	0	1	5624	48	0	next
577	Response	1	7924150	5624	1
579	Picture	c201	7937692	0	170	6165	172	0	next
579	Response	2	7943781	6089	1
581	Picture	a212	7958857	0	1	7543	128	0	next
581	Response	1	7966399	7542	1
583	Picture	b206	7977523	0	170	6832	171	0	next
583	Response	2	7984325	6802	1
585	Picture	b216	7998021	0	1	6590	82	0	next
585	Response	2	8004611	6590	1
587	Picture	a213	8016353	0	1	6666	3	0	next
587	Response	1	8022867	6514	1
589	Picture	a206	8035852	0	1	7034	139	0	next
589	Response	1	8042885	7033	1
591	Picture	b205	8055685	0	168	6332	169	0	next
591	Response	2	8061826	6141	2
593	Picture	c201	8075183	0	1	6273	67	0	next
593	Response	2	8081455	6272	1
595	Picture	a201	8093849	0	170	6665	172	0	next
595	Response	1	8100458	6609	1
597	Picture	c201	8112514	0	1	5842	163	0	next
597	Response	2	8118355	5841	1
599	Picture	c201	8132180	0	1	5499	2	0	next
599	Response	2	8137595	5415	1
601	Picture	c201	8149179	0	1	4639	32	0	next
601	Response	2	8153818	4639	1
