# Supplementary material for: The relationship between Chinese college students’ mate preferences and their parents’ education level
Source: Front Psychol. 2022 Nov 1;13:907315. doi: 10.3389/fpsyg.2022.907315 (PMC9664191; doi:10.3389/fpsyg.2022.907315)
Supplement: Supplementary file 2 [file Data_Sheet_1.ZIP › raw data/│┬÷╬/part1.log]

Scenario - For expli1
Logfile written - 2018/5/24 18:54:13

Trial	Event Type	Code	Time	TTime	Uncertainty	Duration	Uncertainty	ReqTime	ReqDur

1	Response	3	98721	98721	2
3	Picture	a010	109164	0	2	4402	104	0	next
3	Response	1	113565	4401	1
5	Picture	b001	132498	0	171	229163	172	0	next
5	Response	2	361471	228973	2
7	Picture	a015	381994	0	1	7148	190	0	next
7	Response	1	389141	7147	2
9	Picture	c001	405661	0	170	10499	171	0	next
9	Response	1	416099	10438	2
11	Picture	c001	433660	0	1	7308	30	0	next
11	Response	2	440967	7307	1
13	Picture	a016	458994	0	170	8999	171	0	next
13	Response	1	467894	8900	2
15	Picture	a009	487659	0	2	6449	57	0	next
15	Response	1	494107	6448	2
17	Picture	c001	512159	0	1	6833	2	0	next
17	Response	2	518885	6726	1
19	Picture	c001	538825	0	2	6662	178	0	next
19	Response	2	545486	6661	1
21	Picture	c001	563992	0	171	5333	172	0	next
21	Response	2	569244	5252	2
23	Picture	c001	586491	0	2	5667	3	0	next
23	Response	2	592104	5613	1
25	Picture	a007	611492	0	171	8499	172	0	next
25	Response	1	619930	8438	1
27	Picture	c001	639657	0	2	6038	135	0	next
27	Response	2	645694	6037	1
29	Picture	a008	662658	0	170	7165	172	0	next
29	Response	1	669663	7005	1
31	Picture	b014	688657	0	1	7007	164	0	next
31	Response	2	695663	7006	1
33	Picture	c001	712990	0	173	5833	174	0	next
33	Response	2	718734	5744	1
35	Picture	a012	736656	0	2	6111	62	0	next
35	Response	1	742765	6109	2
37	Picture	a003	760657	0	168	6165	169	0	next
37	Response	1	766737	6080	1
39	Picture	b006	785989	0	1	6500	2	0	next
39	Response	2	792412	6423	1
41	Picture	b013	811322	0	171	5333	172	0	next
41	Response	2	816565	5243	1
43	Picture	a011	836988	0	1	7710	128	0	next
43	Response	1	844697	7709	1
45	Picture	c001	863155	0	170	5499	171	0	next
45	Response	2	868517	5362	1
47	Picture	a006	885321	0	1	7648	192	0	next
47	Response	1	892968	7647	1
49	Picture	a002	910988	0	170	6832	172	0	next
49	Response	1	917687	6699	2
51	Picture	c001	935487	0	1	6201	137	0	next
51	Response	2	941687	6200	1
53	Picture	b016	958654	0	172	6665	174	0	next
53	Response	2	965242	6588	1
55	Picture	c001	985319	0	2	5962	44	0	next
55	Response	2	991280	5961	1
57	Picture	a005	1011320	0	170	6999	171	0	next
57	Response	1	1018095	6775	1
59	Picture	c001	1037485	0	2	4882	124	0	next
59	Response	2	1042366	4881	1
61	Picture	a014	1059818	0	2	5833	4	0	next
61	Response	1	1065621	5803	1
63	Picture	a004	1083485	0	1	5958	47	0	next
63	Response	2	1089442	5957	1
65	Picture	b015	1109151	0	1	6166	3	0	next
65	Response	2	1115268	6117	1
67	Picture	c001	1133651	0	1	5587	86	0	next
67	Response	2	1139237	5586	1
69	Picture	b007	1156818	0	170	6332	172	0	next
69	Response	2	1163118	6300	1
71	Picture	b010	1182150	0	1	5987	185	0	next
71	Response	2	1188136	5986	1
73	Picture	b012	1204817	0	172	6166	173	0	next
73	Response	2	1210940	6123	2
75	Picture	a001	1228316	0	2	6451	55	0	next
75	Response	1	1234766	6450	1
77	Picture	b009	1253150	0	167	15665	169	0	next
77	Response	2	1268703	15553	2
79	Picture	c001	1287315	0	2	5572	101	0	next
79	Response	2	1292886	5571	1
81	Picture	c001	1309982	0	171	5166	173	0	next
81	Response	2	1315094	5112	1
83	Picture	b003	1332648	0	2	6148	191	0	next
83	Response	2	1338795	6147	1
85	Picture	b004	1355481	0	2	6000	3	0	next
85	Response	2	1361296	5815	1
87	Picture	b011	1380814	0	2	5715	124	0	next
87	Response	2	1386528	5714	1
89	Picture	b002	1405480	0	2	5167	3	0	next
89	Response	1	1410472	4992	2
91	Picture	a013	1430647	0	1	6728	110	0	next
91	Response	1	1437374	6727	1
93	Picture	b008	1455315	0	170	7998	171	0	next
93	Response	2	1463198	7883	1
95	Picture	c001	1482646	0	2	5100	73	0	next
95	Response	2	1487745	5099	1
97	Picture	b005	1504479	0	2	5833	4	0	next
97	Response	2	1510220	5741	1
100	Response	3	1674339	43195	1
102	Picture	c001	1684478	0	167	5665	169	0	next
102	Response	2	1690117	5639	1
104	Picture	c001	1701643	0	2	4833	4	0	next
104	Response	2	1706308	4665	1
106	Picture	a206	1717810	0	168	7166	170	0	next
106	Response	1	1724831	7021	1
108	Picture	a207	1736976	0	2	5785	54	0	next
108	Response	1	1742760	5784	1
110	Picture	b205	1757811	0	166	5998	167	0	next
110	Response	2	1763622	5811	1
112	Picture	c201	1778642	0	2	5575	98	0	next
112	Response	2	1784216	5574	1
114	Picture	b206	1796643	0	170	6832	171	0	next
114	Response	2	1803376	6733	1
116	Picture	a201	1817475	0	1	5752	86	0	next
116	Response	1	1823226	5751	1
118	Picture	c201	1835809	0	170	5332	172	0	next
118	Response	2	1840975	5166	2
120	Picture	c201	1852641	0	2	4917	87	0	next
120	Response	2	1857557	4916	1
122	Picture	c201	1869142	0	170	5165	172	0	next
122	Response	2	1874260	5118	2
124	Picture	c201	1887641	0	1	5119	52	0	next
124	Response	2	1892759	5118	1
126	Picture	b214	1906975	0	170	7332	171	0	next
126	Response	2	1914165	7190	1
128	Picture	c201	1925807	0	1	5222	116	0	next
128	Response	2	1931028	5221	1
130	Picture	b202	1942974	0	171	7499	173	0	next
130	Response	2	1950365	7391	2
132	Picture	b208	1965307	0	1	5543	128	0	next
132	Response	2	1970849	5542	1
134	Picture	a211	1985307	0	170	6999	171	0	next
134	Response	1	1992164	6857	1
136	Picture	c201	2003973	0	1	5703	135	0	next
136	Response	2	2009676	5703	1
138	Picture	b215	2023139	0	1	7833	3	0	next
138	Response	2	2030841	7702	1
140	Picture	a210	2044139	0	1	6791	47	0	next
140	Response	1	2050929	6790	1
142	Picture	a204	2065805	0	1	5500	2	0	next
142	Response	2	2071197	5392	1
144	Picture	c201	2086138	0	2	6077	96	0	next
144	Response	2	2092214	6076	2
146	Picture	a215	2106971	0	2	6167	3	0	next
146	Response	1	2112963	5992	1
148	Picture	a203	2127471	0	1	5487	186	0	next
148	Response	1	2132957	5486	1
150	Picture	a202	2147638	0	171	6166	172	0	next
150	Response	1	2153638	6000	1
152	Picture	a209	2166470	0	2	5167	3	0	next
152	Response	1	2171597	5127	1
154	Picture	a208	2185304	0	170	9333	171	0	next
154	Response	1	2194495	9191	1
156	Picture	b207	2208803	0	2	6106	67	0	next
156	Response	2	2214908	6105	1
158	Picture	c201	2226804	0	171	6999	172	0	next
158	Response	2	2233715	6911	1
160	Picture	b212	2246636	0	1	7264	74	0	next
160	Response	2	2253899	7263	1
162	Picture	a214	2267970	0	170	5999	171	0	next
162	Response	1	2273832	5862	1
164	Picture	b210	2287636	0	1	5532	139	0	next
164	Response	2	2293167	5531	1
166	Picture	b204	2305469	0	171	7999	173	0	next
166	Response	2	2313316	7847	1
168	Picture	a212	2327468	0	2	5818	189	0	next
168	Response	1	2333285	5817	1
170	Picture	b213	2346302	0	172	5832	174	0	next
170	Response	2	2352001	5699	2
172	Picture	b209	2365301	0	2	6550	123	0	next
172	Response	2	2371851	6550	1
174	Picture	c201	2382968	0	171	7166	172	0	next
174	Response	2	2390026	7058	1
176	Picture	b216	2404467	0	2	5050	123	0	next
176	Response	2	2409516	5049	1
178	Picture	c201	2422135	0	170	5165	172	0	next
178	Response	2	2427175	5040	2
180	Picture	a205	2441967	0	1	5833	173	0	next
180	Response	1	2447798	5831	2
182	Picture	c201	2462134	0	170	4832	172	0	next
182	Response	2	2466865	4731	1
184	Picture	b201	2481466	0	2	12250	90	0	next
184	Response	2	2493715	12249	1
186	Picture	c201	2508800	0	171	5832	173	0	next
186	Response	2	2514522	5722	1
188	Picture	b203	2528132	0	2	5314	194	0	next
188	Response	2	2533445	5313	1
190	Picture	a213	2545133	0	169	5999	170	0	next
190	Response	1	2551055	5922	1
192	Picture	c201	2563799	0	1	4745	93	0	next
192	Response	2	2568543	4744	1
194	Picture	c201	2583466	0	170	4165	172	0	next
194	Response	2	2587525	4059	2
196	Picture	c201	2601131	0	2	3762	78	0	next
196	Response	2	2604892	3761	1
198	Picture	a216	2619465	0	170	6499	172	0	next
198	Response	1	2625908	6443	1
200	Picture	b211	2639131	0	1	5968	37	0	next
200	Response	2	2645098	5967	1
203	Response	3	2783776	23979	1
205	Picture	c201	2794296	0	1	7267	71	0	next
205	Response	2	2801562	7266	1
207	Picture	a212	2815963	0	168	6499	169	0	next
207	Response	1	2822426	6463	1
209	Picture	a206	2834462	0	1	6166	3	0	next
209	Response	1	2840566	6104	1
211	Picture	b204	2852795	0	171	5166	173	0	next
211	Response	2	2857907	5112	1
213	Picture	a211	2871961	0	2	6000	3	0	next
213	Response	1	2877786	5825	1
215	Picture	c201	2892128	0	171	5499	173	0	next
215	Response	2	2897511	5383	1
217	Picture	b210	2912627	0	2	6740	100	0	next
217	Response	2	2919366	6739	2
219	Picture	b207	2931961	0	170	5166	171	0	next
219	Response	2	2937063	5102	1
221	Picture	a202	2949294	0	1	5492	179	0	next
221	Response	1	2954785	5491	1
223	Picture	b214	2968961	0	169	5665	171	0	next
223	Response	2	2974510	5549	2
225	Picture	a201	2988460	0	1	7846	159	0	next
225	Response	1	2996305	7845	2
227	Picture	c201	3011293	0	169	5333	170	0	next
227	Response	2	3016542	5249	1
229	Picture	b212	3027959	0	1	5198	140	0	next
229	Response	2	3033156	5197	1
231	Picture	a208	3045127	0	169	4498	171	0	next
231	Response	2	3049505	4378	1
233	Picture	b215	3064792	0	2	5316	190	0	next
233	Response	2	3070107	5315	1
235	Picture	c201	3082126	0	171	5165	173	0	next
235	Response	2	3087233	5107	2
237	Picture	b213	3099458	0	2	5203	136	0	next
237	Response	2	3104661	5203	1
239	Picture	c201	3119958	0	1	4833	2	0	next
239	Response	2	3124752	4794	1
241	Picture	a209	3137124	0	2	4395	111	0	next
241	Response	1	3141518	4394	1
243	Picture	b209	3153625	0	170	6499	171	0	next
243	Response	2	3160052	6427	1
245	Picture	a213	3171957	0	2	5788	52	0	next
245	Response	1	3177744	5787	1
247	Picture	c201	3192291	0	170	4666	171	0	next
247	Response	2	3196814	4523	2
249	Picture	b202	3209957	0	1	6527	144	0	next
249	Response	2	3216482	6525	1
251	Picture	c201	3227957	0	169	5999	171	0	next
251	Response	2	3233881	5924	1
253	Picture	c201	3246456	0	2	5119	54	0	next
253	Response	2	3251575	5119	1
255	Picture	b205	3264122	0	2	6834	3	0	next
255	Response	2	3270799	6677	1
257	Picture	c201	3285122	0	2	4672	168	0	next
257	Response	2	3289793	4671	1
259	Picture	c201	3302623	0	172	4332	174	0	next
259	Response	2	3306771	4148	1
261	Picture	a214	3321289	0	1	5962	43	0	next
261	Response	1	3327250	5961	2
263	Picture	b216	3338789	0	170	5999	172	0	next
263	Response	2	3344651	5862	1
265	Picture	b206	3356621	0	2	6745	95	0	next
265	Response	2	3363365	6744	1
267	Picture	c201	3377289	0	170	5832	171	0	next
267	Response	2	3383009	5720	1
269	Picture	a205	3398121	0	1	5725	113	0	next
269	Response	2	3403846	5725	1
271	Picture	b203	3415455	0	171	6165	173	0	next
271	Response	2	3421541	6086	2
273	Picture	c201	3434454	0	1	5027	144	0	next
273	Response	2	3439480	5026	1
275	Picture	a203	3452288	0	170	5999	171	0	next
275	Response	1	3458077	5789	2
277	Picture	a215	3470287	0	1	5166	3	0	next
277	Response	1	3475298	5011	1
279	Picture	c201	3489120	0	171	4833	172	0	next
279	Response	2	3493891	4771	1
281	Picture	b208	3506120	0	1	4841	163	0	next
281	Response	2	3510960	4840	1
283	Picture	b201	3525619	0	2	6333	4	0	next
283	Response	2	3531917	6298	1
285	Picture	a216	3546952	0	2	5591	82	0	next
285	Response	1	3552542	5590	1
287	Picture	c201	3563786	0	169	5832	171	0	next
287	Response	2	3569537	5751	2
289	Picture	a210	3584618	0	2	6071	103	0	next
289	Response	1	3590688	6070	1
291	Picture	b211	3605285	0	172	5833	173	0	next
291	Response	2	3610992	5707	2
293	Picture	a204	3625618	0	2	6959	47	0	next
293	Response	2	3632576	6958	1
295	Picture	c201	3645118	0	170	5833	171	0	next
295	Response	2	3650842	5724	1
297	Picture	a207	3665784	0	1	6077	95	0	next
297	Response	1	3671860	6076	1
299	Picture	c201	3686784	0	171	5999	173	0	next
299	Response	2	3692732	5948	2
302	Response	3	3929426	123644	1
305	Picture	b014	3959781	0	170	8665	172	0	next
305	Response	2	3968373	8592	1
307	Picture	a012	3988613	0	1	7546	126	0	next
307	Response	1	3996157	7544	2
309	Picture	b013	4015947	0	171	5332	173	0	next
309	Response	2	4021111	5164	1
311	Picture	b007	4038112	0	2	7416	90	0	next
311	Response	2	4045527	7415	1
313	Picture	b010	4063779	0	171	5666	173	0	next
313	Response	2	4069289	5510	1
315	Picture	a008	4089945	0	1	7832	173	0	next
315	Response	1	4097776	7831	1
317	Picture	a005	4117445	0	171	10166	173	0	next
317	Response	1	4127551	10106	2
319	Picture	b001	4145611	0	1	12454	217	0	next
319	Response	2	4158064	12453	1
321	Picture	c001	4177445	0	170	7499	171	0	next
321	Response	1	4184785	7340	1
323	Picture	c001	4202944	0	1	4666	2	0	next
323	Response	1	4207466	4522	2
325	Picture	b008	4227111	0	170	5999	171	0	next
325	Response	2	4233048	5937	1
327	Picture	c001	4252609	0	2	6607	66	0	next
327	Response	2	4259214	6605	2
329	Picture	a011	4277610	0	170	6666	171	0	next
329	Response	1	4284133	6523	2
331	Picture	c001	4304442	0	2	4034	139	0	next
331	Response	1	4308475	4033	1
333	Picture	c001	4326443	0	170	5832	171	0	next
333	Response	1	4332107	5664	1
335	Picture	c001	4351608	0	2	6000	4	0	next
335	Response	1	4357504	5896	1
337	Picture	c001	4376109	0	170	5832	171	0	next
337	Response	1	4381826	5717	1
339	Picture	a015	4401941	0	1	5826	181	0	next
339	Response	1	4407766	5825	1
341	Picture	b012	4424441	0	171	5500	172	0	next
341	Response	2	4429757	5316	2
343	Picture	a004	4448940	0	2	6864	142	0	next
343	Response	2	4455803	6863	1
345	Picture	c001	4474941	0	171	5832	173	0	next
345	Response	1	4480677	5736	1
347	Picture	c001	4499106	0	2	5156	184	0	next
347	Response	1	4504261	5155	2
349	Picture	c001	4523440	0	170	5166	171	0	next
349	Response	1	4528450	5010	1
351	Picture	b011	4549106	0	1	7166	3	0	next
351	Response	2	4556135	7029	1
353	Picture	c001	4575773	0	170	5832	172	0	next
353	Response	1	4581494	5721	1
355	Picture	b004	4601438	0	2	6543	130	0	next
355	Response	2	4607980	6542	1
357	Picture	c001	4624273	0	167	5331	169	0	next
357	Response	2	4629558	5285	1
359	Picture	a009	4649438	0	1	5531	142	0	next
359	Response	1	4654968	5530	2
361	Picture	b006	4672271	0	171	5833	172	0	next
361	Response	1	4677955	5684	2
363	Picture	a006	4696604	0	1	6749	89	0	next
363	Response	1	4703352	6748	1
365	Picture	b016	4721937	0	168	6666	170	0	next
365	Response	2	4728517	6580	1
367	Picture	c001	4748603	0	1	5564	108	0	next
367	Response	1	4754166	5563	1
369	Picture	a010	4771770	0	170	6666	171	0	next
369	Response	1	4778210	6440	1
371	Picture	b002	4797769	0	2	6693	146	0	next
371	Response	2	4804461	6692	1
373	Picture	a013	4823436	0	170	6332	172	0	next
373	Response	1	4829689	6253	2
375	Picture	a002	4849102	0	1	6091	80	0	next
375	Response	1	4855192	6090	2
377	Picture	a001	4871935	0	171	7833	172	0	next
377	Response	2	4879641	7706	2
379	Picture	b003	4897768	0	1	5833	2	0	next
379	Response	2	4903553	5785	2
381	Picture	c001	4920935	0	170	6332	172	0	next
381	Response	1	4927079	6144	1
383	Picture	b015	4945601	0	1	5602	69	0	next
383	Response	2	4951202	5601	1
385	Picture	a003	4967434	0	170	7833	171	0	next
385	Response	1	4975087	7653	1
387	Picture	a014	4992433	0	2	5893	113	0	next
387	Response	1	4998325	5892	1
389	Picture	a007	5015600	0	170	5666	171	0	next
389	Response	1	5021139	5539	1
391	Picture	c001	5040433	0	1	6234	104	0	next
391	Response	1	5046666	6233	1
393	Picture	b009	5063600	0	171	7165	173	0	next
393	Response	1	5070726	7126	1
395	Picture	c001	5087932	0	1	6551	122	0	next
395	Response	1	5094482	6550	1
397	Picture	b005	5114266	0	171	6165	173	0	next
397	Response	2	5120316	6050	1
399	Picture	a016	5138598	0	1	6507	165	0	next
399	Response	1	5145104	6506	2
402	Response	3	5278180	15250	1
404	Picture	c001	5288763	0	1	4380	125	0	next
404	Response	1	5293142	4379	1
406	Picture	c001	5304930	0	170	4999	171	0	next
406	Response	1	5309785	4855	1
408	Picture	a114	5321929	0	1	5674	164	0	next
408	Response	1	5327602	5673	1
410	Picture	c101	5339096	0	170	5832	172	0	next
410	Response	1	5344762	5666	1
412	Picture	c101	5356428	0	2	5072	101	0	next
412	Response	1	5361499	5071	1
414	Picture	a115	5375928	0	1	6167	2	0	next
414	Response	1	5382027	6099	1
416	Picture	a112	5396761	0	2	6458	50	0	next
416	Response	1	5403218	6457	1
418	Picture	c101	5417095	0	170	5332	172	0	next
418	Response	1	5422321	5226	1
420	Picture	c101	5437261	0	1	5266	72	0	next
420	Response	1	5442526	5265	1
422	Picture	b109	5455095	0	171	10165	173	0	next
422	Response	2	5465181	10086	1
424	Picture	c101	5477594	0	1	5194	144	0	next
424	Response	1	5482787	5193	1
426	Picture	a106	5496427	0	172	4999	174	0	next
426	Response	1	5501262	4835	2
428	Picture	b104	5515093	0	1	8112	61	0	next
428	Response	2	5523204	8111	1
430	Picture	a110	5537926	0	1	6666	3	0	next
430	Response	1	5544491	6565	1
432	Picture	b102	5558759	0	2	5855	153	0	next
432	Response	2	5564613	5854	1
434	Picture	a107	5576926	0	172	10832	174	0	next
434	Response	1	5587635	10709	1
436	Picture	c101	5601759	0	1	5348	157	0	next
436	Response	1	5607106	5347	1
438	Picture	a109	5620592	0	170	6333	171	0	next
438	Response	1	5626803	6211	1
440	Picture	b111	5639425	0	1	5427	78	0	next
440	Response	2	5644851	5426	2
442	Picture	b106	5658759	0	170	6832	171	0	next
442	Response	2	5665472	6713	1
444	Picture	b112	5676924	0	2	4718	122	0	next
444	Response	2	5681641	4717	1
446	Picture	c101	5695091	0	171	8666	172	0	next
446	Response	1	5703673	8582	1
448	Picture	c101	5716257	0	1	4500	2	0	next
448	Response	1	5720619	4362	1
450	Picture	c101	5734091	0	170	5332	172	0	next
450	Response	1	5739307	5216	1
452	Picture	a116	5751590	0	1	6491	347	0	next
452	Response	1	5758080	6490	1
454	Picture	c101	5769423	0	1	5833	3	0	next
454	Response	1	5775088	5665	1
456	Picture	b116	5787756	0	1	6917	88	0	next
456	Response	2	5794672	6916	1
458	Picture	a104	5809756	0	172	7499	174	0	next
458	Response	2	5817219	7463	1
460	Picture	b110	5829422	0	2	7000	3	0	next
460	Response	2	5836325	6903	1
462	Picture	a101	5851423	0	170	7165	172	0	next
462	Response	1	5858454	7031	1
464	Picture	b107	5872422	0	1	7204	134	0	next
464	Response	2	5879625	7203	1
466	Picture	b115	5893589	0	170	6166	171	0	next
466	Response	2	5899568	5979	1
468	Picture	b114	5911255	0	1	5322	183	0	next
468	Response	2	5916575	5320	2
470	Picture	a105	5930255	0	172	5666	173	0	next
470	Response	2	5935889	5634	1
472	Picture	b113	5949087	0	2	6703	137	0	next
472	Response	2	5955789	6702	1
474	Picture	b103	5968088	0	171	7832	173	0	next
474	Response	2	5975759	7671	1
476	Picture	a111	5987587	0	1	6411	93	0	next
476	Response	1	5993997	6410	1
478	Picture	b105	6007087	0	171	5999	173	0	next
478	Response	2	6013016	5929	1
480	Picture	c101	6024420	0	1	5964	42	0	next
480	Response	1	6030382	5962	2
482	Picture	a103	6043420	0	170	6332	172	0	next
482	Response	1	6049727	6307	1
484	Picture	c101	6061753	0	1	6216	122	0	next
484	Response	1	6067967	6214	2
486	Picture	b108	6080753	0	170	6332	172	0	next
486	Response	2	6086950	6197	1
488	Picture	b101	6101252	0	1	7170	169	0	next
488	Response	2	6108421	7169	1
490	Picture	a102	6123252	0	171	6499	173	0	next
490	Response	1	6129650	6398	1
492	Picture	c101	6144418	0	1	5018	154	0	next
492	Response	1	6149435	5017	1
494	Picture	c101	6161585	0	170	5666	171	0	next
494	Response	1	6167164	5579	1
496	Picture	a108	6180084	0	2	7438	68	0	next
496	Response	1	6187521	7437	1
498	Picture	c101	6202084	0	1	4333	3	0	next
498	Response	1	6206352	4268	1
500	Picture	c101	6220250	0	2	4181	159	0	next
500	Response	1	6224430	4180	1
502	Picture	a113	6237417	0	172	6000	173	0	next
502	Response	1	6243318	5901	1
505	Response	3	6367901	10486	1
507	Picture	a101	6378416	0	171	7665	173	0	next
507	Response	1	6386019	7603	1
509	Picture	a107	6399415	0	1	6904	101	0	next
509	Response	1	6406317	6902	2
511	Picture	a111	6420582	0	170	5499	171	0	next
511	Response	1	6425987	5405	1
513	Picture	b103	6437581	0	1	6131	42	0	next
513	Response	2	6443710	6129	2
515	Picture	c101	6457081	0	171	6000	172	0	next
515	Response	1	6462909	5828	1
517	Picture	a116	6474414	0	1	5800	38	0	next
517	Response	1	6480213	5799	2
519	Picture	c101	6493748	0	170	5332	171	0	next
519	Response	1	6498900	5152	1
521	Picture	c101	6513913	0	2	4485	189	0	next
521	Response	1	6518397	4484	1
523	Picture	a113	6532914	0	170	5999	171	0	next
523	Response	1	6538754	5840	1
525	Picture	b105	6550413	0	1	6028	143	0	next
525	Response	2	6556441	6028	1
527	Picture	a108	6567913	0	170	5166	171	0	next
527	Response	1	6572917	5004	1
529	Picture	c101	6584746	0	1	4696	142	0	next
529	Response	1	6589441	4695	1
531	Picture	a102	6603579	0	172	5999	174	0	next
531	Response	1	6609527	5948	1
533	Picture	c101	6621245	0	1	5945	60	0	next
533	Response	1	6627189	5944	1
535	Picture	a104	6641579	0	170	6166	171	0	next
535	Response	2	6647603	6024	1
537	Picture	a106	6659745	0	1	5735	103	0	next
537	Response	1	6665479	5734	1
539	Picture	c101	6679912	0	171	5499	172	0	next
539	Response	1	6685266	5354	1
541	Picture	a109	6697911	0	1	4273	65	0	next
541	Response	1	6702183	4272	1
543	Picture	b102	6716078	0	170	5332	172	0	next
543	Response	2	6721317	5239	1
545	Picture	b104	6734577	0	1	7731	106	0	next
545	Response	1	6742307	7730	1
547	Picture	b107	6756243	0	2	6167	3	0	next
547	Response	2	6762359	6116	1
549	Picture	b113	6775076	0	2	6573	100	0	next
549	Response	2	6781648	6572	1
551	Picture	b108	6796744	0	170	6665	172	0	next
551	Response	2	6803325	6581	2
553	Picture	c101	6818576	0	1	5144	194	0	next
553	Response	1	6823719	5143	1
555	Picture	b101	6836576	0	171	11499	173	0	next
555	Response	2	6847909	11333	1
557	Picture	c101	6862409	0	1	4760	78	0	next
557	Response	1	6867168	4759	1
559	Picture	c101	6879409	0	172	5332	174	0	next
559	Response	1	6884655	5246	1
561	Picture	b111	6898075	0	1	6673	165	0	next
561	Response	2	6904747	6672	1
563	Picture	a110	6919575	0	170	5666	171	0	next
563	Response	1	6925173	5598	1
565	Picture	b110	6937574	0	2	9037	136	0	next
565	Response	2	6946609	9035	2
567	Picture	c101	6959575	0	170	4832	172	0	next
567	Response	1	6964305	4730	1
569	Picture	b116	6978574	0	1	6272	66	0	next
569	Response	2	6984845	6271	1
571	Picture	c101	6996908	0	170	10998	172	0	next
571	Response	1	7007814	10906	1
573	Picture	a103	7021907	0	1	5554	117	0	next
573	Response	1	7027460	5553	1
575	Picture	a105	7040907	0	170	5666	171	0	next
575	Response	1	7046387	5480	1
577	Picture	c101	7059906	0	1	5557	115	0	next
577	Response	1	7065462	5556	1
579	Picture	c101	7078573	0	170	5332	172	0	next
579	Response	1	7083791	5218	1
581	Picture	a115	7097072	0	2	11005	168	0	next
581	Response	1	7108076	11004	1
583	Picture	b109	7122906	0	170	14332	172	0	next
583	Response	2	7137084	14178	2
585	Picture	c101	7149072	0	1	5028	143	0	next
585	Response	1	7154099	5027	1
587	Picture	b112	7168905	0	171	10999	173	0	next
587	Response	2	7179788	10883	1
589	Picture	a114	7194404	0	2	5333	4	0	next
589	Response	1	7199671	5267	2
591	Picture	c101	7212571	0	1	5000	2	0	next
591	Response	1	7217518	4947	2
593	Picture	b115	7230404	0	1	4991	181	0	next
593	Response	2	7235394	4990	1
595	Picture	b114	7248904	0	170	6833	171	0	next
595	Response	2	7255636	6732	1
597	Picture	c101	7269903	0	2	5176	164	0	next
597	Response	1	7275078	5175	1
599	Picture	b106	7287237	0	170	8832	172	0	next
599	Response	1	7295917	8680	1
601	Picture	a112	7309403	0	1	6758	80	0	next
601	Response	1	7316160	6757	1
