# Supplementary material for: The relationship between Chinese college students’ mate preferences and their parents’ education level
Source: Front Psychol. 2022 Nov 1;13:907315. doi: 10.3389/fpsyg.2022.907315 (PMC9664191; doi:10.3389/fpsyg.2022.907315)
Supplement: Supplementary file 2 [file Data_Sheet_1.ZIP › raw data/│┬╤┼╩1⁄2/part1.log]

Scenario - For expli1
Logfile written - 2018/6/14 20:32:59

Trial	Event Type	Code	Time	TTime	Uncertainty	Duration	Uncertainty	ReqTime	ReqDur

1	Response	3	625250	625250	1
4	Picture	c001	655954	0	2	63829	170	0	next
4	Response	1	719782	63828	1
6	Picture	a005	736950	0	167	16331	168	0	next
6	Response	1	753179	16229	1
8	Picture	c001	770113	0	2	20263	81	0	next
8	Response	2	790375	20262	1
10	Picture	b006	808278	0	168	27664	169	0	next
10	Response	2	835897	27619	2
12	Picture	a006	853774	0	2	18960	50	0	next
12	Response	1	872733	18959	1
14	Picture	b005	891106	0	176	9998	178	0	next
14	Response	2	901067	9961	1
16	Picture	b002	919770	0	1	29220	121	0	next
16	Response	1	948989	29219	1
18	Picture	b014	965767	0	176	10332	178	0	next
18	Response	2	976062	10295	1
20	Picture	c001	993098	0	2	8961	50	0	next
20	Response	1	1002058	8960	1
22	Picture	c001	1021597	0	175	6832	177	0	next
22	Response	1	1028384	6787	1
24	Picture	a002	1045261	0	2	7384	127	0	next
24	Response	1	1052644	7383	1
26	Picture	c001	1069927	0	175	6665	177	0	next
26	Response	1	1076454	6527	1
28	Picture	b015	1093591	0	2	9042	136	0	next
28	Response	2	1102632	9041	1
30	Picture	b012	1120424	0	177	6165	178	0	next
30	Response	2	1126560	6136	2
32	Picture	a011	1146255	0	1	8221	121	0	next
32	Response	1	1154474	8219	2
34	Picture	a003	1171420	0	168	45996	170	0	next
34	Response	2	1217376	45956	1
36	Picture	c001	1237248	0	2	15024	153	0	next
36	Response	1	1252271	15023	1
38	Picture	b008	1270913	0	176	12165	178	0	next
38	Response	2	1282914	12001	1
40	Picture	c001	1300744	0	1	6220	123	0	next
40	Response	1	1306963	6219	1
42	Picture	c001	1327076	0	175	5999	177	0	next
42	Response	1	1332990	5914	2
44	Picture	c001	1351074	0	1	4709	134	0	next
44	Response	1	1355782	4708	1
46	Picture	c001	1372073	0	175	4499	177	0	next
46	Response	1	1376385	4312	1
48	Picture	c001	1393571	0	2	8454	56	0	next
48	Response	1	1402024	8453	1
50	Picture	c001	1422070	0	174	5832	175	0	next
50	Response	1	1427843	5773	1
52	Picture	b009	1446901	0	1	23090	77	0	next
52	Response	2	1469990	23089	2
54	Picture	b001	1486399	0	175	22498	176	0	next
54	Response	2	1508777	22378	2
56	Picture	a013	1526396	0	1	8287	57	0	next
56	Response	1	1534682	8286	1
58	Picture	a016	1550895	0	175	8331	177	0	next
58	Response	1	1559183	8288	2
60	Picture	a001	1579225	0	2	7455	56	0	next
60	Response	1	1586679	7454	1
62	Picture	b011	1605391	0	174	23164	176	0	next
62	Response	2	1628375	22984	1
64	Picture	b010	1648387	0	2	31329	180	0	next
64	Response	2	1679715	31328	1
66	Picture	b007	1696385	0	175	11498	177	0	next
66	Response	2	1707721	11336	1
68	Picture	a014	1725382	0	2	7051	127	0	next
68	Response	1	1732432	7050	2
70	Picture	a010	1751714	0	176	6332	178	0	next
70	Response	1	1757983	6269	1
72	Picture	b004	1777712	0	1	8154	181	0	next
72	Response	2	1785865	8153	1
74	Picture	a009	1802878	0	178	5498	180	0	next
74	Response	1	1808236	5358	1
76	Picture	a012	1825709	0	1	6910	100	0	next
76	Response	1	1832618	6909	1
78	Picture	a004	1852708	0	168	7665	169	0	next
78	Response	1	1860234	7526	1
80	Picture	a015	1880371	0	2	6251	94	0	next
80	Response	1	1886621	6250	1
82	Picture	b013	1904204	0	175	7165	177	0	next
82	Response	2	1911212	7008	1
84	Picture	b016	1929035	0	1	7693	143	0	next
84	Response	2	1936727	7692	1
86	Picture	c001	1955367	0	168	6332	170	0	next
86	Response	1	1961581	6214	2
88	Picture	c001	1979365	0	1	6061	116	0	next
88	Response	1	1985425	6060	1
90	Picture	c001	2002198	0	174	5998	176	0	next
90	Response	1	2008012	5814	1
92	Picture	a008	2027862	0	1	10160	175	0	next
92	Response	1	2038021	10159	1
94	Picture	c001	2056527	0	175	4999	176	0	next
94	Response	1	2061444	4917	1
96	Picture	b003	2079358	0	2	7338	173	0	next
96	Response	2	2086695	7337	1
98	Picture	a007	2106191	0	175	8498	177	0	next
98	Response	1	2114603	8412	1
101	Response	3	2789330	555149	1
103	Picture	c001	2799477	0	175	15998	177	0	next
103	Response	1	2815415	15938	2
105	Picture	c001	2828141	0	2	18009	168	0	next
105	Response	1	2846149	18008	1
107	Picture	a102	2857807	0	175	16498	176	0	next
107	Response	1	2874125	16318	2
109	Picture	c101	2887804	0	1	13582	94	0	next
109	Response	1	2901385	13581	1
111	Picture	c101	2915803	0	167	16331	168	0	next
111	Response	1	2931999	16196	1
113	Picture	a105	2944467	0	1	11017	158	0	next
113	Response	1	2955483	11016	2
115	Picture	c101	2967799	0	175	11498	177	0	next
115	Response	1	2979209	11410	1
117	Picture	a104	2992797	0	1	8760	83	0	next
117	Response	1	3001556	8759	1
119	Picture	a115	3014463	0	167	6332	168	0	next
119	Response	1	3020608	6145	1
121	Picture	b105	3034127	0	2	8439	72	0	next
121	Response	2	3042565	8438	2
123	Picture	a108	3056127	0	169	16164	171	0	next
123	Response	1	3072217	16090	1
125	Picture	c101	3084124	0	2	5528	142	0	next
125	Response	1	3089651	5527	1
127	Picture	c101	3101623	0	175	5333	176	0	next
127	Response	1	3106845	5222	1
129	Picture	c101	3120455	0	1	4872	131	0	next
129	Response	1	3125326	4871	1
131	Picture	b108	3138621	0	176	12665	177	0	next
131	Response	2	3151178	12557	1
133	Picture	c101	3164952	0	1	5099	79	0	next
133	Response	1	3170050	5098	1
135	Picture	a107	3182451	0	175	10832	177	0	next
135	Response	1	3193235	10784	1
137	Picture	b115	3205116	0	1	7381	130	0	next
137	Response	2	3212496	7380	1
139	Picture	a112	3224282	0	176	6499	177	0	next
139	Response	1	3230674	6392	1
141	Picture	b111	3242947	0	1	8428	74	0	next
141	Response	2	3251374	8427	1
143	Picture	b116	3265446	0	167	7832	168	0	next
143	Response	2	3273178	7732	1
145	Picture	a111	3286944	0	1	8010	166	0	next
145	Response	1	3294953	8009	1
147	Picture	a114	3307110	0	175	5498	177	0	next
147	Response	1	3312445	5335	1
149	Picture	c101	3324774	0	2	5346	157	0	next
149	Response	1	3330119	5345	1
151	Picture	c101	3344774	0	176	3665	178	0	next
151	Response	1	3348301	3527	1
153	Picture	c101	3363105	0	1	3621	48	0	next
153	Response	1	3366725	3620	1
155	Picture	c101	3380938	0	175	3665	177	0	next
155	Response	1	3384547	3609	1
157	Picture	b103	3395936	0	2	5809	28	0	next
157	Response	2	3401744	5808	1
159	Picture	a110	3414936	0	175	6498	177	0	next
159	Response	1	3421330	6394	1
161	Picture	a109	3433767	0	2	5266	78	0	next
161	Response	1	3439032	5265	1
163	Picture	b109	3452767	0	175	6331	177	0	next
163	Response	2	3459069	6302	1
165	Picture	a106	3473598	0	1	5868	134	0	next
165	Response	1	3479465	5867	1
167	Picture	b110	3491597	0	175	10665	177	0	next
167	Response	2	3502140	10543	2
169	Picture	b102	3515428	0	2	12863	148	0	next
169	Response	2	3528290	12862	2
171	Picture	b104	3541594	0	175	10832	176	0	next
171	Response	2	3552338	10744	2
173	Picture	b114	3566425	0	1	9098	78	0	next
173	Response	2	3575522	9097	1
175	Picture	b112	3590091	0	174	19664	175	0	next
175	Response	2	3609700	19609	1
177	Picture	c101	3622588	0	1	5534	142	0	next
177	Response	1	3628121	5533	1
179	Picture	c101	3641254	0	177	3832	178	0	next
179	Response	1	3644959	3705	1
181	Picture	c101	3659419	0	1	3365	137	0	next
181	Response	1	3662783	3364	1
183	Picture	b113	3675918	0	175	6999	176	0	next
183	Response	2	3682825	6907	1
185	Picture	c101	3697916	0	2	5215	123	0	next
185	Response	1	3703131	5215	1
187	Picture	b101	3714415	0	170	10332	172	0	next
187	Response	2	3724700	10285	1
189	Picture	c101	3736580	0	1	9355	147	0	next
189	Response	1	3745934	9354	1
191	Picture	a113	3759746	0	175	6832	176	0	next
191	Response	1	3766545	6799	1
193	Picture	b107	3780910	0	2	7679	165	0	next
193	Response	2	3788588	7678	1
195	Picture	a103	3801076	0	168	21331	170	0	next
195	Response	1	3822253	21177	1
197	Picture	b106	3836573	0	2	24895	116	0	next
197	Response	2	3861467	24894	1
199	Picture	a116	3874405	0	174	7832	175	0	next
199	Response	1	3882193	7788	1
201	Picture	a101	3895902	0	2	5434	70	0	next
201	Response	1	3901335	5433	1
204	Response	3	4065103	51374	1
206	Picture	a113	4075557	0	2	6860	151	0	next
206	Response	1	4082416	6859	1
208	Picture	b104	4094390	0	168	6165	170	0	next
208	Response	2	4100421	6031	1
210	Picture	c101	4111888	0	2	5542	136	0	next
210	Response	1	4117429	5541	1
212	Picture	a106	4129388	0	167	10998	168	0	next
212	Response	1	4140339	10951	2
214	Picture	a108	4151718	0	2	7644	34	0	next
214	Response	1	4159361	7643	1
216	Picture	b109	4172551	0	176	5332	178	0	next
216	Response	2	4177755	5204	1
218	Picture	c101	4191382	0	2	5002	168	0	next
218	Response	1	4196382	5000	2
220	Picture	c101	4209216	0	167	8998	169	0	next
220	Response	1	4218186	8970	1
222	Picture	a104	4230713	0	2	6164	173	0	next
222	Response	1	4236876	6163	1
224	Picture	c101	4249713	0	175	4499	176	0	next
224	Response	1	4254160	4447	1
226	Picture	b111	4267211	0	2	11334	177	0	next
226	Response	2	4278544	11333	2
228	Picture	b103	4293543	0	175	10499	176	0	next
228	Response	2	4304001	10458	2
230	Picture	a111	4317874	0	2	5686	150	0	next
230	Response	1	4323559	5685	1
232	Picture	c101	4337207	0	175	4665	177	0	next
232	Response	1	4341773	4566	1
234	Picture	a110	4354372	0	1	21281	53	0	next
234	Response	1	4375652	21280	1
236	Picture	a101	4389703	0	175	6999	176	0	next
236	Response	1	4396650	6947	1
238	Picture	a109	4408368	0	1	8740	103	0	next
238	Response	1	4417107	8739	1
240	Picture	b116	4430701	0	174	10165	175	0	next
240	Response	2	4440800	10099	1
242	Picture	b106	4453698	0	2	7078	100	0	next
242	Response	2	4460775	7077	2
244	Picture	b102	4475531	0	175	9498	177	0	next
244	Response	2	4484974	9443	1
246	Picture	b110	4498695	0	2	4999	171	0	next
246	Response	2	4503693	4998	1
248	Picture	b101	4518695	0	177	5165	179	0	next
248	Response	2	4523817	5122	2
250	Picture	b115	4536193	0	1	7036	307	0	next
250	Response	2	4543228	7035	2
252	Picture	a115	4557193	0	175	7331	177	0	next
252	Response	1	4564433	7240	1
254	Picture	b105	4578190	0	1	5743	99	0	next
254	Response	2	4583932	5742	1
256	Picture	b108	4595690	0	174	8165	175	0	next
256	Response	2	4603699	8009	1
258	Picture	c101	4618854	0	1	5302	41	0	next
258	Response	1	4624155	5301	1
260	Picture	a103	4635853	0	176	13999	177	0	next
260	Response	1	4649707	13854	1
262	Picture	b107	4664518	0	1	6967	34	0	next
262	Response	2	4671484	6966	1
264	Picture	c101	4685017	0	167	5832	168	0	next
264	Response	1	4690682	5665	1
266	Picture	c101	4704348	0	2	5031	145	0	next
266	Response	1	4709378	5030	1
268	Picture	a116	4721848	0	175	6832	176	0	next
268	Response	1	4728489	6641	1
270	Picture	b112	4740012	0	2	4863	140	0	next
270	Response	2	4744874	4862	1
272	Picture	c101	4759512	0	174	11665	175	0	next
272	Response	1	4771022	11510	1
274	Picture	a107	4784176	0	1	8923	86	0	next
274	Response	1	4793098	8922	1
276	Picture	b114	4806342	0	175	5999	176	0	next
276	Response	2	4812177	5835	2
278	Picture	a105	4824007	0	1	7160	183	0	next
278	Response	1	4831166	7159	1
280	Picture	c101	4843673	0	167	5165	169	0	next
280	Response	1	4848749	5076	1
282	Picture	c101	4864004	0	1	3856	146	0	next
282	Response	1	4867859	3855	1
284	Picture	c101	4880837	0	175	4332	177	0	next
284	Response	1	4885054	4217	1
286	Picture	c101	4897502	0	1	3638	40	0	next
286	Response	1	4901139	3637	1
288	Picture	a102	4914335	0	176	8665	177	0	next
288	Response	1	4922921	8586	1
290	Picture	a114	4936166	0	1	4727	108	0	next
290	Response	1	4940892	4726	1
292	Picture	a112	4954165	0	175	5499	176	0	next
292	Response	1	4959495	5330	1
294	Picture	c101	4974497	0	1	4617	60	0	next
294	Response	1	4979113	4616	2
296	Picture	b113	4993829	0	178	5666	179	0	next
296	Response	2	4999393	5564	1
298	Picture	c101	5014494	0	1	5476	34	0	next
298	Response	1	5019969	5475	1
300	Picture	c101	5032160	0	174	4999	175	0	next
300	Response	1	5037102	4942	1
303	Response	3	5458437	307952	1
305	Picture	a003	5468464	0	175	14331	177	0	next
305	Response	1	5482643	14179	1
307	Picture	a008	5499961	0	2	28871	139	0	next
307	Response	1	5528831	28870	1
309	Picture	a012	5545792	0	175	6832	177	0	next
309	Response	1	5552583	6791	1
311	Picture	c001	5572123	0	1	5861	149	0	next
311	Response	2	5577983	5860	1
313	Picture	b007	5595455	0	175	10999	176	0	next
313	Response	2	5606406	10951	1
315	Picture	a007	5625953	0	1	10317	192	0	next
315	Response	1	5636269	10316	1
317	Picture	b009	5656285	0	172	7332	173	0	next
317	Response	2	5663499	7214	2
319	Picture	a001	5683782	0	2	12040	130	0	next
319	Response	1	5695821	12039	1
321	Picture	c001	5715447	0	175	7666	176	0	next
321	Response	2	5722992	7545	1
323	Picture	c001	5743445	0	1	4771	65	0	next
323	Response	2	5748215	4770	1
325	Picture	c001	5766277	0	168	4166	169	0	next
325	Response	2	5770292	4015	2
327	Picture	b006	5788775	0	1	10272	63	0	next
327	Response	2	5799046	10271	1
329	Picture	a006	5815441	0	175	6498	177	0	next
329	Response	1	5821899	6458	1
331	Picture	b012	5838938	0	2	4738	106	0	next
331	Response	2	5843675	4737	1
333	Picture	b010	5861604	0	175	5499	176	0	next
333	Response	2	5866918	5314	1
335	Picture	c001	5887602	0	1	6035	141	0	next
335	Response	2	5893636	6034	1
337	Picture	b015	5912434	0	175	5832	177	0	next
337	Response	2	5918109	5675	1
339	Picture	b003	5938932	0	1	5658	185	0	next
339	Response	2	5944589	5657	1
341	Picture	a011	5963931	0	177	10665	178	0	next
341	Response	1	5974513	10582	1
343	Picture	c001	5994095	0	1	8700	135	0	next
343	Response	2	6002794	8699	1
345	Picture	a010	6021760	0	175	5999	176	0	next
345	Response	1	6027653	5893	1
347	Picture	b011	6045758	0	1	5024	144	0	next
347	Response	2	6050780	5022	2
349	Picture	b001	6068257	0	176	8165	178	0	next
349	Response	2	6076390	8133	1
351	Picture	c001	6096088	0	1	8661	179	0	next
351	Response	2	6104748	8660	1
353	Picture	c001	6123753	0	176	6166	177	0	next
353	Response	2	6129757	6004	1
355	Picture	a002	6148084	0	2	6236	101	0	next
355	Response	1	6154319	6235	1
357	Picture	c001	6173916	0	176	5499	178	0	next
357	Response	1	6179366	5450	1
359	Picture	b016	6199747	0	2	5115	55	0	next
359	Response	2	6204861	5114	1
361	Picture	b014	6224580	0	175	5665	177	0	next
361	Response	2	6230112	5532	1
363	Picture	b004	6247744	0	1	10258	84	0	next
363	Response	2	6258001	10257	1
365	Picture	c001	6277743	0	167	4999	168	0	next
365	Response	2	6282624	4881	1
367	Picture	a009	6299907	0	2	5572	98	0	next
367	Response	1	6305478	5571	1
369	Picture	b013	6323573	0	175	9665	177	0	next
369	Response	2	6333160	9587	1
371	Picture	c001	6351404	0	1	4763	80	0	next
371	Response	2	6356166	4762	1
373	Picture	c001	6374236	0	177	4166	178	0	next
373	Response	2	6378332	4096	1
375	Picture	b008	6397234	0	1	6440	70	0	next
375	Response	2	6403673	6439	1
377	Picture	b005	6421567	0	174	4665	175	0	next
377	Response	2	6426168	4601	1
379	Picture	a016	6445231	0	1	6093	83	0	next
379	Response	1	6451323	6092	1
381	Picture	c001	6471230	0	177	3999	178	0	next
381	Response	2	6475048	3818	2
383	Picture	a005	6494227	0	2	6549	129	0	next
383	Response	1	6500774	6547	2
385	Picture	c001	6518727	0	175	8498	177	0	next
385	Response	2	6527107	8380	1
387	Picture	a013	6546224	0	1	5444	66	0	next
387	Response	1	6551667	5443	1
389	Picture	a014	6568390	0	178	5499	179	0	next
389	Response	1	6573841	5451	1
391	Picture	c001	6593054	0	2	4509	161	0	next
391	Response	1	6597562	4508	1
393	Picture	a004	6615387	0	175	5332	176	0	next
393	Response	1	6620596	5209	1
395	Picture	b002	6640051	0	1	5079	98	0	next
395	Response	2	6645129	5078	1
397	Picture	a015	6664217	0	168	5665	170	0	next
397	Response	1	6669813	5596	1
399	Picture	c001	6688548	0	1	7840	169	0	next
399	Response	2	6696387	7839	1
402	Response	3	6934806	121766	1
404	Picture	c001	6945197	0	1	16627	49	0	next
404	Response	2	6961823	16626	1
406	Picture	c001	6975529	0	177	5332	179	0	next
406	Response	2	6980728	5199	1
408	Picture	a208	6992527	0	2	8542	136	0	next
408	Response	1	7001068	8541	1
410	Picture	c201	7014360	0	174	6665	176	0	next
410	Response	2	7020902	6542	2
412	Picture	a215	7036191	0	1	11105	64	0	next
412	Response	1	7047295	11104	1
414	Picture	b204	7061357	0	167	5998	169	0	next
414	Response	2	7067276	5919	2
416	Picture	a214	7081688	0	1	5837	173	0	next
416	Response	1	7087524	5836	1
418	Picture	a213	7098688	0	174	6165	175	0	next
418	Response	1	7104689	6001	1
420	Picture	c201	7118352	0	1	6051	125	0	next
420	Response	2	7124402	6050	1
422	Picture	b214	7138185	0	175	5832	176	0	next
422	Response	2	7143839	5654	2
424	Picture	b209	7156016	0	2	7384	293	0	next
424	Response	2	7163398	7382	2
426	Picture	c201	7178182	0	175	5999	176	0	next
426	Response	2	7184154	5972	1
428	Picture	c201	7195680	0	2	6177	169	0	next
428	Response	2	7201856	6176	1
430	Picture	b203	7214513	0	175	6165	177	0	next
430	Response	2	7220576	6063	1
432	Picture	b206	7232178	0	1	8436	72	0	next
432	Response	2	7240613	8435	1
434	Picture	b205	7253010	0	177	5333	178	0	next
434	Response	2	7258163	5153	2
436	Picture	b216	7270175	0	2	5480	199	0	next
436	Response	2	7275653	5478	2
438	Picture	c201	7288175	0	167	5665	169	0	next
438	Response	2	7293714	5539	2
440	Picture	c201	7305173	0	1	4713	130	0	next
440	Response	2	7309885	4712	2
442	Picture	a212	7321339	0	176	6499	177	0	next
442	Response	1	7327798	6459	2
444	Picture	c201	7342170	0	2	6390	123	0	next
444	Response	2	7348558	6388	2
446	Picture	c201	7361836	0	177	4333	178	0	next
446	Response	2	7366079	4243	1
448	Picture	b208	7378834	0	2	6414	97	0	next
448	Response	2	7385247	6413	1
450	Picture	b211	7397334	0	175	15831	177	0	next
450	Response	2	7413132	15798	1
452	Picture	a209	7425998	0	2	20837	173	0	next
452	Response	1	7446834	20836	1
454	Picture	a203	7461830	0	177	7332	178	0	next
454	Response	1	7469093	7263	1
456	Picture	c201	7482494	0	2	6011	168	0	next
456	Response	2	7488504	6010	1
458	Picture	a211	7501160	0	176	5999	177	0	next
458	Response	1	7507044	5884	1
460	Picture	c201	7518492	0	1	6284	59	0	next
460	Response	2	7524775	6283	1
462	Picture	a216	7536325	0	175	9832	176	0	next
462	Response	1	7545980	9655	1
464	Picture	c201	7561156	0	1	6214	128	0	next
464	Response	2	7567369	6213	1
466	Picture	a206	7578988	0	176	9666	177	0	next
466	Response	1	7588543	9555	1
468	Picture	b207	7602986	0	1	6052	125	0	next
468	Response	2	7609037	6051	1
470	Picture	c201	7621319	0	178	8165	180	0	next
470	Response	2	7629314	7995	1
472	Picture	b210	7643150	0	2	6028	142	0	next
472	Response	2	7649177	6027	2
474	Picture	b213	7662983	0	175	4832	176	0	next
474	Response	2	7667739	4756	1
476	Picture	a210	7682981	0	1	5785	57	0	next
476	Response	1	7688764	5783	2
478	Picture	b212	7702647	0	175	8332	176	0	next
478	Response	2	7710934	8287	1
480	Picture	b201	7725978	0	1	4753	89	0	next
480	Response	2	7730730	4752	2
482	Picture	c201	7743977	0	176	4999	178	0	next
482	Response	2	7748942	4965	1
484	Picture	a202	7760476	0	1	5777	66	0	next
484	Response	1	7766252	5776	1
486	Picture	a205	7778975	0	175	6665	177	0	next
486	Response	1	7785545	6570	2
488	Picture	b202	7798140	0	1	5979	197	0	next
488	Response	2	7804118	5978	1
490	Picture	b215	7816139	0	178	5499	179	0	next
490	Response	2	7821459	5320	2
492	Picture	c201	7833971	0	1	5071	105	0	next
492	Response	2	7839041	5070	1
494	Picture	a207	7853137	0	175	7332	176	0	next
494	Response	1	7860306	7169	1
496	Picture	a201	7875634	0	2	6544	134	0	next
496	Response	1	7882177	6543	1
498	Picture	a204	7896634	0	167	4998	169	0	next
498	Response	1	7901561	4927	1
500	Picture	c201	7912965	0	2	10198	138	0	next
500	Response	2	7923162	10197	1
502	Picture	c201	7936298	0	174	4165	176	0	next
502	Response	2	7940314	4016	1
505	Response	3	8106090	52967	1
507	Picture	a201	8116119	0	176	7998	178	0	next
507	Response	1	8124033	7914	1
509	Picture	b214	8139283	0	2	5543	134	0	next
509	Response	2	8144825	5542	1
511	Picture	a204	8156949	0	176	6666	177	0	next
511	Response	1	8163488	6539	1
513	Picture	b210	8178614	0	1	5516	153	0	next
513	Response	2	8184129	5515	1
515	Picture	b205	8196280	0	175	5832	177	0	next
515	Response	2	8202069	5789	2
517	Picture	c201	8214445	0	1	6374	136	0	next
517	Response	2	8220818	6373	1
519	Picture	b206	8233444	0	171	7166	172	0	next
519	Response	2	8240467	7023	1
521	Picture	c201	8252776	0	1	5093	83	0	next
521	Response	2	8257868	5092	1
523	Picture	c201	8272442	0	174	4832	175	0	next
523	Response	2	8277091	4649	1
525	Picture	a206	8290273	0	1	5718	125	0	next
525	Response	1	8295990	5717	2
527	Picture	c201	8309273	0	175	5498	177	0	next
527	Response	2	8314714	5441	2
529	Picture	a212	8327771	0	1	11538	130	0	next
529	Response	1	8339308	11537	1
531	Picture	a213	8351936	0	176	20332	177	0	next
531	Response	1	8372081	20145	1
533	Picture	b215	8383934	0	1	5190	145	0	next
533	Response	2	8389123	5189	1
535	Picture	a207	8403766	0	178	6999	179	0	next
535	Response	1	8410719	6953	1
537	Picture	b201	8424764	0	1	5606	70	0	next
537	Response	2	8430369	5605	1
539	Picture	a214	8442097	0	168	5499	169	0	next
539	Response	1	8447561	5464	1
541	Picture	b212	8462595	0	1	8331	171	0	next
541	Response	2	8470925	8330	1
543	Picture	c201	8484427	0	175	5999	177	0	next
543	Response	2	8490302	5875	1
545	Picture	b211	8503925	0	2	6896	115	0	next
545	Response	2	8510820	6895	1
547	Picture	c201	8522258	0	175	6499	176	0	next
547	Response	2	8528582	6324	2
549	Picture	b202	8542923	0	1	5069	99	0	next
549	Response	2	8547992	5069	1
551	Picture	b209	8559589	0	168	7165	170	0	next
551	Response	2	8566648	7059	1
553	Picture	b208	8578754	0	1	5474	28	0	next
553	Response	2	8584227	5473	1
555	Picture	b203	8596087	0	176	5332	177	0	next
555	Response	2	8601391	5304	1
557	Picture	c201	8613418	0	1	4866	144	0	next
557	Response	2	8618283	4865	1
559	Picture	c201	8631251	0	167	4665	169	0	next
559	Response	2	8635774	4523	2
561	Picture	a216	8647249	0	2	5296	40	0	next
561	Response	1	8652544	5295	1
563	Picture	c201	8666582	0	174	5332	175	0	next
563	Response	2	8671834	5252	1
565	Picture	a215	8683913	0	2	6612	67	0	next
565	Response	1	8690524	6611	1
567	Picture	c201	8704246	0	174	5832	175	0	next
567	Response	2	8710024	5778	1
569	Picture	c201	8722411	0	1	4206	137	0	next
569	Response	2	8726616	4205	2
571	Picture	b213	8740910	0	168	8832	169	0	next
571	Response	2	8749562	8652	1
573	Picture	c201	8761241	0	2	4973	31	0	next
573	Response	2	8766213	4972	1
575	Picture	b204	8778074	0	177	12165	179	0	next
575	Response	2	8790052	11978	2
577	Picture	a203	8803572	0	1	8078	98	0	next
577	Response	1	8811649	8077	1
579	Picture	a205	8825238	0	167	7665	169	0	next
579	Response	1	8832829	7591	1
581	Picture	a209	8844736	0	1	7954	48	0	next
581	Response	1	8852689	7953	1
583	Picture	c201	8865568	0	175	7666	176	0	next
583	Response	2	8873123	7555	1
585	Picture	a202	8887733	0	1	6178	157	0	next
585	Response	1	8893910	6177	1
587	Picture	b216	8905732	0	175	5999	176	0	next
587	Response	2	8911614	5882	1
589	Picture	a210	8926230	0	2	5245	101	0	next
589	Response	1	8931474	5244	1
591	Picture	a208	8943730	0	176	9832	177	0	next
591	Response	1	8953375	9645	1
593	Picture	c201	8967228	0	1	6585	90	0	next
593	Response	2	8973812	6584	1
595	Picture	c201	8985394	0	167	6332	168	0	next
595	Response	2	8991574	6180	1
597	Picture	b207	9004725	0	1	7279	56	0	next
597	Response	2	9012003	7278	1
599	Picture	a211	9024391	0	175	7499	176	0	next
599	Response	2	9031771	7380	1
601	Picture	c201	9045389	0	1	9510	166	0	next
601	Response	2	9054898	9509	1
