# Supplementary material for: The relationship between Chinese college students’ mate preferences and their parents’ education level
Source: Front Psychol. 2022 Nov 1;13:907315. doi: 10.3389/fpsyg.2022.907315 (PMC9664191; doi:10.3389/fpsyg.2022.907315)
Supplement: Supplementary file 2 [file Data_Sheet_1.ZIP › raw data/╔┬╬≈/part1.log]

Scenario - For expli1
Logfile written - 2018/7/12 16:17:46

Trial	Event Type	Code	Time	TTime	Uncertainty	Duration	Uncertainty	ReqTime	ReqDur

1	Response	3	492015	492015	2
4	Picture	c001	522699	0	2	6892	115	0	next
4	Response	1	529590	6891	1
6	Picture	c001	547694	0	170	7497	171	0	next
6	Response	1	555090	7396	1
8	Picture	a005	573520	0	1	7854	152	0	next
8	Response	1	581373	7853	1
10	Picture	b008	599848	0	172	9893	276	0	next
10	Response	2	609739	9891	1
12	Picture	c001	630006	0	1	6822	183	0	next
12	Response	1	636827	6821	2
14	Picture	b011	656833	0	170	7554	281	0	next
14	Response	2	664385	7552	1
16	Picture	a008	682326	0	1	8023	150	0	next
16	Response	1	690348	8022	1
18	Picture	c001	707987	0	172	6498	173	0	next
18	Response	1	714444	6457	1
20	Picture	a016	734324	0	157	7982	336	0	next
20	Response	1	742305	7981	1
22	Picture	c001	759974	0	171	5418	252	0	next
22	Response	1	765389	5415	2
24	Picture	c001	785800	0	1	5214	126	0	next
24	Response	1	791013	5213	1
26	Picture	a014	809129	0	169	6664	170	0	next
26	Response	1	815705	6576	1
28	Picture	b001	833288	0	1	6512	161	0	next
28	Response	2	839799	6511	1
30	Picture	a007	856783	0	173	8905	266	0	next
30	Response	1	865685	8902	1
32	Picture	b002	884775	0	2	5593	81	0	next
32	Response	2	890367	5592	1
34	Picture	b004	910104	0	172	11830	339	0	next
34	Response	1	921931	11827	2
36	Picture	c001	941095	0	1	5317	22	0	next
36	Response	1	946411	5316	1
38	Picture	c001	963757	0	172	5497	173	0	next
38	Response	1	969225	5468	2
40	Picture	c001	988583	0	1	4913	93	0	next
40	Response	1	993495	4912	1
42	Picture	c001	1010578	0	170	5165	171	0	next
42	Response	1	1015685	5107	1
44	Picture	a013	1033905	0	1	6846	160	0	next
44	Response	1	1040749	6844	2
46	Picture	a004	1060399	0	173	7164	174	0	next
46	Response	1	1067528	7129	1
48	Picture	c001	1088058	0	1	5930	76	0	next
48	Response	1	1093987	5929	1
50	Picture	c001	1111720	0	171	5164	172	0	next
50	Response	1	1116739	5019	1
52	Picture	b006	1134213	0	1	7982	24	0	next
52	Response	2	1142193	7980	2
54	Picture	b012	1159708	0	169	6164	170	0	next
54	Response	2	1165717	6009	2
56	Picture	a010	1185867	0	1	5535	137	0	next
56	Response	1	1191401	5534	1
58	Picture	a011	1208029	0	171	5497	173	0	next
58	Response	1	1213451	5422	1
60	Picture	c001	1230189	0	1	5330	176	0	next
60	Response	1	1235518	5329	1
62	Picture	a009	1253684	0	171	4096	241	0	next
62	Response	1	1257778	4094	1
64	Picture	c001	1274511	0	1	5604	69	0	next
64	Response	1	1280114	5603	1
66	Picture	b009	1299339	0	171	8497	172	0	next
66	Response	2	1307700	8361	2
68	Picture	a003	1328164	0	2	5584	89	0	next
68	Response	1	1333747	5583	1
70	Picture	b013	1352160	0	176	5164	177	0	next
70	Response	2	1357304	5144	2
72	Picture	a002	1375486	0	1	5017	156	0	next
72	Response	1	1380502	5016	2
74	Picture	a012	1399814	0	170	8664	171	0	next
74	Response	1	1408443	8629	1
76	Picture	a006	1427806	0	1	5349	158	0	next
76	Response	1	1433154	5348	1
78	Picture	b016	1452134	0	170	7498	171	0	next
78	Response	2	1459621	7487	1
80	Picture	b015	1478627	0	1	5956	50	0	next
80	Response	2	1484582	5955	1
82	Picture	c001	1502455	0	173	5831	174	0	next
82	Response	1	1508213	5758	1
84	Picture	b005	1526282	0	1	8368	138	0	next
84	Response	2	1534649	8367	1
86	Picture	b003	1554609	0	172	5423	248	0	next
86	Response	2	1560030	5421	1
88	Picture	c001	1578269	0	1	5422	84	0	next
88	Response	1	1583690	5421	1
90	Picture	a001	1601430	0	171	7164	172	0	next
90	Response	1	1608565	7135	1
92	Picture	b010	1627256	0	1	6818	22	0	next
92	Response	2	1634073	6817	1
94	Picture	b014	1653084	0	171	6838	332	0	next
94	Response	2	1659920	6836	1
96	Picture	b007	1676577	0	1	7284	55	0	next
96	Response	2	1683860	7283	1
98	Picture	a015	1703405	0	172	8830	173	0	next
98	Response	1	1712192	8787	1
101	Response	3	1923060	90855	2
103	Picture	c001	1933181	0	172	9830	173	0	next
103	Response	1	1942861	9680	1
105	Picture	c001	1955008	0	1	5758	81	0	next
105	Response	1	1960764	5756	2
107	Picture	c101	1974171	0	170	3664	171	0	next
107	Response	1	1977789	3618	1
109	Picture	c101	1990665	0	1	3934	73	0	next
109	Response	1	1994598	3933	1
111	Picture	b106	2006829	0	169	5918	250	0	next
111	Response	2	2012744	5915	2
113	Picture	a113	2026323	0	1	5467	40	0	next
113	Response	1	2031789	5466	1
115	Picture	b101	2044486	0	169	6164	170	0	next
115	Response	2	2050631	6145	1
117	Picture	a102	2062981	0	1	5088	85	0	next
117	Response	1	2068068	5087	2
119	Picture	b107	2079977	0	171	5665	172	0	next
119	Response	2	2085629	5652	1
121	Picture	b103	2098972	0	1	4498	180	0	next
121	Response	2	2103469	4497	1
123	Picture	b115	2116801	0	170	4278	225	0	next
123	Response	2	2121077	4276	1
125	Picture	a110	2134629	0	1	5357	150	0	next
125	Response	1	2139985	5356	1
127	Picture	c101	2151959	0	172	5498	173	0	next
127	Response	1	2157400	5441	1
129	Picture	b104	2170287	0	1	5676	164	0	next
129	Response	2	2175962	5675	1
131	Picture	c101	2190450	0	169	5644	190	0	next
131	Response	1	2196092	5642	1
133	Picture	b114	2209777	0	1	5640	33	0	next
133	Response	2	2215416	5639	1
135	Picture	c101	2226607	0	170	5498	171	0	next
135	Response	1	2232092	5485	1
137	Picture	b113	2244435	0	1	4862	145	0	next
137	Response	2	2249296	4861	1
139	Picture	b116	2261765	0	170	5014	322	0	next
139	Response	2	2266777	5012	1
141	Picture	b105	2281259	0	1	3945	62	0	next
141	Response	2	2285203	3944	1
143	Picture	a112	2297756	0	170	4165	171	0	next
143	Response	1	2301842	4086	1
145	Picture	c101	2316417	0	1	5170	170	0	next
145	Response	1	2321586	5169	1
147	Picture	c101	2334080	0	173	4702	304	0	next
147	Response	1	2338780	4700	1
149	Picture	a106	2351908	0	1	8577	96	0	next
149	Response	1	2360484	8576	1
151	Picture	b109	2375237	0	172	7997	173	0	next
151	Response	2	2383116	7879	1
153	Picture	a105	2398230	0	1	5193	147	0	next
153	Response	1	2403422	5192	1
155	Picture	c101	2417393	0	170	6664	171	0	next
155	Response	1	2423992	6599	1
157	Picture	a108	2438720	0	1	4407	100	0	next
157	Response	1	2443126	4406	1
159	Picture	b111	2457050	0	172	6164	173	0	next
159	Response	2	2463136	6086	1
161	Picture	a101	2475877	0	1	6005	168	0	next
161	Response	1	2481881	6004	1
163	Picture	c101	2496706	0	170	5331	171	0	next
163	Response	1	2501964	5258	2
165	Picture	c101	2513868	0	1	7649	23	0	next
165	Response	1	2521516	7648	1
167	Picture	a111	2534530	0	170	6575	260	0	next
167	Response	1	2541103	6573	1
169	Picture	b112	2553358	0	1	6065	108	0	next
169	Response	2	2559422	6064	1
171	Picture	a109	2574187	0	170	5344	325	0	next
171	Response	1	2579529	5342	1
173	Picture	b110	2591182	0	1	6880	126	0	next
173	Response	2	2598061	6879	1
175	Picture	a107	2612677	0	172	5499	339	0	next
175	Response	1	2618174	5497	1
177	Picture	c101	2633171	0	1	4868	138	0	next
177	Response	1	2638037	4866	2
179	Picture	a116	2649835	0	170	6497	171	0	next
179	Response	1	2656264	6429	1
181	Picture	b108	2670995	0	1	8209	130	0	next
181	Response	2	2679202	8207	2
183	Picture	c101	2690491	0	172	5794	210	0	next
183	Response	1	2696284	5793	1
185	Picture	c101	2710985	0	1	8382	123	0	next
185	Response	1	2719365	8380	2
187	Picture	a114	2731648	0	173	8163	174	0	next
187	Response	1	2739797	8149	2
189	Picture	c101	2753308	0	1	4121	52	0	next
189	Response	1	2757428	4120	1
191	Picture	a103	2771971	0	172	7902	268	0	next
191	Response	1	2779871	7900	1
193	Picture	b102	2792631	0	2	4868	140	0	next
193	Response	2	2797498	4867	2
195	Picture	c101	2808795	0	170	5664	171	0	next
195	Response	1	2814423	5628	1
197	Picture	c101	2829289	0	1	5186	154	0	next
197	Response	1	2834473	5184	2
199	Picture	a104	2849118	0	169	8383	284	0	next
199	Response	1	2857498	8380	1
201	Picture	a115	2869945	0	1	6739	101	0	next
201	Response	1	2876683	6738	1
204	Response	3	3036340	46757	1
206	Picture	a108	3046734	0	2	7723	116	0	next
206	Response	1	3054456	7722	1
208	Picture	b115	3068230	0	169	5583	251	0	next
208	Response	2	3073811	5581	1
210	Picture	b103	3085558	0	1	5272	68	0	next
210	Response	2	3090829	5271	1
212	Picture	c101	3104055	0	172	4949	221	0	next
212	Response	1	3109002	4947	1
214	Picture	a110	3120383	0	1	6756	82	0	next
214	Response	1	3127138	6755	1
216	Picture	a107	3139879	0	169	7164	170	0	next
216	Response	1	3146988	7109	2
218	Picture	c101	3162205	0	2	4931	83	0	next
218	Response	1	3167135	4930	1
220	Picture	a111	3178702	0	173	5054	285	0	next
220	Response	1	3183754	5052	1
222	Picture	c101	3198030	0	1	4313	26	0	next
222	Response	1	3202342	4312	2
224	Picture	b111	3213694	0	172	7497	173	0	next
224	Response	2	3221141	7447	2
226	Picture	a109	3232688	0	1	4647	26	0	next
226	Response	1	3237334	4646	1
228	Picture	c101	3249185	0	172	6497	173	0	next
228	Response	1	3255538	6353	1
230	Picture	c101	3270345	0	1	4677	163	0	next
230	Response	1	3275021	4676	1
232	Picture	b108	3288841	0	173	6831	174	0	next
232	Response	2	3295501	6660	1
234	Picture	b105	3310335	0	1	5320	19	0	next
234	Response	2	3315654	5319	1
236	Picture	b102	3327832	0	170	5839	329	0	next
236	Response	2	3333670	5838	1
238	Picture	a101	3345660	0	1	6650	22	0	next
238	Response	1	3352309	6649	1
240	Picture	a114	3366322	0	170	6265	237	0	next
240	Response	1	3372585	6263	2
242	Picture	b101	3385316	0	2	5653	21	0	next
242	Response	2	3390968	5652	1
244	Picture	b116	3405646	0	169	8299	201	0	next
244	Response	2	3413943	8297	2
246	Picture	c101	3427639	0	1	4874	133	0	next
246	Response	1	3432512	4873	1
248	Picture	a116	3446968	0	170	4665	171	0	next
248	Response	1	3451621	4653	1
250	Picture	c101	3462964	0	1	5549	124	0	next
250	Response	1	3468512	5548	2
252	Picture	c101	3480793	0	170	4516	320	0	next
252	Response	1	3485308	4515	1
254	Picture	a115	3499454	0	2	5059	116	0	next
254	Response	1	3504512	5058	1
256	Picture	c101	3519284	0	172	5573	264	0	next
256	Response	1	3524855	5571	1
258	Picture	b107	3539444	0	2	5732	109	0	next
258	Response	2	3545175	5731	1
260	Picture	b104	3558107	0	170	5498	171	0	next
260	Response	2	3563550	5443	1
262	Picture	c101	3576102	0	1	4930	76	0	next
262	Response	2	3581031	4929	1
264	Picture	c101	3594765	0	173	5664	174	0	next
264	Response	1	3600296	5531	1
266	Picture	a105	3613926	0	1	8551	120	0	next
266	Response	1	3622476	8550	1
268	Picture	b110	3634588	0	169	6664	170	0	next
268	Response	2	3641078	6490	1
270	Picture	c101	3653249	0	1	9410	96	0	next
270	Response	1	3662658	9409	1
272	Picture	b114	3677078	0	172	6042	295	0	next
272	Response	2	3683118	6040	1
274	Picture	a112	3695572	0	1	7184	155	0	next
274	Response	1	3702755	7183	1
276	Picture	a113	3715068	0	170	8997	171	0	next
276	Response	1	3723929	8861	2
278	Picture	b112	3737228	0	1	6383	123	0	next
278	Response	2	3743610	6382	1
280	Picture	a106	3754725	0	170	7347	321	0	next
280	Response	1	3762069	7344	2
282	Picture	a103	3775052	0	1	6210	129	0	next
282	Response	1	3781261	6209	1
284	Picture	c101	3795215	0	169	7968	199	0	next
284	Response	1	3803181	7966	1
286	Picture	a102	3817541	0	2	7644	30	0	next
286	Response	1	3825184	7643	1
288	Picture	a104	3838870	0	171	4998	172	0	next
288	Response	1	3843736	4866	1
290	Picture	b109	3856698	0	2	12151	21	0	next
290	Response	2	3868848	12150	1
292	Picture	c101	3880527	0	171	6497	172	0	next
292	Response	1	3887007	6480	1
294	Picture	b106	3900187	0	2	6412	93	0	next
294	Response	2	3906598	6411	1
296	Picture	c101	3920183	0	172	8483	187	0	next
296	Response	1	3928664	8481	1
298	Picture	c101	3941177	0	1	5009	165	0	next
298	Response	1	3946185	5008	1
300	Picture	b113	3959507	0	173	5997	175	0	next
300	Response	2	3965350	5843	1
303	Response	3	4242810	162834	1
305	Picture	b003	4252934	0	176	12829	177	0	next
305	Response	2	4265646	12712	1
307	Picture	c001	4282425	0	1	24726	108	0	next
307	Response	1	4307150	24725	1
309	Picture	b002	4327248	0	170	6998	171	0	next
309	Response	2	4334125	6877	1
311	Picture	b009	4351408	0	1	6089	87	0	next
311	Response	2	4357496	6088	1
313	Picture	b016	4374903	0	173	13078	259	0	next
313	Response	2	4387979	13076	1
315	Picture	c001	4404561	0	1	8730	109	0	next
315	Response	1	4413290	8729	1
317	Picture	c001	4430222	0	172	18828	173	0	next
317	Response	2	4448880	18658	1
319	Picture	a008	4467712	0	1	9153	19	0	next
319	Response	1	4476864	9152	1
321	Picture	c001	4495206	0	172	13163	173	0	next
321	Response	2	4508351	13145	1
323	Picture	b008	4526864	0	1	7741	98	0	next
323	Response	2	4534604	7740	1
325	Picture	c001	4551359	0	170	9830	171	0	next
325	Response	2	4561047	9688	1
327	Picture	b007	4578351	0	1	6144	29	0	next
327	Response	2	4584494	6143	1
329	Picture	c001	4601013	0	170	5164	172	0	next
329	Response	2	4606125	5112	1
331	Picture	a005	4626506	0	1	6602	71	0	next
331	Response	1	4633107	6601	1
333	Picture	a016	4653167	0	169	6497	337	0	next
333	Response	1	4659662	6495	1
335	Picture	c001	4679992	0	2	16839	166	0	next
335	Response	2	4696830	16838	1
337	Picture	b001	4716484	0	170	6072	263	0	next
337	Response	2	4722554	6070	1
339	Picture	b013	4739977	0	1	6412	95	0	next
339	Response	2	4746388	6411	1
341	Picture	a004	4764139	0	169	13662	170	0	next
341	Response	1	4777732	13593	1
343	Picture	c001	4795963	0	1	7098	75	0	next
343	Response	1	4803060	7097	1
345	Picture	a012	4820458	0	172	11499	337	0	next
345	Response	1	4831955	11497	1
347	Picture	a003	4848950	0	1	11752	86	0	next
347	Response	1	4860701	11751	1
349	Picture	c001	4878444	0	169	5300	201	0	next
349	Response	1	4883742	5298	1
351	Picture	a015	4900937	0	1	14240	98	0	next
351	Response	1	4915176	14239	1
353	Picture	a014	4931764	0	169	6077	257	0	next
353	Response	1	4937839	6075	1
355	Picture	a009	4955589	0	2	4786	56	0	next
355	Response	1	4960374	4785	1
357	Picture	a006	4978085	0	172	6165	173	0	next
357	Response	1	4984174	6089	1
359	Picture	b004	5000912	0	1	9866	139	0	next
359	Response	2	5010777	9865	1
361	Picture	a001	5028239	0	172	5831	173	0	next
361	Response	1	5034018	5779	1
363	Picture	a011	5053232	0	1	6940	66	0	next
363	Response	1	5060171	6939	1
365	Picture	c001	5077895	0	171	5443	226	0	next
365	Response	1	5083336	5441	1
367	Picture	b010	5100220	0	2	5786	55	0	next
367	Response	2	5106005	5785	1
369	Picture	a002	5125882	0	172	6397	273	0	next
369	Response	1	5132278	6396	1
371	Picture	c001	5152707	0	2	5644	34	0	next
371	Response	1	5158350	5643	1
373	Picture	a007	5178202	0	173	15662	174	0	next
373	Response	1	5193741	15539	2
375	Picture	c001	5212026	0	1	5734	106	0	next
375	Response	1	5217758	5732	2
377	Picture	c001	5236187	0	172	6664	174	0	next
377	Response	2	5242703	6516	1
379	Picture	b014	5260180	0	2	5123	51	0	next
379	Response	2	5265302	5122	2
381	Picture	b005	5282342	0	170	6189	313	0	next
381	Response	2	5288530	6188	1
383	Picture	b012	5305336	0	1	8513	159	0	next
383	Response	2	5313848	8512	1
385	Picture	c001	5330497	0	172	7658	346	0	next
385	Response	2	5338154	7657	1
387	Picture	a010	5355823	0	1	6542	131	0	next
387	Response	1	5362364	6541	1
389	Picture	b015	5378818	0	172	6446	225	0	next
389	Response	2	5385262	6444	1
391	Picture	c001	5403645	0	1	5964	42	0	next
391	Response	1	5409608	5963	1
393	Picture	a013	5429639	0	172	9497	173	0	next
393	Response	1	5438969	9330	1
395	Picture	b006	5459131	0	1	5387	119	0	next
395	Response	2	5464517	5386	1
397	Picture	b011	5480960	0	172	6610	227	0	next
397	Response	2	5487568	6608	2
399	Picture	c001	5506952	0	1	7509	163	0	next
399	Response	2	5514460	7508	1
402	Response	3	5680230	46642	1
404	Picture	c001	5690573	0	1	7718	120	0	next
404	Response	2	5698290	7717	1
406	Picture	c001	5713401	0	172	4665	173	0	next
406	Response	2	5717897	4496	1
408	Picture	a204	5733062	0	1	7975	30	0	next
408	Response	1	5741035	7973	2
410	Picture	c201	5752891	0	172	6331	173	0	next
410	Response	2	5759155	6264	1
412	Picture	c201	5771719	0	1	5633	39	0	next
412	Response	2	5777351	5632	1
414	Picture	b203	5790715	0	171	5348	322	0	next
414	Response	2	5796060	5345	2
416	Picture	a216	5810709	0	2	6554	119	0	next
416	Response	1	5817262	6553	1
418	Picture	c201	5828539	0	170	8164	171	0	next
418	Response	2	5836539	8000	2
420	Picture	b212	5849200	0	1	5454	49	0	next
420	Response	2	5854653	5453	1
422	Picture	a215	5868196	0	172	6497	173	0	next
422	Response	1	5874616	6420	1
424	Picture	c201	5886190	0	2	6833	174	0	next
424	Response	2	5893022	6832	1
426	Picture	c201	5904687	0	175	5333	341	0	next
426	Response	2	5910017	5330	1
428	Picture	a212	5925181	0	1	5772	66	0	next
428	Response	1	5930952	5771	1
430	Picture	a201	5945177	0	175	7830	176	0	next
430	Response	1	5952969	7792	1
432	Picture	b204	5965504	0	1	14731	106	0	next
432	Response	2	5980234	14730	1
434	Picture	b215	5991832	0	172	5497	173	0	next
434	Response	2	5997221	5389	1
436	Picture	b209	6011659	0	1	8040	132	0	next
436	Response	2	6019698	8039	1
438	Picture	b216	6030988	0	172	5273	232	0	next
438	Response	2	6036259	5271	2
440	Picture	b207	6048317	0	1	5145	27	0	next
440	Response	2	6053461	5144	1
442	Picture	b213	6067979	0	171	5498	172	0	next
442	Response	2	6073431	5452	2
444	Picture	a213	6085307	0	2	4715	126	0	next
444	Response	2	6090020	4713	2
446	Picture	a211	6102304	0	177	7497	178	0	next
446	Response	1	6109654	7350	1
448	Picture	a207	6122131	0	2	10190	149	0	next
448	Response	1	6132320	10189	1
450	Picture	a202	6146293	0	172	6497	174	0	next
450	Response	1	6152709	6416	1
452	Picture	b208	6164787	0	2	7127	48	0	next
452	Response	2	6171913	7126	1
454	Picture	b202	6184284	0	169	6497	170	0	next
454	Response	2	6190732	6448	1
456	Picture	c201	6203944	0	1	6120	53	0	next
456	Response	2	6210063	6119	1
458	Picture	c201	6224440	0	172	4165	173	0	next
458	Response	2	6228559	4119	1
460	Picture	c201	6242935	0	1	4091	81	0	next
460	Response	2	6247025	4090	1
462	Picture	a203	6259598	0	172	19862	305	0	next
462	Response	1	6279458	19860	1
464	Picture	c201	6294088	0	2	6649	25	0	next
464	Response	2	6300735	6647	2
466	Picture	b214	6314418	0	169	5078	256	0	next
466	Response	2	6319494	5076	2
468	Picture	c201	6331246	0	1	10130	42	0	next
468	Response	2	6341375	10129	1
470	Picture	c201	6355907	0	170	5331	171	0	next
470	Response	2	6361208	5301	1
472	Picture	a209	6372902	0	1	8274	66	0	next
472	Response	1	6381175	8273	1
474	Picture	c201	6393231	0	173	11996	174	0	next
474	Response	2	6405161	11930	1
476	Picture	a205	6416558	0	1	6728	111	0	next
476	Response	1	6423284	6726	2
478	Picture	c201	6435721	0	169	5180	321	0	next
478	Response	1	6440899	5178	1
480	Picture	a210	6456048	0	1	6103	70	0	next
480	Response	1	6462150	6102	1
482	Picture	c201	6476044	0	176	5362	313	0	next
482	Response	1	6481404	5360	1
484	Picture	b211	6493705	0	1	14246	92	0	next
484	Response	1	6507950	14245	1
486	Picture	b201	6520866	0	170	6220	282	0	next
486	Response	2	6527085	6219	1
488	Picture	a214	6539194	0	1	11010	161	0	next
488	Response	1	6550202	11008	2
490	Picture	a208	6561856	0	169	12995	171	0	next
490	Response	1	6574835	12979	1
492	Picture	c201	6589514	0	2	7705	136	0	next
492	Response	2	6597218	7704	1
494	Picture	b210	6608844	0	169	6072	262	0	next
494	Response	2	6614915	6071	1
496	Picture	b206	6627672	0	1	5657	182	0	next
496	Response	2	6633328	5656	1
498	Picture	c201	6645335	0	169	11329	170	0	next
498	Response	2	6656592	11257	1
500	Picture	a206	6669328	0	1	7145	24	0	next
500	Response	1	6676472	7144	1
502	Picture	b205	6691490	0	172	6831	173	0	next
502	Response	2	6698226	6736	1
505	Response	3	6839490	28531	1
507	Picture	b214	6849617	0	172	5969	202	0	next
507	Response	2	6855584	5967	1
509	Picture	c201	6869278	0	1	7701	138	0	next
509	Response	2	6876978	7700	1
511	Picture	c201	6888274	0	172	4665	173	0	next
511	Response	2	6892858	4584	1
513	Picture	a201	6906935	0	1	6653	19	0	next
513	Response	1	6913587	6652	1
515	Picture	c201	6926431	0	169	13231	268	0	next
515	Response	2	6939660	13229	1
517	Picture	c201	6952924	0	1	6002	170	0	next
517	Response	2	6958925	6001	1
519	Picture	a207	6972920	0	171	10163	172	0	next
519	Response	1	6983064	10144	2
521	Picture	b210	6997412	0	2	6622	52	0	next
521	Response	2	7004033	6621	1
523	Picture	b212	7017408	0	170	10663	172	0	next
523	Response	2	7027999	10591	2
525	Picture	a203	7041568	0	1	7201	137	0	next
525	Response	1	7048768	7200	1
527	Picture	c201	7062564	0	173	7022	316	0	next
527	Response	2	7069584	7020	1
529	Picture	b202	7083391	0	1	16815	19	0	next
529	Response	2	7100205	16814	1
531	Picture	b208	7114217	0	171	5698	305	0	next
531	Response	2	7119913	5696	1
533	Picture	c201	7134045	0	1	5732	107	0	next
533	Response	2	7139776	5731	2
535	Picture	b203	7153541	0	175	7664	176	0	next
535	Response	2	7161028	7487	1
537	Picture	a216	7173535	0	1	10971	34	0	next
537	Response	1	7184505	10970	1
539	Picture	c201	7196530	0	172	6831	173	0	next
539	Response	2	7203264	6734	1
541	Picture	b209	7216691	0	1	7329	177	0	next
541	Response	2	7224019	7328	1
543	Picture	b215	7237687	0	168	5830	170	0	next
543	Response	2	7243456	5769	2
545	Picture	c201	7255681	0	1	13910	93	0	next
545	Response	2	7269590	13909	1
547	Picture	a212	7281676	0	168	9090	242	0	next
547	Response	1	7290765	9089	1
549	Picture	a206	7305335	0	2	12186	153	0	next
549	Response	1	7317520	12185	1
551	Picture	a211	7329997	0	170	9496	172	0	next
551	Response	1	7339330	9333	1
553	Picture	a205	7351324	0	1	5871	135	0	next
553	Response	1	7357194	5870	1
555	Picture	c201	7370153	0	173	7465	207	0	next
555	Response	2	7377616	7463	1
557	Picture	c201	7389481	0	1	9145	27	0	next
557	Response	2	7398625	9144	1
559	Picture	c201	7413643	0	169	4591	243	0	next
559	Response	2	7418233	4590	1
561	Picture	c201	7429471	0	1	4526	147	0	next
561	Response	2	7433996	4525	1
563	Picture	a213	7445468	0	169	7164	170	0	next
563	Response	1	7452555	7087	1
565	Picture	a215	7464962	0	1	8227	113	0	next
565	Response	1	7473188	8226	1
567	Picture	b201	7484625	0	170	13162	171	0	next
567	Response	2	7497643	13018	2
569	Picture	c201	7512284	0	1	6804	35	0	next
569	Response	2	7519087	6803	1
571	Picture	b211	7533613	0	169	7330	170	0	next
571	Response	2	7540771	7158	1
573	Picture	a204	7554940	0	1	8491	180	0	next
573	Response	1	7563430	8490	1
575	Picture	b206	7577268	0	170	6831	171	0	next
575	Response	2	7584072	6804	1
577	Picture	a214	7598262	0	1	6214	125	0	next
577	Response	1	7604475	6213	1
579	Picture	c201	7618258	0	169	11822	344	0	next
579	Response	2	7630079	11821	1
581	Picture	c201	7642251	0	1	9387	118	0	next
581	Response	2	7651637	9386	1
583	Picture	b213	7664580	0	172	5703	301	0	next
583	Response	2	7670282	5702	1
585	Picture	c201	7685240	0	1	7181	158	0	next
585	Response	2	7692418	7178	2
587	Picture	a202	7705236	0	170	8113	222	0	next
587	Response	1	7713347	8111	1
589	Picture	b207	7725397	0	1	6606	67	0	next
589	Response	2	7732002	6605	1
591	Picture	b205	7746059	0	172	6664	173	0	next
591	Response	2	7752615	6556	1
593	Picture	a210	7765553	0	2	6544	131	0	next
593	Response	1	7772096	6543	1
595	Picture	a208	7787049	0	170	7997	171	0	next
595	Response	1	7794941	7892	1
597	Picture	b216	7809376	0	1	6281	58	0	next
597	Response	2	7815656	6280	1
599	Picture	a209	7827372	0	170	6313	189	0	next
599	Response	1	7833683	6311	1
601	Picture	b204	7847866	0	1	6071	101	0	next
601	Response	2	7853936	6070	1
