# Supplementary material for: The relationship between Chinese college students’ mate preferences and their parents’ education level
Source: Front Psychol. 2022 Nov 1;13:907315. doi: 10.3389/fpsyg.2022.907315 (PMC9664191; doi:10.3389/fpsyg.2022.907315)
Supplement: Supplementary file 2 [file Data_Sheet_1.ZIP › raw data/└╫╦╝╙▒/part1.log]

Scenario - For expli1
Logfile written - 2018/5/24 14:59:22

Trial	Event Type	Code	Time	TTime	Uncertainty	Duration	Uncertainty	ReqTime	ReqDur

1	Response	3	887282	887116	1
4	Picture	c001	917987	0	1	20909	96	0	next
4	Response	1	938895	20908	1
6	Picture	a012	955820	0	171	13166	173	0	next
6	Response	1	968837	13017	1
8	Picture	b015	985819	0	2	11762	78	0	next
8	Response	2	997579	11760	2
10	Picture	b014	1016820	0	170	8832	171	0	next
10	Response	2	1025483	8663	1
12	Picture	b016	1044152	0	1	9833	2	0	next
12	Response	2	1053841	9689	1
14	Picture	c001	1073652	0	171	11166	172	0	next
14	Response	1	1084737	11085	1
16	Picture	b010	1104818	0	1	21333	2	0	next
16	Response	2	1125969	21151	1
18	Picture	c001	1144151	0	173	12499	175	0	next
18	Response	1	1156479	12328	1
20	Picture	c001	1176650	0	2	10833	4	0	next
20	Response	2	1187447	10797	1
22	Picture	a014	1204817	0	172	8832	174	0	next
22	Response	1	1213559	8742	1
24	Picture	b008	1233983	0	1	17499	3	0	next
24	Response	2	1251348	17365	1
26	Picture	b006	1271650	0	170	7165	172	0	next
26	Response	2	1278716	7066	1
28	Picture	a003	1299149	0	1	20332	3	0	next
28	Response	1	1319403	20254	2
30	Picture	c001	1337982	0	170	11499	171	0	next
30	Response	1	1349376	11394	2
32	Picture	a001	1366814	0	2	9272	68	0	next
32	Response	1	1376085	9271	1
34	Picture	c001	1395981	0	171	6833	172	0	next
34	Response	1	1402686	6705	2
36	Picture	a006	1423314	0	1	11499	3	0	next
36	Response	1	1434610	11296	1
38	Picture	c001	1452647	0	170	7333	171	0	next
38	Response	1	1459953	7306	1
40	Picture	b003	1477980	0	1	8333	2	0	next
40	Response	2	1486213	8233	1
42	Picture	c001	1504480	0	170	6332	172	0	next
42	Response	1	1510766	6286	1
44	Picture	b012	1529312	0	2	6000	3	0	next
44	Response	2	1535203	5891	2
46	Picture	a007	1555146	0	170	24999	171	0	next
46	Response	2	1579998	24852	1
48	Picture	a005	1598478	0	1	37543	129	0	next
48	Response	2	1636020	37542	1
50	Picture	a013	1655311	0	171	7999	173	0	next
50	Response	1	1663232	7921	1
52	Picture	c001	1680144	0	1	9999	3	0	next
52	Response	1	1690063	9919	1
54	Picture	a008	1707311	0	169	12498	171	0	next
54	Response	1	1719719	12408	2
56	Picture	b001	1737309	0	2	40000	3	0	next
56	Response	1	1777238	39929	2
58	Picture	c001	1795975	0	2	25000	3	0	next
58	Response	1	1820805	24830	1
60	Picture	a015	1840641	0	2	13763	74	0	next
60	Response	1	1854403	13762	1
62	Picture	b013	1871475	0	172	7166	173	0	next
62	Response	2	1878502	7027	1
64	Picture	c001	1896141	0	1	9794	44	0	next
64	Response	1	1905934	9793	1
66	Picture	a016	1925474	0	171	7999	173	0	next
66	Response	1	1933327	7853	2
68	Picture	c001	1952307	0	1	8166	2	0	next
68	Response	1	1960340	8033	1
70	Picture	b004	1978307	0	170	8666	171	0	next
70	Response	2	1986931	8624	1
72	Picture	c001	2004139	0	2	6167	3	0	next
72	Response	1	2010260	6121	1
74	Picture	c001	2029640	0	170	6999	171	0	next
74	Response	1	2036550	6910	1
76	Picture	a004	2054305	0	2	14167	3	0	next
76	Response	2	2068388	14083	1
78	Picture	b002	2085139	0	172	7332	174	0	next
78	Response	2	2092435	7296	1
80	Picture	a011	2110305	0	1	6656	182	0	next
80	Response	1	2116960	6655	1
82	Picture	b007	2134972	0	170	11999	171	0	next
82	Response	2	2146821	11849	1
84	Picture	b011	2165304	0	1	23082	90	0	next
84	Response	2	2188385	23081	2
86	Picture	b005	2205471	0	172	6499	173	0	next
86	Response	2	2211835	6364	2
88	Picture	a002	2229469	0	2	6716	125	0	next
88	Response	1	2236185	6716	1
90	Picture	a009	2254136	0	1	9500	2	0	next
90	Response	1	2263499	9363	1
92	Picture	b009	2282969	0	1	22166	3	0	next
92	Response	1	2305098	22129	1
94	Picture	c001	2321802	0	171	20666	172	0	next
94	Response	1	2342444	20642	1
96	Picture	c001	2361301	0	2	8667	3	0	next
96	Response	1	2369873	8572	1
98	Picture	a010	2389968	0	172	13332	174	0	next
98	Response	1	2403237	13269	1
101	Response	3	2632987	109021	1
103	Picture	c001	2643132	0	170	6165	172	0	next
103	Response	1	2649185	6053	1
105	Picture	c001	2660797	0	2	4667	3	0	next
105	Response	1	2665354	4557	1
107	Picture	a116	2677464	0	171	6166	173	0	next
107	Response	1	2683501	6037	1
109	Picture	a108	2698464	0	1	6509	163	0	next
109	Response	1	2704972	6508	1
111	Picture	c101	2718964	0	170	6999	171	0	next
111	Response	1	2725819	6855	1
113	Picture	c101	2740130	0	1	4768	72	0	next
113	Response	1	2744897	4767	2
115	Picture	a112	2758963	0	171	6999	173	0	next
115	Response	1	2765859	6896	1
117	Picture	c101	2781129	0	1	4910	96	0	next
117	Response	1	2786038	4909	1
119	Picture	a104	2798796	0	171	9166	172	0	next
119	Response	1	2807871	9075	1
121	Picture	a113	2820962	0	1	6333	2	0	next
121	Response	1	2827125	6163	2
123	Picture	a109	2840629	0	170	5833	171	0	next
123	Response	1	2846288	5659	1
125	Picture	c101	2861461	0	2	5667	3	0	next
125	Response	1	2866949	5488	1
127	Picture	b106	2878795	0	171	34166	172	0	next
127	Response	1	2912770	33975	1
129	Picture	b115	2926627	0	2	7347	160	0	next
129	Response	2	2933973	7346	1
131	Picture	b110	2945794	0	172	12833	173	0	next
131	Response	2	2958559	12765	2
133	Picture	a115	2970460	0	1	7355	150	0	next
133	Response	1	2977814	7354	1
135	Picture	b103	2992627	0	170	7832	172	0	next
135	Response	2	3000312	7685	1
137	Picture	c101	3015626	0	1	6997	175	0	next
137	Response	1	3022622	6996	1
139	Picture	a106	3037126	0	171	20499	173	0	next
139	Response	1	3057578	20452	1
141	Picture	a101	3072125	0	2	13167	3	0	next
141	Response	1	3085132	13007	1
143	Picture	c101	3098959	0	171	13832	173	0	next
143	Response	1	3112635	13676	2
145	Picture	b113	3125291	0	2	6667	3	0	next
145	Response	2	3131774	6483	1
147	Picture	b105	3146125	0	170	6332	172	0	next
147	Response	2	3152379	6254	1
149	Picture	c101	3164624	0	1	6000	2	0	next
149	Response	1	3170495	5871	1
151	Picture	a110	3181958	0	170	13665	172	0	next
151	Response	1	3195504	13546	1
153	Picture	b111	3210123	0	2	22195	145	0	next
153	Response	2	3232317	22194	2
155	Picture	b104	3245290	0	172	8500	173	0	next
155	Response	2	3253610	8320	1
157	Picture	a114	3266623	0	1	11499	3	0	next
157	Response	1	3277954	11331	1
159	Picture	b116	3289623	0	172	7666	173	0	next
159	Response	2	3297181	7558	1
161	Picture	a105	3309455	0	2	12833	4	0	next
161	Response	1	3322189	12734	1
163	Picture	b112	3335956	0	170	10832	172	0	next
163	Response	2	3346626	10670	2
165	Picture	b109	3361455	0	1	32013	160	0	next
165	Response	2	3393467	32012	2
167	Picture	c101	3405622	0	170	7499	171	0	next
167	Response	1	3413067	7445	1
169	Picture	b102	3427621	0	1	12499	3	0	next
169	Response	2	3440078	12457	1
171	Picture	c101	3455288	0	171	6999	172	0	next
171	Response	1	3462176	6888	1
173	Picture	b107	3476953	0	2	9962	46	0	next
173	Response	2	3486913	9960	2
175	Picture	a107	3501287	0	170	10666	171	0	next
175	Response	1	3511855	10568	1
177	Picture	a103	3524619	0	2	5500	4	0	next
177	Response	1	3530066	5447	2
179	Picture	b114	3544119	0	1	30166	3	0	next
179	Response	2	3574148	30029	2
181	Picture	c101	3588952	0	1	7806	33	0	next
181	Response	1	3596758	7806	1
183	Picture	a102	3609452	0	172	9666	173	0	next
183	Response	1	3619075	9623	1
185	Picture	c101	3632285	0	1	8666	2	0	next
185	Response	1	3640788	8503	1
187	Picture	a111	3652118	0	171	14166	172	0	next
187	Response	1	3666156	14038	1
189	Picture	c101	3680951	0	1	5666	3	0	next
189	Response	1	3686588	5637	1
191	Picture	c101	3699118	0	168	4665	170	0	next
191	Response	1	3703751	4633	1
193	Picture	c101	3718117	0	1	6063	109	0	next
193	Response	1	3724179	6062	1
195	Picture	b101	3737117	0	170	15332	172	0	next
195	Response	1	3752363	15246	1
197	Picture	c101	3765449	0	2	37863	143	0	next
197	Response	1	3803310	37861	2
199	Picture	b108	3814450	0	167	7665	169	0	next
199	Response	2	3822063	7613	1
201	Picture	c101	3835115	0	2	30584	89	0	next
201	Response	1	3865698	30583	1
204	Response	3	4046985	69704	1
206	Picture	a111	4057446	0	1	11358	147	0	next
206	Response	1	4068803	11357	1
208	Picture	b109	4081446	0	172	14665	174	0	next
208	Response	1	4096011	14565	1
210	Picture	b116	4110778	0	2	7500	3	0	next
210	Response	2	4118254	7476	1
212	Picture	a106	4131779	0	170	6332	172	0	next
212	Response	1	4137949	6170	1
214	Picture	b108	4152944	0	2	12167	3	0	next
214	Response	2	4165072	12128	1
216	Picture	b102	4176612	0	170	11332	171	0	next
216	Response	2	4187820	11208	1
218	Picture	a110	4199944	0	1	42510	161	0	next
218	Response	1	4242453	42509	1
220	Picture	c101	4255110	0	171	5999	173	0	next
220	Response	1	4261075	5965	1
222	Picture	c101	4275276	0	1	4271	68	0	next
222	Response	1	4279546	4270	2
224	Picture	c101	4293443	0	173	5666	174	0	next
224	Response	1	4299068	5625	1
226	Picture	c101	4311276	0	1	6666	2	0	next
226	Response	1	4317814	6538	1
228	Picture	b115	4332109	0	1	10166	2	0	next
228	Response	2	4342092	9983	1
230	Picture	c101	4356441	0	2	5976	31	0	next
230	Response	1	4362416	5975	1
232	Picture	b103	4377275	0	171	6333	172	0	next
232	Response	2	4383437	6162	1
234	Picture	b110	4397775	0	1	12332	3	0	next
234	Response	2	4410019	12244	1
236	Picture	c101	4423608	0	170	11832	172	0	next
236	Response	1	4435373	11765	1
238	Picture	c101	4447774	0	1	7814	191	0	next
238	Response	1	4455587	7813	1
240	Picture	b114	4468274	0	172	11832	174	0	next
240	Response	2	4480017	11743	1
242	Picture	c101	4493273	0	2	7667	3	0	next
242	Response	1	4500852	7579	1
244	Picture	a113	4512440	0	172	6333	173	0	next
244	Response	1	4518729	6289	1
246	Picture	a109	4532773	0	1	5666	3	0	next
246	Response	1	4538311	5538	1
248	Picture	a116	4550773	0	170	18499	171	0	next
248	Response	1	4569115	18342	2
250	Picture	a103	4583605	0	2	10167	3	0	next
250	Response	1	4593606	10001	1
252	Picture	c101	4608939	0	171	5999	173	0	next
252	Response	1	4614775	5836	2
254	Picture	a102	4627105	0	1	7377	125	0	next
254	Response	1	4634480	7375	1
256	Picture	c101	4647105	0	170	3666	171	0	next
256	Response	1	4650588	3483	2
258	Picture	a115	4662104	0	2	16000	3	0	next
258	Response	1	4678073	15969	1
260	Picture	b106	4692771	0	170	44832	172	0	next
260	Response	2	4737443	44672	1
262	Picture	b101	4752770	0	1	12157	181	0	next
262	Response	1	4764925	12155	2
264	Picture	a114	4778436	0	1	24833	2	0	next
264	Response	1	4803188	24752	1
266	Picture	a105	4818602	0	2	10905	102	0	next
266	Response	1	4829506	10904	1
268	Picture	c101	4842103	0	170	5999	171	0	next
268	Response	1	4847951	5848	1
270	Picture	c101	4860602	0	1	5463	42	0	next
270	Response	1	4866064	5462	1
272	Picture	a108	4878769	0	170	19832	171	0	next
272	Response	1	4898489	19720	1
274	Picture	b105	4910434	0	2	13333	4	0	next
274	Response	2	4923607	13173	1
276	Picture	b112	4935601	0	171	9499	173	0	next
276	Response	1	4944948	9347	1
278	Picture	c101	4959600	0	2	5833	4	0	next
278	Response	1	4965372	5772	1
280	Picture	b111	4977934	0	170	27832	172	0	next
280	Response	2	5005699	27765	2
282	Picture	a112	5018933	0	1	30999	3	0	next
282	Response	1	5049797	30864	2
284	Picture	a104	5064100	0	171	13999	172	0	next
284	Response	1	5078030	13930	1
286	Picture	b107	5093265	0	2	12500	3	0	next
286	Response	2	5105723	12458	1
288	Picture	b113	5119599	0	171	6332	173	0	next
288	Response	2	5125864	6265	1
290	Picture	b104	5140431	0	2	24677	163	0	next
290	Response	2	5165107	24676	1
292	Picture	a101	5178932	0	170	6832	171	0	next
292	Response	1	5185730	6798	1
294	Picture	c101	5197597	0	2	4239	101	0	next
294	Response	1	5201835	4238	1
296	Picture	a107	5215098	0	170	8499	171	0	next
296	Response	1	5223413	8315	1
298	Picture	c101	5236430	0	1	3666	3	0	next
298	Response	1	5240028	3598	1
300	Picture	c101	5252764	0	171	4499	172	0	next
300	Response	1	5257121	4357	2
303	Response	3	5531050	158955	1
305	Picture	c001	5541093	0	172	7666	173	0	next
305	Response	2	5548686	7593	2
307	Picture	b014	5568592	0	2	7667	3	0	next
307	Response	2	5576074	7482	1
309	Picture	a006	5594093	0	170	10666	171	0	next
309	Response	1	5604570	10477	1
311	Picture	a004	5624425	0	1	8500	2	0	next
311	Response	2	5632885	8460	1
313	Picture	a008	5650592	0	170	9999	171	0	next
313	Response	1	5660542	9950	1
315	Picture	b006	5679258	0	1	17757	81	0	next
315	Response	2	5697014	17756	1
317	Picture	c001	5713757	0	1	6000	2	0	next
317	Response	2	5719683	5926	1
319	Picture	a011	5739757	0	1	7333	2	0	next
319	Response	1	5746964	7207	1
321	Picture	b005	5764757	0	170	10166	171	0	next
321	Response	2	5774633	9876	1
323	Picture	a010	5793089	0	2	12500	3	0	next
323	Response	1	5805477	12388	2
325	Picture	c001	5822423	0	170	20999	171	0	next
325	Response	2	5843363	20940	1
327	Picture	c001	5860755	0	1	7552	122	0	next
327	Response	2	5868306	7551	1
329	Picture	c001	5884922	0	170	5666	171	0	next
329	Response	2	5890523	5601	2
331	Picture	c001	5908588	0	1	3666	3	0	next
331	Response	2	5912231	3643	1
333	Picture	c001	5930255	0	170	4666	171	0	next
333	Response	2	5934657	4402	1
335	Picture	b007	5953087	0	2	7667	3	0	next
335	Response	2	5960617	7530	1
337	Picture	c001	5978588	0	170	6999	171	0	next
337	Response	2	5985498	6910	1
339	Picture	b016	6003920	0	1	10166	3	0	next
339	Response	2	6013947	10027	1
341	Picture	c001	6032754	0	170	5832	171	0	next
341	Response	2	6038441	5687	1
343	Picture	a002	6056419	0	1	19500	2	0	next
343	Response	1	6075754	19335	1
345	Picture	b001	6096086	0	170	13166	171	0	next
345	Response	2	6109150	13064	1
347	Picture	a009	6126918	0	2	6667	3	0	next
347	Response	1	6133407	6489	1
349	Picture	b011	6152585	0	170	6999	172	0	next
349	Response	2	6159432	6847	1
351	Picture	a012	6179918	0	1	6666	2	0	next
351	Response	1	6186444	6526	1
353	Picture	a013	6206085	0	170	8999	171	0	next
353	Response	1	6214981	8896	1
355	Picture	c001	6232250	0	2	6336	171	0	next
355	Response	2	6238585	6335	1
357	Picture	b009	6256584	0	170	21999	171	0	next
357	Response	1	6278413	21829	1
359	Picture	a014	6297416	0	1	15000	2	0	next
359	Response	1	6312347	14931	1
361	Picture	c001	6331750	0	170	5999	171	0	next
361	Response	2	6337629	5879	1
363	Picture	a005	6357749	0	1	9855	150	0	next
363	Response	1	6367603	9854	1
365	Picture	b010	6384582	0	170	20499	171	0	next
365	Response	2	6404980	20398	1
367	Picture	b013	6423248	0	1	4999	3	0	next
367	Response	2	6428216	4968	1
369	Picture	c001	6445581	0	171	10333	172	0	next
369	Response	2	6455887	10306	1
371	Picture	a015	6474247	0	1	24666	3	0	next
371	Response	1	6498771	24524	1
373	Picture	b004	6517747	0	170	11666	171	0	next
373	Response	2	6529237	11490	2
375	Picture	c001	6549746	0	1	9000	2	0	next
375	Response	2	6558578	8832	2
377	Picture	b003	6576413	0	172	9332	174	0	next
377	Response	2	6585653	9240	1
379	Picture	b002	6605078	0	2	7667	3	0	next
379	Response	2	6612722	7644	2
381	Picture	c001	6631079	0	171	4999	172	0	next
381	Response	2	6635929	4850	1
383	Picture	b015	6653078	0	1	4679	159	0	next
383	Response	2	6657756	4678	1
385	Picture	a001	6677412	0	170	8165	172	0	next
385	Response	1	6685424	8012	1
387	Picture	b012	6705077	0	2	8667	3	0	next
387	Response	2	6713704	8627	1
389	Picture	c001	6732910	0	2	6833	4	0	next
389	Response	2	6739579	6669	1
391	Picture	a003	6758743	0	2	20969	38	0	next
391	Response	1	6779711	20968	1
393	Picture	a007	6798243	0	172	13333	173	0	next
393	Response	1	6811398	13155	1
395	Picture	c001	6831576	0	1	9209	129	0	next
395	Response	2	6840784	9208	1
397	Picture	a016	6859409	0	170	10666	171	0	next
397	Response	1	6869982	10573	1
399	Picture	b008	6887075	0	1	10283	56	0	next
399	Response	2	6897357	10282	1
402	Response	3	7046656	31249	1
404	Picture	c001	7057073	0	1	6204	134	0	next
404	Response	2	7063276	6203	1
406	Picture	c001	7076573	0	172	4166	173	0	next
406	Response	2	7080582	4009	1
408	Picture	b213	7092072	0	2	6333	4	0	next
408	Response	2	7098248	6176	1
410	Picture	a206	7111906	0	171	27832	172	0	next
410	Response	1	7139697	27791	2
412	Picture	b202	7152405	0	1	12368	138	0	next
412	Response	2	7164772	12367	1
414	Picture	a214	7179738	0	171	13333	172	0	next
414	Response	1	7192893	13155	1
416	Picture	b205	7206237	0	2	8017	156	0	next
416	Response	2	7214252	8015	2
418	Picture	a213	7228070	0	2	6167	3	0	next
418	Response	1	7234135	6065	2
420	Picture	c201	7248570	0	1	5633	39	0	next
420	Response	1	7254202	5632	2
422	Picture	a208	7268237	0	170	8999	172	0	next
422	Response	1	7277170	8933	1
424	Picture	b212	7290736	0	2	8000	3	0	next
424	Response	2	7298675	7939	1
426	Picture	b209	7313903	0	1	6999	3	0	next
426	Response	2	7320805	6902	2
428	Picture	c201	7335069	0	1	5171	168	0	next
428	Response	2	7340239	5170	1
430	Picture	a207	7355070	0	170	8998	172	0	next
430	Response	1	7363955	8885	1
432	Picture	b201	7378235	0	2	42953	53	0	next
432	Response	1	7421187	42952	1
434	Picture	b211	7436235	0	170	35332	171	0	next
434	Response	2	7471528	35293	2
436	Picture	a212	7485734	0	1	10707	132	0	next
436	Response	1	7496440	10706	1
438	Picture	c201	7510067	0	171	6333	172	0	next
438	Response	2	7516268	6201	1
440	Picture	b208	7530566	0	2	6500	4	0	next
440	Response	2	7536988	6422	2
442	Picture	a209	7549733	0	173	13499	175	0	next
442	Response	1	7563070	13337	1
444	Picture	c201	7577066	0	1	6666	3	0	next
444	Response	2	7583649	6583	1
446	Picture	a201	7597899	0	1	12833	2	0	next
446	Response	1	7610600	12701	1
448	Picture	c201	7622065	0	1	11686	153	0	next
448	Response	2	7633750	11685	1
450	Picture	a205	7644899	0	170	21332	171	0	next
450	Response	1	7666062	21163	1
452	Picture	b207	7680731	0	1	21666	3	0	next
452	Response	2	7702305	21574	1
454	Picture	c201	7717065	0	170	6832	171	0	next
454	Response	2	7723746	6681	1
456	Picture	c201	7736397	0	1	5316	189	0	next
456	Response	2	7741712	5315	2
458	Picture	c201	7754230	0	1	4666	3	0	next
458	Response	2	7758781	4551	1
460	Picture	a216	7771897	0	1	10032	140	0	next
460	Response	1	7781928	10031	1
462	Picture	b203	7794064	0	171	8498	173	0	next
462	Response	2	7802415	8351	2
464	Picture	a215	7816729	0	2	21208	133	0	next
464	Response	1	7837935	21206	1
466	Picture	a202	7850729	0	172	6833	173	0	next
466	Response	1	7857430	6701	1
468	Picture	c201	7869229	0	1	5692	146	0	next
468	Response	2	7874920	5691	1
470	Picture	a210	7888229	0	170	6666	171	0	next
470	Response	1	7894621	6392	1
472	Picture	b206	7909895	0	1	17519	153	0	next
472	Response	2	7927413	17518	1
474	Picture	b214	7940062	0	170	5832	171	0	next
474	Response	2	7945768	5706	1
476	Picture	a203	7958560	0	2	8348	159	0	next
476	Response	1	7966907	8347	1
478	Picture	b216	7980894	0	171	17666	172	0	next
478	Response	2	7998536	17642	1
480	Picture	c201	8012060	0	1	3333	3	0	next
480	Response	2	8015306	3246	1
482	Picture	c201	8027726	0	2	4500	4	0	next
482	Response	2	8032074	4348	1
484	Picture	b210	8047226	0	2	8086	87	0	next
484	Response	2	8055310	8084	1
486	Picture	c201	8069227	0	172	6999	173	0	next
486	Response	2	8076119	6892	1
488	Picture	b215	8091226	0	1	15766	72	0	next
488	Response	2	8106991	15765	1
490	Picture	a211	8118226	0	170	7666	171	0	next
490	Response	1	8125765	7539	1
492	Picture	a204	8138725	0	1	10666	3	0	next
492	Response	1	8149301	10576	1
494	Picture	b204	8164059	0	172	8332	173	0	next
494	Response	2	8172327	8268	1
496	Picture	c201	8186891	0	1	6166	3	0	next
496	Response	2	8192908	6017	1
498	Picture	c201	8205725	0	170	6499	171	0	next
498	Response	2	8212040	6315	1
500	Picture	c201	8224224	0	1	4000	2	0	next
500	Response	2	8228061	3837	1
502	Picture	c201	8239391	0	170	3499	171	0	next
502	Response	2	8242820	3429	1
505	Response	3	8364593	7538	1
507	Picture	c201	8374889	0	170	5833	171	0	next
507	Response	2	8380556	5667	1
509	Picture	a204	8393722	0	1	5998	174	0	next
509	Response	2	8399719	5997	1
511	Picture	a213	8411055	0	171	6499	173	0	next
511	Response	1	8417501	6446	1
513	Picture	c201	8432054	0	2	6143	31	0	next
513	Response	2	8438196	6142	1
515	Picture	b203	8450721	0	173	16999	175	0	next
515	Response	2	8467572	16851	1
516	Response	2	8469423	1703	2
517	Picture	a209	8479387	0	1	6622	50	0	next
517	Response	1	8486008	6621	1
519	Picture	b206	8500054	0	1	33666	2	0	next
519	Response	2	8533533	33479	2
521	Picture	c201	8547553	0	1	7166	3	0	next
521	Response	2	8554554	7001	1
523	Picture	c201	8568220	0	170	5999	171	0	next
523	Response	2	8574170	5950	1
525	Picture	b214	8588052	0	2	19838	168	0	next
525	Response	2	8607889	19837	1
527	Picture	b211	8619053	0	170	10166	171	0	next
527	Response	2	8629028	9975	2
529	Picture	b216	8643885	0	1	10660	175	0	next
529	Response	2	8654544	10659	2
531	Picture	b201	8667385	0	171	38999	172	0	next
531	Response	2	8706327	38942	1
533	Picture	a212	8719717	0	2	6500	3	0	next
533	Response	1	8726152	6435	2
535	Picture	a202	8739884	0	171	19666	172	0	next
535	Response	1	8759387	19503	2
537	Picture	c201	8774383	0	2	5500	3	0	next
537	Response	2	8779831	5448	1
539	Picture	a208	8791717	0	172	9832	174	0	next
539	Response	1	8801413	9696	1
541	Picture	c201	8815049	0	2	3458	50	0	next
541	Response	2	8818506	3457	1
543	Picture	a207	8831217	0	171	9998	173	0	next
543	Response	1	8841135	9918	1
545	Picture	c201	8853216	0	1	5833	2	0	next
545	Response	2	8858946	5730	1
547	Picture	c201	8873549	0	173	4833	174	0	next
547	Response	2	8878341	4792	1
549	Picture	a210	8893215	0	1	7245	93	0	next
549	Response	1	8900459	7244	1
551	Picture	b212	8912049	0	170	14665	172	0	next
551	Response	2	8926647	14598	1
553	Picture	b208	8941214	0	2	7730	110	0	next
553	Response	2	8948943	7729	1
555	Picture	a216	8963881	0	172	9666	174	0	next
555	Response	1	8973486	9605	1
557	Picture	b202	8987214	0	1	7833	2	0	next
557	Response	2	8994855	7641	1
559	Picture	a203	9006881	0	170	7166	171	0	next
559	Response	1	9013920	7039	1
561	Picture	c201	9028213	0	2	3167	3	0	next
561	Response	2	9031196	2983	1
563	Picture	c201	9046047	0	171	4666	172	0	next
563	Response	2	9050684	4637	1
565	Picture	c201	9064379	0	2	3992	181	0	next
565	Response	2	9068370	3991	1
567	Picture	b210	9082880	0	170	25165	172	0	next
567	Response	2	9107911	25031	1
569	Picture	a215	9121045	0	2	9496	177	0	next
569	Response	1	9130540	9495	1
571	Picture	a214	9142046	0	171	5999	172	0	next
571	Response	1	9147971	5925	2
573	Picture	b205	9161711	0	2	5833	4	0	next
573	Response	2	9167435	5724	1
575	Picture	b213	9179712	0	170	5999	171	0	next
575	Response	2	9185663	5951	1
577	Picture	c201	9200377	0	2	6568	106	0	next
577	Response	2	9206944	6567	1
579	Picture	c201	9221545	0	171	5499	172	0	next
579	Response	2	9226880	5335	1
581	Picture	c201	9242210	0	2	5237	103	0	next
581	Response	2	9247445	5235	2
583	Picture	a206	9259044	0	171	10499	173	0	next
583	Response	1	9269416	10372	1
585	Picture	c201	9280877	0	1	5833	2	0	next
585	Response	2	9286574	5697	1
587	Picture	a205	9301043	0	1	14333	2	0	next
587	Response	1	9315220	14177	1
589	Picture	b207	9327876	0	1	6500	2	0	next
589	Response	2	9334323	6447	1
591	Picture	b209	9349210	0	170	16332	171	0	next
591	Response	1	9365516	16306	2
593	Picture	b215	9380709	0	1	5166	2	0	next
593	Response	2	9385728	5019	2
595	Picture	a211	9400875	0	1	6333	3	0	next
595	Response	1	9407160	6285	1
597	Picture	c201	9420875	0	1	8333	2	0	next
597	Response	2	9429136	8261	1
599	Picture	b204	9442542	0	170	28832	171	0	next
599	Response	2	9471255	28713	2
601	Picture	a201	9483707	0	2	6562	112	0	next
601	Response	1	9490268	6561	1
