# Supplementary material for: The relationship between Chinese college students’ mate preferences and their parents’ education level
Source: Front Psychol. 2022 Nov 1;13:907315. doi: 10.3389/fpsyg.2022.907315 (PMC9664191; doi:10.3389/fpsyg.2022.907315)
Supplement: Supplementary file 2 [file Data_Sheet_1.ZIP › raw data/║1⁄2Ω┼╟α/part1.log]

Scenario - For expli1
Logfile written - 2018/6/5 14:12:14

Trial	Event Type	Code	Time	TTime	Uncertainty	Duration	Uncertainty	ReqTime	ReqDur

1	Response	3	215149	214984	1
3	Picture	b006	225647	0	1	13792	42	0	next
3	Response	2	239438	13791	1
5	Picture	c001	256811	0	175	8332	177	0	next
5	Response	2	265102	8291	1
7	Picture	c001	285642	0	1	5453	57	0	next
7	Response	2	291094	5452	2
9	Picture	b015	308807	0	175	9165	176	0	next
9	Response	2	317865	9058	1
11	Picture	a016	337470	0	2	5967	45	0	next
11	Response	1	343436	5966	1
13	Picture	a013	362636	0	175	8498	177	0	next
13	Response	1	370987	8351	2
15	Picture	c001	388633	0	1	6850	152	0	next
15	Response	2	395482	6849	1
17	Picture	a006	415465	0	175	10498	177	0	next
17	Response	1	425880	10415	1
19	Picture	b001	442795	0	2	14899	104	0	next
19	Response	2	457693	14898	1
21	Picture	a009	475293	0	175	8165	177	0	next
21	Response	1	483353	8060	1
23	Picture	a010	503290	0	2	11035	142	0	next
23	Response	2	514324	11034	1
25	Picture	a004	533788	0	175	8332	177	0	next
25	Response	1	541963	8175	1
27	Picture	b009	558952	0	2	10715	121	0	next
27	Response	2	569666	10714	1
29	Picture	b010	589617	0	175	9165	177	0	next
29	Response	2	598594	8977	1
31	Picture	b014	618781	0	1	7664	171	0	next
31	Response	2	626444	7663	1
33	Picture	c001	645613	0	175	6332	176	0	next
33	Response	2	651862	6249	2
35	Picture	c001	671943	0	2	8192	152	0	next
35	Response	2	680134	8191	1
37	Picture	c001	699775	0	175	4499	176	0	next
37	Response	2	704174	4399	1
39	Picture	a011	723772	0	1	8910	97	0	next
39	Response	1	732681	8909	1
41	Picture	b003	751604	0	167	22830	169	0	next
41	Response	2	774387	22783	1
43	Picture	b012	792933	0	1	4716	127	0	next
43	Response	2	797648	4715	1
45	Picture	c001	815265	0	168	6166	169	0	next
45	Response	2	821359	6094	1
47	Picture	a014	839096	0	1	9843	166	0	next
47	Response	1	848938	9842	1
49	Picture	c001	866928	0	177	6998	179	0	next
49	Response	2	873824	6896	1
51	Picture	a008	891092	0	1	8393	108	0	next
51	Response	2	899484	8392	1
53	Picture	b013	917924	0	174	7998	175	0	next
53	Response	2	925775	7851	1
55	Picture	b004	943587	0	2	7040	138	0	next
55	Response	2	950626	7039	1
57	Picture	a003	970752	0	176	12665	178	0	next
57	Response	1	983272	12520	1
59	Picture	c001	1000583	0	1	8714	131	0	next
59	Response	2	1009296	8713	2
61	Picture	c001	1028414	0	175	5332	177	0	next
61	Response	2	1033704	5290	2
63	Picture	c001	1052412	0	1	7013	163	0	next
63	Response	2	1059424	7012	2
65	Picture	c001	1076577	0	177	8998	179	0	next
65	Response	2	1085473	8896	1
67	Picture	b005	1103741	0	1	8082	86	0	next
67	Response	2	1111822	8081	1
69	Picture	a015	1130239	0	176	6999	177	0	next
69	Response	1	1137210	6971	1
71	Picture	b016	1157236	0	2	6328	183	0	next
71	Response	2	1163563	6327	1
73	Picture	a007	1181569	0	177	7165	178	0	next
73	Response	1	1188621	7052	1
75	Picture	c001	1208899	0	1	6254	81	0	next
75	Response	2	1215152	6253	1
77	Picture	b008	1231731	0	167	8498	169	0	next
77	Response	2	1240181	8450	1
79	Picture	b002	1259728	0	1	5603	74	0	next
79	Response	2	1265330	5602	1
81	Picture	a005	1281893	0	175	10499	176	0	next
81	Response	1	1292279	10386	2
83	Picture	a012	1311057	0	2	22628	48	0	next
83	Response	1	1333684	22627	1
85	Picture	a002	1349888	0	175	5999	176	0	next
85	Response	1	1355811	5923	1
87	Picture	a001	1374052	0	1	4393	117	0	next
87	Response	1	1378444	4392	2
89	Picture	b007	1397717	0	175	5332	177	0	next
89	Response	1	1402966	5249	2
91	Picture	b011	1422048	0	1	8709	126	0	next
91	Response	2	1430756	8708	1
93	Picture	c001	1448213	0	175	6665	177	0	next
93	Response	2	1454736	6523	1
95	Picture	c001	1474377	0	2	6170	167	0	next
95	Response	2	1480546	6169	1
97	Picture	c001	1498376	0	175	4332	176	0	next
97	Response	2	1502546	4170	2
100	Response	3	1673715	50850	1
102	Picture	c001	1683860	0	175	5833	176	0	next
102	Response	2	1689512	5652	2
104	Picture	c001	1701192	0	1	3787	48	0	next
104	Response	2	1704978	3786	1
106	Picture	c201	1718024	0	168	3499	170	0	next
106	Response	2	1721462	3438	1
108	Picture	a205	1733689	0	1	6028	149	0	next
108	Response	1	1739716	6027	1
110	Picture	b205	1752188	0	167	5665	169	0	next
110	Response	2	1757823	5635	1
112	Picture	a202	1772352	0	2	9843	168	0	next
112	Response	1	1782193	9841	2
114	Picture	a208	1796684	0	176	5166	177	0	next
114	Response	1	1801711	5027	1
116	Picture	c201	1813516	0	1	6031	137	0	next
116	Response	2	1819545	6029	2
118	Picture	a210	1831182	0	167	7498	169	0	next
118	Response	1	1838639	7457	1
120	Picture	a201	1853179	0	1	5937	73	0	next
120	Response	1	1859115	5936	1
122	Picture	a215	1870512	0	175	5998	177	0	next
122	Response	1	1876473	5961	1
124	Picture	a209	1891009	0	2	4830	173	0	next
124	Response	1	1895838	4829	1
126	Picture	c201	1908342	0	175	6332	176	0	next
126	Response	2	1914486	6144	1
128	Picture	c201	1928173	0	1	3517	151	0	next
128	Response	2	1931688	3515	2
130	Picture	a206	1944672	0	175	10665	177	0	next
130	Response	1	1955279	10607	1
132	Picture	b203	1967836	0	2	6841	170	0	next
132	Response	2	1974676	6840	1
134	Picture	c201	1989502	0	168	5832	169	0	next
134	Response	2	1995209	5707	1
136	Picture	c201	2008166	0	2	6468	44	0	next
136	Response	2	2014633	6467	1
138	Picture	b212	2026665	0	174	6499	175	0	next
138	Response	2	2032977	6312	1
140	Picture	c201	2047496	0	2	5112	66	0	next
140	Response	2	2052607	5111	1
142	Picture	b202	2066995	0	177	7499	178	0	next
142	Response	2	2074370	7375	1
144	Picture	a203	2085827	0	1	7573	104	0	next
144	Response	1	2093399	7572	1
146	Picture	b213	2107659	0	177	7832	178	0	next
146	Response	2	2115372	7713	1
148	Picture	b206	2130490	0	1	5261	74	0	next
148	Response	2	2135750	5260	1
150	Picture	c201	2146989	0	167	4999	168	0	next
150	Response	2	2151963	4974	1
152	Picture	b214	2163487	0	1	4508	168	0	next
152	Response	2	2167994	4507	1
154	Picture	b216	2180820	0	175	5665	176	0	next
154	Response	2	2186306	5486	2
156	Picture	c201	2198651	0	1	5370	132	0	next
156	Response	2	2204019	5368	2
158	Picture	a213	2215483	0	169	5832	171	0	next
158	Response	1	2221162	5679	1
160	Picture	a214	2233814	0	2	6500	3	0	next
160	Response	1	2240290	6476	1
162	Picture	c201	2252980	0	175	5832	177	0	next
162	Response	2	2258639	5659	1
164	Picture	b208	2273977	0	2	5584	95	0	next
164	Response	2	2279560	5583	1
166	Picture	b209	2293477	0	175	5165	177	0	next
166	Response	2	2298471	4994	1
168	Picture	b210	2310475	0	1	4960	42	0	next
168	Response	2	2315434	4959	1
170	Picture	a204	2326474	0	168	5165	170	0	next
170	Response	2	2331497	5023	1
172	Picture	c201	2346138	0	2	5589	82	0	next
172	Response	2	2351726	5588	1
174	Picture	c201	2366304	0	168	9498	170	0	next
174	Response	2	2375766	9462	1
176	Picture	a211	2387635	0	1	9476	33	0	next
176	Response	1	2397110	9475	1
178	Picture	b207	2410801	0	175	7331	177	0	next
178	Response	2	2418066	7265	1
180	Picture	b211	2429798	0	2	6160	184	0	next
180	Response	2	2435956	6158	2
182	Picture	a216	2448297	0	173	12832	174	0	next
182	Response	1	2460987	12690	1
184	Picture	b201	2474295	0	1	25613	61	0	next
184	Response	2	2499906	25611	2
186	Picture	b215	2512459	0	175	7665	176	0	next
186	Response	2	2520081	7622	1
188	Picture	c201	2533456	0	2	5541	137	0	next
188	Response	2	2538996	5540	1
190	Picture	b204	2552456	0	175	42662	176	0	next
190	Response	2	2595091	42635	1
192	Picture	c201	2606784	0	1	4555	113	0	next
192	Response	2	2611338	4554	2
194	Picture	c201	2624950	0	174	3498	176	0	next
194	Response	2	2628393	3443	1
196	Picture	a207	2641947	0	2	18041	137	0	next
196	Response	2	2659986	18039	2
198	Picture	c201	2671946	0	167	6332	168	0	next
198	Response	2	2678212	6266	2
200	Picture	a212	2691777	0	1	19889	120	0	next
200	Response	1	2711664	19887	2
203	Response	3	2891350	68083	1
205	Picture	b216	2901759	0	2	6467	46	0	next
205	Response	2	2908225	6466	1
207	Picture	c201	2920758	0	175	3999	177	0	next
207	Response	2	2924712	3954	1
209	Picture	b201	2939923	0	1	8354	148	0	next
209	Response	2	2948276	8353	2
211	Picture	b206	2961089	0	175	9331	177	0	next
211	Response	2	2970368	9279	1
213	Picture	a212	2984919	0	2	8983	194	0	next
213	Response	1	2993900	8981	2
215	Picture	a208	3005752	0	175	5998	177	0	next
215	Response	2	3011620	5868	1
217	Picture	b209	3025583	0	1	52656	183	0	next
217	Response	2	3078237	52654	2
219	Picture	c201	3092578	0	168	6665	169	0	next
219	Response	2	3099070	6492	1
221	Picture	b210	3114242	0	1	4554	122	0	next
221	Response	2	3118794	4552	2
223	Picture	c201	3133241	0	176	5499	177	0	next
223	Response	2	3138668	5427	2
225	Picture	a204	3152072	0	1	18314	195	0	next
225	Response	1	3170385	18313	1
227	Picture	a205	3183404	0	174	7165	175	0	next
227	Response	1	3190473	7069	1
229	Picture	c201	3204401	0	1	5083	87	0	next
229	Response	2	3209483	5082	1
231	Picture	c201	3224400	0	175	5832	177	0	next
231	Response	2	3230166	5766	1
233	Picture	b213	3244398	0	1	5313	196	0	next
233	Response	2	3249710	5312	1
235	Picture	a215	3263230	0	175	17498	176	0	next
235	Response	1	3280679	17449	1
237	Picture	b215	3292227	0	2	17328	174	0	next
237	Response	2	3309554	17327	1
239	Picture	b212	3322725	0	175	11998	177	0	next
239	Response	2	3334673	11948	1
241	Picture	b208	3347556	0	1	6122	54	0	next
241	Response	2	3353677	6121	1
243	Picture	c201	3366055	0	169	4999	170	0	next
243	Response	2	3370972	4917	1
245	Picture	c201	3385220	0	1	3674	161	0	next
245	Response	2	3388893	3673	1
247	Picture	c201	3403052	0	175	3832	177	0	next
247	Response	2	3406784	3732	1
249	Picture	b203	3418883	0	2	4834	177	0	next
249	Response	2	3423716	4833	1
251	Picture	b211	3435049	0	168	5499	170	0	next
251	Response	2	3440381	5332	1
253	Picture	b204	3452547	0	2	2879	132	0	next
253	Response	2	3455425	2878	1
255	Picture	a216	3468880	0	175	7165	177	0	next
255	Response	1	3476016	7136	2
257	Picture	a201	3490544	0	2	4994	183	0	next
257	Response	1	3495536	4992	2
259	Picture	c201	3509877	0	175	5498	177	0	next
259	Response	2	3515231	5354	1
261	Picture	b214	3527708	0	1	10332	177	0	next
261	Response	2	3538039	10331	1
263	Picture	a209	3550540	0	175	6665	177	0	next
263	Response	1	3557103	6563	1
265	Picture	a211	3571538	0	1	8138	38	0	next
265	Response	1	3579675	8137	1
267	Picture	a210	3591537	0	167	14831	168	0	next
267	Response	1	3606179	14642	1
269	Picture	a203	3618367	0	1	5589	87	0	next
269	Response	1	3623955	5588	1
271	Picture	a207	3639033	0	167	5832	168	0	next
271	Response	1	3644700	5667	1
273	Picture	c201	3659030	0	2	9177	167	0	next
273	Response	2	3668206	9176	1
275	Picture	c201	3680363	0	174	3998	176	0	next
275	Response	2	3684330	3967	1
277	Picture	c201	3696194	0	1	3332	170	0	next
277	Response	2	3699525	3331	1
279	Picture	b207	3711193	0	175	4666	176	0	next
279	Response	2	3715768	4575	2
281	Picture	a214	3729858	0	1	8936	74	0	next
281	Response	1	3738793	8935	1
283	Picture	c201	3752190	0	175	5665	177	0	next
283	Response	2	3757771	5581	1
285	Picture	c201	3771021	0	1	5510	164	0	next
285	Response	2	3776530	5509	1
287	Picture	c201	3789854	0	175	4332	176	0	next
287	Response	2	3794007	4153	1
289	Picture	b205	3806185	0	1	13066	110	0	next
289	Response	2	3819250	13065	1
291	Picture	a202	3830684	0	174	47162	175	0	next
291	Response	1	3877651	46967	2
293	Picture	a213	3890511	0	2	5191	146	0	next
293	Response	1	3895701	5190	1
295	Picture	a206	3907844	0	167	3999	168	0	next
295	Response	1	3911684	3840	1
297	Picture	c201	3925508	0	2	6623	47	0	next
297	Response	2	3932130	6622	1
299	Picture	b202	3946674	0	173	56994	175	0	next
299	Response	2	4003547	56873	1
302	Response	3	4264410	145751	2
305	Picture	c001	4294645	0	177	7165	179	0	next
305	Response	1	4301743	7098	1
307	Picture	b013	4321976	0	1	5313	189	0	next
307	Response	2	4327288	5312	2
309	Picture	a012	4344808	0	177	20997	179	0	next
309	Response	1	4365663	20855	1
311	Picture	a005	4384304	0	1	3882	120	0	next
311	Response	1	4388185	3881	1
313	Picture	b003	4404970	0	175	5331	177	0	next
313	Response	1	4410221	5251	1
315	Picture	c001	4429800	0	1	7580	97	0	next
315	Response	1	4437379	7579	1
317	Picture	c001	4456965	0	168	3166	169	0	next
317	Response	1	4460105	3140	1
319	Picture	a001	4478296	0	1	10022	153	0	next
319	Response	1	4488317	10021	1
321	Picture	a002	4508461	0	176	11665	177	0	next
321	Response	1	4519977	11516	2
323	Picture	a010	4536958	0	1	8503	173	0	next
323	Response	1	4545460	8502	1
325	Picture	b012	4563790	0	176	5665	178	0	next
325	Response	2	4569292	5502	2
327	Picture	c001	4586787	0	1	5195	148	0	next
327	Response	2	4591981	5194	2
329	Picture	c001	4608453	0	176	5832	177	0	next
329	Response	1	4614101	5648	1
331	Picture	b008	4632783	0	2	8603	75	0	next
331	Response	2	4641385	8602	1
333	Picture	b009	4659449	0	174	6998	175	0	next
333	Response	2	4666415	6966	1
335	Picture	c001	4686779	0	1	5446	64	0	next
335	Response	1	4692225	5446	1
337	Picture	a013	4709944	0	168	6499	169	0	next
337	Response	1	4716269	6325	1
339	Picture	b016	4734275	0	1	12097	79	0	next
339	Response	2	4746371	12096	1
341	Picture	a008	4766606	0	177	8666	178	0	next
341	Response	1	4775093	8487	1
343	Picture	a007	4795603	0	2	5877	126	0	next
343	Response	1	4801479	5876	1
345	Picture	c001	4818269	0	174	9665	175	0	next
345	Response	1	4827861	9592	1
347	Picture	a006	4845766	0	1	7102	74	0	next
347	Response	1	4852867	7101	1
349	Picture	a011	4872764	0	176	6332	178	0	next
349	Response	1	4879043	6279	1
351	Picture	a014	4896762	0	1	5011	167	0	next
351	Response	1	4901772	5010	1
353	Picture	c001	4918927	0	176	4999	177	0	next
353	Response	1	4923752	4825	1
355	Picture	c001	4941091	0	2	4552	124	0	next
355	Response	1	4945642	4551	1
357	Picture	a009	4965590	0	175	6832	176	0	next
357	Response	1	4972327	6737	1
359	Picture	b004	4989087	0	2	11634	41	0	next
359	Response	2	5000719	11632	2
361	Picture	b007	5017252	0	175	6332	177	0	next
361	Response	2	5023501	6249	1
363	Picture	a004	5043583	0	1	11996	180	0	next
363	Response	2	5055578	11995	1
365	Picture	b002	5073248	0	176	6165	177	0	next
365	Response	2	5079378	6130	1
367	Picture	b011	5098412	0	1	5969	42	0	next
367	Response	2	5104380	5968	1
369	Picture	b001	5123910	0	175	28497	177	0	next
369	Response	2	5152288	28378	2
371	Picture	b015	5170072	0	2	5810	201	0	next
371	Response	2	5175881	5809	1
373	Picture	c001	5193238	0	167	5665	169	0	next
373	Response	1	5198724	5486	1
375	Picture	b014	5218902	0	1	6779	61	0	next
375	Response	2	5225680	6778	1
377	Picture	c001	5242567	0	175	8499	176	0	next
377	Response	1	5251012	8445	2
379	Picture	c001	5268731	0	1	3268	75	0	next
379	Response	1	5271998	3267	2
381	Picture	c001	5289730	0	175	7332	176	0	next
381	Response	1	5296944	7214	1
383	Picture	b006	5316394	0	1	5797	46	0	next
383	Response	2	5322189	5795	2
385	Picture	a003	5340726	0	175	10165	176	0	next
385	Response	1	5350727	10001	1
387	Picture	c001	5370889	0	2	9339	165	0	next
387	Response	1	5380227	9338	2
389	Picture	c001	5400054	0	175	4999	176	0	next
389	Response	1	5404874	4820	1
391	Picture	b005	5423385	0	1	6677	158	0	next
391	Response	2	5430061	6676	1
393	Picture	a016	5448717	0	178	6832	179	0	next
393	Response	1	5455509	6792	1
395	Picture	b010	5472381	0	1	13172	162	0	next
395	Response	2	5485552	13171	1
397	Picture	c001	5502046	0	175	29163	177	0	next
397	Response	1	5531062	29016	2
399	Picture	a015	5551874	0	2	17182	162	0	next
399	Response	1	5569055	17181	1
402	Response	3	5933554	247690	2
404	Picture	c001	5944009	0	1	5376	135	0	next
404	Response	1	5949384	5375	1
406	Picture	c001	5960508	0	167	3499	168	0	next
406	Response	1	5963928	3420	1
408	Picture	c101	5975673	0	1	3366	144	0	next
408	Response	1	5979038	3365	1
410	Picture	c101	5991006	0	168	3999	169	0	next
410	Response	1	5994926	3920	1
412	Picture	a106	6006837	0	1	4035	143	0	next
412	Response	1	6010871	4034	2
414	Picture	b103	6022503	0	167	9165	168	0	next
414	Response	2	6031606	9103	2
416	Picture	a116	6044834	0	1	6556	122	0	next
416	Response	1	6051389	6555	1
418	Picture	a101	6063833	0	175	4998	177	0	next
418	Response	1	6068717	4884	1
420	Picture	a108	6081664	0	1	4532	137	0	next
420	Response	1	6086195	4531	1
422	Picture	a102	6098330	0	175	5499	176	0	next
422	Response	1	6103737	5407	1
424	Picture	c101	6117661	0	1	5715	128	0	next
424	Response	1	6123375	5714	1
426	Picture	c101	6137493	0	169	4833	170	0	next
426	Response	1	6142144	4651	2
428	Picture	a107	6157491	0	1	4862	148	0	next
428	Response	1	6162352	4861	1
430	Picture	b116	6175824	0	174	5332	175	0	next
430	Response	2	6180998	5174	1
432	Picture	b101	6195988	0	1	35768	72	0	next
432	Response	2	6231755	35767	1
434	Picture	c101	6245485	0	175	5831	177	0	next
434	Response	1	6251177	5692	2
436	Picture	c101	6262816	0	1	3956	46	0	next
436	Response	1	6266771	3955	1
438	Picture	a109	6279982	0	171	4832	172	0	next
438	Response	1	6284637	4655	1
440	Picture	a112	6298646	0	2	4670	166	0	next
440	Response	1	6303315	4669	1
442	Picture	c101	6316312	0	176	4999	177	0	next
442	Response	1	6321185	4873	1
444	Picture	b102	6335976	0	2	5897	106	0	next
444	Response	2	6341872	5896	1
446	Picture	c101	6353142	0	177	5666	178	0	next
446	Response	2	6358720	5578	1
448	Picture	b104	6370474	0	1	7163	346	0	next
448	Response	2	6377636	7162	2
450	Picture	c101	6389640	0	167	6665	168	0	next
450	Response	1	6396162	6522	2
452	Picture	c101	6410970	0	2	6484	189	0	next
452	Response	1	6417453	6483	1
454	Picture	b114	6431469	0	177	6499	178	0	next
454	Response	2	6437690	6221	1
456	Picture	b107	6452967	0	1	6515	161	0	next
456	Response	2	6459481	6514	2
458	Picture	c101	6471466	0	175	5832	176	0	next
458	Response	1	6477257	5791	1
460	Picture	b111	6491963	0	2	7182	162	0	next
460	Response	2	6499144	7181	1
462	Picture	b109	6512463	0	174	10498	175	0	next
462	Response	2	6522830	10367	1
464	Picture	a114	6536460	0	1	7058	110	0	next
464	Response	1	6543517	7057	1
466	Picture	b106	6554626	0	167	5165	169	0	next
466	Response	1	6559741	5115	2
468	Picture	c101	6572790	0	2	4340	163	0	next
468	Response	1	6577129	4339	1
470	Picture	b113	6590789	0	176	5832	178	0	next
470	Response	2	6596589	5800	2
472	Picture	c101	6610454	0	1	8323	178	0	next
472	Response	1	6618776	8322	1
474	Picture	a110	6630786	0	176	22997	178	0	next
474	Response	1	6653738	22952	1
476	Picture	a105	6665616	0	1	6682	161	0	next
476	Response	1	6672297	6681	1
478	Picture	a103	6684282	0	176	4332	177	0	next
478	Response	1	6688547	4265	1
480	Picture	b112	6700780	0	1	5278	57	0	next
480	Response	2	6706056	5276	2
482	Picture	a115	6719445	0	178	5999	180	0	next
482	Response	1	6725391	5946	2
484	Picture	b110	6738276	0	2	11493	177	0	next
484	Response	2	6749768	11492	2
486	Picture	c101	6764775	0	174	7165	176	0	next
486	Response	1	6771861	7086	1
488	Picture	b105	6784773	0	1	13145	198	0	next
488	Response	2	6797917	13144	1
490	Picture	c101	6809605	0	175	7165	176	0	next
490	Response	1	6816740	7135	2
492	Picture	a113	6830269	0	1	9529	139	0	next
492	Response	1	6839797	9528	1
494	Picture	a104	6851768	0	168	6498	170	0	next
494	Response	2	6858235	6467	1
496	Picture	b108	6872599	0	1	8030	146	0	next
496	Response	2	6880627	8028	1
498	Picture	b115	6894098	0	177	7998	179	0	next
498	Response	2	6902032	7934	2
500	Picture	c101	6916595	0	2	6333	170	0	next
500	Response	1	6922927	6332	1
502	Picture	a111	6935094	0	168	9165	170	0	next
502	Response	1	6944156	9062	2
504	Response	3	6970964	14872	2
505	Response	3	7077825	21408	2
507	Picture	b101	7087915	0	168	6665	170	0	next
507	Response	2	7094495	6580	1
509	Picture	c101	7107746	0	1	5666	179	0	next
509	Response	1	7113411	5665	1
511	Picture	c101	7125746	0	175	4665	176	0	next
511	Response	1	7130320	4574	1
513	Picture	a102	7142410	0	1	5870	140	0	next
513	Response	1	7148279	5869	1
515	Picture	a113	7159576	0	176	6832	177	0	next
515	Response	1	7166353	6777	2
517	Picture	a111	7181406	0	2	7705	132	0	next
517	Response	1	7189110	7704	2
519	Picture	a116	7203572	0	177	4666	178	0	next
519	Response	1	7208090	4518	1
521	Picture	c101	7223403	0	2	4389	114	0	next
521	Response	1	7227791	4388	1
523	Picture	a104	7241903	0	167	5498	169	0	next
523	Response	1	7247218	5315	1
525	Picture	c101	7262400	0	1	7875	135	0	next
525	Response	1	7270274	7874	1
527	Picture	c101	7283732	0	175	4499	176	0	next
527	Response	1	7288142	4410	1
529	Picture	a114	7301230	0	2	6161	183	0	next
529	Response	1	7307390	6160	1
531	Picture	a112	7321729	0	175	9332	176	0	next
531	Response	1	7330926	9197	2
533	Picture	c101	7345393	0	2	5055	123	0	next
533	Response	1	7350447	5054	1
535	Picture	b110	7364226	0	175	10665	176	0	next
535	Response	2	7374822	10596	2
537	Picture	b116	7388890	0	1	4549	119	0	next
537	Response	2	7393438	4548	1
539	Picture	b113	7407222	0	175	5332	177	0	next
539	Response	2	7412446	5224	2
541	Picture	c101	7424553	0	2	24496	180	0	next
541	Response	1	7449048	24495	1
543	Picture	b114	7461551	0	169	14331	171	0	next
543	Response	2	7475764	14213	1
545	Picture	b111	7489215	0	1	6574	95	0	next
545	Response	2	7495788	6573	1
547	Picture	a101	7509214	0	175	6665	176	0	next
547	Response	1	7515842	6628	1
549	Picture	b108	7528378	0	1	6473	29	0	next
549	Response	2	7534850	6472	2
551	Picture	c101	7548044	0	169	5332	170	0	next
551	Response	1	7553225	5181	1
553	Picture	a108	7567208	0	2	7366	145	0	next
553	Response	1	7574573	7365	1
555	Picture	b105	7588874	0	175	4832	177	0	next
555	Response	1	7593612	4738	2
557	Picture	c101	7608872	0	1	4404	97	0	next
557	Response	1	7613275	4403	1
559	Picture	b112	7625538	0	176	5998	177	0	next
559	Response	2	7631355	5817	1
561	Picture	c101	7643869	0	1	6700	143	0	next
561	Response	1	7650568	6699	1
563	Picture	a103	7662701	0	167	8665	169	0	next
563	Response	1	7671285	8584	1
565	Picture	a110	7683032	0	1	6483	193	0	next
565	Response	1	7689514	6482	2
567	Picture	b102	7703031	0	176	12165	177	0	next
567	Response	2	7715089	12058	2
569	Picture	c101	7729028	0	2	5633	45	0	next
569	Response	1	7734660	5632	1
571	Picture	a107	7747861	0	168	40162	170	0	next
571	Response	1	7787974	40113	1
573	Picture	c101	7800689	0	1	5514	155	0	next
573	Response	1	7806202	5513	1
575	Picture	b107	7820855	0	175	6498	177	0	next
575	Response	2	7827311	6456	1
577	Picture	a105	7839686	0	1	5580	96	0	next
577	Response	1	7845265	5579	1
579	Picture	a115	7858018	0	175	7332	177	0	next
579	Response	1	7865174	7156	1
581	Picture	c101	7879683	0	1	4111	64	0	next
581	Response	1	7883792	4109	2
583	Picture	c101	7895015	0	175	5999	176	0	next
583	Response	1	7900850	5835	1
585	Picture	b109	7913846	0	2	6221	124	0	next
585	Response	1	7920066	6220	2
587	Picture	c101	7933179	0	176	5832	177	0	next
587	Response	1	7938956	5777	1
589	Picture	b106	7952343	0	2	7604	75	0	next
589	Response	2	7959946	7603	1
591	Picture	c101	7972842	0	175	6832	177	0	next
591	Response	1	7979610	6768	2
593	Picture	b115	7993340	0	1	6118	60	0	next
593	Response	2	7999457	6117	1
595	Picture	b104	8014172	0	178	37996	180	0	next
595	Response	2	8052102	37930	1
597	Picture	a109	8067167	0	2	7303	43	0	next
597	Response	1	8074469	7302	2
599	Picture	a106	8089166	0	175	6498	177	0	next
599	Response	1	8095603	6437	1
601	Picture	b103	8109830	0	2	6221	115	0	next
601	Response	2	8116050	6220	2
