# Supplementary material for: The relationship between Chinese college students’ mate preferences and their parents’ education level
Source: Front Psychol. 2022 Nov 1;13:907315. doi: 10.3389/fpsyg.2022.907315 (PMC9664191; doi:10.3389/fpsyg.2022.907315)
Supplement: Supplementary file 2 [file Data_Sheet_1.ZIP › raw data/┬φ╔┘╙¿/part1.log]

Scenario - For expli1
Logfile written - 2018/5/24 17:57:18

Trial	Event Type	Code	Time	TTime	Uncertainty	Duration	Uncertainty	ReqTime	ReqDur

1	Response	3	845753	845753	1
4	Picture	b008	876488	0	1	9499	172	0	next
4	Response	2	885986	9498	1
6	Picture	c001	905821	0	170	6666	171	0	next
6	Response	1	912422	6601	1
8	Picture	c001	929654	0	1	6150	189	0	next
8	Response	1	935803	6149	1
10	Picture	a001	954654	0	171	5499	172	0	next
10	Response	1	959988	5334	1
12	Picture	a012	977320	0	1	4850	154	0	next
12	Response	1	982169	4849	1
14	Picture	b001	1000487	0	171	8165	173	0	next
14	Response	2	1008572	8085	1
16	Picture	b009	1028319	0	1	7405	100	0	next
16	Response	2	1035723	7404	1
18	Picture	a002	1055153	0	170	6165	172	0	next
18	Response	1	1061226	6073	2
20	Picture	b013	1078485	0	1	6030	141	0	next
20	Response	2	1084514	6029	1
22	Picture	a007	1101818	0	1	7667	2	0	next
22	Response	1	1109300	7482	1
24	Picture	a016	1129318	0	1	7135	38	0	next
24	Response	1	1136452	7134	2
26	Picture	c001	1153484	0	1	5666	3	0	next
26	Response	1	1159025	5541	2
28	Picture	b015	1179650	0	2	6333	4	0	next
28	Response	2	1185938	6288	1
30	Picture	c001	1206317	0	171	5999	173	0	next
30	Response	1	1212155	5838	1
32	Picture	b012	1231150	0	1	5583	88	0	next
32	Response	2	1236732	5582	1
34	Picture	b002	1255650	0	170	6832	172	0	next
34	Response	2	1262444	6794	1
36	Picture	a008	1282482	0	1	7803	37	0	next
36	Response	1	1290285	7803	1
38	Picture	c001	1306649	0	170	6166	171	0	next
38	Response	1	1312678	6029	1
40	Picture	c001	1333148	0	2	5037	136	0	next
40	Response	1	1338184	5036	1
42	Picture	c001	1357315	0	170	4833	171	0	next
42	Response	1	1362100	4785	1
44	Picture	c001	1381981	0	1	4666	3	0	next
44	Response	1	1386495	4514	1
46	Picture	c001	1403815	0	170	3999	171	0	next
46	Response	1	1407780	3965	1
48	Picture	c001	1426314	0	1	3833	2	0	next
48	Response	1	1429963	3649	1
50	Picture	a006	1447314	0	170	6333	171	0	next
50	Response	1	1453404	6090	1
52	Picture	a009	1471480	0	1	4226	112	0	next
52	Response	1	1475705	4225	1
54	Picture	c001	1492480	0	170	4999	172	0	next
54	Response	1	1497290	4810	1
56	Picture	a014	1516312	0	2	5051	122	0	next
56	Response	1	1521361	5049	2
58	Picture	c001	1539980	0	170	4999	171	0	next
58	Response	1	1544802	4822	1
60	Picture	b007	1562479	0	1	7321	183	0	next
60	Response	2	1569799	7320	1
62	Picture	a003	1589979	0	170	8332	172	0	next
62	Response	1	1598266	8287	1
64	Picture	b016	1618811	0	1	6833	3	0	next
64	Response	2	1625599	6788	1
66	Picture	a015	1643978	0	170	7832	172	0	next
66	Response	1	1651733	7755	1
68	Picture	c001	1670477	0	1	5358	147	0	next
68	Response	1	1675834	5357	1
70	Picture	b011	1693811	0	170	9165	172	0	next
70	Response	2	1702808	8997	1
72	Picture	c001	1722143	0	1	5333	172	0	next
72	Response	1	1727475	5332	1
74	Picture	b004	1746810	0	171	9832	173	0	next
74	Response	2	1756574	9764	1
76	Picture	b010	1775476	0	1	6337	168	0	next
76	Response	2	1781812	6336	1
78	Picture	a010	1800476	0	170	6832	172	0	next
78	Response	1	1807227	6751	2
80	Picture	b006	1824475	0	1	11433	73	0	next
80	Response	2	1835907	11432	1
82	Picture	a005	1853808	0	1	6833	3	0	next
82	Response	1	1860488	6680	1
84	Picture	b005	1879974	0	2	6000	4	0	next
84	Response	2	1885848	5874	1
86	Picture	a004	1903975	0	170	12165	172	0	next
86	Response	1	1916090	12115	1
88	Picture	c001	1936307	0	1	6166	3	0	next
88	Response	1	1942438	6131	1
90	Picture	c001	1962807	0	170	4666	171	0	next
90	Response	1	1967406	4599	1
92	Picture	b003	1984473	0	1	6348	157	0	next
92	Response	2	1990820	6347	1
94	Picture	a013	2010473	0	170	4999	172	0	next
94	Response	1	2015375	4902	1
96	Picture	a011	2034806	0	1	5059	112	0	next
96	Response	1	2039864	5058	1
98	Picture	b014	2056806	0	171	4999	173	0	next
98	Response	2	2061778	4972	1
101	Response	3	2299054	117417	1
103	Picture	c001	2309136	0	171	6166	172	0	next
103	Response	1	2315228	6092	1
105	Picture	c001	2330635	0	1	4656	184	0	next
105	Response	1	2335290	4655	1
107	Picture	b102	2349302	0	171	6166	172	0	next
107	Response	2	2355324	6022	1
109	Picture	b109	2370468	0	1	9349	156	0	next
109	Response	2	2379816	9348	1
111	Picture	b107	2393802	0	170	6332	171	0	next
111	Response	2	2400024	6222	1
113	Picture	a111	2413801	0	1	6376	129	0	next
113	Response	1	2420176	6375	2
115	Picture	a105	2433800	0	2	6167	3	0	next
115	Response	1	2439938	6138	2
117	Picture	b111	2452800	0	1	9087	85	0	next
117	Response	2	2461886	9086	1
119	Picture	a112	2474467	0	170	5166	171	0	next
119	Response	1	2479580	5113	1
121	Picture	a101	2493800	0	1	5093	78	0	next
121	Response	1	2498892	5092	1
123	Picture	c101	2512967	0	169	5499	170	0	next
123	Response	1	2518384	5417	1
125	Picture	b112	2530632	0	2	9131	42	0	next
125	Response	2	2539762	9130	2
127	Picture	a108	2551466	0	170	5999	172	0	next
127	Response	1	2557278	5812	1
129	Picture	b108	2571632	0	1	6277	61	0	next
129	Response	2	2577908	6276	2
131	Picture	b106	2591299	0	170	8166	171	0	next
131	Response	2	2599285	7986	2
133	Picture	a106	2610798	0	1	7229	109	0	next
133	Response	1	2618026	7228	2
135	Picture	a103	2632132	0	171	5499	172	0	next
135	Response	1	2637487	5355	1
137	Picture	c101	2650631	0	1	5605	67	0	next
137	Response	1	2656235	5604	1
139	Picture	c101	2667798	0	170	6166	171	0	next
139	Response	1	2673841	6043	1
141	Picture	c101	2687797	0	2	5263	76	0	next
141	Response	1	2693059	5262	2
143	Picture	a115	2707798	0	170	5498	172	0	next
143	Response	1	2713147	5349	1
145	Picture	b113	2725297	0	1	4887	119	0	next
145	Response	2	2730183	4886	1
147	Picture	b101	2745130	0	170	10333	171	0	next
147	Response	2	2755362	10232	2
149	Picture	c101	2767629	0	2	6711	129	0	next
149	Response	1	2774339	6710	1
151	Picture	b116	2785463	0	170	6999	171	0	next
151	Response	2	2792420	6957	1
153	Picture	a102	2804462	0	2	5500	3	0	next
153	Response	1	2809814	5352	1
155	Picture	c101	2821463	0	170	5999	171	0	next
155	Response	1	2827418	5955	1
157	Picture	c101	2839962	0	1	4911	94	0	next
157	Response	1	2844872	4910	2
159	Picture	b114	2856962	0	171	6999	173	0	next
159	Response	2	2863824	6862	1
161	Picture	c101	2877795	0	1	6150	189	0	next
161	Response	1	2883945	6150	1
163	Picture	b105	2896795	0	172	5666	173	0	next
163	Response	2	2902298	5503	1
165	Picture	b110	2914460	0	2	7000	4	0	next
165	Response	2	2921339	6879	1
167	Picture	a107	2934961	0	170	6666	171	0	next
167	Response	1	2941550	6589	1
169	Picture	c101	2955627	0	1	5475	30	0	next
169	Response	1	2961101	5474	1
171	Picture	c101	2975293	0	2	5000	3	0	next
171	Response	1	2980260	4967	1
173	Picture	c101	2992460	0	1	4499	3	0	next
173	Response	1	2996816	4356	1
175	Picture	c101	3008794	0	170	4998	172	0	next
175	Response	1	3013641	4847	2
177	Picture	c101	3028126	0	1	4833	2	0	next
177	Response	1	3032802	4676	1
179	Picture	b104	3045792	0	2	10500	3	0	next
179	Response	2	3056179	10387	1
181	Picture	a109	3071125	0	2	4902	104	0	next
181	Response	1	3076026	4901	1
183	Picture	c101	3088292	0	171	5333	172	0	next
183	Response	1	3093331	5039	1
185	Picture	c101	3108125	0	1	4458	48	0	next
185	Response	1	3112582	4457	1
187	Picture	b115	3123959	0	171	6665	173	0	next
187	Response	2	3130489	6530	1
189	Picture	a116	3143791	0	2	5859	149	0	next
189	Response	1	3149649	5858	1
191	Picture	a113	3160958	0	170	5833	171	0	next
191	Response	1	3166602	5644	1
193	Picture	b103	3181957	0	1	6167	2	0	next
193	Response	2	3187950	5993	1
195	Picture	c101	3200458	0	170	5332	171	0	next
195	Response	1	3205639	5181	2
197	Picture	a114	3217290	0	2	6075	98	0	next
197	Response	1	3223364	6074	1
199	Picture	a110	3237790	0	172	4999	174	0	next
199	Response	1	3242733	4943	1
201	Picture	a104	3256456	0	2	7685	154	0	next
201	Response	1	3264140	7684	1
204	Response	3	3393463	16008	2
206	Picture	c101	3404121	0	1	5574	99	0	next
206	Response	1	3409694	5573	1
208	Picture	b103	3421621	0	171	5833	172	0	next
208	Response	2	3427422	5801	2
210	Picture	b110	3442454	0	1	5362	143	0	next
210	Response	2	3447815	5361	2
212	Picture	c101	3461954	0	170	5666	171	0	next
212	Response	1	3467482	5528	1
214	Picture	b112	3482120	0	1	5841	164	0	next
214	Response	2	3487960	5840	1
216	Picture	c101	3502454	0	169	4999	170	0	next
216	Response	1	3507395	4941	1
218	Picture	b108	3522453	0	1	7940	65	0	next
218	Response	2	3530392	7939	1
220	Picture	b106	3542286	0	171	8999	173	0	next
220	Response	2	3551145	8859	2
222	Picture	a114	3566119	0	1	6047	124	0	next
222	Response	1	3572165	6046	1
224	Picture	b116	3585286	0	170	9665	172	0	next
224	Response	2	3594829	9543	1
226	Picture	c101	3606452	0	1	5682	156	0	next
226	Response	1	3612133	5681	2
228	Picture	c101	3624785	0	171	5333	172	0	next
228	Response	1	3630037	5252	2
230	Picture	c101	3642118	0	1	5166	3	0	next
230	Response	1	3647228	5110	2
232	Picture	c101	3659618	0	170	3999	172	0	next
232	Response	1	3663581	3963	1
234	Picture	a113	3676117	0	2	5430	76	0	next
234	Response	1	3681546	5429	1
236	Picture	a101	3696618	0	170	6499	171	0	next
236	Response	1	3703040	6422	1
238	Picture	a106	3715950	0	1	5626	46	0	next
238	Response	1	3721575	5625	1
240	Picture	c101	3735284	0	170	5832	172	0	next
240	Response	1	3740948	5664	1
242	Picture	a104	3755450	0	1	7686	152	0	next
242	Response	1	3763135	7685	1
244	Picture	b114	3775450	0	171	5332	173	0	next
244	Response	2	3780619	5169	1
246	Picture	a107	3793449	0	1	5000	2	0	next
246	Response	1	3798340	4891	1
248	Picture	b113	3809782	0	2	5667	3	0	next
248	Response	2	3815372	5590	1
250	Picture	c101	3829615	0	2	4644	196	0	next
250	Response	1	3834258	4643	1
252	Picture	a115	3848448	0	2	4833	4	0	next
252	Response	1	3853149	4701	1
254	Picture	b105	3866282	0	1	5430	76	0	next
254	Response	2	3871711	5429	1
256	Picture	c101	3884949	0	171	4832	172	0	next
256	Response	1	3889670	4721	1
258	Picture	a108	3903281	0	1	5340	166	0	next
258	Response	1	3908620	5339	1
260	Picture	a111	3920615	0	170	5499	171	0	next
260	Response	1	3925952	5337	1
262	Picture	a112	3937447	0	2	4704	136	0	next
262	Response	1	3942150	4703	1
264	Picture	a105	3955281	0	170	4499	172	0	next
264	Response	1	3959754	4473	1
266	Picture	c101	3971947	0	1	5022	148	0	next
266	Response	1	3976968	5021	1
268	Picture	c101	3990114	0	172	3832	174	0	next
268	Response	1	3993912	3798	1
270	Picture	c101	4005946	0	2	4016	157	0	next
270	Response	1	4009961	4015	1
272	Picture	a110	4022113	0	171	5333	172	0	next
272	Response	1	4027296	5183	1
274	Picture	a116	4040113	0	1	5121	52	0	next
274	Response	1	4045233	5120	1
276	Picture	b101	4057113	0	170	7666	171	0	next
276	Response	2	4064716	7603	1
278	Picture	b115	4079279	0	1	4653	186	0	next
278	Response	2	4083931	4652	1
280	Picture	a109	4095779	0	171	7999	173	0	next
280	Response	1	4103655	7876	1
282	Picture	c101	4115445	0	1	5480	191	0	next
282	Response	1	4120924	5479	1
284	Picture	c101	4133945	0	171	4833	172	0	next
284	Response	1	4138700	4755	1
286	Picture	b104	4150278	0	1	8116	57	0	next
286	Response	2	4158393	8115	1
288	Picture	b102	4169612	0	170	7498	172	0	next
288	Response	2	4177040	7428	1
290	Picture	b107	4189277	0	2	5541	132	0	next
290	Response	2	4194816	5539	2
292	Picture	a102	4209110	0	2	7167	3	0	next
292	Response	1	4216096	6986	2
294	Picture	a103	4228777	0	1	5427	78	0	next
294	Response	1	4234203	5426	2
296	Picture	b111	4247610	0	172	7166	174	0	next
296	Response	2	4254586	6976	1
298	Picture	b109	4266276	0	2	6175	164	0	next
298	Response	2	4272450	6174	2
300	Picture	c101	4284777	0	170	6165	172	0	next
300	Response	1	4290888	6111	1
303	Response	3	4516391	112783	1
305	Picture	c001	4526440	0	170	5332	172	0	next
305	Response	2	4531663	5223	1
307	Picture	a005	4550106	0	1	6333	2	0	next
307	Response	1	4556385	6279	1
309	Picture	a016	4574939	0	1	5833	2	0	next
309	Response	1	4580722	5783	1
311	Picture	c001	4598938	0	2	4834	3	0	next
311	Response	2	4603710	4772	1
313	Picture	c001	4622105	0	1	4500	2	0	next
313	Response	2	4626545	4440	2
315	Picture	a003	4646271	0	2	7543	130	0	next
315	Response	1	4653813	7542	1
317	Picture	a012	4670605	0	172	5499	173	0	next
317	Response	1	4675993	5388	1
319	Picture	a014	4693604	0	1	4805	34	0	next
319	Response	1	4698409	4805	1
321	Picture	a001	4715938	0	170	5832	171	0	next
321	Response	1	4721725	5787	1
323	Picture	b009	4739270	0	1	8707	131	0	next
323	Response	1	4747976	8706	2
325	Picture	c001	4767604	0	170	7332	171	0	next
325	Response	2	4774851	7247	1
327	Picture	a011	4792269	0	2	7875	131	0	next
327	Response	1	4800143	7874	1
329	Picture	c001	4818270	0	171	7832	172	0	next
329	Response	2	4825912	7642	1
331	Picture	a006	4844435	0	2	7611	63	0	next
331	Response	1	4852045	7610	1
333	Picture	b007	4868436	0	170	7998	172	0	next
333	Response	2	4876355	7919	1
335	Picture	b001	4893934	0	2	9088	85	0	next
335	Response	2	4903021	9087	1
337	Picture	b005	4919935	0	170	5832	172	0	next
337	Response	2	4925620	5685	1
339	Picture	c001	4945601	0	1	3935	71	0	next
339	Response	2	4949535	3934	1
341	Picture	a009	4968601	0	170	6832	172	0	next
341	Response	1	4975272	6671	1
343	Picture	b016	4995267	0	1	6500	2	0	next
343	Response	2	5001583	6316	2
345	Picture	c001	5019267	0	172	6166	173	0	next
345	Response	2	5025317	6050	2
347	Picture	a013	5042099	0	2	6596	77	0	next
347	Response	1	5048694	6595	2
349	Picture	b004	5068766	0	171	5666	172	0	next
349	Response	2	5074348	5582	1
351	Picture	b003	5091432	0	1	5994	178	0	next
351	Response	2	5097425	5993	1
353	Picture	c001	5114766	0	170	5999	171	0	next
353	Response	2	5120609	5843	1
355	Picture	b014	5139098	0	1	6055	117	0	next
355	Response	2	5145152	6054	1
357	Picture	a007	5162932	0	170	8165	172	0	next
357	Response	1	5171070	8138	1
359	Picture	a004	5189097	0	2	5500	3	0	next
359	Response	2	5194417	5320	1
361	Picture	b006	5211764	0	1	6999	3	0	next
361	Response	2	5218626	6862	2
363	Picture	c001	5238930	0	1	5833	3	0	next
363	Response	2	5244634	5704	2
365	Picture	c001	5263764	0	170	6332	172	0	next
365	Response	2	5269951	6187	1
367	Picture	c001	5289263	0	1	5050	121	0	next
367	Response	2	5294312	5049	1
369	Picture	a010	5313763	0	170	9166	171	0	next
369	Response	1	5322746	8983	1
371	Picture	a008	5342595	0	2	7002	171	0	next
371	Response	1	5349596	7001	1
373	Picture	b008	5366929	0	172	8332	174	0	next
373	Response	2	5375219	8290	2
375	Picture	a015	5395595	0	1	8602	69	0	next
375	Response	1	5404196	8601	1
377	Picture	b013	5423595	0	170	5832	172	0	next
377	Response	2	5429369	5774	1
379	Picture	b002	5448594	0	1	6000	2	0	next
379	Response	2	5454540	5946	2
381	Picture	c001	5474594	0	170	6499	172	0	next
381	Response	2	5480968	6374	1
383	Picture	b012	5499760	0	1	7008	164	0	next
383	Response	2	5506767	7007	1
385	Picture	b015	5524760	0	170	5333	171	0	next
385	Response	2	5530051	5291	2
387	Picture	c001	5548426	0	1	5721	117	0	next
387	Response	2	5554146	5720	1
389	Picture	a002	5573926	0	171	6666	172	0	next
389	Response	1	5580426	6500	1
391	Picture	c001	5599092	0	2	5575	98	0	next
391	Response	2	5604666	5574	1
393	Picture	c001	5623759	0	170	6332	172	0	next
393	Response	2	5630047	6288	1
395	Picture	b011	5646758	0	2	6516	154	0	next
395	Response	2	5653273	6515	1
397	Picture	b010	5672092	0	172	5332	173	0	next
397	Response	2	5677368	5276	1
399	Picture	c001	5694924	0	1	5252	87	0	next
399	Response	2	5700175	5251	1
402	Response	3	5848928	31505	2
404	Picture	c001	5859422	0	1	6190	148	0	next
404	Response	2	5865611	6189	1
406	Picture	c001	5878922	0	171	4999	173	0	next
406	Response	2	5883847	4925	1
408	Picture	a213	5897588	0	1	6054	118	0	next
408	Response	1	5903640	6052	2
410	Picture	a203	5916088	0	171	6499	173	0	next
410	Response	1	5922505	6417	1
412	Picture	a214	5934254	0	2	5530	144	0	next
412	Response	1	5939783	5529	1
414	Picture	c201	5953920	0	2	6501	3	0	next
414	Response	2	5960235	6315	2
416	Picture	a201	5973087	0	1	5926	79	0	next
416	Response	1	5979012	5925	1
418	Picture	b203	5994087	0	172	5500	173	0	next
418	Response	2	5999404	5317	1
420	Picture	c201	6013586	0	2	6001	172	0	next
420	Response	2	6019585	5999	2
422	Picture	a206	6031254	0	170	6332	171	0	next
422	Response	1	6037461	6207	1
424	Picture	b213	6052253	0	1	9251	84	0	next
424	Response	2	6061503	9250	1
426	Picture	b211	6074086	0	172	6333	173	0	next
426	Response	2	6080252	6166	1
428	Picture	b202	6095085	0	2	4695	146	0	next
428	Response	2	6099779	4694	1
430	Picture	c201	6114753	0	170	4999	171	0	next
430	Response	2	6119660	4907	2
432	Picture	a211	6132918	0	2	6566	107	0	next
432	Response	1	6139483	6565	1
434	Picture	a202	6154419	0	170	6165	172	0	next
434	Response	1	6160474	6055	1
436	Picture	c201	6175584	0	2	6833	4	0	next
436	Response	2	6182301	6717	1
438	Picture	a204	6195085	0	170	6499	171	0	next
438	Response	2	6201495	6410	2
440	Picture	b209	6215584	0	1	9746	92	0	next
440	Response	2	6225329	9745	1
442	Picture	b201	6236584	0	1	9666	2	0	next
442	Response	2	6246109	9525	1
444	Picture	c201	6258750	0	1	6583	89	0	next
444	Response	2	6265332	6582	1
446	Picture	c201	6278084	0	171	6832	172	0	next
446	Response	2	6284736	6652	1
448	Picture	c201	6298749	0	2	4500	4	0	next
448	Response	2	6303091	4342	1
450	Picture	c201	6316750	0	170	5665	172	0	next
450	Response	2	6322282	5532	1
452	Picture	a212	6337082	0	2	7686	153	0	next
452	Response	1	6344767	7685	1
454	Picture	a216	6359083	0	169	5832	170	0	next
454	Response	1	6364859	5776	1
456	Picture	b205	6379582	0	1	5397	108	0	next
456	Response	2	6384978	5396	1
458	Picture	c201	6396915	0	171	6499	173	0	next
458	Response	2	6403301	6386	1
460	Picture	b216	6417248	0	1	6333	2	0	next
460	Response	2	6423511	6263	2
462	Picture	b210	6438248	0	170	5999	172	0	next
462	Response	2	6444081	5833	1
464	Picture	a208	6458247	0	2	7123	50	0	next
464	Response	1	6465369	7122	1
466	Picture	c201	6477581	0	170	7166	171	0	next
466	Response	2	6484710	7129	1
468	Picture	a210	6499413	0	2	6767	73	0	next
468	Response	1	6506179	6766	1
470	Picture	a209	6518581	0	170	5998	172	0	next
470	Response	1	6524441	5860	1
472	Picture	c201	6535913	0	1	6435	70	0	next
472	Response	2	6542347	6434	2
474	Picture	b206	6555747	0	172	8499	173	0	next
474	Response	2	6564119	8372	1
476	Picture	c201	6577579	0	1	6155	183	0	next
476	Response	2	6583733	6154	1
478	Picture	c201	6597413	0	170	5665	172	0	next
478	Response	2	6602926	5513	1
480	Picture	b208	6616245	0	2	6920	86	0	next
480	Response	2	6623164	6919	1
482	Picture	b207	6634579	0	172	5999	173	0	next
482	Response	2	6640441	5862	1
484	Picture	a207	6654578	0	1	8333	2	0	next
484	Response	1	6662779	8201	2
486	Picture	c201	6676245	0	170	6166	171	0	next
486	Response	2	6682246	6001	1
488	Picture	b214	6697577	0	2	5598	75	0	next
488	Response	2	6703174	5597	1
490	Picture	a215	6717245	0	170	5832	171	0	next
490	Response	1	6722994	5749	2
492	Picture	b212	6735744	0	1	6565	106	0	next
492	Response	2	6742308	6564	2
494	Picture	b215	6756411	0	170	5999	171	0	next
494	Response	2	6762367	5956	1
496	Picture	a205	6777243	0	1	7833	3	0	next
496	Response	1	6785031	7788	1
498	Picture	b204	6797577	0	170	6999	171	0	next
498	Response	2	6804433	6856	2
500	Picture	c201	6819576	0	1	5786	52	0	next
500	Response	2	6825361	5785	1
502	Picture	c201	6838243	0	170	4832	172	0	next
502	Response	2	6842937	4694	1
505	Response	3	6971244	13670	1
507	Picture	c201	6981574	0	1	5999	3	0	next
507	Response	2	6987501	5927	1
509	Picture	a205	7000073	0	2	6801	39	0	next
509	Response	1	7006873	6800	1
511	Picture	b207	7018907	0	171	5833	172	0	next
511	Response	2	7024693	5786	2
513	Picture	b210	7039573	0	1	4833	2	0	next
513	Response	2	7044367	4794	1
515	Picture	c201	7055907	0	171	5999	172	0	next
515	Response	2	7061792	5885	1
517	Picture	b202	7074072	0	2	5599	74	0	next
517	Response	2	7079670	5598	1
519	Picture	b208	7092740	0	170	4832	171	0	next
519	Response	2	7097547	4807	2
521	Picture	b206	7110572	0	1	9432	73	0	next
521	Response	2	7120003	9431	1
523	Picture	b216	7132406	0	170	5165	172	0	next
523	Response	2	7137488	5082	1
525	Picture	a214	7149738	0	1	6557	115	0	next
525	Response	1	7156294	6556	1
527	Picture	b215	7170572	0	170	5999	171	0	next
527	Response	2	7176383	5811	2
529	Picture	c201	7190571	0	1	5666	3	0	next
529	Response	2	7196175	5604	1
531	Picture	c201	7210238	0	171	4499	173	0	next
531	Response	2	7214649	4411	1
533	Picture	c201	7226570	0	2	4874	132	0	next
533	Response	2	7231443	4873	2
535	Picture	a201	7245737	0	169	6666	171	0	next
535	Response	1	7252371	6634	1
537	Picture	b212	7266570	0	1	5237	101	0	next
537	Response	2	7271806	5236	1
539	Picture	a210	7283570	0	170	6666	172	0	next
539	Response	1	7290067	6497	1
541	Picture	a204	7304236	0	2	7166	4	0	next
541	Response	1	7311270	7034	1
543	Picture	c201	7324237	0	170	5665	172	0	next
543	Response	2	7329804	5567	1
545	Picture	a211	7343069	0	1	5480	192	0	next
545	Response	1	7348548	5479	1
547	Picture	b213	7359736	0	171	5666	172	0	next
547	Response	2	7365226	5490	1
549	Picture	a208	7377735	0	2	5333	4	0	next
549	Response	1	7383009	5274	1
551	Picture	b211	7395236	0	170	6332	171	0	next
551	Response	2	7401544	6308	1
553	Picture	c201	7415235	0	1	5999	3	0	next
553	Response	2	7421185	5950	1
555	Picture	a206	7434735	0	170	6166	171	0	next
555	Response	1	7440854	6119	1
557	Picture	c201	7455567	0	2	6156	185	0	next
557	Response	2	7461722	6155	2
559	Picture	c201	7476068	0	170	6332	172	0	next
559	Response	2	7482352	6284	1
561	Picture	c201	7494734	0	1	6032	141	0	next
561	Response	2	7500765	6031	1
563	Picture	b209	7512901	0	170	7166	171	0	next
563	Response	1	7519895	6994	1
565	Picture	a202	7532733	0	1	6295	43	0	next
565	Response	1	7539027	6294	1
567	Picture	b204	7550900	0	170	7332	172	0	next
567	Response	2	7558102	7202	1
569	Picture	a209	7569566	0	1	5875	130	0	next
569	Response	1	7575439	5873	2
571	Picture	b205	7587399	0	1	5833	3	0	next
571	Response	2	7593129	5730	2
573	Picture	a216	7606565	0	2	7139	201	0	next
573	Response	1	7613703	7138	1
575	Picture	c201	7626233	0	170	5999	171	0	next
575	Response	2	7632083	5850	1
577	Picture	a207	7647232	0	1	9666	2	0	next
577	Response	1	7656872	9640	1
579	Picture	c201	7668232	0	170	6166	171	0	next
579	Response	2	7674326	6094	1
581	Picture	b201	7686064	0	2	6379	127	0	next
581	Response	2	7692442	6378	2
583	Picture	c201	7704065	0	170	5332	172	0	next
583	Response	2	7709271	5206	1
585	Picture	b203	7724564	0	1	4949	57	0	next
585	Response	2	7729512	4948	1
587	Picture	a212	7742564	0	170	6833	171	0	next
587	Response	1	7749208	6644	1
589	Picture	b214	7763230	0	1	5714	126	0	next
589	Response	2	7768943	5713	1
591	Picture	a215	7783064	0	171	8999	172	0	next
591	Response	1	7791938	8874	1
593	Picture	c201	7804730	0	1	5595	76	0	next
593	Response	2	7810324	5594	2
595	Picture	a203	7824563	0	170	7666	171	0	next
595	Response	1	7832059	7496	1
597	Picture	a213	7845729	0	1	5402	103	0	next
597	Response	1	7851130	5401	1
599	Picture	c201	7863396	0	170	6333	171	0	next
599	Response	2	7869547	6151	1
601	Picture	c201	7884062	0	1	5212	126	0	next
601	Response	2	7889273	5211	2
