# Supplementary material for: The relationship between Chinese college students’ mate preferences and their parents’ education level
Source: Front Psychol. 2022 Nov 1;13:907315. doi: 10.3389/fpsyg.2022.907315 (PMC9664191; doi:10.3389/fpsyg.2022.907315)
Supplement: Supplementary file 2 [file Data_Sheet_1.ZIP › raw data/┬φ╬1⁄4├⌠/part1.log]

Scenario - For expli1
Logfile written - 2018/9/14 11:52:58

Trial	Event Type	Code	Time	TTime	Uncertainty	Duration	Uncertainty	ReqTime	ReqDur

1	Response	3	24213	24213	1
3	Response	3	46455	1789	1
4	Picture	a004	54999	0	1	25068	101	0	next
4	Response	1	80066	25067	1
6	Picture	c001	99166	0	167	10666	168	0	next
6	Response	1	109709	10543	1
8	Picture	a005	128165	0	2	5015	163	0	next
8	Response	1	133179	5014	1
10	Picture	c001	152666	0	175	6999	176	0	next
10	Response	1	159568	6902	1
12	Picture	c001	177332	0	1	5498	179	0	next
12	Response	1	182829	5497	1
14	Picture	a015	199499	0	168	6499	169	0	next
14	Response	1	205877	6378	1
16	Picture	b003	226665	0	1	6525	144	0	next
16	Response	2	233189	6524	2
18	Picture	b014	252499	0	175	5499	176	0	next
18	Response	2	257847	5348	1
20	Picture	a006	275998	0	1	6209	134	0	next
20	Response	1	282205	6207	1
22	Picture	c001	300165	0	175	5499	176	0	next
22	Response	1	305492	5327	1
24	Picture	b011	323998	0	1	11282	61	0	next
24	Response	2	335279	11281	1
26	Picture	c001	352165	0	176	6832	178	0	next
26	Response	1	358954	6789	1
28	Picture	b002	378331	0	1	30396	107	0	next
28	Response	1	408726	30395	1
30	Picture	a007	428331	0	175	7999	176	0	next
30	Response	1	436218	7887	1
32	Picture	b013	453330	0	1	7550	127	0	next
32	Response	2	460879	7549	1
34	Picture	a009	478164	0	167	6499	169	0	next
34	Response	1	484496	6332	1
36	Picture	c001	503163	0	2	5343	169	0	next
36	Response	1	508505	5342	1
38	Picture	c001	524997	0	167	4499	169	0	next
38	Response	1	529436	4439	2
40	Picture	c001	546496	0	2	4619	52	0	next
40	Response	1	551114	4618	1
42	Picture	c001	570664	0	175	4332	177	0	next
42	Response	1	574911	4247	1
44	Picture	b004	594330	0	1	8703	141	0	next
44	Response	2	603032	8702	1
46	Picture	b012	622163	0	168	7166	170	0	next
46	Response	2	629295	7132	2
48	Picture	a003	646663	0	1	8513	164	0	next
48	Response	1	655175	8512	1
50	Picture	c001	675330	0	167	6165	169	0	next
50	Response	1	681327	5997	1
52	Picture	a010	698329	0	2	4883	120	0	next
52	Response	1	703211	4882	1
54	Picture	a001	722663	0	175	5832	177	0	next
54	Response	1	728464	5801	1
56	Picture	b007	748329	0	1	6404	106	0	next
56	Response	2	754732	6403	1
58	Picture	c001	770996	0	176	7166	177	0	next
58	Response	1	778046	7050	1
60	Picture	b001	795495	0	1	13228	117	0	next
60	Response	1	808722	13227	1
62	Picture	a011	826662	0	168	6999	170	0	next
62	Response	1	833557	6895	1
64	Picture	b009	852828	0	2	15315	197	0	next
64	Response	2	868142	15314	2
66	Picture	a016	887162	0	175	7332	177	0	next
66	Response	1	894378	7216	1
68	Picture	b006	913328	0	1	7288	56	0	next
68	Response	2	920615	7287	2
70	Picture	c001	938495	0	176	5666	177	0	next
70	Response	1	944079	5584	1
72	Picture	a012	962328	0	1	6616	61	0	next
72	Response	1	968942	6614	2
74	Picture	a008	985828	0	171	8499	173	0	next
74	Response	1	994164	8336	1
76	Picture	b010	1011161	0	1	7719	117	0	next
76	Response	2	1018879	7718	1
78	Picture	b005	1036661	0	179	5999	181	0	next
78	Response	2	1042608	5947	1
80	Picture	b015	1061660	0	2	5363	149	0	next
80	Response	2	1067022	5362	1
82	Picture	b016	1085994	0	176	5999	178	0	next
82	Response	2	1091945	5951	1
84	Picture	c001	1111994	0	1	5471	33	0	next
84	Response	1	1117464	5470	2
86	Picture	a014	1134327	0	175	10333	176	0	next
86	Response	1	1144536	10209	2
88	Picture	b008	1162660	0	1	14585	92	0	next
88	Response	2	1177244	14584	1
90	Picture	c001	1197161	0	167	10665	169	0	next
90	Response	1	1207773	10612	1
92	Picture	c001	1227493	0	1	8905	107	0	next
92	Response	1	1236397	8904	1
94	Picture	a002	1255660	0	174	7999	176	0	next
94	Response	1	1263530	7870	1
96	Picture	a013	1282659	0	2	6005	174	0	next
96	Response	1	1288663	6004	1
98	Picture	c001	1305161	0	174	5998	176	0	next
98	Response	1	1311116	5955	1
101	Response	3	1480646	51154	1
103	Picture	c001	1490826	0	177	5999	178	0	next
103	Response	1	1496744	5918	1
105	Picture	c001	1510158	0	2	5247	99	0	next
105	Response	1	1515404	5246	1
107	Picture	b104	1527159	0	170	8665	172	0	next
107	Response	2	1535735	8576	1
109	Picture	c101	1547658	0	1	5521	155	0	next
109	Response	1	1553178	5520	1
111	Picture	b115	1564325	0	177	5999	179	0	next
111	Response	2	1570172	5847	1
113	Picture	a109	1583324	0	2	5453	60	0	next
113	Response	1	1588776	5452	1
115	Picture	c101	1602158	0	177	5499	179	0	next
115	Response	1	1607530	5372	1
117	Picture	b105	1620658	0	1	6613	64	0	next
117	Response	2	1627270	6612	1
119	Picture	c101	1642325	0	175	6332	177	0	next
119	Response	1	1648498	6173	2
121	Picture	c101	1659991	0	1	5923	87	0	next
121	Response	1	1665913	5922	1
123	Picture	c101	1680658	0	170	3832	172	0	next
123	Response	1	1684371	3713	1
125	Picture	b110	1695824	0	1	7243	102	0	next
125	Response	2	1703066	7242	1
127	Picture	a101	1715825	0	177	5999	178	0	next
127	Response	1	1721669	5844	2
129	Picture	a105	1733824	0	1	5230	113	0	next
129	Response	1	1739053	5229	1
131	Picture	a116	1750324	0	178	5499	180	0	next
131	Response	1	1755783	5459	2
133	Picture	b116	1770657	0	2	6809	28	0	next
133	Response	2	1777464	6807	1
135	Picture	a103	1789158	0	176	5999	177	0	next
135	Response	1	1794996	5838	1
137	Picture	a112	1807323	0	2	5508	162	0	next
137	Response	1	1812830	5507	1
139	Picture	b106	1827824	0	175	12166	176	0	next
139	Response	2	1839818	11994	1
141	Picture	b103	1852656	0	2	5232	113	0	next
141	Response	2	1857887	5231	1
143	Picture	c101	1870490	0	168	5833	169	0	next
143	Response	1	1876136	5646	1
145	Picture	c101	1890656	0	2	4651	186	0	next
145	Response	1	1895306	4650	2
147	Picture	b101	1908657	0	167	12666	168	0	next
147	Response	2	1921248	12591	1
149	Picture	b107	1933823	0	1	4897	106	0	next
149	Response	1	1938719	4896	1
151	Picture	a113	1949990	0	167	6166	168	0	next
151	Response	1	1956041	6051	2
153	Picture	c101	1969823	0	1	8551	126	0	next
153	Response	1	1978373	8550	1
155	Picture	a115	1991656	0	176	6833	177	0	next
155	Response	1	1998384	6728	1
157	Picture	c101	2013156	0	1	4226	119	0	next
157	Response	1	2017381	4225	1
159	Picture	b114	2030656	0	168	6166	169	0	next
159	Response	2	2036641	5985	1
161	Picture	c101	2051822	0	1	7686	157	0	next
161	Response	1	2059507	7685	1
163	Picture	c101	2072823	0	169	5665	171	0	next
163	Response	1	2078352	5529	1
165	Picture	b108	2091322	0	1	14080	97	0	next
165	Response	2	2105400	14078	2
167	Picture	a104	2117823	0	175	7332	176	0	next
167	Response	1	2125079	7256	1
169	Picture	a108	2139488	0	2	6195	142	0	next
169	Response	1	2145682	6194	2
171	Picture	a110	2159156	0	167	14499	168	0	next
171	Response	1	2173561	14405	1
173	Picture	b112	2186988	0	1	6464	47	0	next
173	Response	2	2193451	6463	1
175	Picture	c101	2205822	0	175	5833	176	0	next
175	Response	1	2211550	5728	1
177	Picture	c101	2223654	0	2	4386	126	0	next
177	Response	1	2228039	4385	1
179	Picture	b109	2240322	0	175	9166	176	0	next
179	Response	2	2249387	9065	2
181	Picture	b111	2263488	0	1	10349	160	0	next
181	Response	2	2273835	10347	2
183	Picture	c101	2287988	0	175	6999	177	0	next
183	Response	1	2294825	6837	1
185	Picture	c101	2307988	0	1	5267	68	0	next
185	Response	1	2313254	5266	1
187	Picture	a106	2325155	0	174	8499	175	0	next
187	Response	1	2333594	8439	1
189	Picture	a107	2346987	0	2	6677	168	0	next
189	Response	1	2353663	6676	1
191	Picture	a102	2366821	0	175	5499	177	0	next
191	Response	1	2372241	5420	1
193	Picture	b113	2386987	0	1	5499	170	0	next
193	Response	2	2392484	5497	2
195	Picture	b102	2403988	0	176	6999	177	0	next
195	Response	2	2410940	6952	1
197	Picture	c101	2425320	0	2	5776	69	0	next
197	Response	1	2431095	5775	1
199	Picture	a111	2445321	0	175	5999	176	0	next
199	Response	1	2451134	5813	1
201	Picture	a114	2465820	0	1	4729	115	0	next
201	Response	1	2470548	4728	1
204	Response	3	2598792	14138	1
206	Picture	b113	2609153	0	1	5927	76	0	next
206	Response	2	2615079	5926	1
208	Picture	a109	2626487	0	175	6165	177	0	next
208	Response	1	2632612	6125	1
210	Picture	c101	2644819	0	1	5330	173	0	next
210	Response	1	2650148	5329	1
212	Picture	c101	2662820	0	177	5165	179	0	next
212	Response	1	2667948	5128	2
214	Picture	c101	2680652	0	2	4411	93	0	next
214	Response	1	2685062	4410	1
216	Picture	b102	2699486	0	176	6333	177	0	next
216	Response	2	2705633	6147	2
218	Picture	a106	2720652	0	1	5706	138	0	next
218	Response	1	2726357	5705	1
220	Picture	c101	2739819	0	168	6333	169	0	next
220	Response	1	2746095	6276	1
222	Picture	a103	2757652	0	1	5800	43	0	next
222	Response	1	2763451	5799	1
224	Picture	a112	2776653	0	175	6165	177	0	next
224	Response	1	2782746	6093	2
226	Picture	b115	2797485	0	1	6584	95	0	next
226	Response	2	2804067	6582	2
228	Picture	c101	2818319	0	167	6332	169	0	next
228	Response	1	2824491	6172	1
230	Picture	c101	2836485	0	1	4381	129	0	next
230	Response	1	2840865	4380	2
232	Picture	c101	2855152	0	178	5999	180	0	next
232	Response	1	2860965	5813	1
234	Picture	b116	2873651	0	2	8548	123	0	next
234	Response	2	2882198	8547	1
236	Picture	a102	2893819	0	175	5665	177	0	next
236	Response	1	2899401	5582	1
238	Picture	b114	2911151	0	2	6382	122	0	next
238	Response	2	2917532	6381	1
240	Picture	a104	2930652	0	176	6165	178	0	next
240	Response	1	2936734	6082	2
242	Picture	b110	2950318	0	1	6367	135	0	next
242	Response	2	2956684	6366	1
244	Picture	c101	2970652	0	176	5165	178	0	next
244	Response	1	2975650	4998	1
246	Picture	b104	2989484	0	2	8026	152	0	next
246	Response	2	2997508	8024	2
248	Picture	b108	3011651	0	177	7999	179	0	next
248	Response	2	3019547	7896	1
250	Picture	c101	3033651	0	1	5101	68	0	next
250	Response	1	3038750	5099	2
252	Picture	a111	3052985	0	174	6499	175	0	next
252	Response	1	3059327	6342	1
254	Picture	c101	3071817	0	1	5612	66	0	next
254	Response	1	3077427	5610	2
256	Picture	c101	3090484	0	175	5166	176	0	next
256	Response	1	3095531	5047	2
258	Picture	c101	3108650	0	1	4239	97	0	next
258	Response	1	3112888	4238	1
260	Picture	b111	3124484	0	177	8666	179	0	next
260	Response	1	3133076	8592	1
262	Picture	a108	3144983	0	2	5751	87	0	next
262	Response	1	3150733	5750	1
264	Picture	c101	3162651	0	168	5832	169	0	next
264	Response	1	3168358	5707	2
266	Picture	a101	3182650	0	1	5809	34	0	next
266	Response	1	3188458	5808	1
268	Picture	b107	3200817	0	167	6999	169	0	next
268	Response	2	3207754	6937	2
270	Picture	a114	3219150	0	1	6527	150	0	next
270	Response	1	3225676	6526	1
272	Picture	a110	3239150	0	176	5999	178	0	next
272	Response	1	3245090	5940	2
274	Picture	b105	3258316	0	1	9498	179	0	next
274	Response	2	3267812	9496	2
276	Picture	b106	3280983	0	168	9500	169	0	next
276	Response	2	3290296	9313	2
278	Picture	a116	3304649	0	1	5895	116	0	next
278	Response	1	3310543	5894	2
280	Picture	a107	3324816	0	168	6666	170	0	next
280	Response	1	3331389	6573	1
282	Picture	b101	3345149	0	1	5953	57	0	next
282	Response	2	3351101	5952	1
284	Picture	b112	3364150	0	175	7166	176	0	next
284	Response	2	3371140	6990	1
286	Picture	c101	3384649	0	1	4264	72	0	next
286	Response	1	3388912	4263	1
288	Picture	a113	3403649	0	176	6166	178	0	next
288	Response	1	3409701	6052	1
290	Picture	b103	3423482	0	2	6377	134	0	next
290	Response	2	3429858	6376	1
292	Picture	c101	3443649	0	175	5166	176	0	next
292	Response	1	3448641	4992	2
294	Picture	a105	3461315	0	1	6235	101	0	next
294	Response	1	3467549	6234	1
296	Picture	a115	3479316	0	174	8499	175	0	next
296	Response	1	3487734	8418	1
298	Picture	b109	3502315	0	1	11215	129	0	next
298	Response	2	3513529	11214	1
300	Picture	c101	3527649	0	174	4999	175	0	next
300	Response	1	3532526	4877	1
303	Response	3	3694409	47428	1
305	Picture	c001	3704481	0	176	11999	178	0	next
305	Response	1	3716395	11914	1
307	Picture	a007	3735814	0	1	15706	137	0	next
307	Response	1	3751519	15705	1
309	Picture	c001	3771481	0	174	6166	175	0	next
309	Response	2	3777581	6100	1
311	Picture	c001	3798147	0	1	4691	145	0	next
311	Response	2	3802837	4690	2
313	Picture	c001	3821481	0	175	5165	177	0	next
313	Response	2	3826544	5063	1
315	Picture	c001	3845813	0	1	4797	47	0	next
315	Response	2	3850609	4796	1
317	Picture	c001	3869314	0	167	4832	168	0	next
317	Response	2	3873958	4644	1
319	Picture	b001	3891980	0	1	6638	39	0	next
319	Response	2	3898617	6637	1
321	Picture	b006	3915314	0	175	5999	176	0	next
321	Response	2	3921280	5966	2
323	Picture	a016	3941479	0	2	6490	188	0	next
323	Response	1	3947968	6489	1
325	Picture	a013	3966813	0	175	9999	177	0	next
325	Response	1	3976715	9902	2
327	Picture	a003	3994312	0	2	7037	141	0	next
327	Response	1	4001348	7036	1
329	Picture	b012	4020980	0	177	6165	179	0	next
329	Response	2	4026991	6011	1
331	Picture	a005	4046312	0	1	5911	92	0	next
331	Response	1	4052221	5909	2
333	Picture	b015	4070479	0	175	6666	177	0	next
333	Response	2	4077033	6554	1
335	Picture	a001	4095312	0	1	5637	33	0	next
335	Response	1	4100948	5636	1
337	Picture	a011	4120145	0	1	6000	2	0	next
337	Response	1	4126061	5916	1
339	Picture	c001	4145978	0	2	7997	173	0	next
339	Response	2	4153974	7996	1
341	Picture	a006	4171812	0	176	7999	178	0	next
341	Response	1	4179737	7925	1
343	Picture	b014	4199311	0	2	6374	130	0	next
343	Response	1	4205685	6374	1
345	Picture	b011	4222145	0	175	7499	177	0	next
345	Response	2	4229573	7428	1
347	Picture	a004	4249811	0	1	6808	36	0	next
347	Response	1	4256618	6807	1
349	Picture	b003	4276478	0	176	11166	177	0	next
349	Response	2	4287540	11062	1
351	Picture	b016	4305978	0	1	5897	105	0	next
351	Response	2	4311874	5896	1
353	Picture	a014	4330478	0	169	6332	171	0	next
353	Response	1	4336715	6237	2
355	Picture	a012	4354477	0	2	8450	62	0	next
355	Response	1	4362926	8449	1
357	Picture	b004	4382311	0	175	10666	176	0	next
357	Response	2	4392900	10589	1
359	Picture	c001	4412644	0	1	9332	177	0	next
359	Response	1	4421975	9331	1
361	Picture	c001	4440144	0	175	4666	176	0	next
361	Response	2	4444735	4591	1
363	Picture	c001	4462977	0	1	4209	135	0	next
363	Response	2	4467185	4208	1
365	Picture	c001	4484977	0	177	3833	178	0	next
365	Response	2	4488772	3795	1
367	Picture	a009	4507643	0	2	7908	95	0	next
367	Response	1	4515549	7906	2
369	Picture	c001	4534644	0	176	6832	178	0	next
369	Response	2	4541341	6697	2
371	Picture	c001	4561643	0	1	4780	56	0	next
371	Response	2	4566422	4779	1
373	Picture	c001	4584977	0	176	4332	178	0	next
373	Response	2	4589145	4168	2
375	Picture	b013	4608976	0	1	5875	135	0	next
375	Response	2	4614850	5874	1
377	Picture	a010	4633477	0	175	8832	176	0	next
377	Response	1	4642135	8658	1
379	Picture	b007	4660309	0	1	12962	41	0	next
379	Response	2	4673270	12961	1
381	Picture	c001	4691476	0	175	7333	176	0	next
381	Response	2	4698766	7290	1
383	Picture	b008	4718809	0	1	6797	48	0	next
383	Response	2	4725605	6796	1
385	Picture	b009	4744143	0	175	7832	177	0	next
385	Response	1	4751937	7794	1
387	Picture	b002	4769809	0	1	6078	98	0	next
387	Response	2	4775886	6077	1
389	Picture	c001	4794976	0	177	6499	178	0	next
389	Response	2	4801320	6344	1
391	Picture	a002	4818475	0	1	6907	103	0	next
391	Response	1	4825381	6906	1
393	Picture	b005	4845142	0	175	6166	176	0	next
393	Response	2	4851201	6059	2
395	Picture	b010	4871475	0	1	8233	110	0	next
395	Response	2	4879708	8233	1
397	Picture	a008	4898308	0	170	8666	172	0	next
397	Response	1	4906845	8537	1
399	Picture	a015	4926308	0	1	6426	77	0	next
399	Response	1	4932733	6425	1
402	Response	3	5061613	9139	1
404	Picture	c001	5071974	0	1	4766	77	0	next
404	Response	2	5076739	4765	1
406	Picture	c001	5088641	0	175	3666	176	0	next
406	Response	2	5092154	3513	1
408	Picture	a214	5104473	0	2	6346	159	0	next
408	Response	1	5110818	6345	1
410	Picture	a210	5123974	0	175	6332	177	0	next
410	Response	1	5130226	6252	2
412	Picture	c201	5143807	0	1	6576	100	0	next
412	Response	2	5150382	6575	1
414	Picture	c201	5163974	0	167	3666	168	0	next
414	Response	2	5167615	3641	1
416	Picture	c201	5180140	0	1	3430	79	0	next
416	Response	2	5183569	3429	1
418	Picture	a202	5196307	0	168	6499	170	0	next
418	Response	1	5202741	6434	1
420	Picture	b207	5217640	0	1	5439	70	0	next
420	Response	2	5223078	5438	1
422	Picture	b213	5235307	0	175	6832	177	0	next
422	Response	2	5241863	6556	2
424	Picture	b202	5253639	0	2	6742	105	0	next
424	Response	2	5260380	6741	1
426	Picture	a205	5274640	0	168	6999	169	0	next
426	Response	1	5281460	6820	1
428	Picture	a209	5296639	0	1	14372	131	0	next
428	Response	1	5311010	14371	1
430	Picture	b216	5322640	0	175	6499	176	0	next
430	Response	2	5329017	6377	2
432	Picture	c201	5342806	0	1	5624	52	0	next
432	Response	2	5348429	5623	2
434	Picture	a215	5362639	0	176	8333	177	0	next
434	Response	1	5370819	8180	1
436	Picture	c201	5384972	0	1	5109	68	0	next
436	Response	2	5390080	5108	1
438	Picture	a208	5404473	0	176	7165	178	0	next
438	Response	1	5411608	7135	1
440	Picture	b210	5424305	0	2	6807	38	0	next
440	Response	2	5431110	6805	2
442	Picture	c201	5444139	0	178	5332	180	0	next
442	Response	2	5449387	5248	1
444	Picture	c201	5460805	0	1	4088	89	0	next
444	Response	2	5464892	4087	1
446	Picture	b204	5477972	0	175	7499	177	0	next
446	Response	2	5485317	7345	1
448	Picture	b203	5499471	0	2	5407	105	0	next
448	Response	2	5504877	5406	1
450	Picture	a213	5518639	0	175	6165	177	0	next
450	Response	1	5524706	6067	1
452	Picture	c201	5537638	0	1	5734	109	0	next
452	Response	2	5543371	5733	1
454	Picture	a216	5554639	0	175	9665	177	0	next
454	Response	1	5564242	9603	2
456	Picture	b201	5578804	0	2	9594	77	0	next
456	Response	2	5588397	9593	1
458	Picture	c201	5602305	0	177	6832	179	0	next
458	Response	2	5609060	6755	1
460	Picture	b206	5622471	0	1	6957	46	0	next
460	Response	2	5629426	6955	2
462	Picture	a204	5641471	0	175	6833	176	0	next
462	Response	1	5648119	6648	1
464	Picture	c201	5660971	0	1	5280	64	0	next
464	Response	2	5666251	5280	1
466	Picture	a203	5680305	0	176	7665	178	0	next
466	Response	1	5687899	7594	1
468	Picture	b208	5703137	0	1	6803	41	0	next
468	Response	2	5709939	6802	1
470	Picture	a201	5724138	0	176	7832	178	0	next
470	Response	1	5731853	7715	1
472	Picture	b205	5743804	0	1	5794	49	0	next
472	Response	2	5749597	5793	1
474	Picture	a211	5762804	0	175	5833	176	0	next
474	Response	1	5768591	5787	1
476	Picture	c201	5780303	0	2	4988	190	0	next
476	Response	2	5785290	4987	2
478	Picture	a207	5797971	0	175	7332	176	0	next
478	Response	1	5805267	7296	2
480	Picture	c201	5818303	0	2	6263	82	0	next
480	Response	2	5824565	6262	1
482	Picture	b214	5837804	0	175	6499	176	0	next
482	Response	2	5844273	6469	1
484	Picture	c201	5856636	0	2	5707	130	0	next
484	Response	2	5862342	5706	1
486	Picture	b212	5875970	0	175	8166	176	0	next
486	Response	2	5884110	8140	1
488	Picture	b211	5898636	0	1	5485	192	0	next
488	Response	2	5904119	5483	2
490	Picture	c201	5918637	0	174	6165	176	0	next
490	Response	2	5924636	5999	2
492	Picture	a212	5936969	0	2	14925	86	0	next
492	Response	1	5951893	14924	1
494	Picture	b215	5966470	0	176	5832	178	0	next
494	Response	2	5972233	5763	1
496	Picture	c201	5984636	0	1	5163	180	0	next
496	Response	2	5989798	5162	1
498	Picture	a206	6002303	0	167	11166	168	0	next
498	Response	1	6013297	10994	2
500	Picture	b209	6027135	0	2	7904	108	0	next
500	Response	2	6035038	7903	1
502	Picture	c201	6049136	0	168	5499	170	0	next
502	Response	2	6054567	5431	2
505	Response	3	6180290	12989	1
507	Picture	b202	6190469	0	175	6832	176	0	next
507	Response	2	6197118	6649	1
509	Picture	c201	6211635	0	1	6387	123	0	next
509	Response	2	6218021	6386	1
511	Picture	b213	6229302	0	175	6666	176	0	next
511	Response	2	6235884	6582	1
513	Picture	b206	6250134	0	2	6266	79	0	next
513	Response	2	6256399	6265	1
515	Picture	b205	6271135	0	175	5666	176	0	next
515	Response	2	6276708	5573	2
517	Picture	a202	6289467	0	2	6714	130	0	next
517	Response	1	6296180	6713	1
519	Picture	a216	6307635	0	175	7332	177	0	next
519	Response	1	6314818	7183	1
521	Picture	c201	6326301	0	1	6115	62	0	next
521	Response	2	6332415	6114	1
523	Picture	a208	6345968	0	175	8666	176	0	next
523	Response	1	6354598	8630	1
525	Picture	c201	6366800	0	2	7337	176	0	next
525	Response	2	6374136	7336	1
527	Picture	b216	6389135	0	174	13165	176	0	next
527	Response	2	6402258	13123	1
529	Picture	a213	6416133	0	2	6494	184	0	next
529	Response	1	6422626	6493	2
531	Picture	b212	6435467	0	168	6833	169	0	next
531	Response	2	6441952	6485	1
533	Picture	c201	6456300	0	1	3516	161	0	next
533	Response	2	6459815	3515	1
535	Picture	b211	6473801	0	167	5999	168	0	next
535	Response	2	6479644	5843	1
537	Picture	c201	6491300	0	1	4387	123	0	next
537	Response	2	6495686	4386	1
539	Picture	a209	6509634	0	168	5832	170	0	next
539	Response	1	6515341	5707	1
541	Picture	b209	6527133	0	1	5686	150	0	next
541	Response	2	6532818	5685	1
543	Picture	c201	6545467	0	176	6166	177	0	next
543	Response	2	6551458	5991	1
545	Picture	a214	6563299	0	2	6262	83	0	next
545	Response	1	6569561	6262	1
547	Picture	a211	6584133	0	170	5499	172	0	next
547	Response	1	6589576	5443	1
549	Picture	c201	6603633	0	1	3782	54	0	next
549	Response	2	6607414	3781	1
551	Picture	b204	6619300	0	175	7666	176	0	next
551	Response	2	6626828	7528	1
553	Picture	c201	6639132	0	2	4546	132	0	next
553	Response	2	6643677	4545	1
555	Picture	a207	6656300	0	175	6166	176	0	next
555	Response	1	6662289	5989	1
557	Picture	b201	6677299	0	1	7957	46	0	next
557	Response	2	6685254	7955	2
559	Picture	a215	6698799	0	178	8333	179	0	next
559	Response	1	6707029	8230	1
561	Picture	a210	6720632	0	1	5402	101	0	next
561	Response	1	6726033	5401	1
563	Picture	a203	6738799	0	173	6666	174	0	next
563	Response	1	6745366	6567	1
565	Picture	c201	6756798	0	2	4080	91	0	next
565	Response	2	6760877	4079	1
567	Picture	c201	6775632	0	176	5333	177	0	next
567	Response	2	6780858	5226	1
569	Picture	b210	6794132	0	1	6201	143	0	next
569	Response	2	6800332	6200	1
571	Picture	a206	6815299	0	174	3666	175	0	next
571	Response	2	6818792	3493	1
573	Picture	b207	6832965	0	1	4256	88	0	next
573	Response	2	6837220	4255	1
575	Picture	c201	6850132	0	167	5332	169	0	next
575	Response	2	6855316	5184	2
577	Picture	b214	6867464	0	2	5775	70	0	next
577	Response	2	6873238	5774	1
579	Picture	c201	6888132	0	167	3832	169	0	next
579	Response	2	6891874	3742	1
581	Picture	c201	6906464	0	2	4793	52	0	next
581	Response	2	6911256	4792	1
583	Picture	c201	6923465	0	175	4499	176	0	next
583	Response	2	6927777	4312	2
585	Picture	a201	6940797	0	2	6008	171	0	next
585	Response	1	6946804	6007	1
587	Picture	b208	6958631	0	176	6833	177	0	next
587	Response	2	6965352	6721	2
589	Picture	b215	6979631	0	1	5194	150	0	next
589	Response	2	6984824	5193	1
591	Picture	c201	6999798	0	175	5333	176	0	next
591	Response	2	7004952	5154	1
593	Picture	a205	7018130	0	2	6178	167	0	next
593	Response	1	7024307	6177	1
595	Picture	c201	7036298	0	175	5332	177	0	next
595	Response	2	7041576	5278	1
597	Picture	a204	7053130	0	2	6520	158	0	next
597	Response	1	7059648	6518	2
599	Picture	a212	7072131	0	175	7666	176	0	next
599	Response	1	7079754	7623	1
601	Picture	b203	7092130	0	1	15573	104	0	next
601	Response	2	7107702	15572	1
