# Supplementary material for: The relationship between Chinese college students’ mate preferences and their parents’ education level
Source: Front Psychol. 2022 Nov 1;13:907315. doi: 10.3389/fpsyg.2022.907315 (PMC9664191; doi:10.3389/fpsyg.2022.907315)
Supplement: Supplementary file 2 [file Data_Sheet_1.ZIP › raw data/╕▀┤≤/part1.log]

Scenario - For expli1
Logfile written - 2018/7/12 15:52:57

Trial	Event Type	Code	Time	TTime	Uncertainty	Duration	Uncertainty	ReqTime	ReqDur

1	Response	3	286404	286275	1
3	Picture	a006	296827	0	2	17728	3	0	next
3	Response	1	314402	17575	1
5	Picture	c001	332682	0	1	10263	2	0	next
5	Response	2	342880	10198	1
7	Picture	c001	359473	0	1	8797	2	0	next
7	Response	2	368159	8686	1
9	Picture	a012	385997	0	1	8797	2	0	next
9	Response	1	394717	8720	1
11	Picture	a010	414787	0	1	12929	2	0	next
11	Response	1	427675	12888	1
13	Picture	b006	447442	0	2	12130	3	0	next
13	Response	2	459513	12071	1
15	Picture	a009	479165	0	1	8930	2	0	next
15	Response	1	487991	8826	2
17	Picture	a011	508355	0	1	8264	2	0	next
17	Response	1	516470	8115	1
19	Picture	c001	536345	0	2	7864	4	0	next
19	Response	2	544148	7803	1
21	Picture	c001	563936	0	1	5865	2	0	next
21	Response	2	569746	5810	2
23	Picture	b009	589794	0	1	12795	2	0	next
23	Response	2	602544	12750	1
25	Picture	a008	619384	0	1	11729	2	0	next
25	Response	1	631023	11639	1
27	Picture	c001	647641	0	1	7197	2	0	next
27	Response	2	654701	7060	1
29	Picture	b002	675231	0	1	12662	3	0	next
29	Response	1	687819	12588	1
31	Picture	b013	708286	0	2	11330	3	0	next
31	Response	2	719496	11210	2
33	Picture	b015	738809	0	1	12129	3	0	next
33	Response	2	750855	12046	2
35	Picture	c001	770132	0	1	9197	2	0	next
35	Response	2	779173	9041	2
37	Picture	c001	796923	0	1	6131	2	0	next
37	Response	2	803012	6089	1
39	Picture	c001	820914	0	2	6532	3	0	next
39	Response	2	827330	6416	2
41	Picture	b016	846506	0	1	9996	2	0	next
41	Response	2	856449	9943	1
43	Picture	a013	875962	0	2	7331	3	0	next
43	Response	1	883167	7205	1
45	Picture	b011	903153	0	1	9997	2	0	next
45	Response	2	913085	9932	1
47	Picture	b003	931810	0	1	11729	2	0	next
47	Response	2	943484	11674	1
49	Picture	a016	962999	0	1	10663	2	0	next
49	Response	1	973562	10563	1
51	Picture	a007	990590	0	1	8663	3	0	next
51	Response	1	999160	8570	1
53	Picture	a001	1016181	0	1	6931	2	0	next
53	Response	1	1022998	6817	2
55	Picture	c001	1041905	0	2	9864	3	0	next
55	Response	2	1051637	9732	1
57	Picture	c001	1068430	0	1	5598	2	0	next
57	Response	2	1073876	5446	1
59	Picture	b010	1093221	0	1	12396	2	0	next
59	Response	2	1105554	12333	1
61	Picture	c001	1125477	0	1	5731	2	0	next
61	Response	2	1131152	5675	1
63	Picture	b004	1150002	0	1	22792	2	0	next
63	Response	2	1172750	22748	1
65	Picture	b014	1191054	0	1	8930	3	0	next
65	Response	2	1199948	8894	1
67	Picture	b005	1218112	0	1	9863	2	0	next
67	Response	2	1227946	9834	1
69	Picture	a004	1245702	0	1	12796	2	0	next
69	Response	1	1258345	12643	1
71	Picture	b008	1278757	0	2	26391	4	0	next
71	Response	1	1305062	26305	1
73	Picture	c001	1323809	0	1	8663	3	0	next
73	Response	2	1332420	8611	1
75	Picture	a015	1352066	0	1	7064	2	0	next
75	Response	1	1358978	6912	2
77	Picture	c001	1376591	0	1	6531	2	0	next
77	Response	2	1382977	6386	1
79	Picture	a002	1401649	0	1	7464	2	0	next
79	Response	1	1409055	7406	2
81	Picture	b001	1426440	0	1	22259	2	0	next
81	Response	2	1448573	22133	1
83	Picture	c001	1468559	0	1	5998	2	0	next
83	Response	2	1474491	5932	2
85	Picture	b012	1491351	0	2	7064	4	0	next
85	Response	2	1498330	6979	1
87	Picture	b007	1515076	0	2	10663	4	0	next
87	Response	2	1525688	10612	1
89	Picture	c001	1542267	0	1	6398	2	0	next
89	Response	2	1548566	6299	2
91	Picture	a014	1567992	0	1	6264	2	0	next
91	Response	1	1574165	6173	1
93	Picture	c001	1594649	0	1	5998	2	0	next
93	Response	2	1600563	5914	2
95	Picture	a003	1620240	0	2	8264	3	0	next
95	Response	1	1628402	8162	1
97	Picture	a005	1648497	0	2	7065	3	0	next
97	Response	1	1655441	6944	1
100	Response	3	1817351	44496	1
102	Picture	c001	1827769	0	2	12129	4	0	next
102	Response	2	1839749	11980	1
104	Picture	c001	1851494	0	2	5998	4	0	next
104	Response	2	1857348	5854	1
106	Picture	a204	1872421	0	1	8397	2	0	next
106	Response	1	1880707	8286	1
108	Picture	b210	1892680	0	2	11996	3	0	next
108	Response	2	1904545	11865	1
110	Picture	b212	1916539	0	1	6664	2	0	next
110	Response	2	1923104	6565	1
112	Picture	b208	1937065	0	1	17461	2	0	next
112	Response	2	1954462	17397	1
114	Picture	a213	1966788	0	2	5998	3	0	next
114	Response	1	1972701	5913	1
116	Picture	c201	1986648	0	1	6664	3	0	next
116	Response	2	1993180	6532	1
118	Picture	c201	2004642	0	1	4532	2	0	next
118	Response	2	2009019	4377	1
120	Picture	a212	2023169	0	1	8797	2	0	next
120	Response	1	2031897	8728	1
122	Picture	c201	2043695	0	2	7064	4	0	next
122	Response	2	2050616	6921	1
124	Picture	c201	2064755	0	1	5731	2	0	next
124	Response	2	2070455	5700	1
126	Picture	a216	2081949	0	1	7997	2	0	next
126	Response	1	2089814	7865	1
128	Picture	b204	2102742	0	1	13195	2	0	next
128	Response	2	2115892	13150	2
130	Picture	c201	2130465	0	2	7065	3	0	next
130	Response	2	2137491	7026	1
132	Picture	b202	2149925	0	2	15462	3	0	next
132	Response	2	2165329	15404	2
134	Picture	a214	2178449	0	1	6531	2	0	next
134	Response	1	2184848	6399	1
136	Picture	b211	2198176	0	1	9330	2	0	next
136	Response	2	2207407	9231	1
138	Picture	c201	2221101	0	1	5731	3	0	next
138	Response	2	2226765	5664	2
140	Picture	a206	2238029	0	1	55047	3	0	next
140	Response	1	2293002	54973	1
142	Picture	c201	2306405	0	1	5865	2	0	next
142	Response	2	2312201	5796	1
144	Picture	a215	2326665	0	1	6931	2	0	next
144	Response	1	2333479	6814	1
146	Picture	b209	2346525	0	1	8130	2	0	next
146	Response	2	2354598	8073	1
148	Picture	b203	2366385	0	1	17460	2	0	next
148	Response	2	2383716	17331	1
150	Picture	a205	2395575	0	1	13062	2	0	next
150	Response	1	2408514	12939	2
152	Picture	c201	2421566	0	1	5598	2	0	next
152	Response	2	2427073	5507	1
154	Picture	c201	2441559	0	1	5865	2	0	next
154	Response	2	2447392	5833	1
156	Picture	a210	2461285	0	2	17861	3	0	next
156	Response	1	2479070	17785	1
158	Picture	a209	2491009	0	1	5464	3	0	next
158	Response	1	2496349	5340	1
160	Picture	c201	2509002	0	2	6665	3	0	next
160	Response	2	2515548	6546	1
162	Picture	c201	2529662	0	1	5065	2	0	next
162	Response	2	2534586	4924	2
164	Picture	b201	2547256	0	1	15595	2	0	next
164	Response	2	2562745	15489	1
166	Picture	b216	2575246	0	2	29057	3	0	next
166	Response	2	2604183	28937	1
168	Picture	c201	2616432	0	2	22926	3	0	next
168	Response	2	2639220	22788	1
170	Picture	b213	2654153	0	1	5331	2	0	next
170	Response	2	2659379	5226	1
172	Picture	b206	2673879	0	1	23725	3	0	next
172	Response	2	2697457	23578	1
174	Picture	a211	2709467	0	1	11329	3	0	next
174	Response	1	2720656	11189	1
176	Picture	c201	2734658	0	2	6132	3	0	next
176	Response	2	2740654	5996	2
178	Picture	a207	2752919	0	1	7197	3	0	next
178	Response	1	2760013	7094	1
180	Picture	a201	2773445	0	1	7198	2	0	next
180	Response	1	2780492	7047	1
182	Picture	b215	2795571	0	1	8397	2	0	next
182	Response	2	2803851	8280	1
184	Picture	a208	2819029	0	2	10130	3	0	next
184	Response	1	2829129	10100	1
186	Picture	b207	2840489	0	1	9330	2	0	next
186	Response	2	2849768	9279	1
188	Picture	a202	2864614	0	1	7197	3	0	next
188	Response	1	2871686	7072	2
190	Picture	c201	2886873	0	1	7997	2	0	next
190	Response	2	2894725	7852	1
192	Picture	a203	2906733	0	1	5998	2	0	next
192	Response	1	2912644	5911	1
194	Picture	c201	2927259	0	1	10396	3	0	next
194	Response	2	2937602	10343	2
196	Picture	c201	2948985	0	1	5331	3	0	next
196	Response	2	2954241	5256	2
198	Picture	b214	2966579	0	1	11729	2	0	next
198	Response	2	2978240	11661	1
200	Picture	b205	2993236	0	2	5998	4	0	next
200	Response	2	2999198	5962	2
203	Response	3	3125111	10583	1
205	Picture	b209	3135454	0	2	11063	3	0	next
205	Response	2	3146390	10936	1
207	Picture	b207	3160246	0	1	19993	2	0	next
207	Response	2	3180148	19902	1
209	Picture	c201	3193168	0	1	7064	2	0	next
209	Response	2	3200146	6978	2
211	Picture	b215	3213161	0	1	7464	2	0	next
211	Response	2	3220465	7304	1
213	Picture	b216	3232888	0	1	7197	2	0	next
213	Response	2	3239984	7096	1
215	Picture	c201	3252481	0	1	6131	2	0	next
215	Response	2	3258543	6062	1
217	Picture	a213	3270475	0	1	6664	2	0	next
217	Response	1	3277102	6627	1
219	Picture	a216	3289535	0	1	7331	2	0	next
219	Response	1	3296781	7246	1
221	Picture	b205	3311394	0	1	8664	2	0	next
221	Response	2	3319979	8585	1
223	Picture	c201	3331254	0	1	5465	2	0	next
223	Response	2	3336618	5364	1
225	Picture	a206	3350847	0	1	19194	2	0	next
225	Response	1	3369896	19049	1
227	Picture	c201	3385235	0	2	5865	3	0	next
227	Response	2	3391015	5780	1
229	Picture	c201	3402696	0	1	4265	3	0	next
229	Response	2	3406854	4158	1
231	Picture	c201	3418824	0	1	5598	2	0	next
231	Response	2	3424293	5469	1
233	Picture	a203	3436418	0	1	6398	2	0	next
233	Response	1	3442692	6274	1
235	Picture	c201	3457477	0	2	6265	3	0	next
235	Response	2	3463650	6173	2
237	Picture	c201	3476004	0	2	5865	3	0	next
237	Response	2	3481729	5725	1
239	Picture	b213	3494265	0	1	6664	2	0	next
239	Response	2	3500768	6503	1
241	Picture	a207	3512925	0	1	10130	2	0	next
241	Response	1	3523006	10081	2
243	Picture	a204	3534384	0	2	7065	3	0	next
243	Response	1	3541406	7022	1
245	Picture	b208	3553045	0	1	9730	2	0	next
245	Response	2	3562684	9639	2
247	Picture	c201	3576237	0	1	5864	2	0	next
247	Response	2	3582043	5806	1
249	Picture	a211	3596230	0	1	6398	2	0	next
249	Response	1	3602522	6292	1
251	Picture	b203	3615556	0	2	12796	3	0	next
251	Response	2	3628280	12724	2
253	Picture	a209	3642214	0	1	6131	2	0	next
253	Response	1	3648279	6065	1
255	Picture	b210	3660208	0	1	7864	2	0	next
255	Response	2	3667958	7750	1
257	Picture	a215	3680334	0	2	16795	3	0	next
257	Response	1	3697076	16742	1
259	Picture	c201	3709658	0	1	5864	2	0	next
259	Response	2	3715475	5817	1
261	Picture	a212	3728185	0	1	20393	2	0	next
261	Response	1	3748433	20248	1
263	Picture	c201	3760040	0	2	5732	3	0	next
263	Response	2	3765712	5672	1
265	Picture	c201	3779367	0	1	3732	2	0	next
265	Response	2	3782991	3624	1
267	Picture	c201	3796028	0	1	4532	2	0	next
267	Response	2	3800430	4402	1
269	Picture	b206	3815755	0	1	11196	2	0	next
269	Response	2	3826828	11073	2
271	Picture	c201	3841479	0	1	5731	3	0	next
271	Response	2	3847147	5668	1
273	Picture	a208	3860539	0	1	9997	2	0	next
273	Response	1	3870505	9966	2
275	Picture	b204	3882798	0	2	7064	4	0	next
275	Response	2	3889704	6906	1
277	Picture	a205	3902125	0	1	13595	2	0	next
277	Response	1	3915623	13498	1
279	Picture	c201	3927316	0	2	5998	3	0	next
279	Response	2	3933222	5906	1
281	Picture	a214	3947576	0	1	5998	2	0	next
281	Response	1	3953541	5965	1
283	Picture	a202	3968769	0	1	18927	2	0	next
283	Response	1	3987619	18850	1
285	Picture	a210	4002624	0	1	9996	3	0	next
285	Response	1	4012577	9953	1
287	Picture	b214	4024883	0	1	8797	2	0	next
287	Response	2	4033536	8653	1
289	Picture	b212	4048208	0	2	9597	3	0	next
289	Response	2	4057694	9486	1
291	Picture	c201	4069934	0	1	6398	2	0	next
291	Response	2	4076253	6319	1
293	Picture	b202	4088061	0	2	9997	3	0	next
293	Response	2	4098012	9951	1
295	Picture	b211	4111920	0	1	8264	2	0	next
295	Response	2	4120090	8170	1
297	Picture	b201	4134979	0	1	16927	2	0	next
297	Response	2	4151769	16790	1
299	Picture	a201	4166834	0	2	5998	3	0	next
299	Response	1	4172727	5893	1
302	Response	3	4487588	202261	1
305	Picture	b007	4518181	0	1	13062	2	0	next
305	Response	2	4531106	12925	1
307	Picture	c001	4550703	0	1	5598	2	0	next
307	Response	1	4556224	5521	1
309	Picture	a010	4575228	0	1	11996	2	0	next
309	Response	1	4587102	11874	1
311	Picture	c001	4604418	0	1	6931	2	0	next
311	Response	1	4611261	6843	1
313	Picture	b009	4629209	0	1	11063	2	0	next
313	Response	2	4640219	11010	1
315	Picture	c001	4658399	0	1	7864	2	0	next
315	Response	1	4666137	7738	1
317	Picture	c001	4685590	0	1	5331	3	0	next
317	Response	1	4690776	5186	1
319	Picture	b008	4710515	0	1	13195	2	0	next
319	Response	2	4723574	13059	1
321	Picture	a015	4740371	0	1	5998	2	0	next
321	Response	1	4746292	5921	2
323	Picture	a006	4764496	0	1	6665	2	0	next
323	Response	1	4771091	6595	1
325	Picture	a005	4789821	0	1	6131	2	0	next
325	Response	1	4795890	6069	1
327	Picture	c001	4813279	0	2	7198	3	0	next
327	Response	1	4820368	7089	1
329	Picture	b005	4837938	0	1	9730	2	0	next
329	Response	2	4847566	9628	1
331	Picture	c001	4864595	0	1	5998	2	0	next
331	Response	1	4870445	5850	1
333	Picture	b011	4890320	0	1	8264	2	0	next
333	Response	2	4898443	8123	1
335	Picture	c001	4917644	0	1	13728	3	0	next
335	Response	1	4931241	13597	1
337	Picture	c001	4949633	0	1	4265	2	0	next
337	Response	1	4953800	4167	1
339	Picture	a016	4972425	0	1	6398	2	0	next
339	Response	1	4978758	6333	2
341	Picture	c001	4998149	0	2	5199	3	0	next
341	Response	1	5003237	5088	1
343	Picture	c001	5022941	0	1	5331	3	0	next
343	Response	1	5028195	5254	1
345	Picture	a007	5046933	0	1	7331	2	0	next
345	Response	1	5054114	7181	1
347	Picture	c001	5071458	0	1	6131	2	0	next
347	Response	1	5077472	6014	1
349	Picture	b006	5094117	0	1	22525	2	0	next
349	Response	2	5116510	22393	1
351	Picture	b002	5135436	0	1	7597	2	0	next
351	Response	2	5142908	7472	2
353	Picture	a003	5161693	0	2	8131	3	0	next
353	Response	1	5169787	8094	1
355	Picture	b016	5186218	0	2	25325	3	0	next
355	Response	2	5211384	25166	1
357	Picture	c001	5228870	0	2	8264	3	0	next
357	Response	1	5236983	8113	1
359	Picture	c001	5255661	0	1	5732	2	0	next
359	Response	1	5261301	5640	1
361	Picture	a012	5278987	0	1	15728	2	0	next
361	Response	1	5294579	15592	1
363	Picture	b013	5311642	0	1	13595	3	0	next
363	Response	2	5325137	13495	2
365	Picture	b010	5343364	0	2	6931	4	0	next
365	Response	2	5350256	6892	1
367	Picture	a002	5367090	0	1	6264	2	0	next
367	Response	1	5373294	6204	1
369	Picture	a008	5390015	0	1	32789	2	0	next
369	Response	1	5422731	32716	1
371	Picture	b014	5442264	0	1	6931	2	0	next
371	Response	2	5449130	6866	1
373	Picture	b015	5466122	0	2	10130	3	0	next
373	Response	2	5476168	10046	2
375	Picture	b012	5492780	0	1	7064	2	0	next
375	Response	2	5499687	6907	1
377	Picture	b001	5520237	0	1	10796	3	0	next
377	Response	2	5530885	10648	1
379	Picture	c001	5547694	0	2	4132	4	0	next
379	Response	1	5551684	3990	1
381	Picture	c001	5571953	0	1	5465	2	0	next
381	Response	1	5577282	5329	1
383	Picture	a001	5595545	0	1	16661	2	0	next
383	Response	1	5612160	16615	1
385	Picture	a009	5629666	0	2	6265	3	0	next
385	Response	1	5635838	6172	1
387	Picture	a013	5652459	0	1	5598	2	0	next
387	Response	1	5657917	5458	1
389	Picture	b003	5675784	0	1	10530	2	0	next
389	Response	2	5686235	10451	1
391	Picture	a014	5704841	0	1	14661	2	0	next
391	Response	1	5719353	14512	2
393	Picture	a011	5736030	0	1	5598	2	0	next
393	Response	1	5741592	5562	1
395	Picture	a004	5760555	0	1	7331	2	0	next
395	Response	1	5767830	7275	2
397	Picture	b004	5788279	0	1	9196	3	0	next
397	Response	2	5797429	9150	1
399	Picture	c001	5816136	0	1	9197	2	0	next
399	Response	1	5825267	9131	1
402	Response	3	5968458	25832	1
404	Picture	c001	5978880	0	1	8130	3	0	next
404	Response	1	5986857	7977	1
406	Picture	c001	6001539	0	1	4265	2	0	next
406	Response	1	6005736	4197	1
408	Picture	c101	6018466	0	2	5065	4	0	next
408	Response	1	6023495	5029	1
410	Picture	a114	6036860	0	1	6531	2	0	next
410	Response	1	6043334	6474	1
412	Picture	b107	6055787	0	1	8397	2	0	next
412	Response	2	6064132	8345	1
414	Picture	c101	6077646	0	1	7864	2	0	next
414	Response	1	6085411	7765	1
416	Picture	a109	6098306	0	1	5864	3	0	next
416	Response	1	6104130	5824	1
418	Picture	a113	6116566	0	1	5731	3	0	next
418	Response	1	6122209	5643	1
420	Picture	c101	6135093	0	1	6398	2	0	next
420	Response	1	6141408	6315	1
422	Picture	c101	6152820	0	2	5332	3	0	next
422	Response	1	6158047	5227	1
424	Picture	c101	6169748	0	1	4132	2	0	next
424	Response	1	6173726	3978	1
426	Picture	c101	6188008	0	2	4266	3	0	next
426	Response	1	6192124	4116	2
428	Picture	a106	6204936	0	1	6131	2	0	next
428	Response	1	6211003	6067	2
430	Picture	a110	6222663	0	1	5198	2	0	next
430	Response	1	6227802	5139	1
432	Picture	a105	6241590	0	1	5731	2	0	next
432	Response	1	6247161	5571	1
434	Picture	a108	6261450	0	1	12529	2	0	next
434	Response	1	6273880	12430	1
436	Picture	b116	6287707	0	2	9730	4	0	next
436	Response	2	6297398	9691	1
438	Picture	b114	6309967	0	1	6131	2	0	next
438	Response	2	6315957	5990	1
440	Picture	c101	6328627	0	1	5864	3	0	next
440	Response	1	6334356	5729	1
442	Picture	a102	6345954	0	1	6265	2	0	next
442	Response	1	6352115	6161	1
444	Picture	b101	6363415	0	1	29456	3	0	next
444	Response	2	6392752	29337	2
446	Picture	c101	6406600	0	1	6664	3	0	next
446	Response	1	6413231	6631	1
448	Picture	a115	6424461	0	1	6131	2	0	next
448	Response	1	6430510	6049	1
450	Picture	a112	6442454	0	2	7065	3	0	next
450	Response	1	6449389	6935	1
452	Picture	b108	6464047	0	1	7731	2	0	next
452	Response	2	6471628	7581	1
454	Picture	b102	6484973	0	1	7997	3	0	next
454	Response	2	6492906	7933	1
456	Picture	a104	6508032	0	1	7197	3	0	next
456	Response	1	6515144	7112	2
458	Picture	c101	6529625	0	1	6930	3	0	next
458	Response	1	6536423	6798	1
460	Picture	b105	6551084	0	1	11463	2	0	next
460	Response	2	6562502	11418	1
462	Picture	a103	6574409	0	1	5732	2	0	next
462	Response	1	6580100	5691	2
464	Picture	b115	6593336	0	1	7198	2	0	next
464	Response	2	6600419	7083	2
466	Picture	c101	6614795	0	2	5065	3	0	next
466	Response	1	6619778	4983	2
468	Picture	c101	6633722	0	1	5065	2	0	next
468	Response	1	6638657	4935	2
470	Picture	b103	6651449	0	2	6665	3	0	next
470	Response	2	6658016	6567	1
472	Picture	c101	6673175	0	2	7065	3	0	next
472	Response	1	6680095	6920	1
474	Picture	a116	6691836	0	1	13728	2	0	next
474	Response	1	6705533	13697	1
476	Picture	c101	6717693	0	2	10930	3	0	next
476	Response	1	6728572	10879	1
478	Picture	b110	6741019	0	1	21592	2	0	next
478	Response	2	6762490	21471	1
480	Picture	b113	6775407	0	1	5198	2	0	next
480	Response	2	6780569	5162	1
482	Picture	b106	6793134	0	1	8131	2	0	next
482	Response	2	6801207	8073	1
484	Picture	c101	6814727	0	1	9330	2	0	next
484	Response	1	6823926	9199	1
486	Picture	a101	6839118	0	2	6132	3	0	next
486	Response	1	6845204	6086	2
488	Picture	b104	6857512	0	1	8930	3	0	next
488	Response	2	6866324	8812	1
490	Picture	a107	6881237	0	2	9864	3	0	next
490	Response	1	6890962	9725	1
492	Picture	c101	6903363	0	1	24125	2	0	next
492	Response	1	6927440	24077	1
494	Picture	b112	6941083	0	2	6665	3	0	next
494	Response	2	6947598	6515	2
496	Picture	c101	6960277	0	1	6264	3	0	next
496	Response	1	6966478	6201	1
498	Picture	b109	6979204	0	1	19193	2	0	next
498	Response	2	6998316	19112	1
500	Picture	b111	7012126	0	1	21859	2	0	next
500	Response	2	7033833	21707	2
502	Picture	a111	7046114	0	1	7198	2	0	next
502	Response	1	7053192	7078	1
505	Response	3	7175265	9059	1
507	Picture	c101	7185666	0	2	8264	3	0	next
507	Response	1	7193824	8158	1
509	Picture	b105	7205526	0	1	7464	3	0	next
509	Response	2	7212862	7336	1
511	Picture	a101	7225919	0	1	10930	2	0	next
511	Response	1	7236701	10782	1
513	Picture	c101	7248845	0	1	7331	2	0	next
513	Response	1	7256060	7215	1
515	Picture	a114	7270437	0	2	10530	3	0	next
515	Response	1	7280858	10421	1
517	Picture	b114	7292830	0	1	7464	2	0	next
517	Response	2	7300217	7387	1
519	Picture	a107	7313223	0	1	17460	2	0	next
519	Response	1	7330615	17392	2
521	Picture	c101	7344545	0	1	3732	2	0	next
521	Response	1	7348214	3669	1
523	Picture	b112	7359607	0	1	5198	2	0	next
523	Response	2	7364693	5086	1
525	Picture	a103	7377734	0	1	6264	3	0	next
525	Response	1	7383892	6158	1
527	Picture	b107	7398393	0	2	6265	3	0	next
527	Response	2	7404530	6137	2
529	Picture	a112	7419719	0	2	5998	4	0	next
529	Response	1	7425650	5931	1
531	Picture	c101	7439446	0	1	6398	2	0	next
531	Response	1	7445808	6362	1
533	Picture	a108	7461039	0	1	6797	2	0	next
533	Response	1	7467727	6688	1
535	Picture	c101	7482498	0	1	5998	2	0	next
535	Response	1	7488365	5867	2
537	Picture	b111	7501158	0	1	11330	2	0	next
537	Response	2	7512364	11206	1
539	Picture	a102	7524483	0	2	5998	4	0	next
539	Response	1	7530443	5960	1
541	Picture	c101	7544077	0	1	5998	2	0	next
541	Response	1	7549962	5885	1
543	Picture	c101	7564203	0	2	5065	3	0	next
543	Response	1	7569161	4958	1
545	Picture	a109	7582330	0	2	5598	4	0	next
545	Response	1	7587880	5550	1
547	Picture	b104	7602590	0	1	7997	2	0	next
547	Response	2	7610438	7848	2
549	Picture	b116	7623649	0	2	16928	3	0	next
549	Response	2	7640516	16867	1
551	Picture	b101	7653639	0	1	18660	3	0	next
551	Response	2	7672195	18556	1
553	Picture	a113	7684029	0	1	6131	2	0	next
553	Response	1	7690113	6084	2
555	Picture	c101	7705088	0	2	5732	3	0	next
555	Response	1	7710752	5664	1
557	Picture	b113	7723482	0	1	5598	2	0	next
557	Response	2	7728991	5509	1
559	Picture	a111	7743875	0	1	5332	2	0	next
559	Response	1	7749150	5275	1
561	Picture	b115	7762669	0	1	9196	3	0	next
561	Response	2	7771708	9039	2
563	Picture	a105	7784528	0	1	6131	2	0	next
563	Response	1	7790587	6059	1
565	Picture	a110	7803721	0	1	17861	2	0	next
565	Response	1	7821466	17745	1
567	Picture	b110	7834111	0	1	6664	2	0	next
567	Response	2	7840664	6553	2
569	Picture	a106	7854104	0	1	13195	3	0	next
569	Response	1	7867223	13119	1
571	Picture	c101	7879429	0	1	11862	2	0	next
571	Response	1	7891221	11792	1
573	Picture	c101	7905020	0	1	4665	2	0	next
573	Response	1	7909620	4600	1
575	Picture	a104	7924346	0	2	8931	3	0	next
575	Response	1	7933139	8793	1
577	Picture	b106	7948205	0	1	7864	2	0	next
577	Response	2	7956017	7812	1
579	Picture	b102	7971130	0	2	18794	3	0	next
579	Response	2	7989775	18645	1
581	Picture	c101	8003119	0	2	5998	4	0	next
581	Response	1	8008974	5855	1
583	Picture	a115	8022313	0	1	5598	2	0	next
583	Response	1	8027853	5540	1
585	Picture	c101	8040573	0	2	8397	4	0	next
585	Response	1	8048812	8239	1
587	Picture	a116	8062166	0	1	7331	2	0	next
587	Response	1	8069450	7284	2
589	Picture	c101	8080959	0	2	6931	4	0	next
589	Response	1	8087849	6890	1
591	Picture	b109	8100020	0	1	8663	2	0	next
591	Response	2	8108648	8628	1
593	Picture	c101	8120279	0	2	5465	3	0	next
593	Response	1	8125607	5328	1
595	Picture	b108	8139206	0	1	6798	2	0	next
595	Response	2	8145926	6720	1
597	Picture	c101	8158400	0	1	5331	2	0	next
597	Response	1	8163685	5285	1
599	Picture	c101	8177993	0	1	5598	2	0	next
599	Response	1	8183523	5530	1
601	Picture	b103	8196653	0	1	6531	2	0	next
601	Response	2	8203042	6389	1
