# Supplementary material for: The relationship between Chinese college students’ mate preferences and their parents’ education level
Source: Front Psychol. 2022 Nov 1;13:907315. doi: 10.3389/fpsyg.2022.907315 (PMC9664191; doi:10.3389/fpsyg.2022.907315)
Supplement: Supplementary file 2 [file Data_Sheet_1.ZIP › raw data/╕▀╧■╙¿1/part1.log]

Scenario - For expli1
Logfile written - 2018/5/19 16:58:24

Trial	Event Type	Code	Time	TTime	Uncertainty	Duration	Uncertainty	ReqTime	ReqDur

1	Response	3	762536	762536	2
3	Picture	c001	772930	0	1	8785	58	0	next
3	Response	2	781714	8784	2
5	Picture	b014	798262	0	168	7331	170	0	next
5	Response	2	805528	7266	1
7	Picture	a008	823092	0	1	8767	75	0	next
7	Response	1	831857	8765	2
9	Picture	b008	849257	0	175	7998	177	0	next
9	Response	2	857196	7939	1
11	Picture	b009	876587	0	2	9517	153	0	next
11	Response	2	886102	9515	2
13	Picture	b016	906252	0	175	6665	177	0	next
13	Response	2	912821	6569	1
15	Picture	c001	931082	0	2	7198	146	0	next
15	Response	2	938279	7197	2
17	Picture	a003	957581	0	178	11998	179	0	next
17	Response	1	969547	11966	2
19	Picture	b013	988577	0	2	5113	65	0	next
19	Response	2	993689	5112	1
21	Picture	c001	1010743	0	175	7665	176	0	next
21	Response	2	1018251	7508	1
23	Picture	a010	1037406	0	2	8731	113	0	next
23	Response	1	1046136	8730	1
25	Picture	a001	1064738	0	177	6998	179	0	next
25	Response	1	1071689	6951	1
27	Picture	c001	1089235	0	2	5343	168	0	next
27	Response	2	1094577	5342	1
29	Picture	b012	1113067	0	175	6832	176	0	next
29	Response	2	1119855	6788	2
31	Picture	c001	1136898	0	1	6624	51	0	next
31	Response	2	1143521	6623	1
33	Picture	b003	1159896	0	176	7499	177	0	next
33	Response	2	1167336	7440	1
35	Picture	c001	1184393	0	2	9606	72	0	next
35	Response	2	1193998	9605	1
37	Picture	a016	1211058	0	176	8332	177	0	next
37	Response	1	1219256	8198	1
39	Picture	b006	1237222	0	1	22690	152	0	next
39	Response	2	1259911	22689	1
41	Picture	c001	1276719	0	175	7832	176	0	next
41	Response	2	1284384	7665	1
43	Picture	b010	1303049	0	2	6022	148	0	next
43	Response	2	1309070	6021	1
45	Picture	b015	1328381	0	169	5999	170	0	next
45	Response	2	1334324	5943	1
47	Picture	b004	1351378	0	2	16824	186	0	next
47	Response	2	1368201	16823	1
49	Picture	c001	1386543	0	175	6165	176	0	next
49	Response	2	1392555	6012	1
51	Picture	b001	1412873	0	1	5805	38	0	next
51	Response	2	1418677	5804	1
53	Picture	c001	1437038	0	177	6165	179	0	next
53	Response	2	1443035	5997	1
55	Picture	a014	1460702	0	1	7767	76	0	next
55	Response	1	1468468	7766	1
57	Picture	a015	1487534	0	175	6332	176	0	next
57	Response	1	1493813	6279	2
59	Picture	a006	1511531	0	1	11157	185	0	next
59	Response	1	1522687	11156	2
61	Picture	c001	1540196	0	170	20497	171	0	next
61	Response	2	1560646	20450	2
63	Picture	c001	1580691	0	2	5118	53	0	next
63	Response	2	1585808	5117	1
65	Picture	b005	1602024	0	175	5498	177	0	next
65	Response	2	1607375	5351	2
67	Picture	c001	1627521	0	1	5350	160	0	next
67	Response	2	1632870	5349	1
69	Picture	c001	1650519	0	176	4499	177	0	next
69	Response	2	1654977	4458	1
71	Picture	b011	1672517	0	1	6247	88	0	next
71	Response	2	1678763	6246	1
73	Picture	c001	1698848	0	175	8665	177	0	next
73	Response	2	1707373	8525	1
75	Picture	b002	1724512	0	1	5774	69	0	next
75	Response	2	1730285	5773	1
77	Picture	b007	1749344	0	173	7332	174	0	next
77	Response	2	1756589	7245	1
79	Picture	c001	1775674	0	2	7063	115	0	next
79	Response	2	1782736	7062	1
81	Picture	a009	1799839	0	168	6499	169	0	next
81	Response	1	1806221	6382	1
83	Picture	c001	1825170	0	1	5467	43	0	next
83	Response	2	1830636	5466	1
85	Picture	a007	1847335	0	177	15664	179	0	next
85	Response	1	1862931	15596	1
87	Picture	a002	1881831	0	2	6507	170	0	next
87	Response	1	1888337	6506	1
89	Picture	a005	1906830	0	167	8831	169	0	next
89	Response	1	1915624	8794	1
91	Picture	a004	1933993	0	2	18604	73	0	next
91	Response	1	1952596	18603	1
93	Picture	a011	1970991	0	175	7498	177	0	next
93	Response	1	1978300	7309	1
95	Picture	a013	1995821	0	2	7525	153	0	next
95	Response	1	2003345	7524	1
97	Picture	a012	2021486	0	176	7165	178	0	next
97	Response	1	2028482	6996	2
100	Response	3	2226659	79518	1
102	Picture	c001	2236801	0	174	4832	175	0	next
102	Response	2	2241473	4672	1
104	Picture	c001	2254965	0	1	4571	106	0	next
104	Response	2	2259535	4570	1
106	Picture	a207	2273797	0	177	7999	178	0	next
106	Response	1	2281767	7970	1
108	Picture	c201	2295795	0	1	5357	153	0	next
108	Response	2	2301151	5356	1
110	Picture	c201	2315793	0	176	5332	178	0	next
110	Response	2	2320957	5164	2
112	Picture	c201	2334291	0	2	4110	61	0	next
112	Response	2	2338400	4109	1
114	Picture	b208	2352624	0	175	8331	177	0	next
114	Response	2	2360813	8189	1
116	Picture	a204	2372788	0	1	5103	73	0	next
116	Response	2	2377890	5102	1
118	Picture	b210	2392953	0	171	15665	172	0	next
118	Response	2	2408428	15475	2
120	Picture	a212	2423117	0	1	6556	112	0	next
120	Response	1	2429672	6555	1
122	Picture	c201	2441449	0	175	6332	176	0	next
122	Response	2	2447622	6173	1
124	Picture	b215	2460780	0	1	6409	101	0	next
124	Response	2	2467188	6408	1
126	Picture	a213	2480279	0	168	6332	169	0	next
126	Response	1	2486573	6294	1
128	Picture	b203	2499110	0	1	5379	131	0	next
128	Response	2	2504489	5379	1
130	Picture	c201	2519442	0	177	6165	179	0	next
130	Response	2	2525490	6048	1
132	Picture	b212	2538106	0	2	5449	62	0	next
132	Response	2	2543554	5448	1
134	Picture	c201	2555606	0	175	5498	177	0	next
134	Response	2	2561020	5414	1
136	Picture	a206	2574937	0	1	9902	107	0	next
136	Response	1	2584838	9901	1
138	Picture	c201	2597602	0	174	11498	175	0	next
138	Response	2	2609047	11445	1
140	Picture	b214	2621099	0	2	6610	68	0	next
140	Response	2	2627708	6609	1
142	Picture	b209	2640098	0	175	10665	176	0	next
142	Response	2	2650720	10622	1
144	Picture	a208	2664595	0	2	10884	127	0	next
144	Response	1	2675478	10883	2
146	Picture	a211	2689094	0	175	17664	176	0	next
146	Response	1	2706573	17479	2
148	Picture	a205	2719424	0	1	7561	107	0	next
148	Response	1	2726984	7560	1
150	Picture	b206	2738089	0	175	18831	177	0	next
150	Response	2	2756857	18768	1
152	Picture	a202	2771086	0	1	10586	90	0	next
152	Response	1	2781670	10584	1
154	Picture	c201	2795251	0	170	12831	172	0	next
154	Response	2	2807950	12699	1
156	Picture	b216	2821415	0	1	33156	184	0	next
156	Response	2	2854570	33155	1
158	Picture	b205	2869078	0	177	6998	179	0	next
158	Response	2	2876051	6973	1
160	Picture	c201	2889409	0	1	5699	138	0	next
160	Response	2	2895107	5698	1
162	Picture	a203	2906408	0	174	13664	176	0	next
162	Response	1	2919915	13507	1
164	Picture	a210	2934571	0	2	20281	62	0	next
164	Response	1	2954851	20280	2
166	Picture	b201	2967569	0	175	7498	177	0	next
166	Response	2	2974983	7414	1
168	Picture	c201	2989733	0	1	11173	170	0	next
168	Response	2	3000904	11171	2
170	Picture	a209	3015731	0	175	6666	176	0	next
170	Response	1	3022237	6506	1
172	Picture	c201	3036562	0	2	5695	149	0	next
172	Response	2	3042256	5694	1
174	Picture	b202	3057061	0	175	6665	177	0	next
174	Response	2	3063619	6558	1
176	Picture	a216	3075559	0	1	12624	51	0	next
176	Response	1	3088182	12623	2
178	Picture	c201	3102057	0	175	9498	177	0	next
178	Response	2	3111437	9380	1
180	Picture	a201	3125387	0	2	6718	119	0	next
180	Response	1	3132104	6717	1
182	Picture	b211	3146720	0	175	35662	177	0	next
182	Response	2	3182256	35536	1
184	Picture	a215	3196715	0	1	6216	127	0	next
184	Response	1	3202929	6214	2
186	Picture	b204	3215880	0	176	7166	177	0	next
186	Response	2	3222856	6976	1
188	Picture	c201	3236045	0	1	6890	119	0	next
188	Response	2	3242934	6889	1
190	Picture	c201	3256710	0	168	4499	169	0	next
190	Response	2	3261153	4443	1
192	Picture	a214	3275708	0	1	7860	149	0	next
192	Response	1	3283567	7859	2
194	Picture	c201	3297872	0	2	5333	3	0	next
194	Response	2	3303075	5203	1
196	Picture	b213	3315038	0	1	5777	66	0	next
196	Response	2	3320814	5776	1
198	Picture	b207	3332037	0	175	7331	177	0	next
198	Response	2	3339238	7201	2
200	Picture	c201	3351201	0	2	6013	165	0	next
200	Response	2	3357213	6012	1
203	Response	3	3502818	32460	1
205	Picture	b207	3513187	0	1	10287	48	0	next
205	Response	2	3523472	10285	2
207	Picture	c201	3534685	0	168	5499	169	0	next
207	Response	2	3540044	5359	2
209	Picture	c201	3555016	0	2	4689	156	0	next
209	Response	2	3559703	4687	2
211	Picture	b212	3573682	0	168	5498	170	0	next
211	Response	2	3579092	5410	1
213	Picture	b211	3591013	0	1	7554	122	0	next
213	Response	2	3598566	7553	1
215	Picture	a210	3611012	0	168	8165	169	0	next
215	Response	1	3619026	8014	1
217	Picture	c201	3631676	0	1	5154	189	0	next
217	Response	2	3636829	5153	1
219	Picture	c201	3650508	0	176	4832	178	0	next
219	Response	2	3655200	4692	1
221	Picture	a201	3667340	0	1	7126	50	0	next
221	Response	1	3674465	7125	1
223	Picture	b209	3688672	0	175	6498	177	0	next
223	Response	2	3695081	6409	1
225	Picture	b201	3710169	0	1	6069	108	0	next
225	Response	2	3716237	6068	1
227	Picture	c201	3728835	0	174	12164	176	0	next
227	Response	2	3740832	11997	1
229	Picture	a207	3755332	0	1	13784	58	0	next
229	Response	1	3769115	13783	2
231	Picture	a205	3782830	0	176	11665	177	0	next
231	Response	1	3794404	11574	2
233	Picture	c201	3807827	0	1	5879	132	0	next
233	Response	2	3813705	5878	1
235	Picture	c201	3826160	0	174	5165	175	0	next
235	Response	2	3831141	4981	1
237	Picture	b216	3843324	0	1	8792	51	0	next
237	Response	2	3852115	8791	1
239	Picture	b210	3863323	0	167	5832	168	0	next
239	Response	2	3869073	5750	1
241	Picture	a216	3880654	0	2	7713	130	0	next
241	Response	1	3888365	7711	2
243	Picture	b213	3900820	0	176	5331	178	0	next
243	Response	2	3905983	5163	2
245	Picture	b204	3920984	0	1	5887	123	0	next
245	Response	2	3926870	5886	1
247	Picture	b214	3940150	0	175	5165	176	0	next
247	Response	2	3945208	5058	2
249	Picture	a208	3958814	0	1	8958	51	0	next
249	Response	1	3967770	8956	2
251	Picture	a202	3982646	0	175	6498	177	0	next
251	Response	1	3989076	6430	1
253	Picture	a215	4003976	0	2	8718	119	0	next
253	Response	1	4012692	8716	2
255	Picture	a203	4026475	0	177	9165	178	0	next
255	Response	1	4035589	9114	1
257	Picture	b215	4049139	0	1	5902	108	0	next
257	Response	2	4055040	5901	1
259	Picture	c201	4067805	0	175	5998	177	0	next
259	Response	2	4073670	5865	1
261	Picture	a212	4085802	0	2	6800	44	0	next
261	Response	1	4092602	6800	1
263	Picture	c201	4106468	0	176	7665	178	0	next
263	Response	2	4114020	7552	1
265	Picture	a211	4127298	0	2	7632	46	0	next
265	Response	1	4134929	7631	1
267	Picture	c201	4148131	0	176	7499	177	0	next
267	Response	2	4155301	7170	1
269	Picture	b203	4167129	0	1	6807	36	0	next
269	Response	2	4173935	6806	1
271	Picture	c201	4186794	0	176	5332	178	0	next
271	Response	2	4192086	5292	2
273	Picture	b205	4204625	0	2	5583	87	0	next
273	Response	2	4210207	5582	1
275	Picture	b206	4224624	0	168	7332	169	0	next
275	Response	2	4231770	7146	1
277	Picture	c201	4244955	0	1	6553	116	0	next
277	Response	2	4251507	6552	1
279	Picture	a204	4265454	0	177	4998	179	0	next
279	Response	2	4270285	4831	1
281	Picture	b202	4285451	0	2	5984	186	0	next
281	Response	2	4291434	5983	1
283	Picture	c201	4304450	0	168	13165	169	0	next
283	Response	2	4317550	13100	1
285	Picture	a214	4330947	0	2	6727	109	0	next
285	Response	1	4337673	6726	1
287	Picture	c201	4349780	0	175	6665	176	0	next
287	Response	2	4356367	6587	1
289	Picture	c201	4370611	0	1	5824	177	0	next
289	Response	2	4376435	5824	1
291	Picture	a209	4389110	0	175	6831	177	0	next
291	Response	1	4395815	6705	1
293	Picture	a213	4409940	0	2	9242	102	0	next
293	Response	1	4419181	9241	1
295	Picture	a206	4432939	0	168	16498	169	0	next
295	Response	1	4449258	16319	2
297	Picture	c201	4463435	0	2	6344	167	0	next
297	Response	2	4469778	6343	1
299	Picture	b208	4483601	0	176	13831	178	0	next
299	Response	2	4497397	13796	2
302	Response	3	4786353	174431	1
303	Response	3	4806246	19892	1
305	Picture	c001	4816572	0	175	7665	176	0	next
305	Response	1	4824192	7620	2
307	Picture	a009	4842902	0	1	5836	174	0	next
307	Response	1	4848736	5834	2
309	Picture	b010	4866734	0	174	6498	176	0	next
309	Response	2	4873157	6423	1
311	Picture	a005	4890564	0	2	6742	95	0	next
311	Response	1	4897305	6741	1
313	Picture	b014	4914396	0	175	7165	177	0	next
313	Response	2	4921458	7062	1
315	Picture	a001	4941727	0	1	7087	81	0	next
315	Response	1	4948814	7087	1
317	Picture	a004	4965892	0	167	9832	168	0	next
317	Response	1	4975542	9650	1
319	Picture	b006	4994722	0	1	6979	198	0	next
319	Response	2	5001700	6978	1
321	Picture	a016	5019387	0	175	7332	176	0	next
321	Response	1	5026541	7154	1
323	Picture	a013	5045384	0	1	6689	155	0	next
323	Response	1	5052072	6688	1
325	Picture	b003	5069883	0	177	6498	178	0	next
325	Response	2	5076340	6457	1
327	Picture	c001	5096046	0	1	6004	173	0	next
327	Response	1	5102049	6003	1
329	Picture	b001	5120545	0	177	6831	179	0	next
329	Response	2	5127306	6761	1
331	Picture	b015	5144042	0	1	7808	27	0	next
331	Response	2	5151849	7807	2
333	Picture	c001	5171040	0	175	7499	176	0	next
333	Response	1	5178456	7416	2
335	Picture	a010	5196871	0	1	6606	70	0	next
335	Response	1	5203476	6605	2
337	Picture	c001	5223202	0	176	7332	177	0	next
337	Response	1	5230474	7272	2
339	Picture	c001	5251032	0	2	6109	69	0	next
339	Response	1	5257140	6108	1
341	Picture	b011	5273531	0	176	7832	177	0	next
341	Response	2	5281294	7763	1
343	Picture	b013	5298862	0	1	6104	72	0	next
343	Response	2	5304965	6103	2
345	Picture	c001	5322693	0	175	6666	176	0	next
345	Response	1	5329204	6511	1
347	Picture	b007	5346357	0	2	6463	48	0	next
347	Response	2	5352819	6462	1
349	Picture	c001	5371522	0	176	8832	178	0	next
349	Response	1	5380328	8806	1
351	Picture	b012	5400019	0	2	6200	144	0	next
351	Response	2	5406218	6199	1
353	Picture	b008	5422518	0	176	6832	177	0	next
353	Response	2	5429291	6773	1
355	Picture	a014	5447515	0	2	7214	130	0	next
355	Response	1	5454728	7213	2
357	Picture	b002	5471347	0	174	5998	176	0	next
357	Response	2	5477263	5916	1
359	Picture	c001	5494178	0	1	5262	81	0	next
359	Response	1	5499439	5261	1
361	Picture	a008	5517010	0	175	8331	177	0	next
361	Response	2	5525241	8231	2
363	Picture	a012	5544840	0	1	7436	73	0	next
363	Response	1	5552275	7435	1
365	Picture	c001	5572338	0	168	6998	170	0	next
365	Response	1	5579245	6907	1
367	Picture	c001	5597335	0	1	4921	82	0	next
367	Response	1	5602255	4920	2
369	Picture	c001	5619500	0	168	4499	170	0	next
369	Response	1	5623890	4390	1
371	Picture	a015	5642998	0	1	7144	24	0	next
371	Response	1	5650141	7143	1
373	Picture	b004	5669663	0	175	7831	177	0	next
373	Response	2	5677384	7721	1
375	Picture	b009	5694659	0	2	35823	186	0	next
375	Response	2	5730481	35822	1
377	Picture	c001	5748489	0	175	7999	176	0	next
377	Response	1	5756305	7816	1
379	Picture	a003	5773986	0	1	13212	130	0	next
379	Response	1	5787197	13211	2
381	Picture	a002	5805151	0	167	6831	169	0	next
381	Response	1	5811948	6797	2
383	Picture	a007	5829148	0	1	10821	188	0	next
383	Response	1	5839968	10820	1
385	Picture	c001	5856313	0	174	7498	176	0	next
385	Response	1	5863763	7450	1
387	Picture	b016	5881976	0	2	7768	69	0	next
387	Response	2	5889743	7767	1
389	Picture	a006	5909808	0	176	7998	178	0	next
389	Response	1	5917702	7894	1
391	Picture	a011	5935305	0	1	5261	82	0	next
391	Response	1	5940565	5260	1
393	Picture	c001	5959637	0	175	6832	176	0	next
393	Response	1	5966368	6731	1
395	Picture	b005	5983134	0	1	7991	184	0	next
395	Response	2	5991124	7990	1
397	Picture	c001	6010632	0	176	6666	177	0	next
397	Response	1	6017161	6529	1
399	Picture	c001	6036463	0	1	4703	141	0	next
399	Response	1	6041165	4702	1
402	Response	3	6222957	63671	1
404	Picture	c001	6233445	0	2	6201	143	0	next
404	Response	1	6239645	6200	1
406	Picture	c001	6251944	0	175	8332	176	0	next
406	Response	1	6260112	8168	1
408	Picture	c101	6272442	0	1	4215	128	0	next
408	Response	1	6276656	4214	1
410	Picture	a114	6291774	0	176	6665	178	0	next
410	Response	1	6298380	6606	2
412	Picture	a110	6310272	0	1	6628	48	0	next
412	Response	1	6316899	6627	1
414	Picture	b107	6330437	0	177	6332	179	0	next
414	Response	2	6336674	6237	1
416	Picture	b109	6349101	0	2	7706	139	0	next
416	Response	2	6356806	7705	1
418	Picture	b106	6370768	0	174	6664	176	0	next
418	Response	2	6377390	6622	1
420	Picture	b104	6391265	0	1	5722	121	0	next
420	Response	2	6396986	5721	2
422	Picture	a105	6411930	0	176	7832	177	0	next
422	Response	1	6419609	7679	1
424	Picture	c101	6431927	0	2	6501	177	0	next
424	Response	1	6438427	6500	1
426	Picture	a107	6449927	0	175	9331	177	0	next
426	Response	1	6459224	9297	2
428	Picture	a106	6472257	0	2	6630	48	0	next
428	Response	1	6478886	6629	1
430	Picture	b108	6490757	0	175	8998	176	0	next
430	Response	2	6499625	8868	2
432	Picture	c101	6511087	0	2	5795	48	0	next
432	Response	1	6516881	5794	1
434	Picture	c101	6528253	0	176	5166	177	0	next
434	Response	1	6533246	4993	2
436	Picture	b111	6545918	0	1	6269	74	0	next
436	Response	2	6552186	6268	1
438	Picture	b116	6565250	0	175	7332	176	0	next
438	Response	2	6572409	7159	2
440	Picture	a102	6584248	0	1	6857	152	0	next
440	Response	1	6591104	6856	1
442	Picture	a116	6606080	0	174	7498	175	0	next
442	Response	1	6613546	7466	1
444	Picture	c101	6627744	0	1	6362	142	0	next
444	Response	1	6634105	6361	1
446	Picture	b103	6646743	0	175	6831	177	0	next
446	Response	2	6653406	6663	1
448	Picture	c101	6668740	0	1	7259	85	0	next
448	Response	1	6675998	7258	1
450	Picture	b110	6690405	0	168	6332	170	0	next
450	Response	2	6696617	6212	2
452	Picture	a103	6710403	0	1	5689	154	0	next
452	Response	1	6716091	5688	1
454	Picture	c101	6728402	0	168	5832	169	0	next
454	Response	1	6734105	5703	1
456	Picture	b114	6746900	0	1	6117	59	0	next
456	Response	2	6753016	6116	1
458	Picture	c101	6767065	0	175	6165	177	0	next
458	Response	1	6773119	6054	1
460	Picture	c101	6785396	0	2	5439	72	0	next
460	Response	1	6790834	5438	1
462	Picture	c101	6802062	0	168	3999	169	0	next
462	Response	1	6805998	3936	1
464	Picture	a113	6820060	0	1	5147	196	0	next
464	Response	1	6825206	5146	2
466	Picture	b105	6837892	0	168	6832	170	0	next
466	Response	2	6844535	6643	1
468	Picture	a111	6858390	0	1	14739	103	0	next
468	Response	1	6873127	14737	2
470	Picture	c101	6884388	0	175	5832	177	0	next
470	Response	1	6890179	5791	1
472	Picture	c101	6901553	0	1	4832	3	0	next
472	Response	1	6906363	4810	1
474	Picture	b112	6918719	0	167	6331	169	0	next
474	Response	2	6925005	6286	1
476	Picture	b115	6938049	0	2	5358	153	0	next
476	Response	2	6943406	5357	2
478	Picture	b101	6957048	0	176	5332	178	0	next
478	Response	2	6962226	5178	1
480	Picture	b113	6975879	0	2	4864	147	0	next
480	Response	2	6980742	4863	1
482	Picture	a112	6992379	0	176	5998	178	0	next
482	Response	1	6998213	5834	1
484	Picture	c101	7011210	0	1	4744	100	0	next
484	Response	1	7015953	4743	1
486	Picture	a115	7030375	0	175	6499	176	0	next
486	Response	1	7036694	6319	1
488	Picture	c101	7050040	0	1	3703	132	0	next
488	Response	1	7053742	3702	1
490	Picture	c101	7067539	0	174	4498	176	0	next
490	Response	1	7071965	4426	2
492	Picture	b102	7085203	0	1	6960	48	0	next
492	Response	2	7092162	6959	1
494	Picture	a104	7105869	0	175	6165	176	0	next
494	Response	2	7111844	5975	1
496	Picture	c101	7126199	0	2	6562	115	0	next
496	Response	1	7132760	6561	1
498	Picture	a101	7145365	0	176	7665	178	0	next
498	Response	1	7152962	7597	2
500	Picture	a108	7164696	0	1	10479	192	0	next
500	Response	1	7175174	10478	1
502	Picture	a109	7186528	0	175	6499	176	0	next
502	Response	1	7192921	6393	1
505	Response	3	7409705	103688	1
507	Picture	b101	7419841	0	175	6165	176	0	next
507	Response	2	7425827	5986	2
509	Picture	b104	7437672	0	1	5295	48	0	next
509	Response	2	7442966	5294	1
511	Picture	b110	7456004	0	170	10832	171	0	next
511	Response	2	7466760	10756	1
513	Picture	a104	7480835	0	1	5585	91	0	next
513	Response	2	7486419	5584	1
514	Response	2	7489423	3003	1
515	Picture	b109	7499667	0	175	6332	176	0	next
515	Response	2	7505878	6211	1
517	Picture	c101	7518331	0	2	6119	59	0	next
517	Response	1	7524449	6118	1
519	Picture	a112	7537330	0	177	6332	179	0	next
519	Response	1	7543570	6240	2
521	Picture	b107	7556495	0	1	11593	83	0	next
521	Response	2	7568087	11592	1
523	Picture	a106	7579493	0	175	8665	177	0	next
523	Response	1	7588038	8545	1
525	Picture	c101	7599657	0	2	5974	37	0	next
525	Response	1	7605629	5972	2
527	Picture	c101	7619656	0	175	6665	177	0	next
527	Response	1	7626159	6503	1
529	Picture	c101	7640654	0	1	3763	80	0	next
529	Response	1	7644416	3762	1
531	Picture	a107	7659319	0	178	10332	179	0	next
531	Response	2	7669592	10273	2
533	Picture	c101	7681150	0	2	5737	108	0	next
533	Response	1	7686886	5736	1
535	Picture	b105	7701316	0	176	6998	178	0	next
535	Response	2	7708163	6847	1
537	Picture	a113	7723646	0	2	6063	116	0	next
537	Response	1	7729708	6062	1
539	Picture	a105	7744479	0	176	7998	177	0	next
539	Response	1	7752340	7861	1
541	Picture	a108	7764143	0	1	9054	122	0	next
541	Response	1	7773196	9053	1
543	Picture	a114	7787641	0	176	5999	177	0	next
543	Response	1	7793543	5902	1
545	Picture	b114	7807305	0	2	6137	42	0	next
545	Response	2	7813441	6136	1
547	Picture	c101	7826805	0	175	7665	176	0	next
547	Response	1	7834382	7577	1
549	Picture	c101	7848302	0	1	5411	99	0	next
549	Response	1	7853712	5410	1
551	Picture	b112	7868634	0	175	5332	177	0	next
551	Response	2	7873940	5306	1
553	Picture	a111	7887465	0	2	9548	129	0	next
553	Response	1	7897012	9547	1
555	Picture	b116	7908631	0	178	8831	180	0	next
555	Response	2	7917392	8761	1
557	Picture	a116	7928795	0	1	6758	251	0	next
557	Response	1	7935552	6757	1
559	Picture	a115	7950627	0	178	6165	180	0	next
559	Response	1	7956653	6026	1
561	Picture	c101	7968958	0	1	8708	135	0	next
561	Response	1	7977665	8707	1
563	Picture	c101	7991290	0	177	5499	178	0	next
563	Response	1	7996637	5347	1
565	Picture	a101	8008288	0	1	8757	86	0	next
565	Response	1	8017044	8756	2
567	Picture	c101	8031453	0	175	5665	177	0	next
567	Response	1	8037065	5612	1
569	Picture	c101	8052117	0	2	4307	38	0	next
569	Response	1	8056423	4306	1
571	Picture	b108	8070450	0	175	6665	176	0	next
571	Response	2	8077041	6591	1
573	Picture	c101	8088447	0	2	8221	123	0	next
573	Response	1	8096667	8220	1
575	Picture	b106	8109613	0	176	6332	177	0	next
575	Response	2	8115757	6144	1
577	Picture	b111	8130777	0	2	7331	180	0	next
577	Response	2	8138107	7330	1
579	Picture	c101	8149776	0	173	6165	175	0	next
579	Response	1	8155902	6126	1
581	Picture	a110	8170274	0	1	5796	47	0	next
581	Response	1	8176069	5795	1
583	Picture	c101	8187939	0	175	5666	176	0	next
583	Response	1	8193421	5482	1
585	Picture	b103	8206604	0	1	6121	47	0	next
585	Response	2	8212724	6120	1
587	Picture	b102	8226602	0	176	5832	178	0	next
587	Response	2	8232287	5685	1
589	Picture	c101	8244600	0	2	6772	72	0	next
589	Response	1	8251371	6771	1
591	Picture	b113	8264932	0	177	12665	179	0	next
591	Response	2	8277563	12631	1
593	Picture	a103	8288930	0	1	11194	148	0	next
593	Response	1	8300123	11193	1
595	Picture	a109	8312928	0	176	7499	177	0	next
595	Response	1	8320262	7334	1
597	Picture	c101	8335092	0	2	5287	57	0	next
597	Response	1	8340377	5285	1
599	Picture	b115	8352925	0	176	7165	177	0	next
599	Response	2	8360041	7116	1
601	Picture	a102	8374089	0	1	6451	59	0	next
601	Response	1	8380539	6450	2
