# Supplementary material for: The relationship between Chinese college students’ mate preferences and their parents’ education level
Source: Front Psychol. 2022 Nov 1;13:907315. doi: 10.3389/fpsyg.2022.907315 (PMC9664191; doi:10.3389/fpsyg.2022.907315)
Supplement: Supplementary file 2 [file Data_Sheet_1.ZIP › raw data/╗╞╬░╘┤0/part1.log]

Scenario - For expli1
Logfile written - 2018/5/19 15:40:22

Trial	Event Type	Code	Time	TTime	Uncertainty	Duration	Uncertainty	ReqTime	ReqDur

1	Response	3	861854	861854	1
4	Picture	b013	892641	0	2	24500	3	0	next
4	Response	2	916952	24311	1
6	Picture	a015	937474	0	170	14999	171	0	next
6	Response	1	952448	14974	1
8	Picture	b006	969639	0	2	15438	68	0	next
8	Response	2	985076	15437	1
10	Picture	c001	1002806	0	171	13332	172	0	next
10	Response	1	1016090	13284	1
12	Picture	c001	1034138	0	1	7856	148	0	next
12	Response	1	1041993	7855	1
14	Picture	a005	1058304	0	170	9166	171	0	next
14	Response	1	1067390	9086	1
16	Picture	a003	1087970	0	1	7146	193	0	next
16	Response	1	1095115	7145	1
18	Picture	c001	1111803	0	170	7665	172	0	next
18	Response	1	1119343	7540	1
20	Picture	b010	1136802	0	1	9759	79	0	next
20	Response	2	1146560	9758	1
22	Picture	a001	1162968	0	170	8166	171	0	next
22	Response	1	1170995	8027	1
24	Picture	c001	1191133	0	2	6842	165	0	next
24	Response	1	1197974	6841	1
26	Picture	c001	1215633	0	172	5666	173	0	next
26	Response	1	1221245	5612	2
28	Picture	b001	1239965	0	2	29621	53	0	next
28	Response	2	1269585	29620	2
30	Picture	c001	1287132	0	171	6998	173	0	next
30	Response	1	1294083	6951	2
32	Picture	b008	1313797	0	1	10372	133	0	next
32	Response	2	1324168	10371	1
34	Picture	a016	1343963	0	172	7999	174	0	next
34	Response	1	1351804	7841	1
36	Picture	c001	1368962	0	1	7459	46	0	next
36	Response	1	1376420	7458	2
38	Picture	c001	1392795	0	170	5499	172	0	next
38	Response	1	1398260	5465	1
40	Picture	c001	1418127	0	2	6455	384	0	next
40	Response	1	1424581	6454	1
42	Picture	c001	1441961	0	169	5832	170	0	next
42	Response	1	1447643	5682	1
44	Picture	c001	1467459	0	2	6835	171	0	next
44	Response	1	1474293	6834	1
46	Picture	b005	1492793	0	169	9165	171	0	next
46	Response	2	1501927	9134	1
48	Picture	a014	1519791	0	2	6186	153	0	next
48	Response	1	1525976	6185	1
50	Picture	c001	1544291	0	170	9332	172	0	next
50	Response	1	1553490	9199	2
52	Picture	b016	1571290	0	1	7237	101	0	next
52	Response	2	1578526	7236	1
54	Picture	b007	1596790	0	170	8165	172	0	next
54	Response	2	1604847	8057	1
56	Picture	a009	1621955	0	1	6333	3	0	next
56	Response	1	1628180	6225	1
58	Picture	a013	1645455	0	170	9166	171	0	next
58	Response	1	1654561	9106	1
60	Picture	c001	1673620	0	2	6486	187	0	next
60	Response	1	1680105	6485	1
62	Picture	b014	1700120	0	171	6999	173	0	next
62	Response	2	1707082	6962	1
64	Picture	a002	1727119	0	1	6701	137	0	next
64	Response	1	1733819	6700	1
66	Picture	a008	1752119	0	170	11499	171	0	next
66	Response	1	1763575	11456	1
68	Picture	b012	1783117	0	2	6837	171	0	next
68	Response	2	1789953	6836	1
70	Picture	c001	1807284	0	170	13166	171	0	next
70	Response	1	1820304	13020	1
72	Picture	b002	1839449	0	2	6908	98	0	next
72	Response	2	1846356	6907	1
74	Picture	b011	1864949	0	170	9666	171	0	next
74	Response	2	1874557	9608	1
76	Picture	b009	1893948	0	1	7257	81	0	next
76	Response	2	1901204	7256	2
78	Picture	a007	1920281	0	168	6999	170	0	next
78	Response	1	1927163	6882	2
80	Picture	c001	1945446	0	2	6395	110	0	next
80	Response	1	1951840	6394	1
82	Picture	b003	1969279	0	2	5833	4	0	next
82	Response	2	1974993	5714	1
84	Picture	a010	1994945	0	2	8399	108	0	next
84	Response	1	2003343	8398	1
86	Picture	b004	2022945	0	170	7499	171	0	next
86	Response	2	2030318	7373	2
88	Picture	b015	2050444	0	1	5896	108	0	next
88	Response	2	2056339	5895	2
90	Picture	a006	2075610	0	172	7166	173	0	next
90	Response	1	2082747	7137	2
92	Picture	c001	2102609	0	1	6639	32	0	next
92	Response	1	2109247	6638	1
94	Picture	a012	2127109	0	170	6665	172	0	next
94	Response	1	2133713	6604	1
96	Picture	a011	2153774	0	1	6529	143	0	next
96	Response	1	2160302	6528	2
98	Picture	a004	2180107	0	171	8166	172	0	next
98	Response	1	2188174	8067	2
101	Response	3	2383402	76299	1
103	Picture	c001	2393435	0	170	7499	171	0	next
103	Response	1	2400826	7391	1
105	Picture	c001	2412267	0	2	5437	71	0	next
105	Response	1	2417703	5436	1
107	Picture	c101	2429267	0	170	4333	171	0	next
107	Response	1	2433535	4268	1
109	Picture	a101	2448433	0	1	6731	107	0	next
109	Response	1	2455163	6730	2
111	Picture	a105	2467933	0	170	9499	171	0	next
111	Response	1	2477330	9397	1
113	Picture	c101	2489598	0	2	6167	173	0	next
113	Response	1	2495764	6166	1
115	Picture	b106	2509432	0	170	11999	171	0	next
115	Response	2	2521306	11874	1
117	Picture	a111	2533764	0	1	6394	111	0	next
117	Response	1	2540157	6393	1
119	Picture	c101	2552264	0	170	6332	172	0	next
119	Response	1	2558501	6237	1
121	Picture	c101	2571930	0	1	4588	83	0	next
121	Response	1	2576517	4587	1
123	Picture	c101	2587930	0	171	4499	172	0	next
123	Response	1	2592320	4390	2
125	Picture	a104	2603929	0	1	20181	157	0	next
125	Response	1	2624109	20180	1
127	Picture	c101	2638595	0	172	5832	174	0	next
127	Response	1	2644396	5801	1
129	Picture	c101	2655927	0	2	4421	85	0	next
129	Response	1	2660347	4420	2
131	Picture	a106	2673928	0	170	7332	171	0	next
131	Response	1	2681140	7212	1
133	Picture	a110	2695760	0	1	6294	44	0	next
133	Response	1	2702053	6293	1
135	Picture	c101	2715760	0	170	5332	172	0	next
135	Response	1	2720937	5177	1
137	Picture	a113	2735258	0	2	6774	66	0	next
137	Response	1	2742031	6773	2
139	Picture	c101	2756259	0	171	5165	173	0	next
139	Response	1	2761393	5134	1
141	Picture	b101	2774424	0	2	12007	166	0	next
141	Response	2	2786430	12006	1
143	Picture	b108	2800591	0	170	8665	172	0	next
143	Response	2	2809107	8516	1
145	Picture	a107	2822923	0	1	17737	101	0	next
145	Response	1	2840659	17736	1
147	Picture	b116	2855256	0	170	10499	171	0	next
147	Response	2	2865609	10353	1
149	Picture	b109	2880755	0	1	11357	147	0	next
149	Response	2	2892111	11356	2
151	Picture	a103	2903588	0	170	6666	171	0	next
151	Response	1	2910066	6478	1
153	Picture	c101	2922920	0	2	5941	65	0	next
153	Response	1	2928860	5940	1
155	Picture	b110	2943754	0	172	10332	173	0	next
155	Response	2	2954047	10293	1
157	Picture	b104	2965752	0	2	6906	100	0	next
157	Response	2	2972657	6905	1
159	Picture	a108	2986586	0	170	15999	171	0	next
159	Response	1	3002562	15976	1
161	Picture	c101	3016751	0	1	5294	44	0	next
161	Response	1	3022044	5293	1
163	Picture	c101	3035918	0	170	7165	172	0	next
163	Response	1	3042985	7067	1
165	Picture	b102	3055583	0	2	8168	173	0	next
165	Response	2	3063750	8167	1
167	Picture	b112	3075917	0	170	6665	172	0	next
167	Response	2	3082542	6625	1
169	Picture	c101	3094082	0	2	6892	114	0	next
169	Response	1	3100972	6890	2
171	Picture	a116	3113249	0	170	6999	171	0	next
171	Response	1	3120211	6962	1
173	Picture	b111	3135081	0	2	6730	109	0	next
173	Response	2	3141810	6729	1
175	Picture	b113	3155581	0	170	7999	172	0	next
175	Response	2	3163528	7947	1
177	Picture	a109	3175747	0	1	5049	122	0	next
177	Response	1	3180795	5048	1
179	Picture	c101	3195414	0	170	5832	171	0	next
179	Response	1	3201109	5695	1
181	Picture	b107	3212912	0	2	6480	193	0	next
181	Response	2	3219392	6480	1
183	Picture	a114	3232579	0	170	5666	171	0	next
183	Response	1	3238211	5632	2
185	Picture	a102	3249745	0	1	7199	139	0	next
185	Response	1	3256943	7198	1
187	Picture	b103	3271745	0	170	5999	171	0	next
187	Response	2	3277675	5930	1
189	Picture	a112	3290577	0	1	7415	90	0	next
189	Response	1	3297991	7414	1
191	Picture	b105	3312077	0	170	7166	171	0	next
191	Response	2	3319144	7067	1
193	Picture	b115	3330743	0	1	6029	142	0	next
193	Response	2	3336771	6028	1
195	Picture	b114	3351243	0	170	5999	171	0	next
195	Response	2	3357203	5960	1
197	Picture	a115	3372408	0	1	8000	2	0	next
197	Response	1	3380268	7860	1
199	Picture	c101	3395408	0	170	6166	171	0	next
199	Response	1	3401539	6131	1
201	Picture	c101	3414907	0	1	4617	54	0	next
201	Response	1	3419522	4615	2
204	Response	3	3545908	11670	1
206	Picture	b109	3556403	0	2	7637	37	0	next
206	Response	2	3564039	7636	1
208	Picture	c101	3576903	0	170	5833	171	0	next
208	Response	1	3582648	5745	1
210	Picture	a112	3595235	0	2	4834	3	0	next
210	Response	1	3599914	4679	1
212	Picture	c101	3615069	0	170	5332	172	0	next
212	Response	1	3620288	5219	1
214	Picture	b113	3632568	0	1	6035	138	0	next
214	Response	2	3638601	6033	2
216	Picture	c101	3651068	0	170	5166	171	0	next
216	Response	1	3656164	5096	1
218	Picture	c101	3667567	0	1	3803	37	0	next
218	Response	1	3671369	3802	1
220	Picture	c101	3686400	0	170	3999	172	0	next
220	Response	1	3690337	3937	1
222	Picture	a115	3702233	0	1	5789	49	0	next
222	Response	1	3708021	5788	1
224	Picture	a116	3720233	0	170	5832	172	0	next
224	Response	1	3726005	5772	1
226	Picture	a103	3738898	0	2	5167	3	0	next
226	Response	1	3743959	5061	1
228	Picture	a107	3757232	0	170	5999	171	0	next
228	Response	1	3763168	5936	1
230	Picture	c101	3777231	0	1	5027	144	0	next
230	Response	1	3782257	5026	1
232	Picture	c101	3794564	0	169	4166	170	0	next
232	Response	1	3798566	4002	1
234	Picture	b108	3812730	0	1	5582	89	0	next
234	Response	2	3818311	5581	1
236	Picture	a104	3831563	0	170	4832	172	0	next
236	Response	2	3836353	4790	1
238	Picture	c101	3851395	0	2	17877	129	0	next
238	Response	1	3869271	17876	1
240	Picture	a111	3882562	0	169	6499	170	0	next
240	Response	1	3888963	6401	1
242	Picture	c101	3902227	0	2	5560	113	0	next
242	Response	1	3907786	5559	1
244	Picture	c101	3921561	0	171	5499	172	0	next
244	Response	1	3926876	5315	1
246	Picture	a102	3941059	0	2	7483	190	0	next
246	Response	1	3948541	7482	1
248	Picture	b104	3963226	0	170	8666	171	0	next
248	Response	2	3971818	8592	1
250	Picture	a110	3983725	0	1	5391	114	0	next
250	Response	1	3989115	5390	1
252	Picture	c101	4002392	0	170	5166	171	0	next
252	Response	1	4007368	4976	1
254	Picture	c101	4021391	0	1	4350	156	0	next
254	Response	1	4025740	4349	1
256	Picture	b115	4037058	0	170	6999	171	0	next
256	Response	2	4043994	6936	2
258	Picture	a108	4057390	0	1	9343	162	0	next
258	Response	1	4066732	9342	1
260	Picture	b111	4080057	0	170	8832	171	0	next
260	Response	2	4088722	8665	1
262	Picture	a101	4101555	0	2	7304	37	0	next
262	Response	1	4108858	7303	2
264	Picture	a106	4120056	0	171	9332	172	0	next
264	Response	1	4129356	9300	1
266	Picture	b107	4143388	0	1	6463	41	0	next
266	Response	2	4149850	6462	1
268	Picture	b105	4164721	0	169	7165	171	0	next
268	Response	2	4171718	6997	1
270	Picture	a114	4184553	0	1	6435	69	0	next
270	Response	1	4190987	6434	1
272	Picture	a105	4202553	0	171	7332	173	0	next
272	Response	1	4209808	7255	1
274	Picture	a113	4224719	0	1	7374	130	0	next
274	Response	1	4232093	7374	1
276	Picture	b114	4246885	0	171	6666	172	0	next
276	Response	2	4253363	6478	1
278	Picture	b103	4265218	0	1	4875	131	0	next
278	Response	2	4270092	4874	2
280	Picture	b102	4282884	0	170	6833	171	0	next
280	Response	2	4289660	6776	1
282	Picture	c101	4303883	0	2	5793	46	0	next
282	Response	1	4309675	5792	1
284	Picture	b112	4321550	0	170	7332	172	0	next
284	Response	2	4328855	7305	1
286	Picture	b116	4341882	0	2	7378	128	0	next
286	Response	2	4349259	7377	1
288	Picture	a109	4362382	0	172	6499	174	0	next
288	Response	1	4368857	6475	1
290	Picture	c101	4383714	0	2	3788	52	0	next
290	Response	1	4387501	3787	2
292	Picture	b101	4400215	0	170	35998	171	0	next
292	Response	2	4436113	35898	1
294	Picture	b106	4451379	0	2	19097	75	0	next
294	Response	2	4470475	19096	1
296	Picture	c101	4482546	0	169	5499	170	0	next
296	Response	1	4487893	5347	2
298	Picture	b110	4501378	0	1	6264	74	0	next
298	Response	2	4507641	6263	1
300	Picture	c101	4522545	0	170	5665	172	0	next
300	Response	1	4528136	5591	1
303	Response	3	4779152	138444	1
305	Picture	c001	4789204	0	170	8166	171	0	next
305	Response	2	4797198	7994	1
307	Picture	b014	4817869	0	2	23218	121	0	next
307	Response	2	4841086	23217	1
309	Picture	a010	4860535	0	1	9500	2	0	next
309	Response	1	4869855	9320	1
311	Picture	b005	4886701	0	1	6666	3	0	next
311	Response	2	4893306	6605	1
313	Picture	b002	4910034	0	170	6166	171	0	next
313	Response	2	4916159	6125	2
315	Picture	b013	4936033	0	1	6028	143	0	next
315	Response	2	4942060	6027	1
317	Picture	a012	4960366	0	170	6999	172	0	next
317	Response	1	4967303	6937	1
319	Picture	b011	4985865	0	1	6805	35	0	next
319	Response	2	4992669	6804	1
321	Picture	c001	5011198	0	1	7832	3	0	next
321	Response	2	5018988	7790	2
323	Picture	a005	5038530	0	2	7346	160	0	next
323	Response	1	5045875	7345	1
325	Picture	b001	5062197	0	170	21332	171	0	next
325	Response	2	5083373	21176	1
327	Picture	b010	5102028	0	2	7429	77	0	next
327	Response	2	5109456	7428	2
329	Picture	c001	5128862	0	170	7832	171	0	next
329	Response	2	5136582	7720	2
331	Picture	a015	5153694	0	1	6464	42	0	next
331	Response	1	5160157	6463	1
333	Picture	b006	5177193	0	1	7166	3	0	next
333	Response	2	5184295	7102	1
335	Picture	a003	5204692	0	2	6500	3	0	next
335	Response	1	5211005	6313	2
337	Picture	c001	5229192	0	171	7000	172	0	next
337	Response	2	5236012	6820	1
339	Picture	a014	5254524	0	2	11423	83	0	next
339	Response	1	5265946	11422	1
341	Picture	c001	5282524	0	170	7166	171	0	next
341	Response	2	5289576	7052	1
343	Picture	a004	5308856	0	2	11731	110	0	next
343	Response	1	5320586	11730	1
345	Picture	b008	5339856	0	170	9166	171	0	next
345	Response	2	5348907	9051	1
347	Picture	a009	5368188	0	1	6352	153	0	next
347	Response	1	5374539	6351	1
349	Picture	c001	5391188	0	170	6832	172	0	next
349	Response	2	5397930	6742	1
351	Picture	b004	5416020	0	1	8082	90	0	next
351	Response	2	5424100	8080	2
353	Picture	c001	5443853	0	170	7666	171	0	next
353	Response	2	5451347	7494	1
355	Picture	c001	5470519	0	1	6878	126	0	next
355	Response	2	5477396	6877	2
357	Picture	a002	5497352	0	171	7165	173	0	next
357	Response	1	5504403	7051	1
359	Picture	b007	5521684	0	1	6592	79	0	next
359	Response	2	5528275	6591	1
361	Picture	a006	5544518	0	167	8998	169	0	next
361	Response	1	5553490	8972	1
363	Picture	c001	5572183	0	1	6913	93	0	next
363	Response	2	5579095	6912	1
365	Picture	a011	5596849	0	170	7666	171	0	next
365	Response	1	5604487	7638	2
367	Picture	b015	5622514	0	2	6532	141	0	next
367	Response	2	5629045	6531	1
369	Picture	b003	5646348	0	170	6999	171	0	next
369	Response	2	5653273	6925	1
371	Picture	b016	5672680	0	1	6226	112	0	next
371	Response	2	5678905	6225	1
373	Picture	b012	5698679	0	1	6666	3	0	next
373	Response	2	5705255	6576	1
375	Picture	a016	5722178	0	2	11160	181	0	next
375	Response	1	5733337	11159	2
377	Picture	c001	5750012	0	169	6666	170	0	next
377	Response	2	5756491	6479	1
379	Picture	a001	5776677	0	1	14650	188	0	next
379	Response	1	5791326	14649	2
381	Picture	c001	5811510	0	170	18165	172	0	next
381	Response	2	5829573	18063	1
383	Picture	c001	5846508	0	2	6219	121	0	next
383	Response	2	5852726	6218	1
385	Picture	a007	5869342	0	170	8332	172	0	next
385	Response	1	5877640	8298	1
387	Picture	c001	5895341	0	1	5277	62	0	next
387	Response	2	5900617	5276	2
389	Picture	c001	5920507	0	172	5999	174	0	next
389	Response	2	5926340	5833	1
391	Picture	c001	5945672	0	2	4388	118	0	next
391	Response	2	5950059	4387	1
393	Picture	a008	5969006	0	171	9499	172	0	next
393	Response	1	5978470	9464	1
395	Picture	b009	5997171	0	1	23128	43	0	next
395	Response	2	6020298	23127	1
397	Picture	a013	6038004	0	170	6332	172	0	next
397	Response	1	6044258	6254	1
399	Picture	c001	6062336	0	1	6782	56	0	next
399	Response	2	6069117	6781	1
402	Response	3	6414436	227436	1
404	Picture	c001	6424826	0	2	8941	65	0	next
404	Response	2	6433767	8941	1
406	Picture	c001	6446160	0	169	4332	170	0	next
406	Response	2	6450346	4186	1
408	Picture	c201	6461992	0	1	3768	70	0	next
408	Response	2	6465759	3767	1
410	Picture	c201	6477492	0	170	4666	171	0	next
410	Response	2	6482099	4607	1
412	Picture	c201	6496157	0	2	3986	187	0	next
412	Response	2	6500142	3985	1
414	Picture	c201	6515158	0	171	4165	173	0	next
414	Response	2	6519200	4042	1
416	Picture	c201	6531657	0	1	4033	138	0	next
416	Response	2	6535689	4032	1
418	Picture	c201	6546990	0	170	4166	171	0	next
418	Response	2	6551042	4052	1
420	Picture	b215	6565156	0	1	11278	60	0	next
420	Response	2	6576434	11278	1
422	Picture	b209	6588323	0	170	6998	172	0	next
422	Response	2	6595286	6963	1
424	Picture	b206	6607988	0	1	6925	81	0	next
424	Response	2	6614912	6924	1
426	Picture	b202	6626655	0	171	7165	173	0	next
426	Response	2	6633671	7016	1
428	Picture	a207	6648320	0	2	9400	106	0	next
428	Response	1	6657719	9399	2
430	Picture	a209	6669487	0	171	8666	172	0	next
430	Response	1	6678095	8608	1
432	Picture	b211	6690319	0	1	7853	152	0	next
432	Response	2	6698171	7852	2
434	Picture	a210	6709653	0	171	20665	172	0	next
434	Response	1	6730138	20485	1
436	Picture	c201	6741984	0	2	10832	174	0	next
436	Response	2	6752815	10831	1
438	Picture	a202	6767984	0	170	6666	171	0	next
438	Response	1	6774533	6549	1
440	Picture	a208	6788816	0	2	11082	90	0	next
440	Response	1	6799896	11080	2
442	Picture	c201	6814316	0	173	7999	175	0	next
442	Response	2	6822242	7926	1
444	Picture	a203	6836148	0	2	7167	3	0	next
444	Response	1	6843273	7125	1
446	Picture	a205	6855982	0	170	9832	172	0	next
446	Response	1	6865649	9667	2
448	Picture	a214	6880314	0	1	5441	64	0	next
448	Response	1	6885754	5440	1
450	Picture	a204	6898648	0	170	11998	172	0	next
450	Response	1	6910520	11872	1
452	Picture	a215	6923646	0	2	6563	110	0	next
452	Response	1	6930208	6562	1
454	Picture	b213	6941480	0	171	7165	173	0	next
454	Response	2	6948521	7041	1
456	Picture	b210	6962645	0	1	5026	145	0	next
456	Response	2	6967670	5025	1
458	Picture	b216	6979812	0	170	13499	171	0	next
458	Response	2	6993153	13341	1
460	Picture	b212	7006144	0	1	39237	100	0	next
460	Response	2	7045380	39236	1
462	Picture	a213	7058310	0	170	11832	171	0	next
462	Response	1	7070056	11746	2
464	Picture	b205	7083142	0	1	6964	41	0	next
464	Response	2	7090105	6963	1
466	Picture	b208	7103309	0	170	7999	171	0	next
466	Response	2	7111165	7856	1
468	Picture	a212	7123307	0	2	7333	4	0	next
468	Response	1	7130582	7275	1
470	Picture	c201	7143141	0	171	14665	173	0	next
470	Response	2	7157678	14537	2
472	Picture	b207	7172139	0	2	9529	144	0	next
472	Response	2	7181667	9528	1
474	Picture	c201	7195473	0	171	9832	172	0	next
474	Response	2	7205207	9734	1
476	Picture	c201	7218972	0	1	5416	88	0	next
476	Response	2	7224387	5415	1
478	Picture	c201	7237639	0	169	4498	171	0	next
478	Response	2	7242013	4374	2
480	Picture	b214	7257304	0	1	6071	100	0	next
480	Response	2	7263374	6070	1
482	Picture	b204	7275637	0	171	5999	173	0	next
482	Response	2	7281591	5954	1
484	Picture	b201	7294303	0	1	4762	76	0	next
484	Response	2	7299065	4762	1
486	Picture	c201	7311303	0	170	6166	171	0	next
486	Response	2	7317376	6073	1
488	Picture	b203	7330469	0	1	5487	184	0	next
488	Response	2	7335955	5486	1
490	Picture	c201	7350302	0	169	4499	170	0	next
490	Response	2	7354745	4443	2
492	Picture	c201	7368134	0	2	3936	70	0	next
492	Response	2	7372070	3936	1
494	Picture	a206	7386468	0	170	8332	171	0	next
494	Response	1	7394682	8214	2
496	Picture	a201	7408133	0	1	6088	84	0	next
496	Response	1	7414220	6087	1
498	Picture	c201	7425800	0	170	7332	172	0	next
498	Response	2	7433101	7301	1
500	Picture	a211	7445632	0	2	7155	184	0	next
500	Response	1	7452786	7154	1
502	Picture	a216	7466466	0	169	51331	170	0	next
502	Response	1	7517681	51215	1
505	Response	3	7673175	43215	2
507	Picture	a210	7683459	0	1	8166	3	0	next
507	Response	1	7691459	8000	1
509	Picture	a204	7706125	0	1	29436	69	0	next
509	Response	1	7735560	29435	1
511	Picture	a203	7748625	0	171	6332	172	0	next
511	Response	1	7754921	6296	1
513	Picture	c201	7766623	0	2	10167	3	0	next
513	Response	2	7776611	9988	1
515	Picture	c201	7789290	0	170	6166	171	0	next
515	Response	2	7795312	6022	1
517	Picture	c201	7808456	0	1	4510	161	0	next
517	Response	2	7812965	4509	1
519	Picture	c201	7827622	0	171	4499	173	0	next
519	Response	2	7831993	4371	1
521	Picture	b209	7843455	0	1	11273	65	0	next
521	Response	2	7854727	11272	1
523	Picture	b211	7868788	0	170	5999	171	0	next
523	Response	2	7874653	5865	2
525	Picture	c201	7888787	0	1	4833	2	0	next
525	Response	2	7893532	4745	2
527	Picture	c201	7905120	0	171	4666	173	0	next
527	Response	2	7909663	4543	1
529	Picture	a206	7923619	0	2	8541	132	0	next
529	Response	1	7932159	8540	1
531	Picture	c201	7945453	0	170	5999	171	0	next
531	Response	2	7951427	5974	2
533	Picture	a208	7965285	0	1	26806	31	0	next
533	Response	1	7992090	26805	1
535	Picture	c201	8004951	0	170	21665	172	0	next
535	Response	2	8026539	21588	1
537	Picture	a211	8038783	0	1	30751	86	0	next
537	Response	1	8069533	30750	1
539	Picture	b203	8080782	0	170	6499	172	0	next
539	Response	2	8087130	6348	1
541	Picture	b214	8101448	0	1	46933	71	0	next
541	Response	2	8148380	46932	1
543	Picture	a205	8161447	0	171	31165	172	0	next
543	Response	1	8192450	31003	2
545	Picture	c201	8205278	0	2	20578	94	0	next
545	Response	2	8225855	20577	1
547	Picture	a207	8237945	0	170	19498	172	0	next
547	Response	1	8257285	19340	1
549	Picture	b201	8270277	0	1	25014	158	0	next
549	Response	2	8295290	25013	2
551	Picture	c201	8307610	0	170	26998	171	0	next
551	Response	2	8334431	26821	1
553	Picture	b208	8348108	0	1	7326	178	0	next
553	Response	2	8355434	7326	1
555	Picture	b210	8370108	0	172	7832	174	0	next
555	Response	2	8377840	7732	2
557	Picture	b216	8391107	0	1	5644	195	0	next
557	Response	2	8396750	5643	1
559	Picture	b206	8409274	0	170	6832	171	0	next
559	Response	2	8416019	6745	1
561	Picture	c201	8431272	0	2	6795	44	0	next
561	Response	2	8438066	6794	1
563	Picture	a212	8453106	0	170	4499	171	0	next
563	Response	1	8457542	4436	2
565	Picture	a214	8469771	0	2	4563	110	0	next
565	Response	1	8474333	4562	1
567	Picture	b204	8486104	0	1	7166	3	0	next
567	Response	2	8493155	7051	1
569	Picture	c201	8506604	0	1	6599	72	0	next
569	Response	2	8513202	6598	1
571	Picture	b215	8526604	0	170	6499	171	0	next
571	Response	2	8533038	6434	1
573	Picture	a213	8545602	0	2	7213	127	0	next
573	Response	1	8552814	7212	1
575	Picture	a216	8567436	0	170	7165	172	0	next
575	Response	1	8574566	7130	1
577	Picture	c201	8586101	0	2	8005	168	0	next
577	Response	2	8594105	8004	1
579	Picture	c201	8608935	0	170	5499	171	0	next
579	Response	2	8614389	5454	1
581	Picture	b205	8629267	0	1	7111	62	0	next
581	Response	2	8636377	7110	1
583	Picture	a215	8647767	0	170	9332	172	0	next
583	Response	1	8656991	9224	1
585	Picture	c201	8669766	0	1	8379	125	0	next
585	Response	2	8678144	8378	1
587	Picture	b207	8691599	0	170	8332	172	0	next
587	Response	2	8699772	8173	2
589	Picture	b202	8712431	0	2	5684	157	0	next
589	Response	2	8718114	5683	1
591	Picture	a202	8731598	0	170	9166	171	0	next
591	Response	1	8740729	9131	1
593	Picture	a209	8755430	0	2	8215	124	0	next
593	Response	1	8763644	8214	1
595	Picture	a201	8774930	0	170	11832	172	0	next
595	Response	1	8786706	11776	1
597	Picture	b212	8800096	0	1	19296	41	0	next
597	Response	2	8819391	19295	1
599	Picture	b213	8832929	0	170	6165	172	0	next
599	Response	2	8838928	5999	1
601	Picture	c201	8854094	0	2	50748	257	0	next
601	Response	2	8904841	50747	1
