# Supplementary material for: The relationship between Chinese college students’ mate preferences and their parents’ education level
Source: Front Psychol. 2022 Nov 1;13:907315. doi: 10.3389/fpsyg.2022.907315 (PMC9664191; doi:10.3389/fpsyg.2022.907315)
Supplement: Supplementary file 2 [file Data_Sheet_1.ZIP › raw data/╗╞┼σ╔║/part1.log]

Scenario - For expli1
Logfile written - 2018/6/14 14:23:18

Trial	Event Type	Code	Time	TTime	Uncertainty	Duration	Uncertainty	ReqTime	ReqDur

1	Response	3	856908	856743	1
4	Picture	b013	887605	0	2	6438	73	0	next
4	Response	2	894042	6437	1
6	Picture	c001	910771	0	175	6332	177	0	next
6	Response	1	916992	6221	1
8	Picture	a011	936769	0	1	6293	50	0	next
8	Response	1	943061	6292	1
10	Picture	b015	962601	0	175	6665	177	0	next
10	Response	2	969186	6585	1
12	Picture	b009	986599	0	1	6825	184	0	next
12	Response	1	993423	6824	2
14	Picture	a014	1013264	0	175	6333	176	0	next
14	Response	1	1019423	6159	2
16	Picture	c001	1037095	0	2	7469	42	0	next
16	Response	1	1044563	7468	1
18	Picture	c001	1063094	0	175	4999	177	0	next
18	Response	1	1067961	4867	2
20	Picture	a012	1087425	0	2	5827	184	0	next
20	Response	1	1093250	5825	2
22	Picture	c001	1110758	0	174	7332	175	0	next
22	Response	1	1117907	7149	1
24	Picture	b007	1138089	0	1	3970	40	0	next
24	Response	2	1142058	3969	1
26	Picture	b014	1161088	0	175	4832	176	0	next
26	Response	1	1165786	4698	1
28	Picture	b008	1182919	0	1	8815	193	0	next
28	Response	1	1191733	8814	1
30	Picture	a008	1208918	0	175	8498	177	0	next
30	Response	1	1217318	8400	1
32	Picture	b012	1237415	0	1	5042	135	0	next
32	Response	2	1242456	5041	1
34	Picture	a015	1261581	0	175	6499	176	0	next
34	Response	1	1268044	6463	1
36	Picture	c001	1288078	0	2	5315	188	0	next
36	Response	1	1293392	5314	2
38	Picture	c001	1313411	0	175	4832	176	0	next
38	Response	1	1318174	4763	2
40	Picture	c001	1337408	0	2	4229	115	0	next
40	Response	1	1341636	4228	2
42	Picture	a002	1360241	0	175	6832	176	0	next
42	Response	1	1366896	6655	1
44	Picture	c001	1386905	0	1	4623	54	0	next
44	Response	1	1391526	4621	2
46	Picture	b010	1409904	0	168	4166	169	0	next
46	Response	2	1413999	4095	1
48	Picture	c001	1432069	0	1	4941	68	0	next
48	Response	1	1437009	4940	1
50	Picture	a003	1455734	0	175	5666	176	0	next
50	Response	1	1461369	5635	1
52	Picture	a016	1481565	0	2	6144	199	0	next
52	Response	1	1487708	6143	1
54	Picture	a001	1505731	0	175	4999	176	0	next
54	Response	1	1510571	4840	1
56	Picture	c001	1529228	0	2	4744	93	0	next
56	Response	1	1533971	4743	1
58	Picture	a009	1553561	0	177	6166	178	0	next
58	Response	1	1559561	6000	1
60	Picture	c001	1580225	0	2	4868	143	0	next
60	Response	1	1585092	4867	1
62	Picture	b005	1602058	0	176	7165	178	0	next
62	Response	2	1609187	7129	1
64	Picture	b004	1629722	0	2	6315	195	0	next
64	Response	2	1636036	6314	1
66	Picture	c001	1653388	0	176	5498	178	0	next
66	Response	1	1658839	5451	1
68	Picture	b003	1678052	0	2	5358	153	0	next
68	Response	2	1683409	5357	1
70	Picture	c001	1699718	0	179	5499	180	0	next
70	Response	1	1705163	5445	1
72	Picture	b016	1722049	0	1	7058	118	0	next
72	Response	2	1729106	7057	1
74	Picture	a006	1745548	0	175	14498	177	0	next
74	Response	1	1759878	14330	2
76	Picture	a004	1778545	0	2	6863	150	0	next
76	Response	1	1785407	6862	2
78	Picture	c001	1803211	0	175	5332	176	0	next
78	Response	1	1808239	5028	1
80	Picture	b002	1826042	0	1	7282	61	0	next
80	Response	1	1833323	7281	2
82	Picture	c001	1853374	0	177	5332	179	0	next
82	Response	1	1858554	5180	1
84	Picture	b011	1875372	0	2	7093	77	0	next
84	Response	2	1882463	7091	2
86	Picture	b001	1900871	0	175	6332	177	0	next
86	Response	2	1907062	6191	2
88	Picture	a013	1927368	0	2	6331	183	0	next
88	Response	1	1933698	6330	1
90	Picture	a010	1951368	0	167	4832	168	0	next
90	Response	1	1956020	4652	2
92	Picture	a007	1975532	0	1	5842	160	0	next
92	Response	1	1981373	5841	2
94	Picture	a005	2000531	0	169	7332	170	0	next
94	Response	1	2007686	7155	1
96	Picture	b006	2026862	0	1	7081	88	0	next
96	Response	2	2033942	7080	1
98	Picture	c001	2052694	0	173	5332	175	0	next
98	Response	1	2057910	5216	1
101	Response	3	2237144	58792	1
103	Picture	c001	2247181	0	174	5499	175	0	next
103	Response	1	2252580	5399	1
105	Picture	c001	2267679	0	1	3840	170	0	next
105	Response	1	2271518	3839	1
107	Picture	a102	2286345	0	176	5665	178	0	next
107	Response	1	2291924	5579	1
109	Picture	c101	2304510	0	1	4494	175	0	next
109	Response	1	2309003	4493	2
111	Picture	b108	2322009	0	175	8499	176	0	next
111	Response	2	2330369	8360	1
113	Picture	c101	2341841	0	1	4827	174	0	next
113	Response	1	2346667	4826	2
115	Picture	b111	2361340	0	175	4832	176	0	next
115	Response	2	2366117	4777	2
117	Picture	c101	2379005	0	1	4793	50	0	next
117	Response	1	2383797	4792	1
119	Picture	a113	2398004	0	175	5832	177	0	next
119	Response	1	2403722	5718	1
121	Picture	a105	2416002	0	2	5520	158	0	next
121	Response	1	2421521	5519	1
123	Picture	b110	2432668	0	175	5666	176	0	next
123	Response	2	2438267	5599	1
125	Picture	b112	2451833	0	2	4472	40	0	next
125	Response	2	2456304	4471	1
127	Picture	a107	2469999	0	174	6166	175	0	next
127	Response	1	2476082	6083	2
129	Picture	c101	2488831	0	1	5530	147	0	next
129	Response	1	2494361	5530	1
131	Picture	c101	2507663	0	176	4833	177	0	next
131	Response	1	2512459	4796	1
133	Picture	a111	2524828	0	2	5460	51	0	next
133	Response	1	2530287	5459	1
135	Picture	c101	2543828	0	168	5498	170	0	next
135	Response	1	2549284	5456	1
137	Picture	b103	2561159	0	1	4545	132	0	next
137	Response	2	2565703	4544	1
139	Picture	a110	2577992	0	174	7999	175	0	next
139	Response	2	2585871	7879	2
141	Picture	c101	2597490	0	1	5555	121	0	next
141	Response	1	2603044	5554	1
143	Picture	b109	2616156	0	177	6665	179	0	next
143	Response	2	2622670	6514	1
145	Picture	a116	2637987	0	2	9584	94	0	next
145	Response	1	2647570	9583	1
147	Picture	b106	2659153	0	177	8665	179	0	next
147	Response	2	2667766	8613	2
149	Picture	a114	2681317	0	2	10302	43	0	next
149	Response	1	2691618	10301	1
151	Picture	c101	2705817	0	176	5498	178	0	next
151	Response	1	2711184	5367	2
153	Picture	b115	2726148	0	1	5978	198	0	next
153	Response	2	2732125	5977	1
155	Picture	a101	2746814	0	177	6166	178	0	next
155	Response	1	2752798	5984	1
157	Picture	b101	2767978	0	2	5854	157	0	next
157	Response	2	2773831	5853	2
159	Picture	a106	2786311	0	168	10166	169	0	next
159	Response	1	2796335	10024	2
161	Picture	a104	2811142	0	2	5537	141	0	next
161	Response	2	2816678	5536	1
163	Picture	b113	2831475	0	174	4832	175	0	next
163	Response	2	2836217	4742	2
165	Picture	b105	2849806	0	2	4870	141	0	next
165	Response	2	2854675	4869	1
167	Picture	c101	2867972	0	175	5499	177	0	next
167	Response	1	2873400	5428	1
169	Picture	b116	2884804	0	1	19583	92	0	next
169	Response	2	2904386	19582	1
171	Picture	b114	2918636	0	176	12165	177	0	next
171	Response	2	2930692	12056	1
173	Picture	c101	2942633	0	2	5826	185	0	next
173	Response	1	2948458	5825	2
175	Picture	c101	2959967	0	176	4831	178	0	next
175	Response	1	2964699	4732	2
177	Picture	b102	2977964	0	2	14244	97	0	next
177	Response	1	2992207	14243	1
179	Picture	b107	3006297	0	176	8831	178	0	next
179	Response	2	3015064	8767	2
181	Picture	c101	3030127	0	2	5195	148	0	next
181	Response	1	3035320	5193	2
183	Picture	c101	3049460	0	168	5332	170	0	next
183	Response	1	3054737	5277	1
185	Picture	c101	3067792	0	1	4173	170	0	next
185	Response	1	3071964	4172	2
187	Picture	a109	3086124	0	175	6499	176	0	next
187	Response	1	3092548	6424	1
189	Picture	a115	3105456	0	1	8937	70	0	next
189	Response	1	3114392	8936	2
191	Picture	a108	3126788	0	177	7665	179	0	next
191	Response	1	3134290	7502	2
193	Picture	c101	3145786	0	2	5645	199	0	next
193	Response	1	3151430	5644	1
195	Picture	c101	3164452	0	175	5166	176	0	next
195	Response	1	3169557	5105	1
197	Picture	a112	3183117	0	2	6275	69	0	next
197	Response	1	3189391	6274	1
199	Picture	b104	3200450	0	175	6332	176	0	next
199	Response	2	3206737	6287	2
201	Picture	a103	3220781	0	2	10289	53	0	next
201	Response	2	3231069	10288	1
204	Response	3	3561840	219233	1
206	Picture	a113	3572257	0	2	10599	73	0	next
206	Response	1	3582855	10598	1
208	Picture	c101	3594924	0	176	5165	178	0	next
208	Response	1	3600023	5099	1
210	Picture	a112	3614921	0	2	4609	63	0	next
210	Response	1	3619529	4608	1
212	Picture	b101	3634587	0	175	6666	176	0	next
212	Response	2	3641101	6514	1
214	Picture	a115	3655252	0	1	5685	152	0	next
214	Response	1	3660935	5683	2
216	Picture	b105	3672085	0	175	6665	177	0	next
216	Response	2	3678704	6619	1
218	Picture	b116	3692416	0	1	8795	45	0	next
218	Response	2	3701209	8793	1
220	Picture	c101	3716248	0	171	5499	173	0	next
220	Response	1	3721616	5368	1
222	Picture	a102	3734413	0	2	5721	120	0	next
222	Response	1	3740133	5720	1
224	Picture	b108	3753079	0	172	4499	174	0	next
224	Response	1	3757452	4373	1
226	Picture	b106	3770411	0	1	5560	113	0	next
226	Response	1	3775969	5558	2
228	Picture	c101	3787244	0	175	5332	176	0	next
228	Response	1	3792540	5296	1
230	Picture	a101	3804575	0	2	8912	94	0	next
230	Response	1	3813486	8911	1
232	Picture	c101	3826408	0	168	4998	170	0	next
232	Response	1	3831284	4876	2
234	Picture	b112	3845739	0	1	4545	125	0	next
234	Response	2	3850283	4544	1
236	Picture	b110	3864405	0	175	4999	176	0	next
236	Response	2	3869279	4874	2
238	Picture	c101	3881237	0	1	5302	35	0	next
238	Response	1	3886537	5300	2
240	Picture	b103	3899736	0	175	5499	176	0	next
240	Response	2	3905142	5406	2
242	Picture	b104	3917901	0	1	18201	135	0	next
242	Response	2	3936101	18200	1
244	Picture	a109	3947733	0	176	6998	178	0	next
244	Response	1	3954622	6889	1
246	Picture	b109	3966231	0	1	5772	67	0	next
246	Response	2	3972001	5770	1
248	Picture	a104	3984730	0	169	8166	170	0	next
248	Response	1	3992740	8010	1
250	Picture	c101	4005895	0	1	5062	110	0	next
250	Response	1	4010956	5061	1
252	Picture	a107	4024728	0	175	6832	176	0	next
252	Response	1	4031452	6724	1
254	Picture	c101	4045559	0	1	5283	54	0	next
254	Response	1	4050841	5282	1
256	Picture	c101	4064558	0	168	4999	169	0	next
256	Response	1	4069479	4921	2
258	Picture	c101	4082056	0	2	3845	160	0	next
258	Response	1	4085900	3844	1
260	Picture	a110	4098389	0	175	6499	177	0	next
260	Response	1	4104779	6390	1
262	Picture	a114	4119554	0	1	5482	188	0	next
262	Response	1	4125035	5481	1
264	Picture	a103	4139053	0	175	4832	177	0	next
264	Response	1	4143851	4798	1
266	Picture	b115	4157718	0	1	4352	151	0	next
266	Response	2	4162069	4351	1
268	Picture	c101	4174718	0	174	5165	175	0	next
268	Response	1	4179718	5000	1
270	Picture	b113	4193049	0	1	5066	104	0	next
270	Response	2	4198114	5065	1
272	Picture	a105	4210548	0	175	5499	177	0	next
272	Response	1	4215912	5364	2
274	Picture	c101	4231213	0	1	4508	163	0	next
274	Response	1	4235720	4507	1
276	Picture	c101	4247546	0	175	4165	177	0	next
276	Response	1	4251540	3994	1
278	Picture	c101	4266710	0	2	3469	38	0	next
278	Response	1	4270177	3467	2
280	Picture	b102	4284377	0	175	6665	177	0	next
280	Response	1	4291003	6626	1
282	Picture	a116	4304208	0	1	5373	133	0	next
282	Response	1	4309580	5372	1
284	Picture	c101	4324541	0	175	5165	177	0	next
284	Response	1	4329627	5086	1
286	Picture	a108	4341206	0	1	8259	78	0	next
286	Response	1	4349463	8257	2
288	Picture	b111	4363705	0	175	5332	176	0	next
288	Response	2	4368878	5173	2
290	Picture	a106	4380536	0	2	6021	151	0	next
290	Response	1	4386556	6020	1
292	Picture	b114	4400702	0	175	5666	176	0	next
292	Response	2	4406242	5540	1
294	Picture	b107	4418200	0	2	6891	116	0	next
294	Response	2	4425090	6890	1
296	Picture	a111	4440200	0	169	7165	170	0	next
296	Response	1	4447326	7126	2
298	Picture	c101	4458698	0	1	11102	69	0	next
298	Response	1	4469799	11101	1
300	Picture	c101	4483363	0	175	4499	177	0	next
300	Response	1	4487719	4356	2
303	Response	3	4701201	99013	1
305	Picture	b003	4711348	0	175	5165	177	0	next
305	Response	2	4716463	5115	1
307	Picture	b006	4736179	0	1	6207	130	0	next
307	Response	2	4742384	6205	2
309	Picture	c001	4759345	0	175	4999	176	0	next
309	Response	1	4764168	4823	1
311	Picture	a010	4784342	0	2	9526	147	0	next
311	Response	1	4793867	9525	1
313	Picture	a009	4812175	0	174	12831	176	0	next
313	Response	1	4824973	12798	1
315	Picture	c001	4842838	0	2	3891	116	0	next
315	Response	2	4846728	3890	1
317	Picture	b016	4866504	0	174	6499	175	0	next
317	Response	2	4872860	6356	1
319	Picture	a003	4891335	0	1	7359	145	0	next
319	Response	1	4898692	7357	2
321	Picture	c001	4917001	0	174	6165	176	0	next
321	Response	2	4923024	6023	1
323	Picture	b004	4943165	0	1	6351	152	0	next
323	Response	2	4949514	6349	2
325	Picture	c001	4966497	0	175	5332	177	0	next
325	Response	2	4971780	5283	1
327	Picture	a008	4992162	0	1	12015	155	0	next
327	Response	1	5004176	12014	1
329	Picture	c001	5022160	0	176	6499	177	0	next
329	Response	2	5028510	6350	1
331	Picture	a004	5046158	0	1	7077	94	0	next
331	Response	1	5053233	7075	2
333	Picture	b001	5069824	0	177	6332	178	0	next
333	Response	2	5075978	6154	1
335	Picture	b012	5093655	0	1	4679	159	0	next
335	Response	2	5098333	4678	1
337	Picture	c001	5117320	0	176	3666	177	0	next
337	Response	2	5120839	3519	1
339	Picture	c001	5140818	0	2	4713	128	0	next
339	Response	2	5145530	4712	1
341	Picture	c001	5165317	0	175	4999	177	0	next
341	Response	2	5170162	4845	1
343	Picture	b015	5186982	0	1	8506	165	0	next
343	Response	2	5195487	8505	1
345	Picture	a006	5213147	0	176	6499	177	0	next
345	Response	1	5219577	6430	1
347	Picture	b013	5237312	0	1	5460	45	0	next
347	Response	2	5242771	5459	1
349	Picture	b011	5258978	0	175	4832	176	0	next
349	Response	2	5263713	4735	1
351	Picture	c001	5284309	0	1	5956	49	0	next
351	Response	2	5290264	5955	1
353	Picture	b002	5308808	0	174	7831	176	0	next
353	Response	1	5316544	7736	2
355	Picture	b010	5334805	0	1	5681	156	0	next
355	Response	2	5340485	5680	1
357	Picture	a005	5360137	0	177	6999	179	0	next
357	Response	1	5367060	6923	2
359	Picture	a014	5385302	0	1	6239	98	0	next
359	Response	1	5391540	6238	1
361	Picture	c001	5411301	0	174	6332	175	0	next
361	Response	2	5417459	6158	1
363	Picture	b009	5436298	0	2	6122	53	0	next
363	Response	2	5442418	6120	2
365	Picture	c001	5460631	0	177	6165	179	0	next
365	Response	2	5466752	6121	1
367	Picture	c001	5484462	0	1	3629	42	0	next
367	Response	2	5488090	3628	1
369	Picture	a012	5505294	0	175	6166	176	0	next
369	Response	1	5511284	5990	1
371	Picture	a002	5528459	0	1	5478	193	0	next
371	Response	1	5533936	5477	1
373	Picture	a013	5552958	0	175	7832	176	0	next
373	Response	1	5560635	7677	1
375	Picture	a007	5580789	0	1	7746	260	0	next
375	Response	1	5588534	7745	1
377	Picture	c001	5608121	0	175	5498	177	0	next
377	Response	2	5613468	5347	1
379	Picture	a016	5634118	0	2	6924	82	0	next
379	Response	1	5641040	6922	2
381	Picture	b008	5661117	0	175	9665	177	0	next
381	Response	2	5670647	9530	2
383	Picture	a011	5688448	0	1	6355	148	0	next
383	Response	1	5694802	6354	1
385	Picture	a001	5714447	0	175	7165	177	0	next
385	Response	1	5721499	7052	1
387	Picture	b005	5741611	0	1	5486	186	0	next
387	Response	2	5747096	5485	1
389	Picture	a015	5764443	0	176	4666	177	0	next
389	Response	2	5768969	4526	1
391	Picture	b007	5786108	0	1	5249	88	0	next
391	Response	2	5791355	5247	1
393	Picture	b014	5811274	0	174	5665	176	0	next
393	Response	2	5816769	5495	1
395	Picture	c001	5837438	0	1	5854	149	0	next
395	Response	2	5843291	5853	1
397	Picture	c001	5862104	0	174	7165	175	0	next
397	Response	2	5869153	7049	1
399	Picture	c001	5886935	0	1	4215	124	0	next
399	Response	2	5891149	4214	1
402	Response	3	6071065	62138	1
404	Picture	c001	6081421	0	2	4898	108	0	next
404	Response	2	6086318	4897	1
406	Picture	c001	6098754	0	174	4166	175	0	next
406	Response	2	6102826	4072	2
408	Picture	b214	6118086	0	1	4671	168	0	next
408	Response	2	6122756	4670	1
410	Picture	a206	6136418	0	175	5832	177	0	next
410	Response	1	6142145	5727	1
412	Picture	a209	6154750	0	1	6663	176	0	next
412	Response	1	6161412	6662	1
414	Picture	a207	6175916	0	175	6332	176	0	next
414	Response	2	6182148	6232	1
416	Picture	c201	6195913	0	2	6788	53	0	next
416	Response	2	6202700	6787	1
418	Picture	c201	6213747	0	174	4665	175	0	next
418	Response	2	6218251	4504	2
420	Picture	a208	6231078	0	1	6474	30	0	next
420	Response	1	6237551	6473	1
422	Picture	b204	6248744	0	169	6499	170	0	next
422	Response	2	6255109	6365	1
424	Picture	a205	6270075	0	2	7121	54	0	next
424	Response	1	6277195	7120	2
426	Picture	c201	6292074	0	176	6166	177	0	next
426	Response	2	6298113	6039	1
428	Picture	c201	6313406	0	1	4157	183	0	next
428	Response	2	6317562	4156	1
430	Picture	c201	6330572	0	177	3832	179	0	next
430	Response	2	6334252	3680	1
432	Picture	a210	6347737	0	1	7164	171	0	next
432	Response	1	6354899	7162	1
434	Picture	c201	6368736	0	175	4332	177	0	next
434	Response	2	6373000	4264	2
436	Picture	a214	6386734	0	1	5236	102	0	next
436	Response	1	6391968	5234	2
438	Picture	c201	6406733	0	176	5666	177	0	next
438	Response	2	6412285	5552	2
440	Picture	a212	6423898	0	2	6130	43	0	next
440	Response	1	6430026	6128	2
442	Picture	c201	6443898	0	176	4165	177	0	next
442	Response	2	6447916	4018	2
444	Picture	c201	6462229	0	1	5885	121	0	next
444	Response	1	6468112	5883	1
445	Response	2	6469453	1339	1
446	Picture	c201	6481395	0	168	4666	169	0	next
446	Response	2	6485902	4507	2
448	Picture	c201	6500060	0	1	3583	88	0	next
448	Response	2	6503642	3582	1
450	Picture	b213	6515726	0	176	5665	178	0	next
450	Response	2	6521321	5595	1
452	Picture	b216	6536557	0	2	5771	69	0	next
452	Response	2	6542326	5769	2
454	Picture	b205	6554057	0	174	4665	176	0	next
454	Response	2	6558656	4599	2
456	Picture	b212	6573555	0	1	8357	147	0	next
456	Response	2	6581911	8356	1
458	Picture	a213	6593221	0	174	10165	175	0	next
458	Response	2	6603216	9995	1
460	Picture	b203	6614885	0	2	9428	77	0	next
460	Response	2	6624311	9426	2
462	Picture	c201	6636885	0	167	5165	169	0	next
462	Response	2	6641899	5014	1
464	Picture	a216	6655049	0	2	4947	62	0	next
464	Response	1	6659995	4946	1
466	Picture	b201	6673715	0	176	7332	178	0	next
466	Response	2	6680879	7164	1
468	Picture	a204	6693213	0	2	16047	123	0	next
468	Response	1	6709259	16046	1
470	Picture	c201	6722879	0	176	4499	177	0	next
470	Response	2	6727269	4390	1
472	Picture	c201	6742377	0	1	9648	191	0	next
472	Response	2	6752024	9647	1
474	Picture	b207	6765376	0	175	14831	177	0	next
474	Response	2	6780073	14697	1
476	Picture	c201	6794873	0	2	4892	113	0	next
476	Response	2	6799764	4891	1
478	Picture	a215	6812373	0	176	5998	178	0	next
478	Response	1	6818315	5942	2
480	Picture	b211	6832704	0	1	5808	30	0	next
480	Response	2	6838511	5807	1
482	Picture	a211	6850537	0	176	6164	179	0	next
482	Response	1	6856641	6104	1
484	Picture	a202	6869202	0	1	5359	145	0	next
484	Response	1	6874559	5357	1
486	Picture	a203	6889034	0	175	8499	176	0	next
486	Response	1	6897423	8389	1
488	Picture	b215	6910532	0	1	5976	29	0	next
488	Response	2	6916507	5975	1
490	Picture	c201	6929532	0	175	4998	177	0	next
490	Response	2	6934366	4834	1
492	Picture	b202	6949363	0	1	6940	63	0	next
492	Response	2	6956301	6938	2
494	Picture	b210	6971195	0	175	4332	177	0	next
494	Response	2	6975359	4164	1
496	Picture	b206	6987860	0	2	8057	117	0	next
496	Response	2	6995915	8055	2
498	Picture	b209	7010859	0	175	6499	177	0	next
498	Response	2	7017282	6423	1
500	Picture	a201	7030357	0	2	5685	154	0	next
500	Response	1	7036041	5684	1
502	Picture	b208	7049190	0	174	9998	176	0	next
502	Response	2	7059022	9832	1
505	Response	3	7191998	19484	1
507	Picture	c201	7202180	0	175	5665	177	0	next
507	Response	2	7207678	5498	2
509	Picture	a216	7219511	0	2	5276	65	0	next
509	Response	1	7224786	5275	1
511	Picture	b204	7238511	0	174	4165	176	0	next
511	Response	2	7242646	4135	1
513	Picture	c201	7254342	0	2	4427	79	0	next
513	Response	2	7258767	4425	1
515	Picture	c201	7270008	0	177	5333	178	0	next
515	Response	2	7275188	5180	1
517	Picture	c201	7286673	0	2	4248	91	0	next
517	Response	2	7290920	4247	1
519	Picture	c201	7304339	0	177	4833	178	0	next
519	Response	2	7309108	4769	1
521	Picture	a211	7323004	0	2	5194	144	0	next
521	Response	1	7328197	5193	1
523	Picture	a212	7342670	0	168	5499	170	0	next
523	Response	1	7348097	5427	1
525	Picture	b214	7360502	0	1	4766	73	0	next
525	Response	2	7365266	4764	1
527	Picture	b205	7377501	0	168	4832	170	0	next
527	Response	2	7382165	4664	1
529	Picture	b215	7395832	0	2	4223	118	0	next
529	Response	2	7400054	4222	1
531	Picture	b211	7413832	0	175	6332	177	0	next
531	Response	2	7420130	6298	2
533	Picture	a204	7434997	0	1	4732	104	0	next
533	Response	2	7439728	4731	1
535	Picture	c201	7451996	0	177	5666	178	0	next
535	Response	2	7457495	5499	1
537	Picture	a205	7471828	0	1	6702	134	0	next
537	Response	1	7478528	6700	2
539	Picture	c201	7490494	0	175	4998	177	0	next
539	Response	2	7495336	4842	1
541	Picture	b210	7507492	0	1	4834	171	0	next
541	Response	2	7512325	4833	1
543	Picture	b202	7524491	0	169	7499	171	0	next
543	Response	2	7531951	7460	2
545	Picture	a201	7543656	0	1	5855	149	0	next
545	Response	1	7549509	5853	2
547	Picture	c201	7564322	0	169	5332	171	0	next
547	Response	2	7569555	5233	1
549	Picture	a214	7581987	0	1	5248	89	0	next
549	Response	1	7587233	5246	2
551	Picture	a202	7601319	0	177	6166	178	0	next
551	Response	1	7607459	6140	1
553	Picture	a215	7619318	0	1	5641	27	0	next
553	Response	1	7624957	5639	2
555	Picture	b201	7636317	0	168	9499	169	0	next
555	Response	2	7645781	9464	1
557	Picture	b212	7658648	0	2	4961	45	0	next
557	Response	2	7663608	4960	2
559	Picture	b213	7677814	0	175	5833	176	0	next
559	Response	2	7683506	5692	1
561	Picture	c201	7698312	0	2	5573	100	0	next
561	Response	2	7703883	5571	2
563	Picture	c201	7715145	0	173	4999	175	0	next
563	Response	2	7720097	4952	1
565	Picture	a207	7733310	0	1	7226	112	0	next
565	Response	1	7740534	7224	2
567	Picture	b209	7752143	0	175	10331	177	0	next
567	Response	2	7762409	10266	1
569	Picture	c201	7774140	0	2	5619	55	0	next
569	Response	2	7779758	5618	1
571	Picture	a209	7792973	0	175	5666	176	0	next
571	Response	1	7798517	5544	1
573	Picture	b207	7810971	0	2	5134	40	0	next
573	Response	2	7816104	5133	1
575	Picture	a203	7828804	0	175	6999	176	0	next
575	Response	1	7835731	6927	1
577	Picture	c201	7850302	0	1	3769	67	0	next
577	Response	2	7854070	3768	1
579	Picture	c201	7868801	0	176	4832	178	0	next
579	Response	2	7873606	4805	2
581	Picture	b216	7886800	0	1	9224	114	0	next
581	Response	2	7896023	9223	1
583	Picture	a208	7909965	0	175	6499	176	0	next
583	Response	1	7916306	6341	2
585	Picture	b203	7928463	0	2	4714	127	0	next
585	Response	2	7933176	4713	1
587	Picture	c201	7945796	0	176	4999	178	0	next
587	Response	2	7950674	4878	2
589	Picture	c201	7963628	0	1	4548	124	0	next
589	Response	2	7968174	4546	1
591	Picture	a206	7980627	0	175	6165	177	0	next
591	Response	1	7986629	6002	2
593	Picture	a210	8000292	0	1	5964	39	0	next
593	Response	1	8006255	5963	1
595	Picture	b208	8019625	0	173	7165	174	0	next
595	Response	1	8026661	7036	1
597	Picture	b206	8039456	0	1	8002	169	0	next
597	Response	2	8047457	8001	2
599	Picture	c201	8060122	0	168	4665	170	0	next
599	Response	2	8064656	4534	1
601	Picture	a213	8079453	0	1	5914	91	0	next
601	Response	1	8085366	5913	1
