# Supplementary material for: The relationship between Chinese college students’ mate preferences and their parents’ education level
Source: Front Psychol. 2022 Nov 1;13:907315. doi: 10.3389/fpsyg.2022.907315 (PMC9664191; doi:10.3389/fpsyg.2022.907315)
Supplement: Supplementary file 2 [file Data_Sheet_1.ZIP › raw data/╗╞╝╬├≈/part1.log]

Scenario - For expli1
Logfile written - 2018/5/26 13:24:30

Trial	Event Type	Code	Time	TTime	Uncertainty	Duration	Uncertainty	ReqTime	ReqDur

1	Response	3	4000351	4000351	1
3	Picture	a004	4010759	0	2	7578	95	0	next
3	Response	2	4018336	7577	1
5	Picture	c001	4035092	0	170	7165	172	0	next
5	Response	2	4042232	7140	1
7	Picture	b011	4060756	0	2	9161	179	0	next
7	Response	2	4069916	9160	1
9	Picture	a016	4090088	0	1	8166	2	0	next
9	Response	1	4098106	8018	2
11	Picture	c001	4118419	0	2	6893	114	0	next
11	Response	2	4125311	6892	1
13	Picture	a008	4142585	0	174	9666	175	0	next
13	Response	1	4152185	9600	2
15	Picture	c001	4169083	0	2	7891	115	0	next
15	Response	2	4176972	7889	2
17	Picture	a012	4195582	0	171	7999	172	0	next
17	Response	1	4203401	7819	1
19	Picture	c001	4222747	0	1	5920	85	0	next
19	Response	2	4228666	5919	1
21	Picture	c001	4248079	0	171	7499	172	0	next
21	Response	2	4255453	7374	1
23	Picture	b001	4273577	0	1	7833	2	0	next
23	Response	1	4281255	7678	1
25	Picture	b012	4301576	0	171	9165	173	0	next
25	Response	2	4310671	9095	1
27	Picture	b003	4329240	0	2	8547	126	0	next
27	Response	2	4337786	8546	1
29	Picture	a013	4357573	0	168	6998	170	0	next
29	Response	1	4364484	6911	2
31	Picture	a007	4381237	0	2	9797	44	0	next
31	Response	1	4391033	9796	1
33	Picture	c001	4408903	0	170	7165	172	0	next
33	Response	2	4415967	7064	1
35	Picture	a010	4433734	0	2	10499	4	0	next
35	Response	1	4444159	10425	1
37	Picture	a009	4461566	0	171	7666	172	0	next
37	Response	1	4469071	7505	1
39	Picture	c001	4487898	0	1	5811	193	0	next
39	Response	2	4493708	5810	1
41	Picture	b005	4513063	0	171	8333	172	0	next
41	Response	2	4521214	8151	1
43	Picture	c001	4541394	0	2	5414	93	0	next
43	Response	2	4546807	5413	1
45	Picture	a006	4563227	0	172	12498	174	0	next
45	Response	1	4575628	12401	1
47	Picture	b008	4593725	0	1	6158	180	0	next
47	Response	2	4599882	6157	1
49	Picture	c001	4616724	0	171	5999	172	0	next
49	Response	2	4622636	5912	1
51	Picture	c001	4640055	0	1	5459	46	0	next
51	Response	2	4645513	5458	1
53	Picture	a003	4663555	0	167	7665	168	0	next
53	Response	1	4671048	7493	1
55	Picture	b007	4691219	0	1	7166	2	0	next
55	Response	2	4698347	7128	1
57	Picture	a002	4717551	0	173	8332	175	0	next
57	Response	1	4725704	8153	1
59	Picture	c001	4744215	0	2	10335	172	0	next
59	Response	2	4754549	10334	1
61	Picture	a005	4771548	0	171	7999	172	0	next
61	Response	1	4779487	7939	1
63	Picture	b013	4798212	0	2	5737	103	0	next
63	Response	2	4803948	5736	1
65	Picture	c001	4820378	0	171	7166	172	0	next
65	Response	2	4827361	6983	1
67	Picture	a015	4847209	0	2	10470	38	0	next
67	Response	1	4857678	10469	2
69	Picture	a011	4876708	0	171	6832	173	0	next
69	Response	1	4883425	6717	1
71	Picture	b009	4904206	0	1	8015	157	0	next
71	Response	2	4912220	8014	1
73	Picture	a001	4928872	0	172	6665	174	0	next
73	Response	1	4935424	6552	2
75	Picture	c001	4953370	0	1	7999	3	0	next
75	Response	2	4961202	7832	2
77	Picture	b014	4980702	0	170	6666	171	0	next
77	Response	2	4987275	6573	1
79	Picture	c001	5006200	0	1	5624	48	0	next
79	Response	2	5011823	5623	1
81	Picture	b016	5029533	0	170	11831	172	0	next
81	Response	2	5041331	11798	2
83	Picture	b006	5060197	0	1	10883	123	0	next
83	Response	2	5071079	10882	1
85	Picture	c001	5089196	0	171	5498	173	0	next
85	Response	2	5094645	5449	1
87	Picture	b002	5114693	0	2	8266	74	0	next
87	Response	2	5122958	8265	1
89	Picture	b004	5143026	0	171	6499	172	0	next
89	Response	2	5149483	6457	1
91	Picture	c001	5169857	0	1	5431	74	0	next
91	Response	2	5175287	5430	1
93	Picture	b010	5192190	0	170	5832	171	0	next
93	Response	2	5197867	5677	1
95	Picture	a014	5216187	0	2	6917	90	0	next
95	Response	1	5223103	6916	1
97	Picture	b015	5239853	0	171	8832	173	0	next
97	Response	2	5248584	8731	1
100	Response	3	5593456	225778	1
102	Picture	c001	5603498	0	171	6166	172	0	next
102	Response	2	5609562	6064	1
104	Picture	c001	5621497	0	1	5182	156	0	next
104	Response	2	5626677	5180	2
106	Picture	b214	5637996	0	172	6166	173	0	next
106	Response	2	5644029	6033	1
108	Picture	b211	5657661	0	1	6166	3	0	next
108	Response	2	5663653	5992	1
110	Picture	a206	5677161	0	170	6332	171	0	next
110	Response	1	5683393	6232	1
112	Picture	c201	5698159	0	1	5069	103	0	next
112	Response	2	5703227	5068	1
114	Picture	b212	5717491	0	172	5999	174	0	next
114	Response	2	5723301	5810	2
116	Picture	b201	5738490	0	1	5666	2	0	next
116	Response	2	5744089	5599	1
118	Picture	b216	5756989	0	170	8499	171	0	next
118	Response	2	5765358	8369	1
120	Picture	c201	5777154	0	1	4930	75	0	next
120	Response	2	5782083	4929	1
122	Picture	b209	5796653	0	171	5666	172	0	next
122	Response	2	5802279	5626	2
124	Picture	a202	5813818	0	2	6333	4	0	next
124	Response	1	5819991	6173	1
126	Picture	b207	5834651	0	171	7499	172	0	next
126	Response	2	5842063	7412	2
128	Picture	c201	5855816	0	1	4826	179	0	next
128	Response	2	5860641	4825	1
130	Picture	a205	5873482	0	171	6332	173	0	next
130	Response	1	5879759	6277	1
132	Picture	a203	5893647	0	1	6931	74	0	next
132	Response	1	5900577	6930	1
134	Picture	c201	5912480	0	167	6165	169	0	next
134	Response	2	5918468	5988	1
136	Picture	c201	5931978	0	1	5129	43	0	next
136	Response	2	5937106	5128	1
138	Picture	a201	5949644	0	171	6166	172	0	next
138	Response	1	5955685	6041	1
140	Picture	b206	5968642	0	2	6072	101	0	next
140	Response	2	5974713	6071	1
142	Picture	b213	5986809	0	170	6332	171	0	next
142	Response	2	5993114	6305	1
144	Picture	a208	6005307	0	1	11738	100	0	next
144	Response	1	6017044	11737	1
146	Picture	b205	6029140	0	170	6665	171	0	next
146	Response	2	6035772	6632	1
148	Picture	a215	6047304	0	2	5791	49	0	next
148	Response	1	6053094	5790	1
150	Picture	b202	6066304	0	171	5165	173	0	next
150	Response	2	6071407	5103	1
152	Picture	a210	6085969	0	1	8110	62	0	next
152	Response	1	6094079	8110	1
154	Picture	c201	6108968	0	171	8999	172	0	next
154	Response	2	6117798	8830	1
156	Picture	c201	6131633	0	1	4653	186	0	next
156	Response	2	6136285	4652	1
158	Picture	b203	6147633	0	170	7665	171	0	next
158	Response	2	6155222	7589	1
160	Picture	a212	6166631	0	1	10549	122	0	next
160	Response	1	6177179	10548	1
162	Picture	c201	6190463	0	171	5332	173	0	next
162	Response	2	6195667	5204	1
164	Picture	a213	6208295	0	1	8369	136	0	next
164	Response	1	6216663	8368	1
166	Picture	a214	6228127	0	1	6333	2	0	next
166	Response	2	6234286	6159	1
168	Picture	a207	6245793	0	1	13918	86	0	next
168	Response	2	6259710	13917	2
170	Picture	c201	6270792	0	170	5665	172	0	next
170	Response	2	6276376	5584	1
172	Picture	c201	6288790	0	1	5686	153	0	next
172	Response	2	6294475	5685	1
174	Picture	c201	6307123	0	170	5499	171	0	next
174	Response	2	6312516	5393	1
176	Picture	b208	6325288	0	1	15161	177	0	next
176	Response	2	6340448	15160	2
178	Picture	c201	6355119	0	2	5500	3	0	next
178	Response	2	6360551	5432	1
180	Picture	c201	6374285	0	1	4846	159	0	next
180	Response	2	6379131	4846	1
182	Picture	a216	6390618	0	170	7999	171	0	next
182	Response	1	6398518	7900	2
184	Picture	b215	6410949	0	2	6478	195	0	next
184	Response	2	6417426	6477	1
186	Picture	a209	6432115	0	172	5999	174	0	next
186	Response	1	6437980	5865	1
188	Picture	a211	6453280	0	2	13380	128	0	next
188	Response	1	6466659	13379	1
190	Picture	c201	6480779	0	171	5666	172	0	next
190	Response	2	6486346	5567	1
192	Picture	b204	6497944	0	2	12483	190	0	next
192	Response	2	6510426	12482	2
194	Picture	c201	6521610	0	168	5332	170	0	next
194	Response	2	6526854	5244	1
196	Picture	a204	6538775	0	2	5973	33	0	next
196	Response	2	6544747	5972	1
198	Picture	b210	6557275	0	170	9332	171	0	next
198	Response	2	6566433	9158	1
200	Picture	c201	6580106	0	1	6013	160	0	next
200	Response	2	6586118	6012	1
203	Response	3	6725638	25705	1
205	Picture	b206	6736097	0	1	13176	162	0	next
205	Response	2	6749272	13175	1
207	Picture	c201	6763262	0	171	5499	173	0	next
207	Response	2	6768691	5429	1
209	Picture	c201	6783427	0	2	5193	147	0	next
209	Response	2	6788620	5193	1
211	Picture	b204	6801260	0	171	9999	172	0	next
211	Response	2	6811114	9854	2
213	Picture	c201	6824258	0	2	8575	99	0	next
213	Response	2	6832832	8574	2
215	Picture	c201	6845924	0	171	4832	173	0	next
215	Response	2	6850635	4711	2
217	Picture	c201	6862255	0	2	4605	69	0	next
217	Response	2	6866859	4604	1
219	Picture	b215	6880922	0	171	7166	172	0	next
219	Response	2	6887923	7001	1
221	Picture	b208	6902087	0	1	6363	141	0	next
221	Response	2	6908449	6362	1
223	Picture	b205	6920586	0	171	5666	172	0	next
223	Response	2	6926165	5579	2
225	Picture	b207	6937918	0	1	6385	120	0	next
225	Response	2	6944302	6384	2
227	Picture	c201	6959251	0	171	5165	173	0	next
227	Response	2	6964231	4980	2
229	Picture	a208	6975916	0	1	6394	111	0	next
229	Response	1	6982309	6393	1
231	Picture	a215	6995749	0	168	4998	170	0	next
231	Response	1	7000687	4938	1
233	Picture	b216	7012580	0	2	7019	154	0	next
233	Response	2	7019598	7018	1
235	Picture	b203	7034080	0	171	9498	172	0	next
235	Response	2	7043529	9449	1
237	Picture	b211	7057244	0	2	9797	43	0	next
237	Response	2	7067040	9796	2
239	Picture	c201	7081910	0	171	8665	173	0	next
239	Response	2	7090469	8559	1
241	Picture	c201	7103908	0	2	5596	77	0	next
241	Response	2	7109503	5595	1
243	Picture	a203	7124408	0	171	7165	172	0	next
243	Response	1	7131523	7115	1
245	Picture	c201	7145406	0	1	5631	41	0	next
245	Response	2	7151036	5630	1
247	Picture	a212	7165905	0	171	6499	172	0	next
247	Response	1	7172368	6463	1
249	Picture	b210	7186570	0	1	6505	167	0	next
249	Response	2	7193074	6504	1
251	Picture	a206	7205236	0	171	7499	172	0	next
251	Response	1	7212642	7406	2
253	Picture	a216	7228067	0	2	7166	174	0	next
253	Response	1	7235231	7164	2
255	Picture	a202	7247067	0	173	6332	174	0	next
255	Response	1	7253336	6269	2
257	Picture	a204	7268398	0	2	7409	97	0	next
257	Response	2	7275806	7408	1
259	Picture	a213	7287564	0	173	6832	175	0	next
259	Response	1	7294296	6732	1
261	Picture	c201	7309063	0	1	6832	3	0	next
261	Response	2	7315749	6686	1
263	Picture	c201	7330895	0	172	5166	173	0	next
263	Response	2	7335912	5017	1
265	Picture	a201	7347560	0	2	9414	91	0	next
265	Response	1	7356973	9413	1
267	Picture	a205	7369227	0	170	6165	171	0	next
267	Response	1	7375284	6057	1
269	Picture	b209	7389391	0	1	10964	41	0	next
269	Response	2	7400354	10963	1
271	Picture	c201	7412557	0	171	6332	173	0	next
271	Response	2	7418817	6260	1
273	Picture	b213	7433555	0	1	4916	89	0	next
273	Response	2	7438471	4916	1
275	Picture	b214	7451721	0	171	5666	172	0	next
275	Response	2	7457350	5629	1
277	Picture	b201	7469386	0	2	12971	35	0	next
277	Response	2	7482356	12970	1
279	Picture	b202	7496385	0	171	5499	173	0	next
279	Response	2	7501834	5449	1
281	Picture	a207	7514550	0	2	9964	42	0	next
281	Response	1	7524513	9963	1
283	Picture	b212	7538883	0	172	6665	174	0	next
283	Response	2	7545485	6602	2
285	Picture	a211	7557381	0	2	9618	55	0	next
285	Response	1	7566998	9617	2
287	Picture	c201	7578714	0	171	7332	172	0	next
287	Response	2	7585967	7253	1
289	Picture	c201	7600045	0	1	5254	85	0	next
289	Response	2	7605297	5252	2
291	Picture	c201	7618878	0	171	5832	173	0	next
291	Response	2	7624597	5719	1
293	Picture	a210	7636210	0	1	11934	71	0	next
293	Response	1	7648143	11933	1
295	Picture	c201	7659709	0	171	5832	172	0	next
295	Response	2	7665412	5703	3
297	Picture	a214	7678540	0	2	5843	164	0	next
297	Response	1	7684382	5842	1
299	Picture	a209	7695873	0	171	7332	173	0	next
299	Response	1	7703086	7213	1
302	Response	3	8098785	283419	2
305	Picture	c001	8129014	0	171	7332	173	0	next
305	Response	1	8136259	7245	1
307	Picture	b004	8156012	0	1	12703	135	0	next
307	Response	2	8168714	12702	1
309	Picture	a010	8185011	0	171	9832	172	0	next
309	Response	1	8194738	9727	1
311	Picture	b006	8212342	0	1	10183	155	0	next
311	Response	2	8222524	10182	2
313	Picture	a007	8241341	0	170	8332	171	0	next
313	Response	1	8249502	8161	1
315	Picture	a016	8266839	0	1	6986	186	0	next
315	Response	1	8273824	6985	1
317	Picture	a012	8293338	0	171	6665	173	0	next
317	Response	1	8299965	6627	2
319	Picture	b001	8318502	0	2	7666	174	0	next
319	Response	2	8326167	7665	1
321	Picture	b011	8344001	0	1	8166	2	0	next
321	Response	2	8352011	8010	1
323	Picture	b008	8370666	0	1	8325	179	0	next
323	Response	2	8378990	8324	1
325	Picture	c001	8396332	0	171	8165	172	0	next
325	Response	1	8404445	8113	1
327	Picture	b005	8424829	0	2	6421	85	0	next
327	Response	2	8431250	6421	1
329	Picture	a006	8448828	0	172	8499	173	0	next
329	Response	1	8457301	8473	2
331	Picture	b003	8475660	0	1	7126	46	0	next
331	Response	2	8482785	7125	1
333	Picture	b002	8502159	0	173	8998	175	0	next
333	Response	2	8511022	8863	2
335	Picture	c001	8529656	0	2	7837	169	0	next
335	Response	1	8537492	7836	2
337	Picture	c001	8555322	0	170	7332	171	0	next
337	Response	1	8562527	7205	2
339	Picture	b007	8582653	0	1	11008	164	0	next
339	Response	2	8593659	11006	2
341	Picture	c001	8611652	0	171	8832	172	0	next
341	Response	1	8620375	8723	1
343	Picture	a014	8641149	0	2	10272	68	0	next
343	Response	1	8651420	10271	1
345	Picture	b012	8669149	0	170	8498	172	0	next
345	Response	2	8677473	8324	1
347	Picture	c001	8697313	0	1	6603	236	0	next
347	Response	1	8703915	6602	1
349	Picture	a001	8721812	0	172	8332	173	0	next
349	Response	1	8729966	8154	1
351	Picture	c001	8746810	0	2	5209	131	0	next
351	Response	1	8752018	5208	1
353	Picture	c001	8769976	0	171	5165	173	0	next
353	Response	1	8775055	5079	2
355	Picture	b016	8793141	0	1	9136	36	0	next
355	Response	2	8802276	9135	1
357	Picture	b014	8820306	0	1	8832	3	0	next
357	Response	2	8829055	8749	1
359	Picture	c001	8849137	0	2	5674	166	0	next
359	Response	1	8854810	5673	1
361	Picture	a003	8874470	0	170	7665	171	0	next
361	Response	1	8881971	7501	1
363	Picture	c001	8902634	0	1	5396	111	0	next
363	Response	1	8908029	5395	1
365	Picture	a009	8924800	0	171	9332	172	0	next
365	Response	1	8934000	9200	1
367	Picture	a002	8952797	0	2	5526	148	0	next
367	Response	1	8958322	5525	1
369	Picture	a005	8975963	0	1	4999	3	0	next
369	Response	1	8980793	4830	1
371	Picture	c001	9000628	0	1	5176	163	0	next
371	Response	1	9005803	5175	1
373	Picture	a013	9023795	0	166	6164	168	0	next
373	Response	1	9029886	6091	1
375	Picture	b013	9047625	0	2	12589	83	0	next
375	Response	2	9060213	12588	1
377	Picture	c001	9077458	0	170	5832	171	0	next
377	Response	1	9083187	5729	2
379	Picture	b010	9100122	0	2	10107	66	0	next
379	Response	2	9110228	10106	1
381	Picture	c001	9127288	0	171	7332	172	0	next
381	Response	1	9134432	7144	2
383	Picture	c001	9154119	0	1	7712	128	0	next
383	Response	1	9161830	7711	1
385	Picture	a011	9181785	0	169	6665	170	0	next
385	Response	1	9188333	6548	1
387	Picture	a008	9208949	0	2	8249	90	0	next
387	Response	1	9217197	8248	2
389	Picture	c001	9235615	0	172	5998	174	0	next
389	Response	1	9241520	5905	1
391	Picture	a015	9258613	0	1	7350	155	0	next
391	Response	1	9265962	7349	2
393	Picture	b009	9283112	0	170	11332	171	0	next
393	Response	2	9294379	11267	2
395	Picture	a004	9313776	0	2	11464	42	0	next
395	Response	1	9325239	11463	1
397	Picture	b015	9344775	0	171	6499	172	0	next
397	Response	2	9351147	6372	1
399	Picture	c001	9370439	0	2	10333	3	0	next
399	Response	1	9380604	10165	2
401	Response	3	9409977	12205	1
402	Response	3	9519352	21420	2
404	Picture	c001	9529763	0	1	5102	70	0	next
404	Response	1	9534864	5101	1
406	Picture	c001	9546763	0	171	6998	173	0	next
406	Response	1	9553719	6956	1
408	Picture	c101	9567094	0	2	5332	175	0	next
408	Response	1	9572425	5331	1
410	Picture	c101	9587261	0	167	4498	169	0	next
410	Response	1	9591668	4407	1
412	Picture	b109	9605425	0	2	10568	105	0	next
412	Response	2	9615992	10567	1
414	Picture	a113	9629925	0	170	5832	171	0	next
414	Response	1	9635683	5758	1
416	Picture	b101	9649089	0	2	9035	138	0	next
416	Response	2	9658123	9034	1
418	Picture	a103	9671588	0	1	6166	2	0	next
418	Response	1	9677697	6109	1
420	Picture	c101	9691254	0	1	6855	150	0	next
420	Response	1	9698108	6854	1
422	Picture	c101	9710420	0	170	4832	171	0	next
422	Response	1	9715142	4722	2
424	Picture	c101	9729585	0	1	4322	183	0	next
424	Response	1	9733906	4321	1
426	Picture	c101	9746418	0	170	5332	171	0	next
426	Response	1	9751715	5297	1
428	Picture	a114	9766749	0	1	6303	36	0	next
428	Response	1	9773051	6302	1
430	Picture	c101	9785082	0	171	10499	172	0	next
430	Response	1	9795402	10320	1
432	Picture	b110	9810246	0	2	7777	63	0	next
432	Response	2	9818022	7776	1
434	Picture	c101	9831412	0	1	5666	2	0	next
434	Response	1	9836963	5551	2
436	Picture	a111	9850911	0	1	6465	40	0	next
436	Response	1	9857375	6464	1
438	Picture	c101	9871077	0	171	4499	172	0	next
438	Response	1	9875482	4405	1
440	Picture	b116	9890075	0	2	7432	74	0	next
440	Response	2	9897505	7430	1
442	Picture	a106	9910241	0	171	13998	173	0	next
442	Response	1	9924100	13859	1
444	Picture	a116	9939239	0	1	10118	53	0	next
444	Response	1	9949356	10117	1
446	Picture	b114	9961905	0	169	6165	171	0	next
446	Response	2	9968035	6130	1
448	Picture	b103	9980569	0	2	13431	75	0	next
448	Response	2	9993999	13430	1
450	Picture	c101	10005569	0	171	5332	172	0	next
450	Response	1	10010729	5160	1
452	Picture	a104	10025067	0	1	6613	59	0	next
452	Response	2	10031679	6612	1
454	Picture	a105	10045566	0	172	7666	173	0	next
454	Response	1	10053164	7598	1
456	Picture	b112	10066564	0	2	7610	63	0	next
456	Response	2	10074173	7609	1
458	Picture	b107	10087564	0	171	29664	172	0	next
458	Response	2	10117148	29584	1
460	Picture	a109	10130727	0	2	6112	61	0	next
460	Response	1	10136838	6111	2
462	Picture	b102	10151227	0	171	6998	173	0	next
462	Response	2	10158086	6859	1
464	Picture	b105	10170892	0	1	6346	159	0	next
464	Response	2	10177237	6345	2
466	Picture	a101	10189224	0	171	5499	173	0	next
466	Response	1	10194625	5401	1
468	Picture	a110	10207889	0	2	6577	96	0	next
468	Response	1	10214465	6576	1
470	Picture	c101	10228222	0	171	4499	172	0	next
470	Response	1	10232691	4469	1
472	Picture	c101	10245054	0	1	4373	134	0	next
472	Response	1	10249426	4372	1
474	Picture	b113	10260554	0	170	6998	172	0	next
474	Response	2	10267383	6829	1
476	Picture	a108	10282051	0	2	6073	100	0	next
476	Response	1	10288124	6073	1
478	Picture	b108	10302717	0	1	4666	3	0	next
478	Response	1	10307278	4561	1
480	Picture	a115	10321383	0	1	6483	188	0	next
480	Response	1	10327865	6482	1
482	Picture	b104	10342715	0	172	7166	173	0	next
482	Response	2	10349736	7021	1
484	Picture	b111	10363547	0	1	7915	90	0	next
484	Response	2	10371461	7914	1
486	Picture	c101	10385379	0	171	6832	173	0	next
486	Response	1	10392047	6668	2
488	Picture	a107	10404711	0	1	7449	56	0	next
488	Response	1	10412159	7448	1
490	Picture	b115	10424877	0	171	5832	173	0	next
490	Response	2	10430536	5659	1
492	Picture	a112	10442542	0	1	5771	68	0	next
492	Response	1	10448312	5770	1
494	Picture	a102	10462375	0	170	5832	171	0	next
494	Response	1	10468156	5781	1
496	Picture	c101	10482373	0	1	5744	94	0	next
496	Response	1	10488116	5743	1
498	Picture	c101	10502206	0	171	4832	172	0	next
498	Response	1	10506972	4766	1
500	Picture	c101	10521704	0	1	4394	111	0	next
500	Response	1	10526097	4393	1
502	Picture	b106	10540370	0	171	9666	172	0	next
502	Response	2	10549849	9479	1
505	Response	3	10678774	15079	1
507	Picture	a113	10688861	0	172	6166	173	0	next
507	Response	1	10694885	6024	1
509	Picture	b110	10709526	0	1	7417	88	0	next
509	Response	2	10716942	7416	1
511	Picture	b106	10729359	0	172	8165	174	0	next
511	Response	2	10737475	8116	1
513	Picture	a105	10749524	0	1	5912	93	0	next
513	Response	1	10755435	5911	1
515	Picture	a116	10770190	0	170	7998	172	0	next
515	Response	1	10778055	7865	2
517	Picture	b107	10790688	0	1	7089	84	0	next
517	Response	2	10797777	7089	1
519	Picture	a103	10812521	0	170	5665	171	0	next
519	Response	1	10818066	5545	2
521	Picture	c101	10831185	0	2	5050	123	0	next
521	Response	1	10836234	5049	1
523	Picture	c101	10848685	0	168	4332	170	0	next
523	Response	1	10852876	4191	1
525	Picture	b102	10866350	0	1	6340	165	0	next
525	Response	2	10872689	6339	1
527	Picture	c101	10884516	0	171	5832	173	0	next
527	Response	1	10890173	5657	1
529	Picture	b103	10902348	0	1	5457	48	0	next
529	Response	2	10907804	5456	1
531	Picture	c101	10921014	0	171	5499	172	0	next
531	Response	1	10926332	5318	1
533	Picture	b111	10941179	0	1	6668	170	0	next
533	Response	2	10947846	6667	1
535	Picture	a115	10961512	0	171	14498	172	0	next
535	Response	1	10975907	14395	2
537	Picture	c101	10990509	0	2	5151	189	0	next
537	Response	1	10995659	5150	1
539	Picture	b115	11010342	0	172	9332	173	0	next
539	Response	2	11019566	9224	2
541	Picture	b105	11034840	0	1	8964	43	0	next
541	Response	2	11043803	8963	1
543	Picture	c101	11056173	0	171	5332	172	0	next
543	Response	1	11061347	5174	1
545	Picture	b114	11074171	0	1	6723	115	0	next
545	Response	2	11080893	6722	1
547	Picture	c101	11094337	0	171	13832	172	0	next
547	Response	1	11108057	13720	1
549	Picture	c101	11122001	0	2	4141	32	0	next
549	Response	1	11126140	4139	2
551	Picture	a108	11137834	0	171	15999	172	0	next
551	Response	1	11153722	15888	1
553	Picture	a111	11168332	0	1	6013	159	0	next
553	Response	1	11174344	6012	2
555	Picture	a104	11185665	0	167	7332	168	0	next
555	Response	2	11192844	7179	1
557	Picture	c101	11207496	0	2	5793	47	0	next
557	Response	1	11213288	5792	1
559	Picture	b112	11227162	0	172	6999	174	0	next
559	Response	2	11234055	6893	1
561	Picture	a101	11247994	0	1	9400	105	0	next
561	Response	1	11257392	9398	2
563	Picture	a109	11270493	0	170	6166	171	0	next
563	Response	1	11276468	5975	1
565	Picture	a102	11291325	0	1	5999	2	0	next
565	Response	1	11297178	5853	2
567	Picture	b113	11310491	0	170	8165	171	0	next
567	Response	2	11318487	7996	1
569	Picture	c101	11330156	0	1	6799	39	0	next
569	Response	1	11336954	6798	1
571	Picture	b104	11350488	0	171	14665	173	0	next
571	Response	2	11365047	14559	1
573	Picture	b109	11377153	0	1	14493	178	0	next
573	Response	2	11391645	14492	1
575	Picture	a114	11405818	0	171	11332	173	0	next
575	Response	1	11417112	11294	1
577	Picture	c101	11431316	0	1	7946	59	0	next
577	Response	1	11439260	7944	2
579	Picture	b108	11451482	0	171	9832	173	0	next
579	Response	2	11461227	9745	1
581	Picture	c101	11473314	0	1	5013	159	0	next
581	Response	1	11478326	5012	1
583	Picture	a106	11490647	0	170	9165	171	0	next
583	Response	2	11499665	9018	2
585	Picture	b116	11514644	0	2	9917	90	0	next
585	Response	2	11524560	9916	1
587	Picture	a107	11538644	0	170	10332	171	0	next
587	Response	1	11548826	10182	1
589	Picture	c101	11560475	0	1	6757	82	0	next
589	Response	1	11567231	6756	2
591	Picture	a110	11580141	0	171	13165	173	0	next
591	Response	1	11593232	13091	1
593	Picture	a112	11607639	0	1	5738	101	0	next
593	Response	1	11613376	5737	1
595	Picture	c101	11625472	0	171	5666	172	0	next
595	Response	1	11630954	5482	1
597	Picture	c101	11646137	0	1	3918	87	0	next
597	Response	1	11650054	3917	1
599	Picture	b101	11664803	0	171	12665	172	0	next
599	Response	2	11677428	12625	1
601	Picture	c101	11689801	0	1	6692	148	0	next
601	Response	1	11696492	6691	1
