# Supplementary material for: The relationship between Chinese college students’ mate preferences and their parents’ education level
Source: Front Psychol. 2022 Nov 1;13:907315. doi: 10.3389/fpsyg.2022.907315 (PMC9664191; doi:10.3389/fpsyg.2022.907315)
Supplement: Supplementary file 2 [file Data_Sheet_1.ZIP › raw data/╗╞σ√μ├/part1.log]

Scenario - For expli1
Logfile written - 2018/6/5 13:27:46

Trial	Event Type	Code	Time	TTime	Uncertainty	Duration	Uncertainty	ReqTime	ReqDur

1	Response	3	858531	858531	1
4	Picture	c001	889258	0	2	6967	43	0	next
4	Response	1	896224	6966	1
6	Picture	c001	915590	0	175	5666	176	0	next
6	Response	1	921082	5492	1
8	Picture	c001	940087	0	2	5640	37	0	next
8	Response	1	945727	5640	1
10	Picture	a004	962086	0	173	6499	174	0	next
10	Response	1	968482	6396	1
12	Picture	b014	986584	0	1	5584	91	0	next
12	Response	2	992166	5582	2
14	Picture	b001	1011082	0	175	10998	177	0	next
14	Response	1	1021973	10891	1
16	Picture	b013	1040246	0	1	10900	109	0	next
16	Response	2	1051145	10899	1
18	Picture	c001	1068411	0	175	5832	176	0	next
18	Response	1	1074112	5701	2
20	Picture	c001	1091242	0	1	5632	43	0	next
20	Response	1	1096873	5631	1
22	Picture	b005	1115240	0	174	7832	176	0	next
22	Response	2	1122987	7747	1
24	Picture	a005	1141404	0	2	10129	40	0	next
24	Response	1	1151532	10128	1
26	Picture	b004	1168569	0	175	9665	177	0	next
26	Response	2	1178158	9589	1
28	Picture	b006	1198233	0	1	7182	160	0	next
28	Response	2	1205414	7181	2
30	Picture	a016	1223232	0	178	7165	179	0	next
30	Response	1	1230276	7044	1
32	Picture	b007	1250062	0	1	6600	69	0	next
32	Response	2	1256661	6599	1
34	Picture	a002	1274394	0	175	6165	177	0	next
34	Response	1	1280469	6075	1
36	Picture	b002	1300391	0	1	17530	146	0	next
36	Response	2	1317920	17529	1
38	Picture	a014	1335056	0	174	6665	175	0	next
38	Response	1	1341549	6493	1
40	Picture	b010	1359386	0	1	5700	144	0	next
40	Response	2	1365085	5699	1
42	Picture	c001	1383385	0	175	9498	177	0	next
42	Response	1	1392822	9437	1
44	Picture	a003	1410882	0	1	7068	101	0	next
44	Response	2	1417948	7066	1
46	Picture	a009	1434881	0	174	5665	175	0	next
46	Response	1	1440490	5609	1
48	Picture	c001	1457711	0	2	7398	114	0	next
48	Response	1	1465108	7397	1
50	Picture	a012	1483543	0	176	6165	178	0	next
50	Response	1	1489574	6031	2
52	Picture	c001	1507707	0	2	5471	40	0	next
52	Response	1	1513177	5470	1
54	Picture	c001	1532206	0	176	4332	177	0	next
54	Response	1	1536474	4268	2
56	Picture	b003	1553537	0	1	11937	72	0	next
56	Response	2	1565472	11935	2
58	Picture	a015	1581702	0	172	13164	174	0	next
58	Response	1	1594824	13122	1
60	Picture	c001	1613032	0	1	4941	70	0	next
60	Response	1	1617972	4940	1
62	Picture	b012	1637697	0	174	6999	175	0	next
62	Response	2	1644508	6811	2
64	Picture	b011	1662694	0	2	5651	193	0	next
64	Response	2	1668344	5650	1
66	Picture	a013	1685527	0	176	5498	178	0	next
66	Response	1	1690918	5391	2
68	Picture	c001	1711524	0	1	5780	62	0	next
68	Response	1	1717303	5779	1
70	Picture	a010	1735023	0	175	34829	177	0	next
70	Response	1	1769688	34665	1
72	Picture	c001	1788684	0	1	5381	121	0	next
72	Response	1	1794063	5379	2
74	Picture	a008	1810350	0	174	6165	175	0	next
74	Response	1	1816338	5988	1
76	Picture	b016	1836680	0	1	40054	119	0	next
76	Response	2	1876733	40053	1
78	Picture	b009	1894509	0	175	8999	176	0	next
78	Response	2	1903449	8940	1
80	Picture	a006	1922673	0	1	6112	57	0	next
80	Response	1	1928784	6111	1
82	Picture	b015	1945505	0	176	5665	178	0	next
82	Response	2	1951122	5617	1
84	Picture	c001	1969169	0	2	13047	129	0	next
84	Response	1	1982215	13046	1
86	Picture	c001	2000501	0	174	3832	175	0	next
86	Response	1	2004255	3754	1
88	Picture	a001	2024831	0	2	7340	172	0	next
88	Response	1	2032170	7339	1
90	Picture	c001	2050663	0	176	4832	178	0	next
90	Response	1	2055345	4682	1
92	Picture	a011	2075827	0	1	5690	153	0	next
92	Response	1	2081516	5689	1
94	Picture	a007	2098327	0	176	5831	177	0	next
94	Response	1	2104062	5735	1
96	Picture	b008	2121157	0	1	4791	51	0	next
96	Response	1	2125947	4790	2
98	Picture	c001	2145989	0	176	6165	177	0	next
98	Response	1	2152088	6099	2
101	Response	3	2327666	58188	1
103	Picture	c001	2337806	0	177	5999	178	0	next
103	Response	1	2343679	5873	1
105	Picture	c001	2355971	0	1	4648	194	0	next
105	Response	1	2360618	4647	1
107	Picture	c101	2374303	0	176	4666	177	0	next
107	Response	1	2378905	4602	1
109	Picture	b104	2393301	0	1	6562	115	0	next
109	Response	2	2399862	6561	1
111	Picture	b102	2413966	0	176	5999	178	0	next
111	Response	2	2419680	5714	1
113	Picture	c101	2433131	0	1	6307	36	0	next
113	Response	1	2439437	6306	2
115	Picture	a106	2452297	0	174	5498	176	0	next
115	Response	1	2457667	5370	1
117	Picture	a105	2472628	0	1	4588	88	0	next
117	Response	1	2477215	4587	1
119	Picture	a115	2489627	0	169	4499	170	0	next
119	Response	1	2493973	4346	1
121	Picture	c101	2505958	0	2	5285	60	0	next
121	Response	1	2511242	5284	1
123	Picture	c101	2523291	0	175	4665	177	0	next
123	Response	1	2527852	4561	1
125	Picture	c101	2542789	0	1	3746	98	0	next
125	Response	1	2546534	3745	1
127	Picture	a113	2559954	0	175	5166	176	0	next
127	Response	1	2564978	5024	1
129	Picture	c101	2579286	0	1	4494	175	0	next
129	Response	1	2583779	4493	1
131	Picture	a101	2597285	0	175	12164	177	0	next
131	Response	1	2609326	12041	1
133	Picture	c101	2623949	0	1	4630	46	0	next
133	Response	1	2628577	4628	2
135	Picture	b108	2641281	0	169	3999	170	0	next
135	Response	1	2645215	3934	1
137	Picture	b105	2659279	0	1	6233	111	0	next
137	Response	2	2665511	6232	1
139	Picture	c101	2679111	0	175	4999	177	0	next
139	Response	1	2684039	4928	1
141	Picture	b111	2696943	0	1	4189	154	0	next
141	Response	2	2701131	4188	1
143	Picture	a104	2712609	0	167	7998	169	0	next
143	Response	1	2720558	7949	2
145	Picture	c101	2733773	0	1	4443	61	0	next
145	Response	1	2738215	4442	1
147	Picture	a102	2752605	0	177	7332	179	0	next
147	Response	1	2759778	7173	1
149	Picture	c101	2774769	0	2	4172	172	0	next
149	Response	1	2778940	4171	1
151	Picture	c101	2790936	0	175	5331	177	0	next
151	Response	1	2796239	5303	1
153	Picture	a110	2810933	0	1	18381	127	0	next
153	Response	1	2829313	18380	1
155	Picture	a112	2843265	0	174	20830	176	0	next
155	Response	1	2864066	20801	1
157	Picture	b114	2878094	0	2	6122	55	0	next
157	Response	2	2884215	6121	1
159	Picture	a107	2895427	0	167	9331	169	0	next
159	Response	1	2904634	9207	1
161	Picture	a111	2918258	0	1	4731	111	0	next
161	Response	1	2922988	4730	1
163	Picture	b107	2937590	0	175	9999	176	0	next
163	Response	2	2947399	9809	1
165	Picture	b115	2958921	0	1	6163	179	0	next
165	Response	1	2965083	6162	1
167	Picture	c101	2976254	0	174	20330	176	0	next
167	Response	1	2996450	20196	1
169	Picture	b112	3009750	0	1	10513	164	0	next
169	Response	2	3020262	10512	1
171	Picture	a109	3032582	0	169	9498	171	0	next
171	Response	1	3041939	9357	1
173	Picture	a108	3056080	0	1	5139	36	0	next
173	Response	1	3061218	5138	1
175	Picture	b106	3075579	0	169	5998	171	0	next
175	Response	2	3081430	5851	2
177	Picture	b109	3095910	0	1	7110	66	0	next
177	Response	2	3103019	7109	1
179	Picture	a103	3114242	0	175	6999	176	0	next
179	Response	1	3121158	6916	2
181	Picture	b101	3133740	0	1	5618	58	0	next
181	Response	1	3139357	5617	1
183	Picture	c101	3152072	0	177	5832	179	0	next
183	Response	1	3157799	5727	1
185	Picture	b113	3172903	0	2	5469	42	0	next
185	Response	2	3178372	5469	1
187	Picture	a114	3190902	0	175	9832	177	0	next
187	Response	1	3200619	9717	1
189	Picture	a116	3212233	0	2	5390	121	0	next
189	Response	1	3217622	5389	1
191	Picture	b116	3230066	0	175	6998	177	0	next
191	Response	2	3236997	6931	1
193	Picture	b103	3252230	0	1	13314	187	0	next
193	Response	2	3265543	13313	1
195	Picture	c101	3277895	0	176	5666	177	0	next
195	Response	1	3283381	5486	2
197	Picture	c101	3295393	0	2	4301	210	0	next
197	Response	1	3299692	4299	2
199	Picture	c101	3314726	0	175	3498	177	0	next
199	Response	1	3318077	3351	1
201	Picture	b110	3332057	0	1	5602	74	0	next
201	Response	2	3337658	5601	1
204	Response	3	3464924	15876	1
206	Picture	a106	3475378	0	2	8236	102	0	next
206	Response	1	3483613	8235	1
208	Picture	b104	3497877	0	168	11665	170	0	next
208	Response	1	3509401	11524	2
210	Picture	a113	3522375	0	1	6431	77	0	next
210	Response	1	3528805	6430	1
212	Picture	a105	3541207	0	175	6332	176	0	next
212	Response	1	3547428	6221	2
214	Picture	c101	3560205	0	1	6478	197	0	next
214	Response	1	3566682	6477	1
216	Picture	c101	3579037	0	176	4666	177	0	next
216	Response	1	3583568	4531	1
218	Picture	b109	3597702	0	1	6230	112	0	next
218	Response	2	3603931	6229	1
220	Picture	c101	3618367	0	175	5166	176	0	next
220	Response	1	3623447	5080	1
222	Picture	b106	3637531	0	2	4600	78	0	next
222	Response	2	3642130	4599	2
224	Picture	a112	3655531	0	175	5998	177	0	next
224	Response	1	3661410	5879	1
226	Picture	c101	3673195	0	2	5127	45	0	next
226	Response	1	3678321	5126	1
228	Picture	c101	3689528	0	174	4832	176	0	next
228	Response	1	3694302	4774	1
230	Picture	b107	3709525	0	2	7270	74	0	next
230	Response	2	3716794	7269	2
232	Picture	c101	3728358	0	175	5832	177	0	next
232	Response	1	3734151	5793	1
234	Picture	b113	3747023	0	1	15794	47	0	next
234	Response	2	3762816	15793	2
236	Picture	b114	3774854	0	175	7332	177	0	next
236	Response	2	3782065	7211	1
238	Picture	c101	3794519	0	1	6253	82	0	next
238	Response	1	3800771	6252	1
240	Picture	b115	3813685	0	174	9331	176	0	next
240	Response	2	3822897	9212	1
242	Picture	a116	3835015	0	2	6176	170	0	next
242	Response	1	3841190	6175	1
244	Picture	c101	3855014	0	175	7499	176	0	next
244	Response	1	3862478	7464	1
246	Picture	b112	3877512	0	1	4935	75	0	next
246	Response	2	3882446	4934	1
248	Picture	a101	3896178	0	174	6498	176	0	next
248	Response	1	3902562	6384	1
250	Picture	a110	3916675	0	2	9186	159	0	next
250	Response	1	3925859	9184	2
252	Picture	c101	3938508	0	174	3998	176	0	next
252	Response	1	3942442	3934	1
254	Picture	a107	3954839	0	1	4661	177	0	next
254	Response	1	3959499	4660	1
256	Picture	b110	3972838	0	175	6165	177	0	next
256	Response	2	3978839	6001	2
258	Picture	c101	3992836	0	1	3962	40	0	next
258	Response	1	3996797	3961	1
260	Picture	b101	4011668	0	175	12498	177	0	next
260	Response	2	4024028	12360	1
262	Picture	a111	4037499	0	1	13155	187	0	next
262	Response	1	4050653	13154	1
264	Picture	a104	4064164	0	175	6665	176	0	next
264	Response	1	4070743	6579	1
266	Picture	a109	4083995	0	1	4173	170	0	next
266	Response	1	4088167	4172	1
268	Picture	a103	4100494	0	174	5499	175	0	next
268	Response	1	4105831	5337	2
270	Picture	c101	4117825	0	2	4858	146	0	next
270	Response	1	4122682	4857	2
272	Picture	a115	4136825	0	174	5165	175	0	next
272	Response	1	4141906	5081	2
274	Picture	b103	4154156	0	1	4005	170	0	next
274	Response	2	4158160	4004	1
276	Picture	b116	4171822	0	175	5665	176	0	next
276	Response	2	4177442	5620	1
278	Picture	c101	4189320	0	1	4735	109	0	next
278	Response	1	4194054	4734	1
280	Picture	b108	4208152	0	167	20164	169	0	next
280	Response	2	4228177	20025	1
282	Picture	a108	4242982	0	1	9694	148	0	next
282	Response	1	4252675	9693	1
284	Picture	b105	4265647	0	175	5832	177	0	next
284	Response	2	4271362	5715	1
286	Picture	b102	4286312	0	1	6249	93	0	next
286	Response	2	4292560	6248	2
288	Picture	c101	4305811	0	174	4832	175	0	next
288	Response	1	4310520	4709	1
290	Picture	c101	4322809	0	1	4267	75	0	next
290	Response	1	4327074	4265	2
292	Picture	b111	4341974	0	175	6332	177	0	next
292	Response	2	4348216	6242	1
294	Picture	c101	4363472	0	1	5735	107	0	next
294	Response	1	4369206	5734	1
296	Picture	a102	4381804	0	175	15831	177	0	next
296	Response	1	4397570	15766	2
298	Picture	c101	4412134	0	2	14346	164	0	next
298	Response	1	4426479	14345	1
300	Picture	a114	4438466	0	175	6666	176	0	next
300	Response	1	4445016	6550	1
303	Response	3	4681389	123767	1
305	Picture	c001	4691446	0	174	4165	175	0	next
305	Response	2	4695549	4103	1
307	Picture	c001	4713609	0	2	3830	181	0	next
307	Response	2	4717438	3829	1
309	Picture	b001	4734109	0	174	11665	175	0	next
309	Response	1	4745596	11487	1
311	Picture	b013	4765272	0	1	5785	58	0	next
311	Response	2	4771056	5784	1
313	Picture	a006	4790771	0	167	7331	169	0	next
313	Response	1	4798041	7270	1
315	Picture	a008	4815268	0	1	8808	34	0	next
315	Response	1	4824075	8807	1
317	Picture	c001	4842767	0	174	7331	176	0	next
317	Response	2	4850071	7304	1
319	Picture	a014	4869596	0	3	25575	102	0	next
319	Response	1	4895171	25575	1
321	Picture	a002	4914760	0	169	5166	170	0	next
321	Response	1	4919700	4940	1
323	Picture	c001	4940257	0	3	5776	69	0	next
323	Response	2	4946031	5774	2
325	Picture	a007	4964756	0	178	5833	179	0	next
325	Response	1	4970409	5653	1
327	Picture	c001	4990087	0	1	4850	161	0	next
327	Response	1	4994936	4849	1
329	Picture	b003	5014586	0	174	9164	176	0	next
329	Response	2	5023695	9109	2
331	Picture	b014	5044249	0	1	5984	192	0	next
331	Response	2	5050232	5983	1
333	Picture	a003	5068081	0	175	6832	176	0	next
333	Response	1	5074850	6769	1
335	Picture	a015	5093912	0	1	5708	129	0	next
335	Response	1	5099619	5707	1
337	Picture	b012	5118744	0	176	5165	177	0	next
337	Response	2	5123850	5106	1
339	Picture	c001	5141074	0	2	6375	135	0	next
339	Response	1	5147448	6374	1
341	Picture	b016	5166906	0	175	16665	176	0	next
341	Response	2	5183518	16612	1
343	Picture	c001	5201069	0	2	6528	149	0	next
343	Response	2	5207596	6527	1
345	Picture	b015	5226568	0	175	5332	176	0	next
345	Response	2	5231764	5196	1
347	Picture	c001	5250232	0	1	3959	50	0	next
347	Response	2	5254190	3958	2
349	Picture	c001	5272898	0	176	4165	177	0	next
349	Response	2	5276978	4080	1
351	Picture	a009	5294228	0	2	6020	157	0	next
351	Response	1	5300247	6019	1
353	Picture	b006	5319560	0	171	6832	173	0	next
353	Response	2	5326305	6745	1
355	Picture	a011	5345224	0	2	11165	179	0	next
355	Response	1	5356388	11164	2
357	Picture	a004	5372723	0	175	16331	176	0	next
357	Response	1	5388930	16207	2
359	Picture	a001	5407886	0	1	11184	158	0	next
359	Response	1	5419068	11182	2
361	Picture	b004	5436384	0	175	5499	176	0	next
361	Response	2	5441704	5320	1
363	Picture	b002	5461548	0	1	5436	73	0	next
363	Response	2	5466983	5435	1
365	Picture	b011	5483880	0	175	5166	176	0	next
365	Response	2	5488993	5113	1
367	Picture	b005	5506711	0	1	5462	47	0	next
367	Response	2	5512171	5460	1
369	Picture	b007	5530876	0	175	4999	176	0	next
369	Response	2	5535769	4893	1
371	Picture	b008	5556207	0	1	5590	83	0	next
371	Response	2	5561795	5588	2
373	Picture	c001	5579539	0	173	5166	174	0	next
373	Response	2	5584528	4989	1
375	Picture	c001	5603203	0	1	4024	153	0	next
375	Response	2	5607226	4023	1
377	Picture	c001	5627035	0	173	4332	175	0	next
377	Response	2	5631338	4303	1
379	Picture	a012	5648199	0	2	8656	187	0	next
379	Response	1	5656854	8655	1
381	Picture	c001	5674531	0	178	7332	179	0	next
381	Response	2	5681682	7151	1
383	Picture	a005	5699862	0	1	6050	126	0	next
383	Response	1	5705911	6049	1
385	Picture	a010	5724194	0	167	8998	169	0	next
385	Response	1	5733135	8941	1
387	Picture	b009	5752190	0	2	6586	92	0	next
387	Response	2	5758775	6585	1
389	Picture	c001	5776356	0	176	9832	177	0	next
389	Response	2	5786060	9704	1
391	Picture	b010	5806520	0	1	6527	142	0	next
391	Response	2	5813046	6526	2
393	Picture	a016	5830685	0	175	5832	176	0	next
393	Response	1	5836436	5751	2
395	Picture	c001	5853849	0	1	5258	85	0	next
395	Response	1	5859106	5257	1
397	Picture	a013	5878014	0	169	6499	170	0	next
397	Response	1	5884438	6424	1
399	Picture	c001	5903678	0	2	4296	46	0	next
399	Response	2	5907973	4295	1
402	Response	3	6091584	63749	2
404	Picture	c001	6101995	0	2	5726	120	0	next
404	Response	2	6107720	5725	1
406	Picture	c001	6120328	0	175	3998	177	0	next
406	Response	2	6124297	3969	1
408	Picture	b203	6137659	0	1	5375	128	0	next
408	Response	2	6143033	5374	1
410	Picture	b205	6157158	0	175	3832	177	0	next
410	Response	2	6160962	3804	1
412	Picture	b210	6173489	0	2	5847	164	0	next
412	Response	2	6179336	5847	1
414	Picture	c201	6193322	0	176	4832	177	0	next
414	Response	2	6198104	4782	2
416	Picture	b212	6209820	0	1	4412	97	0	next
416	Response	2	6214231	4411	1
418	Picture	a213	6228819	0	174	5332	175	0	next
418	Response	1	6234106	5287	2
420	Picture	a215	6246483	0	2	4595	82	0	next
420	Response	1	6251077	4594	1
422	Picture	a204	6264483	0	174	5665	175	0	next
422	Response	1	6270119	5636	1
424	Picture	c201	6284147	0	1	4862	147	0	next
424	Response	2	6289008	4861	1
426	Picture	a209	6303479	0	169	6999	170	0	next
426	Response	1	6310356	6877	1
428	Picture	a207	6324810	0	2	5757	87	0	next
428	Response	1	6330566	5756	1
430	Picture	c201	6345143	0	174	5498	176	0	next
430	Response	2	6350503	5360	1
432	Picture	c201	6361974	0	1	3131	45	0	next
432	Response	2	6365104	3130	1
434	Picture	c201	6378307	0	176	3832	177	0	next
434	Response	2	6382014	3707	1
436	Picture	a216	6396804	0	2	7158	179	0	next
436	Response	1	6403961	7157	1
438	Picture	a214	6415470	0	172	4999	173	0	next
438	Response	1	6420393	4923	2
440	Picture	c201	6432468	0	1	5197	148	0	next
440	Response	2	6437664	5196	1
442	Picture	c201	6452467	0	175	3332	177	0	next
442	Response	2	6455621	3154	1
444	Picture	a210	6469298	0	2	5542	134	0	next
444	Response	1	6474839	5541	1
446	Picture	a208	6488131	0	177	6499	178	0	next
446	Response	1	6494451	6320	1
448	Picture	b202	6507128	0	2	6453	50	0	next
448	Response	2	6513579	6451	1
450	Picture	b206	6528461	0	174	6832	175	0	next
450	Response	2	6535106	6645	1
452	Picture	a212	6549625	0	1	12109	66	0	next
452	Response	1	6561733	12108	1
454	Picture	b209	6574457	0	175	9332	176	0	next
454	Response	2	6583711	9254	1
456	Picture	b208	6598454	0	2	6544	133	0	next
456	Response	2	6604997	6543	1
458	Picture	a203	6617453	0	172	5666	173	0	next
458	Response	2	6622986	5533	1
460	Picture	c201	6636285	0	1	6707	129	0	next
460	Response	2	6642991	6706	1
462	Picture	a201	6655450	0	169	6832	171	0	next
462	Response	1	6662182	6732	1
464	Picture	b204	6675115	0	1	5986	183	0	next
464	Response	2	6681100	5985	2
466	Picture	a205	6692614	0	168	6832	169	0	next
466	Response	1	6699327	6713	2
468	Picture	c201	6712445	0	1	4934	77	0	next
468	Response	2	6717378	4933	1
470	Picture	b201	6730944	0	175	17331	177	0	next
470	Response	1	6748172	17228	1
472	Picture	c201	6762274	0	1	4158	184	0	next
472	Response	1	6766431	4157	2
474	Picture	a202	6779273	0	175	6166	176	0	next
474	Response	1	6785348	6075	1
476	Picture	c201	6796771	0	2	5968	43	0	next
476	Response	2	6802738	5967	1
478	Picture	c201	6814437	0	168	4332	170	0	next
478	Response	2	6818628	4191	1
480	Picture	c201	6831435	0	1	3832	179	0	next
480	Response	2	6835266	3831	1
482	Picture	a211	6847268	0	175	17664	177	0	next
482	Response	1	6864770	17502	1
484	Picture	b213	6879931	0	1	5230	112	0	next
484	Response	2	6885159	5228	2
486	Picture	b216	6898264	0	175	7165	176	0	next
486	Response	2	6905368	7104	1
488	Picture	b214	6917761	0	2	4400	111	0	next
488	Response	2	6922160	4399	1
490	Picture	b207	6936427	0	174	7332	176	0	next
490	Response	2	6943688	7261	1
492	Picture	c201	6957925	0	1	5945	64	0	next
492	Response	2	6963868	5943	2
494	Picture	a206	6975257	0	168	12998	170	0	next
494	Response	1	6988126	12869	1
496	Picture	c201	7000255	0	1	12197	145	0	next
496	Response	2	7012451	12196	1
498	Picture	b215	7026753	0	175	6332	176	0	next
498	Response	2	7032927	6174	1
500	Picture	c201	7047917	0	2	6395	115	0	next
500	Response	2	7054311	6394	1
502	Picture	b211	7068083	0	167	9831	169	0	next
502	Response	2	7077881	9798	1
505	Response	3	7220379	28807	2
507	Picture	c201	7230569	0	178	6166	179	0	next
507	Response	2	7236693	6124	2
509	Picture	c201	7250734	0	1	3558	116	0	next
509	Response	2	7254292	3558	1
511	Picture	b204	7267067	0	174	6831	176	0	next
511	Response	2	7273808	6741	1
513	Picture	a202	7288231	0	1	5155	187	0	next
513	Response	1	7293385	5154	2
515	Picture	b215	7306896	0	175	4999	177	0	next
515	Response	2	7311707	4811	1
517	Picture	b214	7325061	0	1	10274	68	0	next
517	Response	2	7335334	10273	1
519	Picture	a213	7347560	0	176	5332	177	0	next
519	Response	1	7352723	5163	1
521	Picture	a203	7367724	0	1	3983	193	0	next
521	Response	1	7371706	3982	1
523	Picture	b213	7384224	0	168	3832	169	0	next
523	Response	1	7387959	3735	1
525	Picture	a208	7400888	0	2	5032	145	0	next
525	Response	1	7405919	5031	1
527	Picture	b210	7420221	0	174	5331	176	0	next
527	Response	2	7425470	5249	1
529	Picture	b207	7439218	0	2	6013	166	0	next
529	Response	2	7445230	6012	1
531	Picture	c201	7460384	0	178	4998	180	0	next
531	Response	2	7465320	4936	1
533	Picture	a214	7480548	0	2	5580	97	0	next
533	Response	1	7486127	5579	1
535	Picture	c201	7500047	0	169	5499	170	0	next
535	Response	2	7505405	5358	2
537	Picture	c201	7517378	0	2	11208	137	0	next
537	Response	2	7528585	11207	2
539	Picture	a212	7542044	0	174	6832	175	0	next
539	Response	1	7548795	6751	1
541	Picture	a201	7561208	0	2	16495	175	0	next
541	Response	1	7577701	16493	2
543	Picture	b206	7590706	0	168	9999	169	0	next
543	Response	2	7600643	9937	1
545	Picture	b208	7614870	0	2	11590	87	0	next
545	Response	2	7626459	11589	1
547	Picture	a216	7641536	0	176	12498	177	0	next
547	Response	1	7653863	12327	1
549	Picture	a204	7668866	0	1	6708	134	0	next
549	Response	1	7675573	6707	2
551	Picture	b212	7687365	0	175	10498	177	0	next
551	Response	2	7697764	10399	2
553	Picture	b211	7712196	0	1	5151	191	0	next
553	Response	2	7717346	5150	1
555	Picture	a211	7729528	0	174	12832	175	0	next
555	Response	1	7742295	12767	1
557	Picture	c201	7755526	0	1	8927	75	0	next
557	Response	2	7764453	8927	1
559	Picture	c201	7779191	0	168	11498	169	0	next
559	Response	2	7790510	11319	1
561	Picture	c201	7803688	0	2	12072	105	0	next
561	Response	2	7815759	12071	1
563	Picture	a207	7830020	0	176	6832	177	0	next
563	Response	1	7836779	6759	1
565	Picture	b209	7850851	0	1	29140	193	0	next
565	Response	2	7879989	29138	2
567	Picture	b202	7894681	0	169	5832	171	0	next
567	Response	2	7900408	5727	1
569	Picture	c201	7913013	0	1	9498	177	0	next
569	Response	1	7922510	9497	1
571	Picture	c201	7937344	0	175	10832	177	0	next
571	Response	2	7948088	10744	2
573	Picture	a215	7962675	0	2	11471	41	0	next
573	Response	1	7974144	11469	2
575	Picture	a210	7987340	0	169	21331	171	0	next
575	Response	1	8008571	21231	1
577	Picture	c201	8023670	0	1	5350	152	0	next
577	Response	2	8029018	5348	2
579	Picture	c201	8041836	0	174	5499	175	0	next
579	Response	2	8047309	5473	1
581	Picture	a209	8060834	0	1	7553	115	0	next
581	Response	1	8068386	7552	1
583	Picture	b216	8079500	0	175	6331	177	0	next
583	Response	2	8085749	6249	1
585	Picture	a206	8100997	0	1	56539	132	0	next
585	Response	2	8157535	56538	1
587	Picture	b203	8171992	0	169	5165	171	0	next
587	Response	2	8177116	5124	2
589	Picture	c201	8190156	0	2	5733	111	0	next
589	Response	2	8195888	5732	1
591	Picture	b201	8209489	0	175	6332	176	0	next
591	Response	2	8215645	6156	1
593	Picture	c201	8229319	0	2	6148	196	0	next
593	Response	1	8235465	6146	2
595	Picture	c201	8247319	0	175	8332	176	0	next
595	Response	2	8255530	8211	2
597	Picture	a205	8270816	0	2	6724	120	0	next
597	Response	1	8277538	6722	2
599	Picture	c201	8292149	0	174	5665	175	0	next
599	Response	2	8297657	5508	1
601	Picture	b205	8311813	0	1	5393	117	0	next
601	Response	2	8317205	5392	1
