# Supplementary material for: The relationship between Chinese college students’ mate preferences and their parents’ education level
Source: Front Psychol. 2022 Nov 1;13:907315. doi: 10.3389/fpsyg.2022.907315 (PMC9664191; doi:10.3389/fpsyg.2022.907315)
Supplement: Supplementary file 2 [file Data_Sheet_1.ZIP › raw data/└ΦΦ≈┐Ñ1/part1.log]

Scenario - For expli1
Logfile written - 2018/5/19 17:00:29

Trial	Event Type	Code	Time	TTime	Uncertainty	Duration	Uncertainty	ReqTime	ReqDur

1	Response	3	621046	621046	1
3	Picture	b009	631492	0	2	6777	63	0	next
3	Response	2	638268	6776	1
5	Picture	a001	655159	0	171	4666	173	0	next
5	Response	1	659747	4588	1
7	Picture	a011	677158	0	2	5680	160	0	next
7	Response	1	682837	5679	1
9	Picture	a016	702992	0	172	5999	174	0	next
9	Response	1	708902	5910	1
11	Picture	c001	726991	0	2	19239	101	0	next
11	Response	1	746229	19238	2
13	Picture	b007	763992	0	170	9999	171	0	next
13	Response	2	773821	9829	1
15	Picture	b016	792824	0	1	6498	174	0	next
15	Response	2	799321	6497	1
17	Picture	a002	817990	0	2	6333	4	0	next
17	Response	1	824198	6208	1
19	Picture	a014	843990	0	1	9496	175	0	next
19	Response	1	853484	9494	2
21	Picture	c001	872157	0	170	9333	171	0	next
21	Response	2	881398	9241	2
23	Picture	b015	901656	0	2	7597	78	0	next
23	Response	2	909252	7596	1
25	Picture	a010	927157	0	172	9332	173	0	next
25	Response	1	936331	9174	1
27	Picture	a012	953489	0	1	6016	156	0	next
27	Response	1	959503	6014	2
29	Picture	c001	978489	0	171	8833	172	0	next
29	Response	2	987266	8777	1
31	Picture	a008	1007488	0	2	8287	53	0	next
31	Response	1	1015774	8286	1
33	Picture	c001	1035822	0	172	7499	174	0	next
33	Response	2	1043241	7419	2
35	Picture	b006	1060655	0	1	11363	141	0	next
35	Response	2	1072017	11362	1
37	Picture	c001	1089822	0	169	6165	171	0	next
37	Response	2	1095849	6027	1
39	Picture	a006	1115154	0	1	6643	196	0	next
39	Response	1	1121796	6642	2
41	Picture	b003	1138654	0	1	7999	3	0	next
41	Response	2	1146613	7959	1
43	Picture	c001	1165653	0	2	5660	180	0	next
43	Response	2	1171312	5659	1
45	Picture	c001	1187820	0	171	5833	172	0	next
45	Response	2	1193568	5748	2
47	Picture	b004	1212653	0	1	6333	2	0	next
47	Response	2	1218801	6148	1
49	Picture	a005	1237820	0	170	7999	171	0	next
49	Response	1	1245732	7912	2
51	Picture	b001	1264486	0	1	5666	2	0	next
51	Response	2	1270016	5530	1
53	Picture	c001	1289486	0	171	6999	173	0	next
53	Response	2	1296323	6837	1
55	Picture	a003	1316319	0	1	5983	188	0	next
55	Response	1	1322301	5982	1
57	Picture	a015	1338986	0	169	5499	170	0	next
57	Response	2	1344382	5396	1
59	Picture	b013	1363818	0	1	5139	33	0	next
59	Response	2	1368956	5138	1
61	Picture	c001	1386318	0	171	5499	173	0	next
61	Response	2	1391655	5337	1
63	Picture	c001	1409651	0	1	5687	153	0	next
63	Response	2	1415337	5686	1
65	Picture	b012	1434651	0	170	5999	172	0	next
65	Response	2	1440509	5858	1
67	Picture	c001	1457484	0	1	5995	178	0	next
67	Response	2	1463478	5994	1
69	Picture	c001	1482984	0	172	4332	174	0	next
69	Response	2	1487219	4235	2
71	Picture	c001	1505816	0	2	3839	169	0	next
71	Response	2	1509654	3838	1
73	Picture	b005	1528650	0	171	3499	173	0	next
73	Response	2	1532055	3405	1
75	Picture	c001	1551316	0	1	3976	29	0	next
75	Response	2	1555290	3974	2
77	Picture	a004	1574483	0	170	3999	172	0	next
77	Response	2	1578436	3953	2
79	Picture	c001	1595649	0	1	4504	168	0	next
79	Response	2	1600152	4503	1
81	Picture	b010	1617816	0	170	6832	172	0	next
81	Response	2	1624610	6794	1
83	Picture	a009	1643982	0	1	5666	3	0	next
83	Response	1	1649570	5588	1
85	Picture	a007	1667815	0	1	5166	3	0	next
85	Response	1	1672837	5022	1
87	Picture	b002	1692981	0	1	7505	167	0	next
87	Response	2	1700485	7504	1
89	Picture	a013	1716982	0	170	6665	172	0	next
89	Response	1	1723544	6562	1
91	Picture	c001	1743981	0	1	7999	3	0	next
91	Response	2	1751849	7868	1
93	Picture	b011	1770147	0	1	6000	2	0	next
93	Response	2	1776012	5865	1
95	Picture	b008	1795480	0	1	5437	68	0	next
95	Response	2	1800916	5436	1
97	Picture	b014	1817481	0	170	5165	172	0	next
97	Response	2	1822544	5063	1
100	Response	3	1966999	23854	2
102	Picture	c001	1977312	0	172	6999	174	0	next
102	Response	2	1984250	6938	1
104	Picture	c001	1997978	0	1	4666	3	0	next
104	Response	2	2002544	4566	1
106	Picture	c201	2015811	0	1	4000	2	0	next
106	Response	2	2019703	3892	2
108	Picture	b212	2034977	0	2	5786	54	0	next
108	Response	2	2040762	5785	2
110	Picture	c201	2054645	0	170	9165	172	0	next
110	Response	2	2063730	9085	1
112	Picture	a209	2077477	0	1	5882	124	0	next
112	Response	1	2083358	5881	1
114	Picture	c201	2096144	0	170	6666	171	0	next
114	Response	2	2102638	6494	1
116	Picture	b206	2116643	0	2	6312	196	0	next
116	Response	2	2122954	6311	1
118	Picture	b208	2137977	0	171	6832	173	0	next
118	Response	2	2144673	6696	2
120	Picture	b213	2157143	0	1	5833	2	0	next
120	Response	2	2162790	5647	1
122	Picture	a208	2176476	0	1	5666	3	0	next
122	Response	1	2181977	5501	1
124	Picture	c201	2195142	0	2	7667	3	0	next
124	Response	2	2202624	7482	1
126	Picture	c201	2216310	0	171	5665	173	0	next
126	Response	2	2221869	5559	1
128	Picture	b205	2236642	0	1	5784	55	0	next
128	Response	2	2242425	5783	1
130	Picture	a206	2255809	0	172	8999	174	0	next
130	Response	1	2264683	8874	1
132	Picture	c201	2277975	0	1	7837	168	0	next
132	Response	2	2285811	7836	1
134	Picture	b216	2298975	0	171	11333	172	0	next
134	Response	2	2310208	11233	1
136	Picture	a210	2323141	0	1	7333	3	0	next
136	Response	1	2330378	7237	1
138	Picture	c201	2345308	0	172	6499	174	0	next
138	Response	2	2351651	6343	1
140	Picture	c201	2363141	0	1	6441	64	0	next
140	Response	2	2369582	6441	1
142	Picture	a211	2383641	0	171	6666	172	0	next
142	Response	2	2390133	6492	1
144	Picture	c201	2404640	0	2	9560	113	0	next
144	Response	2	2414199	9559	1
146	Picture	c201	2427141	0	170	11332	172	0	next
146	Response	2	2438355	11214	2
148	Picture	b211	2450640	0	1	10388	117	0	next
148	Response	2	2461027	10387	1
150	Picture	c201	2472807	0	171	12832	173	0	next
150	Response	2	2485517	12710	2
152	Picture	b214	2499973	0	1	9410	95	0	next
152	Response	2	2509382	9409	1
154	Picture	c201	2522639	0	1	7666	3	0	next
154	Response	2	2530267	7628	1
156	Picture	a214	2543305	0	2	11000	4	0	next
156	Response	1	2554221	10916	1
158	Picture	b204	2567306	0	172	12666	173	0	next
158	Response	2	2579903	12597	1
160	Picture	a201	2593638	0	2	10035	138	0	next
160	Response	1	2603672	10034	2
162	Picture	a207	2615139	0	170	13999	171	0	next
162	Response	2	2628992	13853	1
164	Picture	a216	2644138	0	1	6860	145	0	next
164	Response	1	2650997	6859	1
166	Picture	a215	2663972	0	171	12999	172	0	next
166	Response	1	2676650	12678	1
168	Picture	c201	2688804	0	1	14387	118	0	next
168	Response	2	2703190	14386	1
170	Picture	b202	2716304	0	1	13999	3	0	next
170	Response	2	2730209	13905	1
172	Picture	b207	2741803	0	2	12271	69	0	next
172	Response	2	2754073	12270	1
174	Picture	a213	2768637	0	170	7833	171	0	next
174	Response	1	2776388	7751	1
176	Picture	c201	2790470	0	1	11781	57	0	next
176	Response	2	2802251	11781	1
178	Picture	a204	2813803	0	172	9500	173	0	next
178	Response	1	2823131	9328	1
180	Picture	a205	2835302	0	2	12468	39	0	next
180	Response	1	2847769	12467	1
182	Picture	a212	2859303	0	170	15499	171	0	next
182	Response	2	2874729	15426	1
184	Picture	a203	2887968	0	2	13428	78	0	next
184	Response	1	2901395	13427	1
186	Picture	b203	2913302	0	170	9333	171	0	next
186	Response	2	2922610	9308	1
188	Picture	b210	2933968	0	1	8000	2	0	next
188	Response	2	2941793	7825	1
190	Picture	b209	2957135	0	171	10666	172	0	next
190	Response	2	2967770	10635	2
192	Picture	b215	2979968	0	1	14135	37	0	next
192	Response	2	2994102	14134	1
194	Picture	a202	3006801	0	171	11999	173	0	next
194	Response	1	3018766	11965	1
196	Picture	c201	3030800	0	2	10613	60	0	next
196	Response	2	3041412	10612	1
198	Picture	c201	3053467	0	170	11666	172	0	next
198	Response	2	3065097	11630	1
200	Picture	b201	3077633	0	1	10970	35	0	next
200	Response	2	3088601	10968	2
203	Response	3	3214089	12290	1
205	Picture	a203	3224465	0	1	8333	172	0	next
205	Response	1	3232797	8332	1
207	Picture	a212	3246465	0	170	10666	171	0	next
207	Response	1	3256984	10519	2
209	Picture	a202	3269964	0	2	9986	187	0	next
209	Response	1	3279950	9986	1
211	Picture	b206	3291298	0	170	7833	171	0	next
211	Response	2	3298979	7681	1
213	Picture	c201	3313131	0	1	7353	152	0	next
213	Response	2	3320483	7352	1
215	Picture	c201	3335130	0	2	13167	3	0	next
215	Response	2	3348243	13113	1
217	Picture	b215	3362130	0	2	10355	151	0	next
217	Response	2	3372484	10354	1
219	Picture	a204	3385297	0	170	13666	171	0	next
219	Response	2	3398870	13573	1
221	Picture	a211	3413463	0	1	9383	122	0	next
221	Response	1	3422845	9382	1
223	Picture	a207	3434130	0	170	12166	171	0	next
223	Response	1	3446230	12100	1
225	Picture	b202	3457629	0	1	12133	39	0	next
225	Response	2	3469761	12132	1
227	Picture	a216	3483296	0	171	20332	173	0	next
227	Response	1	3503533	20237	1
229	Picture	a214	3515295	0	2	12960	47	0	next
229	Response	1	3528254	12959	1
231	Picture	c201	3540796	0	170	16998	172	0	next
231	Response	2	3557682	16886	1
233	Picture	b205	3570961	0	2	19635	37	0	next
233	Response	2	3590595	19634	1
235	Picture	c201	3605629	0	171	23998	173	0	next
235	Response	2	3629461	23832	1
237	Picture	b207	3641627	0	2	14195	144	0	next
237	Response	2	3655821	14194	2
239	Picture	c201	3670294	0	170	12166	171	0	next
239	Response	2	3682393	12099	2
241	Picture	c201	3694627	0	1	17333	2	0	next
241	Response	2	3711917	17290	1
243	Picture	b209	3726794	0	170	11332	171	0	next
243	Response	2	3738008	11214	1
245	Picture	b208	3752293	0	1	7932	72	0	next
245	Response	2	3760224	7931	1
247	Picture	b210	3772293	0	170	9166	171	0	next
247	Response	2	3781400	9107	1
249	Picture	a205	3795459	0	1	13310	195	0	next
249	Response	1	3808768	13309	2
251	Picture	c201	3823459	0	172	13833	173	0	next
251	Response	2	3837158	13699	1
253	Picture	a213	3850292	0	1	14389	116	0	next
253	Response	1	3864680	14388	1
255	Picture	a201	3878125	0	1	10499	3	0	next
255	Response	1	3888509	10384	1
257	Picture	a206	3900124	0	2	12488	187	0	next
257	Response	1	3912610	12486	2
259	Picture	b216	3924458	0	172	22499	174	0	next
259	Response	2	3946896	22438	2
261	Picture	c201	3960791	0	1	16156	182	0	next
261	Response	2	3976946	16155	2
263	Picture	c201	3989791	0	170	14832	172	0	next
263	Response	2	4004496	14705	1
265	Picture	b201	4015957	0	1	19993	178	0	next
265	Response	2	4035949	19992	1
267	Picture	b204	4047790	0	170	24999	172	0	next
267	Response	2	4072647	24857	1
269	Picture	c201	4087123	0	1	17694	145	0	next
269	Response	2	4104816	17693	1
271	Picture	c201	4119289	0	173	16833	174	0	next
271	Response	2	4135970	16681	1
273	Picture	c201	4149455	0	2	8588	85	0	next
273	Response	2	4158042	8587	1
275	Picture	a208	4171789	0	170	11999	171	0	next
275	Response	2	4183601	11812	1
277	Picture	c201	4196288	0	1	9205	135	0	next
277	Response	2	4205492	9204	1
279	Picture	b211	4217789	0	171	17998	173	0	next
279	Response	2	4235692	17903	2
281	Picture	a210	4248954	0	1	12444	62	0	next
281	Response	1	4261397	12443	1
283	Picture	b212	4272955	0	171	13832	172	0	next
283	Response	2	4286743	13788	1
285	Picture	a215	4300120	0	2	31242	98	0	next
285	Response	1	4331361	31241	1
287	Picture	c201	4344787	0	170	12832	172	0	next
287	Response	1	4357542	12755	1
289	Picture	a209	4371286	0	2	8299	41	0	next
289	Response	1	4379584	8298	1
291	Picture	c201	4393620	0	170	23999	171	0	next
291	Response	2	4417532	23912	2
293	Picture	b213	4430786	0	1	18110	62	0	next
293	Response	2	4448895	18109	1
295	Picture	b203	4460619	0	170	24999	172	0	next
295	Response	2	4485588	24969	1
297	Picture	b214	4497618	0	2	14956	50	0	next
297	Response	2	4512573	14955	1
299	Picture	c201	4525952	0	172	15499	173	0	next
299	Response	2	4541343	15391	1
302	Response	3	4699009	42226	2
305	Picture	b003	4729283	0	173	7832	175	0	next
305	Response	2	4737015	7732	1
307	Picture	c001	4754782	0	1	5675	164	0	next
307	Response	2	4760456	5674	1
309	Picture	a002	4780615	0	2	6667	3	0	next
309	Response	1	4787140	6525	1
311	Picture	a006	4804115	0	1	10459	46	0	next
311	Response	1	4814573	10458	1
313	Picture	c001	4834448	0	1	7000	2	0	next
313	Response	2	4841374	6926	2
315	Picture	c001	4859448	0	1	6526	147	0	next
315	Response	1	4865973	6525	2
317	Picture	b015	4884114	0	1	9833	3	0	next
317	Response	2	4893798	9684	1
319	Picture	b009	4911114	0	1	10328	177	0	next
319	Response	2	4921441	10327	1
321	Picture	a004	4941114	0	1	8333	2	0	next
321	Response	1	4949319	8205	1
323	Picture	c001	4969447	0	1	5995	176	0	next
323	Response	1	4975442	5995	1
325	Picture	c001	4993447	0	170	7332	172	0	next
325	Response	1	5000611	7164	1
327	Picture	b002	5018446	0	1	9421	84	0	next
327	Response	2	5027866	9420	1
329	Picture	b010	5045946	0	1	7333	2	0	next
329	Response	2	5053126	7180	1
331	Picture	b006	5072112	0	1	6278	61	0	next
331	Response	2	5078389	6277	2
333	Picture	a009	5097113	0	170	5832	171	0	next
333	Response	1	5102781	5668	1
335	Picture	c001	5122278	0	2	9603	70	0	next
335	Response	1	5131880	9602	2
337	Picture	a010	5151779	0	170	6332	171	0	next
337	Response	1	5158064	6285	1
339	Picture	b005	5178111	0	1	8520	152	0	next
339	Response	2	5186630	8519	1
341	Picture	b007	5204778	0	170	14999	171	0	next
341	Response	2	5219600	14822	1
343	Picture	a001	5236944	0	1	10472	33	0	next
343	Response	1	5247416	10472	1
345	Picture	a013	5266777	0	171	10333	172	0	next
345	Response	1	5276726	9949	2
347	Picture	c001	5296110	0	1	11506	166	0	next
347	Response	1	5307615	11505	1
349	Picture	a012	5325110	0	170	20333	171	0	next
349	Response	1	5345259	20149	1
351	Picture	b016	5363776	0	1	20144	194	0	next
351	Response	2	5383919	20143	2
353	Picture	b008	5400943	0	169	18999	170	0	next
353	Response	2	5419869	18926	1
355	Picture	c001	5437608	0	2	6506	167	0	next
355	Response	1	5444113	6505	1
357	Picture	a016	5462442	0	170	18499	171	0	next
357	Response	1	5480900	18458	2
359	Picture	a015	5498107	0	2	12436	71	0	next
359	Response	1	5510542	12435	2
361	Picture	a007	5527108	0	170	24166	171	0	next
361	Response	1	5551230	24122	1
363	Picture	b001	5569774	0	1	9786	52	0	next
363	Response	2	5579559	9785	2
365	Picture	a014	5597107	0	170	10333	171	0	next
365	Response	1	5607376	10269	2
367	Picture	b004	5626773	0	2	23109	63	0	next
367	Response	2	5649881	23108	1
369	Picture	a005	5667273	0	170	16999	172	0	next
369	Response	1	5684162	16889	2
371	Picture	b014	5703772	0	2	22211	129	0	next
371	Response	2	5725982	22210	2
373	Picture	b012	5745106	0	170	6499	171	0	next
373	Response	2	5751416	6310	2
375	Picture	b011	5768272	0	1	16291	47	0	next
375	Response	2	5784562	16290	1
377	Picture	c001	5802604	0	2	13833	4	0	next
377	Response	1	5816310	13706	1
379	Picture	c001	5836604	0	1	8361	144	0	next
379	Response	1	5844964	8360	2
381	Picture	c001	5862604	0	171	12499	173	0	next
381	Response	1	5874959	12355	1
383	Picture	a011	5893437	0	1	33911	94	0	next
383	Response	1	5927347	33910	2
385	Picture	c001	5944604	0	170	25165	172	0	next
385	Response	1	5969735	25131	1
387	Picture	c001	5988769	0	1	16590	82	0	next
387	Response	1	6005358	16589	1
389	Picture	c001	6023103	0	170	9832	172	0	next
389	Response	1	6032850	9747	1
391	Picture	c001	6053102	0	1	21983	190	0	next
391	Response	1	6075084	21982	1
393	Picture	a008	6094769	0	170	21165	172	0	next
393	Response	1	6115828	21059	2
395	Picture	a003	6134601	0	1	24090	81	0	next
395	Response	1	6158690	24089	1
397	Picture	c001	6177768	0	170	25665	172	0	next
397	Response	1	6203339	25571	2
399	Picture	b013	6221433	0	2	21256	84	0	next
399	Response	2	6242688	21255	2
402	Response	3	6396938	33673	1
404	Picture	c001	6407431	0	2	7083	90	0	next
404	Response	1	6414513	7082	2
406	Picture	c001	6426599	0	169	10999	170	0	next
406	Response	1	6437417	10818	1
408	Picture	a112	6452764	0	2	17390	116	0	next
408	Response	1	6470153	17389	1
410	Picture	a108	6483765	0	170	9665	172	0	next
410	Response	1	6493270	9505	1
412	Picture	c101	6508264	0	1	12166	2	0	next
412	Response	1	6520403	12139	1
414	Picture	c101	6534597	0	1	12833	2	0	next
414	Response	1	6547276	12679	2
416	Picture	b105	6558930	0	1	17956	215	0	next
416	Response	2	6576885	17955	1
418	Picture	a110	6589097	0	170	22999	171	0	next
418	Response	1	6611968	22871	1
420	Picture	b106	6625596	0	1	16516	156	0	next
420	Response	2	6642111	16515	1
422	Picture	b108	6653929	0	171	27999	173	0	next
422	Response	2	6681816	27887	2
424	Picture	b111	6695095	0	1	26101	70	0	next
424	Response	2	6721195	26100	1
426	Picture	c101	6735595	0	1	15999	3	0	next
426	Response	1	6751454	15859	1
428	Picture	c101	6765594	0	2	10372	133	0	next
428	Response	1	6775965	10371	1
430	Picture	a107	6788595	0	170	9332	172	0	next
430	Response	1	6797740	9145	1
432	Picture	a105	6812760	0	2	5769	71	0	next
432	Response	1	6818528	5768	2
434	Picture	c101	6832428	0	170	11332	171	0	next
434	Response	1	6843674	11246	2
436	Picture	b110	6858926	0	2	7626	48	0	next
436	Response	2	6866551	7625	1
438	Picture	a113	6880427	0	171	11999	173	0	next
438	Response	1	6892286	11859	1
440	Picture	a101	6906426	0	1	11180	159	0	next
440	Response	1	6917605	11179	1
442	Picture	c101	6929093	0	171	15166	172	0	next
442	Response	1	6944149	15056	1
444	Picture	b112	6958592	0	2	12336	170	0	next
444	Response	2	6970927	12335	1
446	Picture	c101	6984759	0	171	17166	172	0	next
446	Response	1	7001844	17085	2
448	Picture	a111	7015092	0	1	14815	190	0	next
448	Response	1	7029905	14813	2
450	Picture	c101	7041925	0	171	11833	172	0	next
450	Response	1	7053588	11663	1
452	Picture	b115	7065091	0	1	16201	139	0	next
452	Response	2	7081291	16200	1
454	Picture	a109	7092591	0	1	10166	3	0	next
454	Response	1	7102709	10118	1
456	Picture	b107	7115924	0	1	16427	78	0	next
456	Response	2	7132350	16426	1
458	Picture	b103	7144091	0	171	22665	173	0	next
458	Response	2	7166635	22544	1
460	Picture	c101	7179590	0	1	11681	158	0	next
460	Response	1	7191270	11680	1
462	Picture	b113	7202924	0	170	16499	171	0	next
462	Response	2	7219295	16371	1
464	Picture	c101	7233256	0	1	11062	110	0	next
464	Response	1	7244317	11061	1
466	Picture	b109	7256423	0	172	14999	173	0	next
466	Response	2	7271398	14975	1
468	Picture	a114	7285589	0	1	9999	3	0	next
468	Response	1	7295439	9850	2
470	Picture	a104	7309922	0	1	16666	3	0	next
470	Response	1	7326480	16558	2
472	Picture	c101	7340422	0	1	12631	40	0	next
472	Response	1	7353052	12630	1
474	Picture	a116	7367755	0	170	24166	171	0	next
474	Response	1	7391810	24055	1
476	Picture	b101	7406088	0	1	22416	90	0	next
476	Response	2	7428503	22415	1
478	Picture	b114	7442921	0	171	8999	173	0	next
478	Response	2	7451794	8873	2
480	Picture	b104	7466254	0	1	11992	179	0	next
480	Response	2	7478245	11991	1
482	Picture	a115	7491254	0	171	12332	173	0	next
482	Response	1	7503472	12218	1
484	Picture	b102	7518919	0	2	14223	117	0	next
484	Response	2	7533141	14222	1
486	Picture	b116	7546587	0	172	32165	174	0	next
486	Response	2	7578563	31976	1
488	Picture	c101	7592086	0	1	15611	61	0	next
488	Response	1	7607696	15610	1
490	Picture	c101	7621585	0	2	13000	3	0	next
490	Response	1	7634480	12895	1
492	Picture	a106	7648085	0	1	12493	178	0	next
492	Response	1	7660577	12492	1
494	Picture	c101	7674919	0	170	12999	171	0	next
494	Response	1	7687861	12942	1
496	Picture	a102	7701584	0	2	19164	175	0	next
496	Response	1	7720747	19163	2
498	Picture	a103	7734751	0	170	17166	171	0	next
498	Response	1	7751815	17064	1
500	Picture	c101	7764584	0	1	22296	41	0	next
500	Response	1	7786879	22295	1
502	Picture	c101	7801084	0	170	21166	171	0	next
502	Response	1	7822146	21062	1
505	Response	3	7967794	32045	1
507	Picture	b116	7977915	0	171	8333	172	0	next
507	Response	2	7986112	8197	2
509	Picture	a101	7997748	0	1	4833	2	0	next
509	Response	1	8002557	4809	1
511	Picture	c101	8017082	0	172	5665	174	0	next
511	Response	1	8022578	5496	1
513	Picture	b103	8034414	0	2	11872	135	0	next
513	Response	2	8046286	11872	1
515	Picture	a113	8058081	0	171	13666	172	0	next
515	Response	1	8071633	13552	1
517	Picture	b105	8085747	0	1	10703	135	0	next
517	Response	2	8096449	10702	1
519	Picture	b106	8110081	0	170	24499	171	0	next
519	Response	2	8134544	24463	1
521	Picture	b114	8149246	0	2	12317	189	0	next
521	Response	2	8161562	12316	1
523	Picture	b104	8172913	0	172	17166	173	0	next
523	Response	2	8190010	17097	1
525	Picture	c101	8203412	0	2	15820	186	0	next
525	Response	1	8219231	15819	1
527	Picture	a114	8231746	0	170	8499	172	0	next
527	Response	1	8240141	8395	2
529	Picture	a110	8252245	0	2	10167	3	0	next
529	Response	1	8262303	10058	1
531	Picture	c101	8277412	0	172	13166	173	0	next
531	Response	1	8290418	13006	1
533	Picture	b113	8303411	0	2	10959	48	0	next
533	Response	2	8314369	10958	1
535	Picture	c101	8329245	0	170	6833	171	0	next
535	Response	1	8335901	6656	1
537	Picture	c101	8347411	0	1	11636	37	0	next
537	Response	1	8359046	11635	1
539	Picture	c101	8370411	0	172	14333	173	0	next
539	Response	1	8384632	14221	1
541	Picture	b112	8399244	0	1	7193	145	0	next
541	Response	2	8406436	7192	1
543	Picture	a103	8419911	0	170	9999	171	0	next
543	Response	1	8429757	9846	2
545	Picture	b110	8444243	0	2	9706	134	0	next
545	Response	2	8453947	9704	2
547	Picture	c101	8466243	0	1	13000	2	0	next
547	Response	1	8479208	12965	1
549	Picture	b101	8490743	0	1	8866	138	0	next
549	Response	1	8499608	8865	1
551	Picture	c101	8513409	0	1	6333	3	0	next
551	Response	1	8519685	6276	2
553	Picture	a102	8533242	0	2	15429	77	0	next
553	Response	1	8548669	15427	2
555	Picture	b107	8562909	0	1	6999	3	0	next
555	Response	2	8569880	6971	1
557	Picture	b111	8584742	0	1	17963	41	0	next
557	Response	2	8602704	17962	1
559	Picture	b109	8615575	0	172	17166	173	0	next
559	Response	2	8632696	17121	1
561	Picture	a115	8644074	0	2	9000	4	0	next
561	Response	1	8652918	8844	1
563	Picture	b108	8666741	0	170	12833	171	0	next
563	Response	2	8679406	12665	2
565	Picture	a108	8691741	0	1	15757	81	0	next
565	Response	1	8707497	15756	1
567	Picture	a106	8719908	0	170	25665	172	0	next
567	Response	2	8745477	25569	1
569	Picture	c101	8760240	0	1	12634	38	0	next
569	Response	1	8772873	12633	1
571	Picture	c101	8785574	0	170	19332	171	0	next
571	Response	1	8804754	19180	1
573	Picture	b102	8819406	0	1	22347	158	0	next
573	Response	2	8841751	22345	2
575	Picture	a111	8855239	0	170	19166	171	0	next
575	Response	1	8874367	19128	2
577	Picture	c101	8888905	0	1	16052	119	0	next
577	Response	1	8904955	16050	2
579	Picture	c101	8916739	0	167	18165	169	0	next
579	Response	1	8934747	18008	2
581	Picture	a109	8948071	0	1	16323	182	0	next
581	Response	1	8964393	16322	1
583	Picture	c101	8977238	0	170	27832	172	0	next
583	Response	1	9004957	27719	2
585	Picture	a116	9017403	0	2	22825	182	0	next
585	Response	1	9040226	22823	2
587	Picture	b115	9052237	0	172	15499	174	0	next
587	Response	2	9067690	15453	1
589	Picture	a104	9081736	0	2	12466	41	0	next
589	Response	2	9094201	12465	1
591	Picture	c101	9108903	0	171	17833	172	0	next
591	Response	1	9126607	17704	1
593	Picture	c101	9140069	0	2	17666	4	0	next
593	Response	1	9157680	17611	1
595	Picture	a112	9169903	0	171	24165	173	0	next
595	Response	1	9193968	24065	2
597	Picture	a105	9205735	0	1	10997	172	0	next
597	Response	1	9216731	10996	1
599	Picture	a107	9230235	0	171	16166	172	0	next
599	Response	1	9246229	15994	1
601	Picture	c101	9258568	0	1	11833	2	0	next
601	Response	1	9270273	11705	1
